# Supplementary material for: Spatial multi-omics of human skin reveals KRAS and inflammatory responses to spaceflight
Source: Nat Commun. 2024 Jun 11;15:4773. doi: 10.1038/s41467-024-48625-2 (PMC11166909; doi:10.1038/s41467-024-48625-2)
Supplement: Supplementary file 4 — Supplementary Data 1 [file 41467_2024_48625_MOESM4_ESM.xlsx]

## Sheet: All
	baseMean	log2FoldChange	lfcSE	stat	pvalue	padj
A1BG	8.63047	0.0947397	0.219727	0.43117	0.666345	0.899683
A1CF	7.77983	0.367109	0.236924	1.54948	0.121267	0.506402
A2M	14.1124	-0.663369	0.246515	-2.69099	0.00712405	0.155174
A2ML1	9.96116	-0.104225	0.232494	-0.448292	0.653942	0.893084
A3GALT2	7.60442	0.575702	0.22806	2.52435	0.0115914	0.197199
A4GALT	9.10701	-0.319338	0.225852	-1.41392	0.157385	0.555532
A4GNT	8.62992	-0.196793	0.251101	-0.783719	0.433205	0.789121
AAAS	12.9771	-0.261151	0.198479	-1.31576	0.188256	0.589058
AACS	14.2931	-0.285104	0.197933	-1.44041	0.149752	0.54503
AADAC	6.88557	0.289562	0.262244	1.10417	0.269519	NA
AADACL2	8.88144	0.334903	0.229559	1.4589	0.144593	0.537732
AADACL3	10.7136	0.201989	0.208739	0.967663	0.333213	0.722299
AADACL4	10.8911	-0.423304	0.233296	-1.81445	0.0696088	0.40909
AADAT	6.47897	-0.301437	0.25547	-1.17993	0.238027	NA
AAGAB	8.9676	0.22598	0.252973	0.893297	0.371698	0.745227
AAK1	9.03129	0.0734416	0.231423	0.317347	0.75098	0.9295
AAMDC	12.4043	0.104072	0.219181	0.474824	0.634912	0.885284
AAMP	12.0319	-0.18295	0.21426	-0.853872	0.393176	0.763185
AANAT	7.39123	-0.444259	0.255359	-1.73975	0.0819038	NA
AAR2	7.96759	-0.177068	0.231695	-0.764228	0.444731	0.795165
AARD	6.8625	0.579524	0.275863	2.10077	0.0356612	NA
AARS1	9.73793	-0.003713	0.213923	-0.0173567	0.986152	0.996232
AARS2	9.32046	-0.221978	0.23549	-0.942619	0.345876	0.731781
AARSD1	12.4507	0.0804637	0.197645	0.407113	0.683925	0.907444
AASDH	8.73753	0.358523	0.22531	1.59124	0.111556	0.49142
AASDHPPT	7.39556	0.132498	0.280004	0.473202	0.636069	NA
AASS	9.20605	-0.309449	0.248627	-1.24464	0.213266	0.617698
AATF	10.2135	0.0436352	0.210829	0.206969	0.836034	0.956388
AATK	4.92897	-0.117316	0.283525	-0.413777	0.679038	NA
ABAT	9.43268	-0.0466481	0.26277	-0.177525	0.859096	0.964573
ABCA1	8.36864	-0.176533	0.239301	-0.737703	0.460695	0.801211
ABCA10	9.50588	-0.123012	0.228302	-0.538812	0.590017	0.868168
ABCA12	10.2965	-0.267093	0.227584	-1.1736	0.240556	0.644182
ABCA13	8.79089	0.0898705	0.215249	0.417519	0.676299	0.903646
ABCA2	6.29264	-0.285497	0.272751	-1.04673	0.295224	NA
ABCA3	6.97081	0.194428	0.267524	0.726769	0.467368	NA
ABCA4	9.53214	-0.0448389	0.226286	-0.198151	0.842927	0.958496
ABCA5	8.35177	-0.251753	0.250539	-1.00484	0.314972	0.707042
ABCA6	8.94569	-0.0412973	0.245095	-0.168495	0.866194	0.967261
ABCA7	9.52551	-0.385703	0.24794	-1.55563	0.119795	0.504094
ABCA8	8.61224	0.00272755	0.228053	0.0119601	0.990457	0.997289
ABCA9	7.01487	0.125816	0.272026	0.462514	0.643713	NA
ABCB1	9.84615	0.135206	0.220595	0.612915	0.539933	0.84312
ABCB10	22.8077	0.112832	0.184422	0.611812	0.540662	0.84312
ABCB11	7.11403	0.0571441	0.252614	0.226212	0.821037	NA
ABCB4	7.11602	0.391103	0.259428	1.50756	0.131667	NA
ABCB5	9.04888	0.533981	0.217558	2.45443	0.0141107	0.211781
ABCB6	10.7857	-0.149893	0.206894	-0.724492	0.468764	0.805119
ABCB7	7.78835	0.397452	0.233073	1.70527	0.0881442	0.448406
ABCB8	6.64203	-0.322166	0.244558	-1.31734	0.187725	NA
ABCB9	12.9973	0.21735	0.215387	1.00911	0.31292	0.706074
ABCC1	9.72726	-0.05625	0.217152	-0.259035	0.795608	0.944305
ABCC10	7.72814	0.2535	0.248742	1.01913	0.308141	0.701349
ABCC11	7.86305	0.573258	0.23464	2.44313	0.0145604	0.214467
ABCC12	8.31641	0.00464613	0.245482	0.0189265	0.9849	0.996209
ABCC2	7.40158	0.263863	0.249274	1.05853	0.289816	NA
ABCC3	11.3415	-0.0295142	0.210164	-0.140434	0.888317	0.971129
ABCC4	7.12027	0.0510425	0.270006	0.189042	0.85006	NA
ABCC5	8.4323	-0.169675	0.224403	-0.756117	0.449579	0.796591
ABCC6	11.8682	-0.457587	0.210846	-2.17024	0.0299886	0.291345
ABCC8	11.0939	-0.13996	0.222986	-0.627662	0.530225	0.837947
ABCC9	9.34014	0.273387	0.196174	1.3936	0.163439	0.563106
ABCD1	10.0855	-0.0675928	0.233636	-0.289308	0.772346	0.935403
ABCD2	9.46599	0.398004	0.222287	1.7905	0.0733743	0.416228
ABCD3	7.69586	-0.00913175	0.241076	-0.0378792	0.969784	0.991258
ABCD4	10.1816	0.0812992	0.20692	0.392901	0.694392	0.910851
ABCE1	9.92557	0.0495988	0.200009	0.247982	0.804148	0.947873
ABCF1	10.6502	-0.176173	0.223054	-0.789821	0.429632	0.786894
ABCF2	11.4007	-0.453414	0.212209	-2.13664	0.0326273	0.299969
ABCF3	9.87628	0.286716	0.207686	1.38053	0.167424	0.565976
ABCG1	8.6042	0.0313872	0.257802	0.121749	0.903098	0.975207
ABCG2	6.57748	0.296776	0.271579	1.09278	0.274491	NA
ABCG4	8.38368	-0.164992	0.239078	-0.690118	0.49012	0.815628
ABCG5	11.3532	-0.0518579	0.204261	-0.253881	0.799587	0.94553
ABCG8	11.61	0.0327865	0.195739	0.167501	0.866976	0.967598
ABHD1	10.2894	0.222024	0.210881	1.05284	0.292416	0.68821
ABHD10	6.91758	-0.13172	0.246492	-0.534381	0.593078	NA
ABHD11	7.63364	0.275449	0.256832	1.07249	0.283501	0.682501
ABHD12	8.53535	0.0735912	0.218163	0.337322	0.735875	0.925898
ABHD12B	5.70682	-0.371563	0.270482	-1.37371	0.169532	NA
ABHD13	7.26513	-0.0418186	0.24401	-0.171381	0.863924	NA
ABHD14A	7.43963	0.0897596	0.249316	0.360024	0.718829	NA
ABHD14B	9.10171	-0.300689	0.24861	-1.20948	0.226479	0.632583
ABHD15	9.427	0.0283262	0.24613	0.115086	0.908377	0.975654
ABHD16A	15.0634	0.110481	0.248586	0.444439	0.656725	0.894517
ABHD16B	9.67707	-0.295157	0.211508	-1.39549	0.162869	0.562982
ABHD17A	18.0419	-0.640881	0.215901	-2.9684	0.00299356	0.100555
ABHD17B	11.2698	0.0791481	0.215358	0.367519	0.713232	0.917378
ABHD17C	11.4902	0.171058	0.195952	0.872962	0.382684	0.753615
ABHD18	12.6668	0.132713	0.188282	0.704861	0.480897	0.811441
ABHD2	11.4819	-0.420773	0.214758	-1.95929	0.0500783	0.35812
ABHD3	7.93101	0.303461	0.233674	1.29865	0.194065	0.594897
ABHD4	6.35714	-0.11613	0.252303	-0.460281	0.645314	NA
ABHD5	11.658	0.135535	0.199815	0.678302	0.49758	0.820502
ABHD6	7.26527	0.0075925	0.235812	0.0321973	0.974315	NA
ABHD8	13.5376	-0.0236471	0.195979	-0.120662	0.903959	0.975207
ABI1	12.2598	0.243408	0.198168	1.22829	0.219337	0.625267
ABI2	10.533	0.304442	0.213338	1.42704	0.153569	0.550311
ABI3	7.70557	-0.601614	0.290355	-2.072	0.0382659	0.320762
ABI3BP	8.35458	-0.184482	0.230292	-0.801079	0.423086	0.783054
ABITRAM	12.2315	-0.257552	0.212526	-1.21186	0.225565	0.631573
ABL1	9.42415	-0.253364	0.223705	-1.13258	0.25739	0.659647
ABL2	9.00111	0.192654	0.306152	0.629277	0.529168	0.837385
ABLIM1	10.456	-0.0792446	0.203494	-0.389421	0.696965	0.911703
ABLIM2	7.54106	0.287568	0.235133	1.223	0.221329	NA
ABLIM3	8.23756	-0.113017	0.232214	-0.486696	0.626474	0.880929
ABO	8.31208	0.0844458	0.214523	0.393644	0.693844	0.910824
ABR	8.95591	-0.626087	0.235238	-2.6615	0.00777926	0.161863
ABRA	6.99796	0.68095	0.248951	2.73528	0.00623269	NA
ABRACL	13.3356	-0.567432	0.232994	-2.43539	0.0148758	0.216782
ABRAXAS1	11.4457	0.449724	0.203142	2.21384	0.0268395	0.282395
ABRAXAS2	12.5028	0.263982	0.187628	1.40695	0.159444	0.557722
ABT1	8.17545	0.217823	0.243156	0.895818	0.37035	0.744599
ABTB1	10.9249	-0.0892372	0.211051	-0.422823	0.672424	0.903139
ABTB2	9.74865	-0.225214	0.238332	-0.944959	0.34468	0.73036
ACAA1	7.34848	-0.191615	0.259561	-0.738228	0.460376	NA
ACAA2	12.092	0.0953984	0.189958	0.502209	0.615521	0.877643
ACACA	8.63628	-0.0154566	0.23564	-0.0655939	0.947701	0.985788
ACACB	9.86352	-0.0499296	0.226541	-0.2204	0.82556	0.953117
ACAD10	11.2631	0.245351	0.22227	1.10384	0.26966	0.668435
ACAD11	9.30514	0.22311	0.223619	0.997721	0.318415	0.709439
ACAD8	13.6115	-0.704801	0.244411	-2.88367	0.00393068	0.112646
ACAD9	12.4415	0.153847	0.205883	0.747254	0.45491	0.798615
ACADL	8.68032	0.540197	0.236781	2.28142	0.0225235	0.264686
ACADM	11.5399	0.268187	0.197688	1.35662	0.174903	0.572904
ACADS	9.72427	-0.191957	0.264943	-0.724523	0.468745	0.805119
ACADSB	11.3233	0.10261	0.20818	0.492891	0.622089	0.87922
ACADVL	19.5815	-0.793397	0.268923	-2.95028	0.00317488	0.102193
ACAN	6.57021	0.0553743	0.244715	0.226281	0.820983	NA
ACAP2	9.20244	0.169443	0.219551	0.77177	0.44025	0.793051
ACAP3	13.5626	0.0102632	0.240986	0.0425881	0.96603	0.990046
ACAT1	11.1084	0.244109	0.208433	1.17116	0.241533	0.64443
ACAT2	10.393	0.15479	0.205892	0.751804	0.452169	0.79778
ACBD3	10.9756	0.0525371	0.192233	0.273299	0.784623	0.939597
ACBD4	7.02037	-0.159745	0.264012	-0.605066	0.545135	NA
ACBD5	13.05	0.590004	0.203662	2.89698	0.0037678	0.109607
ACBD6	6.5556	0.230658	0.251239	0.918085	0.358574	NA
ACBD7	10.603	0.116883	0.22816	0.512286	0.608451	0.874205
ACCS	8.27505	-0.23305	0.241845	-0.963632	0.33523	0.723614
ACCSL	6.30146	-0.316676	0.270947	-1.16878	0.242494	NA
ACD	7.75958	-0.372566	0.329428	-1.13095	0.258076	0.659934
ACE	8.04718	-0.0631504	0.227972	-0.277009	0.781773	0.938737
ACE2	9.10043	-0.0121553	0.252623	-0.0481164	0.961623	0.989562
ACER1	8.60281	0.705739	0.241907	2.9174	0.00352961	0.10622
ACER2	13.9904	0.125639	0.212337	0.591694	0.554056	0.851264
ACER3	7.74342	0.120496	0.238124	0.506022	0.612841	0.876104
ACHE	9.69934	-0.330103	0.262152	-1.25921	0.207956	0.612468
ACIN1	7.86603	-0.176632	0.237255	-0.744483	0.456584	0.799761
ACKR1	6.73163	-0.152941	0.271263	-0.563812	0.572882	NA
ACKR2	11.4367	0.239743	0.215506	1.11247	0.265937	0.666593
ACKR3	8.18228	-0.32676	0.235632	-1.38674	0.165521	0.565082
ACKR4	10.2884	0.744759	0.228835	3.25457	0.00113563	0.0627566
ACLY	8.9976	-0.321268	0.254516	-1.26227	0.206851	0.610743
ACMSD	6.91035	0.127669	0.275321	0.463708	0.642857	NA
ACO1	11.3397	0.0479834	0.208215	0.230451	0.817741	0.951311
ACO2	12.4611	0.430662	0.204008	2.111	0.0347721	0.310763
ACOD1	9.88894	0.251129	0.219705	1.14303	0.253026	0.654228
ACOT1	14.4956	0.128183	0.192718	0.665133	0.505965	0.824714
ACOT11	9.02217	-0.116132	0.235909	-0.492273	0.622526	0.879427
ACOT12	7.18904	0.625969	0.233037	2.68614	0.00722836	NA
ACOT13	8.69287	0.104301	0.225015	0.46353	0.642984	0.88871
ACOT2	12.7749	-0.222165	0.207907	-1.06858	0.28526	0.682755
ACOT4	11.985	-0.192032	0.204827	-0.937529	0.348486	0.733209
ACOT6	5.77083	-0.0255059	0.270135	-0.094419	0.924776	NA
ACOT7	7.62075	-0.252841	0.277319	-0.911735	0.361908	0.74122
ACOT8	9.96041	-0.237972	0.210447	-1.13079	0.258144	0.659934
ACOT9	8.75075	-0.140627	0.211844	-0.663826	0.506802	0.82477
ACOX1	8.47832	-0.185266	0.267283	-0.693146	0.488218	0.814824
ACOX2	10.0701	-0.340662	0.247505	-1.37639	0.168702	0.568017
ACOX3	8.6562	0.141374	0.210784	0.670707	0.502407	0.822479
ACOXL	6.06945	0.585217	0.265648	2.20298	0.0275963	NA
ACP1	8.72466	-0.154095	0.239937	-0.642231	0.520723	0.833176
ACP2	11.1345	0.0519785	0.212258	0.244884	0.806546	0.948483
ACP3	12.7287	-0.283428	0.205496	-1.37924	0.167822	0.566503
ACP4	6.62287	-0.360553	0.248438	-1.45128	0.146703	NA
ACP5	7.43762	-0.0103604	0.263232	-0.0393584	0.968605	NA
ACP6	9.93723	0.185596	0.207399	0.89487	0.370857	0.744599
ACP7	7.56453	0.224733	0.253367	0.886985	0.375087	0.746915
ACR	12.5445	0.00565778	0.213016	0.0265603	0.97881	0.994806
ACRBP	8.6203	0.464563	0.239432	1.94027	0.052347	0.364227
ACRV1	10.5965	0.466813	0.210168	2.22114	0.0263413	0.28067
ACSBG1	7.32619	0.207913	0.254331	0.81749	0.413649	NA
ACSBG2	9.99398	0.392681	0.225369	1.74239	0.0814402	0.432448
ACSF2	17.0922	0.155492	0.253831	0.612582	0.540153	0.84312
ACSF3	10.7621	-0.331993	0.240498	-1.38044	0.167453	0.565976
ACSL1	13.1587	-0.112188	0.23645	-0.474466	0.635167	0.885284
ACSL3	6.78823	0.0396596	0.253251	0.156602	0.875559	NA
ACSL4	9.21728	0.237241	0.219306	1.08178	0.279352	0.679376
ACSL5	6.57269	0.197041	0.303738	0.648721	0.516519	NA
ACSL6	6.74586	0.199123	0.249118	0.799313	0.424109	NA
ACSM1	6.87286	0.363965	0.263658	1.38044	0.16745	NA
ACSM2A	9.5754	0.0907582	0.223568	0.405953	0.684777	0.907538
ACSM2B	10.6795	0.0463899	0.225128	0.20606	0.836744	0.956403
ACSM3	11.8318	-0.150799	0.217936	-0.691939	0.488975	0.815303
ACSM4	10.5486	-0.252109	0.218103	-1.15592	0.247714	0.649533
ACSM5	20.3021	-0.172407	0.218376	-0.789495	0.429823	0.786962
ACSM6	6.84096	-0.0661066	0.248819	-0.265681	0.790485	NA
ACSS1	9.95747	0.157815	0.208482	0.75697	0.449068	0.796591
ACSS2	9.50396	-0.0353643	0.22529	-0.156972	0.875267	0.970112
ACSS3	10.5475	0.0437617	0.201518	0.21716	0.828084	0.954001
ACTA1	12.3052	-1.01666	0.297403	-3.41848	0.000629724	0.0462788
ACTA2	64.2852	-1.29364	0.324881	-3.9819	6.84e-05	0.0155009
ACTBL2	11.5497	-0.171592	0.233995	-0.733313	0.463368	0.801932
ACTC1	14.5998	-1.08429	0.286432	-3.78552	0.000153386	0.0230688
ACTG2	41.4767	-1.3428	0.319154	-4.20737	2.58e-05	0.00993079
ACTL10	8.13476	-0.203157	0.249817	-0.813224	0.41609	0.776957
ACTL6A	10.639	-0.411935	0.222396	-1.85226	0.0639882	0.395386
ACTL6B	6.54324	0.407961	0.237613	1.71691	0.0859954	NA
ACTL7A	7.05401	0.277361	0.249864	1.11005	0.266979	NA
ACTL7B	6.51042	-0.210234	0.264753	-0.794077	0.42715	NA
ACTL8	9.12742	-0.243019	0.22657	-1.0726	0.28345	0.682501
ACTL9	10.7137	0.237826	0.220484	1.07866	0.28074	0.680146
ACTN1	11.7683	-1.077	0.305638	-3.52379	0.000425418	0.0379139
ACTN2	11.4472	0.178406	0.199024	0.896401	0.370039	0.744599
ACTN3	7.93736	-0.413317	0.226198	-1.82724	0.0676641	0.404672
ACTN4	21.5671	-0.549224	0.219535	-2.50177	0.0123576	0.201857
ACTR10	12.501	-0.0152334	0.231843	-0.0657058	0.947612	0.985788
ACTR1A	9.67368	-0.482894	0.228805	-2.11051	0.0348146	0.310811
ACTR1B	7.01161	0.289951	0.241591	1.20017	0.230072	NA
ACTR2	14.2128	-0.0759244	0.200446	-0.378777	0.704854	0.915075
ACTR3	15.382	-0.340569	0.20125	-1.69227	0.0905944	0.44984
ACTR3B	16.6561	0.00487836	0.209463	0.0232899	0.981419	0.995112
ACTR5	11.3311	0.908665	0.246629	3.68433	0.000229303	0.027323
ACTR6	11.1255	0.484263	0.199819	2.42351	0.0153715	0.220202
ACTR8	7.59643	-0.0222783	0.237008	-0.0939981	0.925111	0.980225
ACTRT1	10.9454	-0.196379	0.215172	-0.912659	0.361422	0.740784
ACTRT2	15.0602	-0.136123	0.201113	-0.676851	0.4985	0.820863
ACTRT3	8.00326	-0.224447	0.257033	-0.873221	0.382543	0.753615
ACVR1	10.1259	0.0470611	0.205936	0.228523	0.81924	0.951477
ACVR1B	10.311	-0.283753	0.227978	-1.24465	0.21326	0.617698
ACVR1C	8.98734	0.158125	0.320206	0.493824	0.62143	0.879196
ACVR2A	13.9092	-0.666861	0.294644	-2.26328	0.0236186	0.269015
ACVR2B	9.44388	-0.105528	0.239048	-0.441452	0.658886	0.89575
ACVRL1	7.91701	-0.0690887	0.231155	-0.298884	0.765028	0.93298
ACY1	11.883	-0.0900984	0.202471	-0.444994	0.656324	0.894251
ACY3	9.28079	0.239892	0.233148	1.02893	0.303515	0.697569
ACYP1	8.69739	-0.0171539	0.237304	-0.0722864	0.942374	0.984598
ACYP2	13.2655	-0.314162	0.213078	-1.4744	0.140374	0.532553
ADA	10.1191	0.0665913	0.22052	0.301974	0.762672	0.93298
ADA2	8.10366	-0.0754379	0.222184	-0.33953	0.734211	0.925546
ADAD1	9.90673	0.0466692	0.242034	0.192821	0.847099	0.960652
ADAD2	6.10879	0.10916	0.310502	0.351559	0.725169	NA
ADAL	6.71953	0.224187	0.246513	0.909432	0.363122	NA
ADAM10	13.4612	0.254262	0.195565	1.30014	0.193554	0.594585
ADAM11	10.1635	0.0767674	0.225253	0.340805	0.73325	0.925496
ADAM12	8.55424	-0.45911	0.247634	-1.85399	0.0637412	0.395043
ADAM15	1016.12	-0.353373	0.274774	-1.28605	0.198426	0.600059
ADAM17	7.57895	0.0890278	0.235437	0.378138	0.705328	0.915383
ADAM18	8.38182	0.00448792	0.234857	0.0191092	0.984754	0.996209
ADAM19	8.43432	-0.466469	0.229906	-2.02895	0.0424632	0.334758
ADAM2	8.33045	-0.510709	0.250276	-2.04059	0.041292	0.331756
ADAM20	7.37344	-0.060727	0.259623	-0.233904	0.815059	NA
ADAM21	10.4578	-0.0366136	0.253326	-0.144531	0.885081	0.970913
ADAM22	8.51609	0.185551	0.222269	0.834801	0.40383	0.770194
ADAM23	9.22001	0.116638	0.214924	0.542696	0.587339	0.866316
ADAM28	8.67308	-0.519735	0.249313	-2.08467	0.0370994	0.318623
ADAM29	7.91848	0.223656	0.240863	0.92856	0.353117	0.735209
ADAM30	8.29547	0.302684	0.226254	1.33781	0.180959	0.579474
ADAM32	9.62415	-0.134456	0.243093	-0.553108	0.580189	0.86437
ADAM33	12.1295	-0.382432	0.218387	-1.75117	0.0799169	0.428875
ADAM7	7.4404	-0.387187	0.253118	-1.52967	0.126098	NA
ADAM8	5.39313	0.0291815	0.287516	0.101495	0.919157	NA
ADAM9	12.1808	-0.012723	0.194868	-0.0652902	0.947943	0.985788
ADAMDEC1	7.17245	0.318374	0.357121	0.891502	0.37266	NA
ADAMTS1	9.48346	-0.0793527	0.247139	-0.321085	0.748146	0.9295
ADAMTS10	9.33878	0.0511055	0.219912	0.232391	0.816234	0.95129
ADAMTS12	9.28527	0.105755	0.218639	0.483696	0.628601	0.881655
ADAMTS13	11.7612	-0.233059	0.203285	-1.14647	0.251602	0.652957
ADAMTS14	7.474	0.279125	0.260365	1.07205	0.283698	NA
ADAMTS15	8.33191	0.110652	0.245338	0.451018	0.651977	0.892575
ADAMTS16	7.20481	0.500112	0.250625	1.99546	0.0459929	NA
ADAMTS17	8.28019	0.168411	0.226452	0.743694	0.457062	0.799787
ADAMTS18	9.27409	0.485467	0.227064	2.13802	0.0325153	0.299833
ADAMTS19	5.42379	0.0148571	0.274542	0.054116	0.956843	NA
ADAMTS2	4.4665	0.137379	0.301616	0.455478	0.648766	NA
ADAMTS20	10.2891	-0.090073	0.230302	-0.391108	0.695717	0.911299
ADAMTS3	14.5241	-0.00926669	0.222157	-0.0417123	0.966728	0.990367
ADAMTS4	12.3634	0.102554	0.18684	0.54889	0.583081	0.865702
ADAMTS5	7.16397	-0.988131	0.348789	-2.83303	0.00461089	NA
ADAMTS6	8.41025	0.0840426	0.231054	0.363735	0.716056	0.918481
ADAMTS7	8.40099	-0.25081	0.26957	-0.930408	0.35216	0.735209
ADAMTS8	7.16424	0.188156	0.243299	0.773354	0.439313	NA
ADAMTS9	7.3714	0.156243	0.241478	0.647029	0.517613	NA
ADAMTSL1	8.44526	0.392087	0.23152	1.69354	0.0903536	0.44984
ADAMTSL2	10.2757	0.257779	0.205724	1.25304	0.210193	0.615135
ADAMTSL3	5.56018	-0.0218814	0.291728	-0.0750063	0.94021	NA
ADAMTSL4	7.13818	-0.181951	0.258178	-0.704751	0.480965	NA
ADAMTSL5	7.74006	0.0270045	0.240331	0.112364	0.910535	0.976267
ADAP1	9.92492	-0.138941	0.236225	-0.58817	0.556418	0.852684
ADAP2	8.1381	0.402914	0.243565	1.65424	0.0980797	0.466421
ADAR	8.43203	-0.0675028	0.219271	-0.30785	0.758196	0.93121
ADARB1	10.8048	-0.246594	0.216134	-1.14093	0.253899	0.654947
ADARB2	7.96009	0.183815	0.257514	0.713807	0.475346	0.808632
ADAT1	11.9648	0.211004	0.203229	1.03826	0.299151	0.694464
ADAT2	9.63939	0.508035	0.204422	2.48523	0.0129469	0.204315
ADAT3	16.7133	-0.307412	0.209342	-1.46847	0.141977	0.534399
ADCK1	8.53001	-0.0287653	0.2387	-0.120508	0.904081	0.975207
ADCK2	10.385	-0.00354708	0.21027	-0.0168692	0.986541	0.996263
ADCK5	5.89427	-0.0343468	0.284781	-0.120608	0.904002	NA
ADCY1	7.6115	0.117018	0.242091	0.483364	0.628837	0.881655
ADCY10	8.07412	0.0835438	0.248561	0.33611	0.736788	0.925898
ADCY2	10.9045	0.386656	0.227999	1.69587	0.0899112	0.448916
ADCY3	8.59465	-0.115624	0.226767	-0.509877	0.610138	0.87525
ADCY4	11.2611	-0.249401	0.220837	-1.12934	0.258753	0.660013
ADCY5	10.7996	-0.102733	0.19392	-0.529769	0.596272	0.870008
ADCY6	8.05759	-0.318706	0.245345	-1.29901	0.19394	0.594897
ADCY7	9.45121	0.578065	0.206567	2.79844	0.005135	0.1295
ADCY8	9.02361	0.290085	0.235643	1.23104	0.218308	0.623708
ADCY9	7.89251	0.459595	0.230442	1.9944	0.046108	0.346218
ADCYAP1	10.1123	0.0514014	0.215145	0.238915	0.811171	0.949612
ADCYAP1R1	9.91582	-0.0422047	0.225367	-0.18727	0.851449	0.962225
ADD1	11.7792	-0.290289	0.197767	-1.46783	0.14215	0.534423
ADD2	7.75804	-0.580078	0.258735	-2.24197	0.024963	0.273936
ADD3	11.4339	-0.0357922	0.195351	-0.18322	0.854626	0.963496
ADGB	8.61424	0.526015	0.208019	2.52869	0.0114489	0.196612
ADGRA1	9.3237	-0.14476	0.227181	-0.637199	0.523995	0.83479
ADGRA2	8.64405	0.026322	0.245222	0.107339	0.91452	0.977172
ADGRA3	10.9269	-0.0354389	0.219833	-0.161208	0.871929	0.969383
ADGRB1	8.05663	0.218591	0.33289	0.656646	0.511409	0.827975
ADGRB2	6.89196	0.0762845	0.311842	0.244625	0.806747	NA
ADGRB3	7.94165	-0.0394287	0.233918	-0.168558	0.866145	0.967261
ADGRD1	9.67007	-0.0880637	0.328808	-0.267827	0.788832	0.941567
ADGRD2	15.4144	-0.250555	0.226462	-1.10639	0.268558	0.668206
ADGRE1	8.9752	-0.269078	0.245884	-1.09433	0.273811	0.672138
ADGRE2	13.3772	-0.268267	0.221768	-1.20967	0.226404	0.632486
ADGRE5	12.1877	-0.235488	0.212848	-1.10636	0.268569	0.668206
ADGRF1	9.5994	0.322004	0.210982	1.52622	0.126956	0.514644
ADGRF2	8.88523	-0.268837	0.231663	-1.16046	0.245861	0.647156
ADGRF3	6.79937	-0.118087	0.267519	-0.441415	0.658912	NA
ADGRF4	9.037	-0.00721592	0.249092	-0.0289689	0.976889	0.99403
ADGRF5	11.0126	-0.450132	0.210267	-2.14076	0.0322935	0.29886
ADGRG1	10.7535	-0.218801	0.233455	-0.937232	0.348639	0.733248
ADGRG2	7.4769	0.138273	0.229603	0.602226	0.547023	NA
ADGRG3	9.81638	0.189803	0.22134	0.857517	0.391159	0.76183
ADGRG4	7.8539	0.481203	0.243445	1.97664	0.0480828	0.351299
ADGRG5	6.88449	0.0475785	0.267457	0.177892	0.858808	NA
ADGRG6	9.32289	0.0757536	0.21626	0.35029	0.726121	0.922233
ADGRG7	7.86791	-0.130501	0.244473	-0.533805	0.593476	0.869948
ADGRL1	8.75421	-0.278639	0.251685	-1.1071	0.268253	0.668206
ADGRL2	9.00464	0.165413	0.221047	0.748319	0.454268	0.798455
ADGRL3	8.85706	0.0829646	0.239386	0.346573	0.728912	0.923524
ADGRL4	8.29642	0.143727	0.218269	0.658488	0.510225	0.827221
ADGRV1	6.72027	0.380847	0.297137	1.28172	0.19994	NA
ADH1A	8.22306	-0.00411022	0.249038	-0.0165044	0.986832	0.996312
ADH1B	9.36939	-0.504472	0.23966	-2.10495	0.0352954	0.3121
ADH4	6.03022	0.185324	0.275968	0.671543	0.501875	NA
ADH5	24.2965	-0.190924	0.185343	-1.03011	0.302956	0.69743
ADH6	6.5303	0.157804	0.25653	0.615147	0.538458	NA
ADH7	9.54906	-0.410801	0.220899	-1.85968	0.062931	0.393787
ADHFE1	10.8772	0.322782	0.202712	1.59232	0.111313	0.491036
ADI1	9.81495	0.10552	0.203622	0.518218	0.604306	0.871825
ADIG	10.4493	0.342922	0.216483	1.58406	0.11318	0.494231
ADIPOQ	12.4285	-0.340147	0.225099	-1.5111	0.130763	0.519736
ADIPOR1	8.77926	0.706584	0.222532	3.1752	0.00149735	0.0714742
ADIPOR2	5.45931	0.60791	0.260926	2.32982	0.0198156	NA
ADIRF	13.0521	-0.0224565	0.186619	-0.120333	0.904219	0.975207
ADK	11.4194	0.221056	0.204699	1.07991	0.280184	0.679546
ADM	9.9653	0.209481	0.215174	0.973545	0.330282	0.719938
ADM2	7.79951	0.252644	0.238923	1.05743	0.290316	0.686185
ADM5	8.99578	-0.266204	0.239881	-1.10973	0.267114	0.667339
ADNP	11.8608	-0.0617022	0.200516	-0.307718	0.758297	0.93121
ADNP2	13.4586	0.194945	0.195416	0.997586	0.31848	0.709482
ADO	8.63519	0.0848028	0.264535	0.320573	0.748534	0.9295
ADORA1	6.90291	-0.134364	0.259789	-0.517204	0.605014	NA
ADORA2A	7.91851	-0.242699	0.267866	-0.906043	0.364913	0.743447
ADORA2B	9.63437	0.0154717	0.239018	0.0647302	0.948389	0.985806
ADORA3	10.2898	-0.171636	0.248605	-0.690399	0.489944	0.815628
ADPGK	10.795	0.518477	0.219086	2.36655	0.0179549	0.235267
ADPRH	7.22702	-0.663375	0.274855	-2.41355	0.0157981	NA
ADPRHL1	10.6395	-0.232867	0.244535	-0.952285	0.340953	0.727068
ADPRM	10.6001	0.00689462	0.20126	0.0342574	0.972672	0.992654
ADPRS	11.1503	-0.138288	0.236698	-0.584238	0.55906	0.854218
ADRA1A	10.9296	0.125314	0.198444	0.631483	0.527725	0.836954
ADRA1B	9.0438	-0.143529	0.241181	-0.59511	0.55177	0.849444
ADRA1D	9.64628	0.781445	0.229434	3.40596	0.000659308	0.047724
ADRA2A	8.81427	0.00214817	0.223658	0.00960474	0.992337	0.998158
ADRA2B	10.2117	-0.181253	0.218162	-0.830816	0.406078	0.770815
ADRA2C	8.06998	-0.622432	0.225444	-2.76091	0.00576406	0.13757
ADRB1	6.19787	-0.195075	0.269983	-0.722545	0.469959	NA
ADRB2	9.05845	0.231808	0.228914	1.01264	0.31123	0.703823
ADRB3	8.37529	-0.150139	0.316428	-0.474479	0.635158	0.885284
ADRM1	9.5356	-0.259075	0.256761	-1.00901	0.312969	0.706082
ADSL	12.5982	0.0576246	0.192877	0.298763	0.765121	0.93298
ADSS1	8.00535	-0.575268	0.250507	-2.29641	0.0216525	0.258441
ADSS2	11.9299	0.268962	0.207949	1.2934	0.195873	0.596338
ADTRP	7.83746	0.204319	0.25479	0.801915	0.422602	0.782947
AEBP1	9.61127	-0.52476	0.250076	-2.09841	0.0358694	0.314045
AEBP2	11.6813	0.111042	0.22623	0.490838	0.623541	0.879688
AEN	23.4896	0.104385	0.238153	0.43831	0.661161	0.897118
AFAP1	8.95806	-0.144605	0.224908	-0.642951	0.520256	0.833077
AFAP1L1	10.1449	-0.0873384	0.224228	-0.389506	0.696902	0.911703
AFAP1L2	11.1632	-0.374573	0.204051	-1.83569	0.0664042	0.401405
AFDN	8.16782	0.471302	0.245686	1.91831	0.0550721	0.370458
AFF1	11.0453	-0.0439884	0.210607	-0.208865	0.834553	0.956167
AFF2	7.49047	0.480071	0.253121	1.89661	0.05788	NA
AFF3	10.2784	0.177187	0.200397	0.88418	0.376599	0.748395
AFF4	6.97803	-0.107136	0.256707	-0.417348	0.676424	NA
AFG1L	8.03853	-0.620361	0.247539	-2.50611	0.0122068	0.200644
AFG3L2	14.7847	0.36086	0.212604	1.69733	0.0896336	0.448797
AFM	8.85842	0.13901	0.222026	0.626098	0.53125	0.838683
AFMID	5.22878	-0.143575	0.273609	-0.524743	0.599762	NA
AFP	6.79033	0.0526109	0.262367	0.200524	0.841071	NA
AFTPH	6.96703	0.162074	0.261245	0.62039	0.535001	NA
AGA	12.8542	0.148401	0.2066	0.718304	0.47257	0.807314
AGAP1	11.8793	-0.410048	0.219568	-1.86752	0.0618291	0.390308
AGAP2	9.24861	-0.136693	0.221454	-0.617249	0.53707	0.841199
AGAP3	10.1865	-0.195607	0.24179	-0.808995	0.418518	0.779595
AGAP9	30.4245	-0.424809	0.189381	-2.24315	0.0248872	0.273526
AGBL1	9.62989	0.337991	0.210266	1.60745	0.107956	0.485414
AGBL2	12.391	-0.0886808	0.205845	-0.430813	0.666604	0.899683
AGBL3	8.0877	0.149559	0.238739	0.626456	0.531016	0.838681
AGBL4	9.19017	0.0761372	0.225145	0.33817	0.735235	0.925869
AGBL5	13.2345	-0.342504	0.204793	-1.67244	0.0944377	0.457443
AGER	6.0734	-0.258968	0.273716	-0.94612	0.344087	NA
AGFG1	5.73183	0.301806	0.276868	1.09007	0.275683	NA
AGFG2	9.68766	-0.423097	0.233119	-1.81494	0.0695335	0.40909
AGGF1	10.4146	-0.138693	0.204781	-0.677275	0.498232	0.820863
AGK	8.74852	0.375363	0.229093	1.63848	0.101322	0.473567
AGL	10.9492	-0.059214	0.199082	-0.297436	0.766134	0.933364
AGMAT	10.3492	0.265392	0.214665	1.23631	0.216345	0.621936
AGMO	7.26456	0.496106	0.273674	1.81276	0.0698685	NA
AGO1	13.7059	0.226056	0.194529	1.16207	0.245207	0.646886
AGO2	7.95042	0.0244807	0.253674	0.0965047	0.92312	0.979923
AGO3	8.21882	-0.199962	0.245784	-0.813569	0.415892	0.776956
AGO4	10.6397	0.292672	0.206052	1.42038	0.155498	0.553561
AGPAT1	14.6033	-0.311344	0.217627	-1.43063	0.152536	0.549435
AGPAT2	13.7058	-0.0239369	0.206714	-0.115797	0.907813	0.975654
AGPAT3	9.83396	-0.0254295	0.229506	-0.110801	0.911774	0.976776
AGPAT4	6.86682	0.000639948	0.259318	0.00246781	0.998031	NA
AGPAT5	10.1847	0.248565	0.201896	1.23115	0.218265	0.623708
AGPS	13.6153	-0.321216	0.207094	-1.55107	0.120886	0.505374
AGR2	7.44367	0.38267	0.222848	1.71718	0.0859457	NA
AGR3	9.85511	0.755553	0.233586	3.23458	0.00121822	0.0659708
AGRN	12.34	-0.38565	0.215692	-1.78797	0.0737815	0.416782
AGRP	8.41019	-0.018761	0.229661	-0.08169	0.934893	0.983031
AGT	6.24756	0.135129	0.266567	0.506924	0.612208	NA
AGTPBP1	8.71863	0.251322	0.212733	1.1814	0.237444	0.641928
AGTR1	8.10103	0.0922582	0.251645	0.36662	0.713903	0.917702
AGTR2	9.74526	-0.238117	0.22148	-1.07512	0.282322	0.682033
AGTRAP	8.09092	-0.345886	0.25064	-1.38001	0.167584	0.566051
AGXT	8.79857	0.150562	0.242273	0.621456	0.5343	0.839652
AGXT2	9.84092	0.106915	0.273063	0.39154	0.695398	0.91124
AHCTF1	12.0993	0.0150204	0.229023	0.0655848	0.947708	0.985788
AHCY	10.6165	0.000415009	0.203135	0.00204302	0.99837	0.999687
AHCYL1	12.6267	-0.348785	0.215393	-1.6193	0.105383	0.480138
AHCYL2	11.6512	0.0423071	0.235827	0.179398	0.857625	0.963869
AHDC1	6.42967	-0.209302	0.268474	-0.779599	0.435627	NA
AHI1	9.64856	0.344895	0.197323	1.74787	0.0804859	0.430255
AHNAK	49.5925	-0.819241	0.345263	-2.3728	0.0176538	0.233915
AHNAK2	14.328	-0.297122	0.217594	-1.36549	0.1721	0.570397
AHR	7.67106	0.0907252	0.245356	0.36977	0.711554	0.916982
AHRR	8.05367	-0.0164312	0.247918	-0.0662769	0.947157	0.985788
AHSA1	6.9353	-0.325073	0.255755	-1.27104	0.203716	NA
AHSG	8.77644	0.184537	0.237133	0.778202	0.43645	0.790832
AHSP	7.92571	0.270474	0.236391	1.14418	0.252549	0.65347
AICDA	7.88762	-0.0379904	0.250577	-0.151612	0.879493	0.970861
AIDA	13.0261	0.291442	0.216149	1.34834	0.177549	0.575942
AIF1	14.4356	0.310708	0.222744	1.39491	0.163042	0.562982
AIF1L	9.5747	0.088174	0.220765	0.399402	0.689597	0.909303
AIFM1	11.4076	-0.0520487	0.237829	-0.218849	0.826768	0.953696
AIFM2	11.1447	0.08259	0.213946	0.386032	0.699473	0.913087
AIFM3	7.94965	-0.24195	0.249835	-0.968439	0.332825	0.722183
AIG1	4.73528	-0.765196	0.332882	-2.2987	0.021522	NA
AIM2	7.93934	-0.455652	0.25737	-1.77042	0.0766576	0.422411
AIMP1	11.5766	-0.0623587	0.208074	-0.299695	0.76441	0.93298
AIMP2	10.0801	0.0438222	0.210225	0.208454	0.834874	0.956269
AIP	8.32296	-0.096452	0.227041	-0.424823	0.670966	0.90215
AIPL1	8.13984	0.458832	0.278064	1.65009	0.0989235	0.468428
AIRE	11.1192	0.239379	0.198991	1.20296	0.228991	0.634561
AJAP1	7.38183	-0.356763	0.261743	-1.36303	0.172874	NA
AJM1	14.5888	-0.037076	0.201965	-0.183577	0.854345	0.963496
AJUBA	14.4584	-0.393469	0.210358	-1.87047	0.0614183	0.38953
AK1	12.0883	-0.0633792	0.192351	-0.329498	0.741779	0.928384
AK2	20.6274	0.0544622	0.186645	0.291795	0.770443	0.935322
AK3	18.006	0.27413	0.199777	1.37218	0.170008	0.57007
AK4	29.2254	-0.000185066	0.173121	-0.001069	0.999147	0.999796
AK5	8.73414	-0.0854673	0.346506	-0.246655	0.805175	0.948111
AK6	13.4129	0.0535062	0.202798	0.263839	0.791904	0.942881
AK7	11.1731	-0.140558	0.22952	-0.612403	0.540271	0.84312
AK8	12.5616	0.710296	0.194433	3.65316	0.00025903	0.0291513
AK9	7.2811	0.0730766	0.223802	0.326524	0.744028	NA
AKAIN1	7.789	-0.207683	0.255636	-0.812417	0.416552	0.777245
AKAP1	13.0558	-0.405347	0.2199	-1.84333	0.0652814	0.398144
AKAP10	9.49535	0.295214	0.219672	1.34389	0.178985	0.578201
AKAP11	7.97473	0.372542	0.215649	1.72754	0.0840713	0.439564
AKAP12	11.1051	-0.262756	0.207935	-1.26364	0.206358	0.610743
AKAP13	6.42767	0.0607272	0.249799	0.243104	0.807925	NA
AKAP14	9.8558	0.645746	0.22952	2.81347	0.00490105	0.126999
AKAP17A	9.42961	0.0866383	0.246358	0.351676	0.725081	0.922081
AKAP3	6.42668	0.252369	0.267051	0.94502	0.344649	NA
AKAP4	7.27273	0.456121	0.245061	1.86126	0.0627077	NA
AKAP5	9.0795	-0.0109031	0.235586	-0.0462806	0.963087	0.989665
AKAP6	7.97628	0.408371	0.233812	1.74658	0.0807107	0.430587
AKAP7	8.63095	0.0354832	0.245104	0.144768	0.884894	0.970913
AKAP8	13.6823	0.204082	0.198767	1.02674	0.304543	0.698443
AKAP8L	7.985	-0.829999	0.245215	-3.38478	0.000712363	0.0499237
AKAP9	6.68346	-0.556833	0.265722	-2.09555	0.0361223	NA
AKIP1	11.6224	0.409973	0.212781	1.92674	0.0540127	0.368141
AKIRIN1	15.0582	-0.0095065	0.198522	-0.0478863	0.961807	0.989562
AKIRIN2	13.7851	0.45182	0.17902	2.52385	0.0116076	0.197199
AKNA	8.04278	-0.202763	0.245775	-0.824997	0.409373	0.772872
AKNAD1	8.90182	0.42709	0.224053	1.9062	0.0566245	0.375499
AKR1A1	12.0568	0.288049	0.195667	1.47213	0.140985	0.533616
AKR1B1	16.8003	-0.307437	0.199142	-1.54381	0.122634	0.508893
AKR1B15	12.9194	-0.24646	0.214993	-1.14636	0.251646	0.652957
AKR1C1	8.33217	0.491986	0.223907	2.19727	0.028001	0.286627
AKR1C2	8.94786	0.400871	0.241173	1.66217	0.0964786	0.463048
AKR1C3	8.9431	0.213466	0.2179	0.979649	0.327259	0.717328
AKR1C4	5.88098	-0.150851	0.278136	-0.542364	0.587568	NA
AKR1D1	10.7863	0.24985	0.200844	1.244	0.213499	0.617883
AKR1E2	12.1478	-0.0499134	0.198521	-0.251426	0.801484	0.946173
AKR7A2	4.61012	-0.1552	0.308526	-0.503036	0.614939	NA
AKR7A3	9.48521	-0.0845704	0.249766	-0.338599	0.734912	0.925869
AKR7L	13.4672	0.095814	0.193285	0.495713	0.620097	0.878655
AKT1	9.14139	-0.62173	0.247351	-2.51355	0.0119521	0.199084
AKT1S1	11.4059	0.469988	0.189298	2.4828	0.0130355	0.205292
AKT2	8.57177	-0.431426	0.239135	-1.80411	0.0712134	0.41158
AKT3	13.318	-0.0166094	0.193887	-0.0856657	0.931732	0.982118
AKTIP	10.1025	0.124823	0.218862	0.570329	0.568455	0.859427
ALAD	9.92008	-0.268368	0.232547	-1.15403	0.248486	0.649886
ALAS1	9.7636	-0.068376	0.235343	-0.290538	0.771404	0.935322
ALAS2	7.43978	0.318081	0.227789	1.39639	0.162599	NA
ALB	11.2005	0.200749	0.228238	0.87956	0.379098	0.750636
ALCAM	9.70527	-0.00524406	0.206449	-0.0254012	0.979735	0.99495
ALDH16A1	9.39819	-0.342547	0.229222	-1.49439	0.135073	0.525982
ALDH18A1	9.99	0.070192	0.231763	0.302862	0.761995	0.932939
ALDH1A1	6.37917	0.110212	0.245679	0.448603	0.653718	NA
ALDH1A2	10.5528	-0.251304	0.208548	-1.20501	0.228198	0.633939
ALDH1A3	9.51545	0.000326878	0.20973	0.00155857	0.998756	0.999687
ALDH1B1	11.0247	-0.855397	0.248905	-3.43664	0.000588981	0.0448501
ALDH1L1	8.32804	-0.0551755	0.214349	-0.25741	0.796863	0.94464
ALDH1L2	9.71909	0.54806	0.249947	2.19271	0.0283284	0.287448
ALDH2	17.2586	-0.318588	0.212955	-1.49604	0.134644	0.525724
ALDH3A1	10.4524	0.203248	0.224959	0.903489	0.366266	0.743646
ALDH3A2	11.6566	0.00583567	0.222105	0.0262744	0.979039	0.994806
ALDH3B1	7.15309	-0.164237	0.285325	-0.575615	0.564876	NA
ALDH3B2	14.7665	-0.431367	0.224348	-1.92276	0.0545106	0.369264
ALDH4A1	8.43087	0.0714328	0.22982	0.31082	0.755937	0.930633
ALDH5A1	5.58371	0.283831	0.277298	1.02356	0.306043	NA
ALDH6A1	9.25238	0.0415282	0.219695	0.189026	0.850072	0.96158
ALDH7A1	8.18761	0.11605	0.216204	0.536762	0.591432	0.868836
ALDH8A1	7.6356	-0.165547	0.259357	-0.638298	0.52328	0.8343
ALDH9A1	11.4264	-0.248365	0.210468	-1.18006	0.237977	0.64241
ALDOA	26.0044	-0.739208	0.22966	-3.2187	0.00128772	0.0679932
ALDOB	10.268	0.0429838	0.240731	0.178555	0.858287	0.964158
ALDOC	9.12953	-0.0925979	0.224957	-0.411625	0.680614	0.906109
ALG10	13.0012	0.0864963	0.201364	0.429551	0.667522	0.900189
ALG10B	26.119	-0.286742	0.204237	-1.40397	0.160329	0.559143
ALG12	10.4553	0.125092	0.206499	0.605773	0.544665	0.844495
ALG13	8.70726	-0.148856	0.213802	-0.696234	0.486283	0.814145
ALG14	7.1408	0.186776	0.245874	0.75964	0.44747	NA
ALG1L	20.2849	-0.424299	0.230705	-1.83914	0.065894	0.399667
ALG1L2	24.221	0.106004	0.191495	0.553564	0.579878	0.86437
ALG2	9.58121	-0.00177059	0.215694	-0.00820881	0.99345	0.998484
ALG3	10.528	-0.0515869	0.232467	-0.221911	0.824384	0.952855
ALG5	7.8073	0.0886256	0.225537	0.392954	0.694354	0.910851
ALG6	15.4431	-0.669512	0.205869	-3.25212	0.00114547	0.0630747
ALG8	4.93022	0.312689	0.371614	0.841435	0.400104	NA
ALG9	12.162	-0.0805679	0.215686	-0.373542	0.708745	0.916321
ALK	7.77457	-0.175612	0.264086	-0.66498	0.506063	0.82472
ALKAL1	8.63797	-0.324471	0.251814	-1.28853	0.19756	0.598777
ALKAL2	8.52783	-0.315406	0.235823	-1.33747	0.18107	0.579592
ALKBH1	8.25174	-0.0993614	0.248798	-0.399365	0.689624	0.909303
ALKBH2	10.7415	0.134106	0.216311	0.619971	0.535277	0.840464
ALKBH3	10.8334	-0.265924	0.211941	-1.25471	0.209585	0.614214
ALKBH4	9.81601	0.128006	0.229133	0.558656	0.576396	0.862795
ALKBH5	10.5126	-0.650465	0.220425	-2.95096	0.00316789	0.102181
ALKBH6	6.616	0.0847847	0.274585	0.308774	0.757493	NA
ALKBH7	7.6259	-0.276665	0.246188	-1.1238	0.261099	0.662762
ALKBH8	9.22947	0.475118	0.22918	2.07312	0.0381613	0.320762
ALLC	7.43221	0.279526	0.239423	1.1675	0.243008	NA
ALMS1	12.5943	0.514822	0.194339	2.64909	0.00807086	0.165034
ALOX12	8.92205	-0.363133	0.214691	-1.69143	0.0907554	0.449993
ALOX12B	7.38831	-0.00354964	0.235235	-0.0150898	0.987961	NA
ALOX15	12.4379	0.100502	0.193323	0.519867	0.603156	0.871472
ALOX15B	8.47216	0.153416	0.252922	0.606574	0.544133	0.844495
ALOX5	8.04126	-0.105652	0.232937	-0.453564	0.650142	0.891171
ALOX5AP	5.84915	0.138248	0.273536	0.505409	0.613272	NA
ALOXE3	7.52373	-0.223887	0.247471	-0.904699	0.365625	NA
ALPG	7.0015	-0.550963	0.299757	-1.83803	0.0660574	NA
ALPI	7.61114	0.101298	0.22769	0.444893	0.656397	0.894251
ALPK1	5.70359	0.026099	0.279775	0.0932857	0.925677	NA
ALPK2	10.321	-0.0637616	0.227644	-0.280093	0.779406	0.937767
ALPK3	9.26861	-0.654287	0.236523	-2.76627	0.00567023	0.136813
ALPL	7.12467	0.156913	0.239796	0.654359	0.51288	NA
ALPP	7.26451	0.0466391	0.230872	0.202012	0.839907	NA
ALS2	7.96119	-0.14887	0.248347	-0.599444	0.548877	0.847476
ALS2CL	13.5208	0.251225	0.224179	1.12064	0.262441	0.66337
ALX1	6.69797	-0.264437	0.273223	-0.967845	0.333122	NA
ALX3	9.03516	-0.24232	0.229177	-1.05735	0.290351	0.686185
ALX4	6.60872	-0.0289774	0.267645	-0.108268	0.913783	NA
ALYREF	16.7924	-0.135447	0.297768	-0.454872	0.649201	0.89099
AMACR	7.87717	-0.419507	0.273652	-1.53299	0.125277	0.512502
AMBN	10.527	0.515916	0.195086	2.64455	0.00817995	0.166015
AMBP	10.0095	-0.00723202	0.217519	-0.0332477	0.973477	0.992687
AMBRA1	8.28381	0.198908	0.240085	0.82849	0.407393	0.77117
AMD1	17.5534	-0.281757	0.215456	-1.30772	0.190967	0.59199
AMDHD1	9.88048	-0.160808	0.230858	-0.696564	0.486076	0.814145
AMDHD2	8.70275	-0.294638	0.257839	-1.14272	0.253155	0.65434
AMELX	8.94538	0.386503	0.228115	1.69433	0.0902024	0.449787
AMELY	7.77881	-0.12202	0.261483	-0.466646	0.640753	0.887932
AMER1	6.60215	0.428749	0.240097	1.78573	0.0741429	NA
AMER2	9.61566	0.482007	0.2248	2.14416	0.0320201	0.29794
AMER3	6.6912	-0.096422	0.243688	-0.395678	0.692343	NA
AMFR	12.0966	0.0935221	0.19487	0.47992	0.631284	0.883145
AMH	15.5975	-0.121494	0.206272	-0.589002	0.55586	0.852264
AMHR2	12.5599	-0.203018	0.214745	-0.945394	0.344458	0.730215
AMIGO1	9.56429	0.197262	0.220973	0.892695	0.37202	0.745343
AMIGO2	7.58992	0.193025	0.254517	0.758399	0.448212	0.796591
AMIGO3	9.62117	0.127235	0.206796	0.615269	0.538377	0.84183
AMMECR1	8.03699	0.333343	0.245291	1.35897	0.174155	0.572277
AMMECR1L	11.3767	-0.0135172	0.218224	-0.0619418	0.950609	0.98689
AMN	7.48722	0.0245044	0.2699	0.0907904	0.927659	NA
AMN1	7.04989	0.0946986	0.245428	0.385852	0.699606	NA
AMOT	7.90921	-0.0386963	0.232498	-0.166437	0.867813	0.967598
AMOTL1	9.12395	-0.22248	0.234727	-0.947822	0.34322	0.729195
AMOTL2	12.3147	0.155408	0.220071	0.706171	0.480082	0.810997
AMPD1	11.0326	0.396088	0.1949	2.03226	0.0421276	0.333485
AMPD2	21.8198	-0.293614	0.240422	-1.22125	0.221993	0.62828
AMPD3	10.112	-0.0867944	0.237533	-0.365399	0.714813	0.918171
AMPH	8.62926	0.360362	0.21546	1.67252	0.0944211	0.457443
AMT	7.13318	-0.477999	0.244597	-1.95423	0.0506738	NA
AMTN	7.85615	0.234528	0.242413	0.967476	0.333306	0.722299
AMY1A	30.9475	0.0414614	0.263153	0.157556	0.874807	0.970112
AMY2B	7.31621	0.039845	0.233643	0.170538	0.864587	NA
AMZ1	16.4917	-0.358749	0.214321	-1.67388	0.0941532	0.457443
AMZ2	18.7084	-0.0282201	0.20749	-0.136007	0.891816	0.972579
ANAPC1	15.7415	0.0975648	0.232358	0.41989	0.674566	0.903359
ANAPC10	11.362	0.155744	0.198091	0.786227	0.431734	0.788164
ANAPC11	11.9242	0.234702	0.21943	1.0696	0.284801	0.682755
ANAPC13	13.056	0.22711	0.211647	1.07306	0.283244	0.68246
ANAPC15	10.238	0.0543281	0.21411	0.253739	0.799697	0.945531
ANAPC16	10.2612	0.334392	0.223728	1.49464	0.13501	0.525982
ANAPC2	8.56823	0.0221379	0.227983	0.0971034	0.922644	0.979773
ANAPC4	3.3997	-0.211938	0.327714	-0.646717	0.517815	NA
ANAPC5	11.9179	-0.104122	0.197722	-0.526611	0.598464	0.870237
ANAPC7	14.2472	-0.47763	0.204859	-2.33151	0.0197265	0.246636
ANG	11.3946	-0.12599	0.200098	-0.629643	0.528928	0.837385
ANGEL1	9.91645	-0.165689	0.223536	-0.741218	0.458561	0.800195
ANGEL2	7.31183	0.101056	0.261697	0.386158	0.699379	NA
ANGPT1	6.01366	-0.260052	0.262874	-0.989264	0.322534	NA
ANGPT2	8.5609	0.246253	0.231792	1.06239	0.28806	0.684568
ANGPT4	9.62604	0.179743	0.2285	0.786624	0.431502	0.788072
ANGPTL1	4.85476	0.0501888	0.282382	0.177734	0.858932	NA
ANGPTL2	9.15155	-0.0825328	0.216686	-0.380887	0.703287	0.914379
ANGPTL3	7.74818	0.244098	0.244597	0.997956	0.318301	0.709393
ANGPTL4	10.1168	-0.00741832	0.217335	-0.0341331	0.972771	0.992654
ANGPTL5	5.17051	-0.60942	0.282904	-2.15416	0.0312275	NA
ANGPTL6	14.2528	-0.457324	0.200927	-2.27608	0.0228413	0.265066
ANGPTL7	8.29496	0.148138	0.236849	0.625452	0.531674	0.838685
ANGPTL8	9.79287	-0.315433	0.212186	-1.48659	0.137124	0.528956
ANHX	9.33575	-0.0253938	0.225194	-0.112764	0.910218	0.976124
ANK1	14.29	-0.439769	0.258258	-1.70283	0.0886	0.448487
ANK2	9.60873	-0.0489542	0.226683	-0.215959	0.82902	0.954223
ANK3	11.0426	-0.00378347	0.235846	-0.0160421	0.987201	0.996312
ANKAR	10.487	0.297007	0.23167	1.28202	0.199835	0.60117
ANKDD1A	11.1211	-0.478933	0.229925	-2.083	0.0372513	0.318732
ANKDD1B	8.26116	0.052342	0.226006	0.231596	0.816852	0.95129
ANKEF1	6.75894	0.00945616	0.249642	0.0378788	0.969784	NA
ANKFN1	5.46646	-0.347855	0.284674	-1.22194	0.221729	NA
ANKFY1	9.58141	0.592829	0.19038	3.11393	0.00184615	0.0784133
ANKH	11.0605	-0.0833613	0.212456	-0.39237	0.694785	0.910904
ANKHD1	10.0918	0.391114	0.213337	1.83331	0.0667559	0.402205
ANKIB1	8.32388	0.143042	0.228745	0.625334	0.531752	0.838685
ANKK1	6.06909	-0.147383	0.274358	-0.537193	0.591134	NA
ANKLE1	12.1952	0.320857	0.218256	1.47009	0.141536	0.534399
ANKLE2	15.0958	-0.228651	0.213927	-1.06883	0.285147	0.682755
ANKMY1	13.4704	-0.539572	0.230715	-2.33869	0.0193513	0.244756
ANKMY2	8.0476	0.124768	0.218414	0.571242	0.567835	0.858996
ANKRA2	10.2654	-0.0610736	0.231826	-0.263446	0.792207	0.942894
ANKRD1	7.01741	-0.34871	0.265226	-1.31477	0.188589	NA
ANKRD10	15.8048	0.237051	0.198623	1.19348	0.232683	0.636888
ANKRD11	11.7121	0.208596	0.204234	1.02136	0.307085	0.701012
ANKRD12	10.5715	-0.454029	0.217847	-2.08417	0.037145	0.318623
ANKRD13A	6.57614	-0.408465	0.257636	-1.58544	0.112867	NA
ANKRD13B	6.38376	0.257612	0.239269	1.07666	0.28163	NA
ANKRD13C	11.5951	-0.222581	0.201995	-1.10192	0.270498	0.669321
ANKRD13D	14.2727	-0.296484	0.210716	-1.40703	0.159418	0.557722
ANKRD16	10.7099	-0.110455	0.211463	-0.522337	0.601436	0.870975
ANKRD17	11.5028	-0.0309732	0.235563	-0.131486	0.895391	0.973433
ANKRD18A	18.1882	0.130354	0.225828	0.577227	0.563786	0.856053
ANKRD18B	4.31649	-0.023382	0.314131	-0.0744338	0.940665	NA
ANKRD2	6.41218	0.0851829	0.252034	0.337981	0.735377	NA
ANKRD20A1	36.7793	-0.543982	0.198428	-2.74145	0.0061168	0.142676
ANKRD22	8.9188	0.0665628	0.220172	0.302322	0.762406	0.93298
ANKRD23	6.90108	0.215979	0.267435	0.807593	0.419325	NA
ANKRD24	6.75774	-0.240707	0.282964	-0.850665	0.394955	NA
ANKRD26	4.36028	0.161901	0.330157	0.490377	0.623867	NA
ANKRD27	10.445	0.536203	0.219121	2.44707	0.0144025	0.213468
ANKRD28	9.00224	0.136837	0.201074	0.680531	0.496168	0.819658
ANKRD29	7.44597	-0.145835	0.245381	-0.59432	0.552298	NA
ANKRD30A	12.7482	0.18924	0.335931	0.56333	0.57321	0.860679
ANKRD30B	4.92461	0.485039	0.28451	1.70482	0.0882277	NA
ANKRD30BL	26.5256	0.299025	0.200234	1.49338	0.135338	0.525982
ANKRD31	7.20799	0.233449	0.258273	0.903887	0.366055	NA
ANKRD33	11.8582	0.360836	0.208346	1.7319	0.0832906	0.437166
ANKRD33B	8.52104	0.442611	0.233358	1.8967	0.057867	0.38072
ANKRD34A	7.91964	-0.0464431	0.245085	-0.189498	0.849703	0.961379
ANKRD34B	10.6254	-0.124071	0.241664	-0.5134	0.607671	0.873891
ANKRD34C	8.96531	0.521873	0.227915	2.28977	0.0220347	0.261076
ANKRD35	9.70009	-0.405462	0.229423	-1.76731	0.0771759	0.4233
ANKRD36	22.2218	-0.251005	0.208219	-1.20549	0.228016	0.633888
ANKRD36B	35.6559	-0.299727	0.18919	-1.58427	0.113133	0.494231
ANKRD36C	7.46618	-0.286327	0.270044	-1.0603	0.289009	NA
ANKRD37	8.1308	-0.0711741	0.235073	-0.302774	0.762062	0.932942
ANKRD39	12.165	-0.393763	0.205972	-1.91173	0.0559111	0.372692
ANKRD40	8.36148	0.290553	0.219224	1.32537	0.185048	0.586153
ANKRD40CL	11.7642	0.316465	0.225952	1.40058	0.161339	0.559884
ANKRD42	6.46362	-0.592189	0.272938	-2.16968	0.0300311	NA
ANKRD44	8.79155	0.0269428	0.229048	0.117629	0.906361	0.975654
ANKRD45	7.10722	0.0472962	0.253974	0.186225	0.852269	NA
ANKRD46	9.53381	0.526302	0.212532	2.47635	0.0132734	0.207135
ANKRD49	11.4652	-0.354039	0.242537	-1.45973	0.144364	0.537566
ANKRD50	9.18304	0.181943	0.223933	0.81249	0.416511	0.777245
ANKRD52	8.2574	0.244808	0.22958	1.06633	0.286274	0.683258
ANKRD53	9.88522	0.136543	0.25841	0.528396	0.597224	0.870055
ANKRD54	10.0649	0.178562	0.222807	0.801421	0.422888	0.783054
ANKRD55	9.5481	-0.139971	0.243551	-0.574709	0.565488	0.85746
ANKRD6	4.70003	0.110342	0.29566	0.373205	0.708996	NA
ANKRD60	10.2894	0.4817	0.201408	2.39166	0.0167723	0.227555
ANKRD61	6.87195	-0.229319	0.2767	-0.828765	0.407238	NA
ANKRD62	11.2626	0.0598903	0.216857	0.276174	0.782415	0.938832
ANKRD63	7.49167	-0.407469	0.283497	-1.4373	0.150634	NA
ANKRD65	12.5086	-0.327945	0.201106	-1.63071	0.102951	0.477098
ANKRD66	5.37871	0.422559	0.292816	1.44309	0.148995	NA
ANKRD7	9.36917	-0.248178	0.233081	-1.06477	0.286979	0.683998
ANKRD9	6.14659	-0.294766	0.267791	-1.10073	0.271014	NA
ANKS1A	7.09957	-0.486911	0.273794	-1.77838	0.0753408	NA
ANKS1B	8.02451	0.174486	0.225977	0.77214	0.440031	0.793051
ANKS3	10.9158	0.0211199	0.227629	0.0927821	0.926077	0.980469
ANKS4B	8.80999	0.424863	0.225017	1.88814	0.0590072	0.383427
ANKS6	7.99686	0.05705	0.246411	0.231524	0.816908	0.95129
ANKUB1	10.1314	0.0120625	0.238691	0.0505359	0.959695	0.989275
ANKZF1	9.87159	-0.0526141	0.225945	-0.232862	0.815868	0.95123
ANLN	13.7402	0.516985	0.200429	2.57939	0.00989744	0.184543
ANO1	10.6612	-0.0305169	0.235372	-0.129654	0.89684	0.974247
ANO10	11.4043	0.286653	0.205194	1.39699	0.162418	0.5621
ANO2	10.3582	0.164187	0.198074	0.828918	0.407151	0.771091
ANO3	8.24354	0.297116	0.240125	1.23734	0.215961	0.621559
ANO4	10.2442	-0.214078	0.213106	-1.00456	0.315109	0.707042
ANO5	5.8835	0.0315511	0.308812	0.102169	0.918622	NA
ANO6	9.61455	-0.604531	0.224306	-2.69511	0.00703651	0.154323
ANO7	6.20959	0.0981275	0.258183	0.380069	0.703894	NA
ANO8	9.84166	-0.0936926	0.234513	-0.399519	0.689511	0.909303
ANO9	8.24785	0.0601944	0.244132	0.246565	0.805245	0.948111
ANOS1	7.20017	0.000592878	0.243738	0.00243244	0.998059	NA
ANP32A	10.5249	-0.344181	0.232379	-1.48112	0.138574	0.530396
ANP32B	16.374	-0.255248	0.223822	-1.1404	0.254118	0.655183
ANP32D	9.45504	0.428659	0.213639	2.00646	0.0448069	0.343895
ANP32E	11.7776	0.0238696	0.208188	0.114654	0.908719	0.975654
ANPEP	13.3052	-0.208219	0.204545	-1.01796	0.308696	0.702091
ANTKMT	13.8277	-0.144755	0.206247	-0.70185	0.482773	0.812154
ANTXR1	9.66657	0.0525751	0.214153	0.245503	0.806067	0.948191
ANTXR2	8.74613	-0.0759073	0.240733	-0.315318	0.752521	0.929751
ANTXRL	8.03086	0.187596	0.240412	0.780312	0.435207	0.790589
ANXA1	13.4325	-0.380971	0.239342	-1.59174	0.111443	0.49108
ANXA10	9.01037	-0.354503	0.241472	-1.46809	0.14208	0.534419
ANXA11	9.74502	-0.612921	0.244165	-2.51027	0.0120639	0.199573
ANXA13	7.20455	0.0746397	0.241407	0.309186	0.75718	NA
ANXA2	31.4146	-0.391582	0.249038	-1.57238	0.115863	0.498633
ANXA2R	9.62457	-0.391635	0.232262	-1.68618	0.0917607	0.451609
ANXA3	8.17999	0.591657	0.23983	2.46699	0.0136256	0.209243
ANXA4	11.3389	-0.415107	0.214322	-1.93684	0.0527652	0.36541
ANXA5	9.3488	-0.529445	0.242328	-2.18483	0.0289015	0.288417
ANXA6	9.51948	-0.147485	0.199467	-0.739396	0.459667	0.800619
ANXA7	10.3927	-0.205647	0.225514	-0.911903	0.36182	0.741148
ANXA8	22.5928	-0.213982	0.22887	-0.934951	0.349814	0.734322
ANXA9	9.25602	-0.0542698	0.271799	-0.199669	0.84174	0.957994
AOAH	8.92755	0.0226814	0.294456	0.0770279	0.938601	0.984564
AOC1	10.5948	-0.200506	0.223327	-0.897813	0.369285	0.744599
AOC2	6.36222	-0.620434	0.292174	-2.12351	0.0337114	NA
AOC3	10.3554	-0.349324	0.195756	-1.78449	0.0743446	0.417982
AOPEP	7.59755	0.0526105	0.235137	0.223744	0.822957	0.95253
AOX1	8.82287	-0.0481464	0.244925	-0.196576	0.844159	0.959416
AP1AR	7.82939	-0.155499	0.253795	-0.612696	0.540077	0.84312
AP1B1	6.47961	0.133801	0.268114	0.499047	0.617746	NA
AP1G1	7.87218	0.308787	0.231755	1.33239	0.182732	0.582221
AP1G2	8.56061	0.475592	0.279557	1.70124	0.0888982	0.448768
AP1M1	11.3756	-0.360467	0.222767	-1.61813	0.105634	0.480858
AP1M2	8.98692	0.305801	0.223632	1.36743	0.171491	0.570397
AP1S1	9.3305	0.423121	0.217122	1.94878	0.0513222	0.362311
AP1S2	13.5021	0.0100915	0.208324	0.0484413	0.961365	0.989562
AP1S3	11.2721	0.241835	0.240762	1.00445	0.315159	0.707042
AP2A1	11.0705	-0.12818	0.224286	-0.571501	0.56766	0.858899
AP2A2	9.52278	0.0342692	0.204967	0.167193	0.867218	0.967598
AP2B1	9.36992	0.0414722	0.227196	0.182539	0.85516	0.963496
AP2M1	11.7777	-0.163323	0.263731	-0.619278	0.535733	0.840786
AP2S1	10.1701	0.230675	0.208411	1.10683	0.268369	0.668206
AP3B1	89.475	-0.372571	0.321138	-1.16016	0.245985	0.647156
AP3B2	6.40902	0.12305	0.265595	0.4633	0.64315	NA
AP3D1	10.7303	-0.113466	0.211336	-0.536901	0.591336	0.868836
AP3M1	11.7299	0.0447267	0.206331	0.216772	0.828386	0.954029
AP3M2	12.082	-0.024429	0.208038	-0.117426	0.906523	0.975654
AP3S1	21.8277	0.412701	0.203437	2.02864	0.0424946	0.334783
AP3S2	9.70342	-0.242586	0.219068	-1.10736	0.26814	0.668206
AP4B1	12.1835	0.0176532	0.188163	0.0938185	0.925253	0.980248
AP4E1	10.6019	-0.326408	0.222279	-1.46846	0.141979	0.534399
AP4M1	5.7204	0.119634	0.290534	0.411774	0.680505	NA
AP4S1	14.7878	0.524842	0.207998	2.5233	0.0116259	0.197199
AP5B1	8.42765	0.192788	0.240536	0.801494	0.422846	0.783054
AP5M1	7.11629	0.141541	0.24914	0.56812	0.569954	NA
AP5S1	9.54066	-0.391023	0.277812	-1.40751	0.159276	0.557722
AP5Z1	8.11453	0.121881	0.249763	0.487986	0.625559	0.880569
APAF1	10.0663	0.448041	0.194975	2.29794	0.0215653	0.257947
APBA1	7.7149	0.242387	0.23233	1.04329	0.296814	0.693418
APBA2	7.71292	0.569646	0.235406	2.41984	0.0155273	0.221257
APBA3	28.4327	-0.107499	0.214944	-0.500126	0.616987	0.877643
APBB1	13.4929	0.105187	0.192822	0.54551	0.585403	0.865746
APBB1IP	8.11326	-0.296651	0.258371	-1.14816	0.250903	0.652698
APBB2	10.4152	0.0106371	0.221904	0.0479355	0.961768	0.989562
APBB3	23.1381	-0.553022	0.239545	-2.30863	0.0209641	0.254498
APC	6.23649	0.174588	0.272914	0.639717	0.522357	NA
APC2	13.9968	0.0312641	0.207131	0.150939	0.880024	0.970861
APCDD1	23.3078	0.00840729	0.26692	0.0314975	0.974873	0.993364
APCDD1L	8.27058	-0.395694	0.232791	-1.69978	0.0891721	0.448797
APCS	7.60058	-0.462848	0.252454	-1.8334	0.0667433	0.402205
APEH	6.09257	0.00106489	0.270014	0.00394385	0.996853	NA
APELA	6.03318	-0.00679297	0.285227	-0.023816	0.980999	NA
APEX1	11.2688	-0.544428	0.33198	-1.63994	0.101017	0.472882
APEX2	6.45702	0.0541611	0.251181	0.215626	0.82928	NA
APH1A	8.73746	-0.0539931	0.237775	-0.227077	0.820364	0.951947
APH1B	11.6549	-0.488182	0.26361	-1.85191	0.0640386	0.395386
API5	12.3781	-0.0822926	0.214143	-0.384289	0.700764	0.913767
APIP	12.6861	-0.158229	0.211442	-0.74833	0.454261	0.798455
APLF	7.84646	0.328892	0.232175	1.41657	0.156609	0.554815
APLN	8.63829	0.378148	0.220187	1.71739	0.0859074	0.443428
APLNR	6.58059	0.548006	0.263897	2.07659	0.0378393	NA
APLP1	16.8708	0.10242	0.300256	0.34111	0.73302	0.925459
APLP2	15.9488	-0.836055	0.197786	-4.22707	2.37e-05	0.00986573
APMAP	12.2702	-0.0906573	0.239877	-0.377932	0.705481	0.915451
APOA1	6.94136	0.0891776	0.245107	0.363831	0.715984	NA
APOA2	8.30422	-0.364223	0.263854	-1.38039	0.167466	0.565976
APOA4	7.7598	0.356872	0.243543	1.46533	0.14283	0.535672
APOA5	9.37503	0.331235	0.252248	1.31314	0.189137	0.58983
APOB	11.796	-0.393131	0.218507	-1.79917	0.0719914	0.413548
APOBEC1	8.80296	-0.196825	0.250685	-0.785149	0.432366	0.788487
APOBEC2	6.9165	-0.0348223	0.241072	-0.144448	0.885147	NA
APOBEC3A	6.59498	0.00224242	0.239904	0.00934715	0.992542	NA
APOBEC3A_B	15.3788	-0.604699	0.225623	-2.68013	0.00735932	0.157505
APOBEC3B	8.55512	-0.284533	0.22401	-1.27018	0.20402	0.607358
APOBEC3C	9.56503	0.262722	0.217919	1.20559	0.227974	0.633887
APOBEC3D	10.9991	-0.0939773	0.219037	-0.429048	0.667888	0.900525
APOBEC3F	10.355	0.131646	0.19913	0.661105	0.508545	0.826298
APOBEC3G	9.09584	-0.394134	0.231735	-1.70079	0.088982	0.448768
APOBEC3H	6.09605	0.0834908	0.285927	0.292	0.770287	NA
APOBEC4	9.11094	0.37116	0.345077	1.07559	0.282112	0.681971
APOBR	5.36242	-0.0521615	0.291584	-0.17889	0.858024	NA
APOC1	8.90014	0.120083	0.218652	0.549196	0.582871	0.865702
APOC2	9.05659	-0.316502	0.24686	-1.28211	0.199804	0.60117
APOC3	13.7219	-0.339974	0.221795	-1.53283	0.125317	0.512502
APOC4	7.98693	-0.467955	0.273064	-1.71372	0.0865805	0.445709
APOD	10.8287	-0.604143	0.23158	-2.60878	0.00908646	0.178238
APOE	15.2791	-0.20348	0.276992	-0.734609	0.462578	0.801899
APOF	9.8697	-0.467387	0.231986	-2.01472	0.0439339	0.340475
APOH	8.83366	0.278512	0.207935	1.33942	0.180434	0.579474
APOL1	10.8243	-0.109181	0.222709	-0.490242	0.623963	0.879688
APOL2	8.93187	-0.143699	0.23721	-0.605788	0.544655	0.844495
APOL3	8.22863	0.24581	0.21945	1.12012	0.262663	0.663565
APOL4	9.94751	-0.16091	0.238795	-0.673842	0.500412	0.821506
APOL5	8.52839	0.130889	0.255257	0.512776	0.608108	0.874052
APOL6	9.0687	0.198491	0.227384	0.872931	0.3827	0.753615
APOLD1	11.2896	0.138926	0.204394	0.679699	0.496695	0.819681
APOM	12.0913	0.20864	0.216731	0.96267	0.335713	0.72392
APOO	9.83956	-0.31085	0.224364	-1.38548	0.165907	0.565292
APOOL	8.6545	0.209912	0.217314	0.965942	0.334073	0.723027
APP	14.989	-0.298758	0.204387	-1.46173	0.143816	0.53694
APPBP2	9.18868	0.0542374	0.217701	0.249138	0.803254	0.94734
APPL1	11.3501	-0.159965	0.213351	-0.749774	0.453391	0.798343
APPL2	8.95882	-0.0409772	0.223965	-0.182963	0.854827	0.963496
APRT	12.5212	-0.609934	0.23802	-2.56253	0.0103912	0.187615
APTX	11.943	-0.207509	0.238572	-0.869796	0.384412	0.755252
AQP1	9.67005	-0.383689	0.242665	-1.58115	0.113844	0.495244
AQP10	9.18261	-0.179535	0.232894	-0.770888	0.440773	0.793258
AQP11	10.3572	-0.61077	0.248604	-2.4568	0.014018	0.211684
AQP12B	11.5392	-0.031036	0.246599	-0.125856	0.899846	0.975038
AQP2	7.13516	0.0618589	0.286324	0.216045	0.828953	NA
AQP3	29.781	0.0860802	0.288155	0.298728	0.765147	0.93298
AQP4	8.97369	0.520579	0.215977	2.41034	0.0159375	0.223792
AQP5	5.93732	-0.0557756	0.395964	-0.14086	0.88798	NA
AQP6	9.55645	0.348585	0.243732	1.4302	0.152661	0.549435
AQP7	28.2296	-0.311614	0.202405	-1.53956	0.123668	0.510899
AQP8	6.10938	0.107538	0.266068	0.404175	0.686084	NA
AQP9	9.24441	-0.335191	0.240711	-1.3925	0.163771	0.563782
AQR	7.94236	0.572342	0.257064	2.22645	0.0259839	0.278401
AR	9.63112	0.168021	0.304016	0.552672	0.580488	0.864647
ARAF	9.43161	0.123276	0.308889	0.399095	0.689823	0.909344
ARAP1	10.05	-0.226575	0.212123	-1.06813	0.285462	0.682755
ARAP2	9.81192	-0.119455	0.22593	-0.528725	0.596996	0.870055
ARAP3	10.0766	0.226974	0.22267	1.01933	0.308047	0.701349
ARC	7.02528	0.336652	0.260993	1.28989	0.197089	NA
ARCN1	8.77458	-0.122402	0.223102	-0.548638	0.583254	0.865702
AREG	11.702	-0.164223	0.229134	-0.716711	0.473553	0.807569
AREL1	9.47975	-0.181832	0.210874	-0.862276	0.388536	0.760015
ARF1	11.7014	-0.818486	0.223569	-3.661	0.000251234	0.0285498
ARF3	9.7271	-0.347815	0.265934	-1.3079	0.190908	0.59199
ARF4	18.6127	-0.238637	0.186208	-1.28157	0.199995	0.601429
ARF5	11.5213	0.061047	0.221496	0.275612	0.782846	0.939075
ARF6	14.3855	0.114952	0.232691	0.494011	0.621299	0.879196
ARFGAP1	7.73242	0.257195	0.223257	1.15202	0.249314	0.650696
ARFGAP2	7.53767	0.178769	0.261915	0.682549	0.494892	NA
ARFGAP3	13.073	0.105873	0.192821	0.549073	0.582955	0.865702
ARFGEF1	8.1298	0.265554	0.220171	1.20613	0.227769	0.633724
ARFGEF2	10.6653	0.0651848	0.222683	0.292725	0.769732	0.934983
ARFGEF3	6.96569	-0.32338	0.257204	-1.25729	0.208649	NA
ARFIP1	6.8226	0.23636	0.246753	0.95788	0.338123	NA
ARFIP2	8.96545	0.243614	0.227905	1.06893	0.285101	0.682755
ARFRP1	8.599	0.200696	0.226299	0.886863	0.375153	0.746915
ARG1	11.5974	0.501595	0.223999	2.23927	0.0251381	0.27449
ARG2	7.80881	-0.446453	0.267677	-1.66788	0.0953396	0.459978
ARGFX	5.81798	0.131086	0.330136	0.397065	0.691319	NA
ARGLU1	12.3807	0.258744	0.20001	1.29366	0.195784	0.596209
ARHGAP1	10.7445	-0.371429	0.198116	-1.87481	0.0608192	0.388447
ARHGAP10	10.5545	-0.773513	0.216927	-3.56578	0.000362779	0.0351782
ARHGAP11A	8.59745	0.0401126	0.233285	0.171947	0.863479	0.965769
ARHGAP11B	5.07512	0.39895	0.287337	1.38844	0.165002	NA
ARHGAP12	9.75588	-0.235725	0.245046	-0.961959	0.33607	0.724119
ARHGAP15	8.48208	-0.376218	0.229358	-1.64031	0.100941	0.472882
ARHGAP17	10.5581	0.628795	0.206714	3.04186	0.00235121	0.0895165
ARHGAP18	9.92292	-0.158292	0.224608	-0.704746	0.480968	0.811441
ARHGAP19	7.09186	-0.0204636	0.221456	-0.0924051	0.926376	NA
ARHGAP20	7.66898	0.222665	0.24181	0.920824	0.357142	0.737961
ARHGAP21	11.1848	0.233941	0.19047	1.22824	0.219359	0.625267
ARHGAP22	6.54296	0.0126712	0.239315	0.052948	0.957773	NA
ARHGAP23	15.4169	-0.247053	0.223399	-1.10588	0.268778	0.668206
ARHGAP24	8.18281	-0.530379	0.252357	-2.1017	0.0355794	0.312439
ARHGAP25	10.5188	-0.18666	0.200854	-0.92933	0.352718	0.735209
ARHGAP26	11.7665	-0.0580195	0.202899	-0.285953	0.774914	0.936555
ARHGAP27	10.4853	-0.180039	0.23948	-0.751791	0.452176	0.79778
ARHGAP28	8.00276	-0.144228	0.21876	-0.659298	0.509704	0.826987
ARHGAP29	7.98255	0.44884	0.214204	2.09539	0.0361366	0.315237
ARHGAP30	6.02888	0.515398	0.238721	2.159	0.0308501	NA
ARHGAP31	12.2124	0.685804	0.451927	1.51751	0.129138	0.516887
ARHGAP32	8.44484	-0.391092	0.249423	-1.56798	0.116885	0.499634
ARHGAP33	9.16283	0.0372781	0.243134	0.153323	0.878143	0.970854
ARHGAP35	6.81916	0.178383	0.255717	0.697577	0.485442	NA
ARHGAP36	7.2865	0.0627035	0.228482	0.274435	0.78375	NA
ARHGAP39	5.50752	0.1539	0.295256	0.521242	0.602198	NA
ARHGAP4	7.56263	-0.236076	0.239625	-0.985189	0.324531	0.71511
ARHGAP40	11.2382	-0.593051	0.219188	-2.70567	0.00681657	0.152095
ARHGAP42	8.00671	0.129786	0.246409	0.52671	0.598395	0.870218
ARHGAP44	8.17396	-0.047416	0.250893	-0.188989	0.850101	0.96158
ARHGAP45	8.0134	-0.296664	0.239646	-1.23792	0.215744	0.621282
ARHGAP5	8.75474	0.184929	0.230874	0.800995	0.423135	0.783054
ARHGAP6	9.09168	-0.238093	0.258239	-0.921987	0.356535	0.737517
ARHGAP8	8.82494	-0.0315694	0.208002	-0.151774	0.879365	0.970861
ARHGAP9	14.0279	0.400418	0.204927	1.95395	0.0507066	0.359962
ARHGDIA	15.571	-0.744012	0.214054	-3.47582	0.000509289	0.0425224
ARHGDIB	9.27481	-0.307944	0.236153	-1.30401	0.192232	0.592663
ARHGDIG	7.93225	0.0698929	0.240359	0.290786	0.771215	0.935322
ARHGEF1	10.7742	0.178156	0.223059	0.798697	0.424466	0.78363
ARHGEF10	11.9733	0.336199	0.194514	1.72841	0.0839153	0.439058
ARHGEF10L	8.36612	-0.645023	0.220524	-2.92495	0.00344507	0.105353
ARHGEF11	10.4573	-0.622508	0.234269	-2.65724	0.0078784	0.163046
ARHGEF12	8.84584	0.348989	0.230957	1.51106	0.130774	0.519736
ARHGEF15	14.5602	-0.323525	0.223781	-1.44572	0.148256	0.54242
ARHGEF16	7.20705	0.180972	0.239932	0.754263	0.450691	NA
ARHGEF17	9.19918	-0.180824	0.243662	-0.742107	0.458022	0.800112
ARHGEF18	9.94772	-0.239341	0.237844	-1.0063	0.314274	0.707042
ARHGEF19	10.8236	0.0261158	0.239729	0.108939	0.913251	0.976863
ARHGEF2	11.9901	-0.240461	0.232531	-1.03411	0.301087	0.696309
ARHGEF25	7.67888	-0.443234	0.247596	-1.79015	0.0734298	0.416228
ARHGEF26	10.6789	-0.246831	0.233903	-1.05527	0.291301	0.686804
ARHGEF28	9.13255	0.664897	0.223021	2.98131	0.00287015	0.0989976
ARHGEF3	11.3788	-0.406129	0.205493	-1.97636	0.0481138	0.351299
ARHGEF33	9.09661	-0.0801616	0.229465	-0.349341	0.726834	0.922695
ARHGEF35	27.2185	0.0193996	0.209803	0.0924657	0.926328	0.980523
ARHGEF37	15.7144	0.00287209	0.213495	0.0134527	0.989267	0.997157
ARHGEF38	10.6187	0.257994	0.214828	1.20093	0.229777	0.635787
ARHGEF39	9.89968	0.0575483	0.246175	0.23377	0.815163	0.950911
ARHGEF4	4.82887	-0.147523	0.300322	-0.491217	0.623273	NA
ARHGEF40	15.8499	-0.270661	0.209393	-1.2926	0.19615	0.596731
ARHGEF5	11.5639	0.345594	0.210019	1.64554	0.099859	0.470848
ARHGEF6	6.41249	-0.359756	0.241026	-1.4926	0.135541	NA
ARHGEF7	10.7403	0.149492	0.212976	0.70192	0.482729	0.812154
ARHGEF9	10.9276	-0.0168622	0.217819	-0.0774136	0.938295	0.984564
ARID1A	6.11897	-0.47099	0.322093	-1.46228	0.143665	NA
ARID1B	10.6409	0.112531	0.201697	0.55792	0.576899	0.863059
ARID2	11.1623	0.200319	0.199806	1.00256	0.316071	0.707763
ARID3A	9.75156	-0.128258	0.226887	-0.565292	0.571875	0.860098
ARID3B	14.2766	-0.13034	0.27627	-0.471786	0.637079	0.885838
ARID3C	7.26054	0.045181	0.282956	0.159675	0.873137	NA
ARID4A	10.4411	0.083341	0.195214	0.42692	0.669437	0.901312
ARID4B	10.0524	0.187506	0.216935	0.864343	0.387399	0.758591
ARID5A	12.0298	-0.296626	0.207749	-1.42781	0.153347	0.550311
ARID5B	8.98419	0.128358	0.350591	0.36612	0.714276	0.917741
ARIH1	10.3582	0.0603864	0.205622	0.293677	0.769005	0.934942
ARIH2	11.3789	-0.277989	0.197849	-1.40506	0.160005	0.558893
ARIH2OS	7.67255	-0.00369572	0.230239	-0.0160517	0.987193	0.996312
ARL1	10.8108	-0.462751	0.245017	-1.88865	0.0589391	0.383427
ARL10	11.4639	0.367843	0.202711	1.81462	0.0695824	0.40909
ARL11	8.16227	-0.440333	0.259492	-1.6969	0.089715	0.448797
ARL13A	7.64854	0.0890895	0.239701	0.37167	0.710139	0.916437
ARL13B	9.63334	0.196194	0.204507	0.959349	0.337383	0.725293
ARL14	8.12802	-0.000916893	0.258633	-0.00354515	0.997171	0.999393
ARL14EP	6.51792	0.334033	0.243914	1.36947	0.170853	NA
ARL14EPL	8.41497	-0.551343	0.228376	-2.41419	0.0157703	0.222457
ARL15	9.51221	0.371452	0.219459	1.69258	0.0905354	0.44984
ARL16	8.16336	0.400172	0.228293	1.75289	0.0796209	0.428091
ARL17B	13.0861	-0.179067	0.236282	-0.757852	0.44854	0.796591
ARL2	10.6237	-0.181666	0.230687	-0.787501	0.430989	0.7876
ARL2BP	14.346	-0.0222804	0.202317	-0.110126	0.912309	0.976863
ARL3	9.58614	3.24e-05	0.250592	0.000129324	0.999897	0.999964
ARL4A	23.6386	0.119757	0.199311	0.600852	0.547938	0.846759
ARL4C	8.98268	0.219901	0.231627	0.949378	0.342428	0.728575
ARL4D	12.5346	-0.283116	0.197942	-1.4303	0.152632	0.549435
ARL5A	11.7869	0.446973	0.204417	2.18657	0.0287737	0.287886
ARL5B	9.08516	0.226573	0.211271	1.07243	0.283527	0.682501
ARL5C	8.00897	0.168822	0.227744	0.741282	0.458522	0.800195
ARL6	6.79352	0.163852	0.272372	0.601574	0.547457	NA
ARL6IP1	13.9749	0.0965035	0.200243	0.481932	0.629854	0.882148
ARL6IP4	14.5406	-0.373136	0.266615	-1.39953	0.161654	0.560463
ARL6IP5	10.1483	-0.1522	0.216671	-0.702448	0.4824	0.811959
ARL6IP6	12.7287	0.1609	0.205626	0.782487	0.433928	0.789883
ARL8A	24.2703	0.150268	0.229213	0.655583	0.512092	0.828135
ARL8B	12.4393	0.0532456	0.197248	0.269943	0.787204	0.940424
ARL9	10.4486	0.055881	0.203912	0.274044	0.78405	0.93935
ARMC1	11.3848	0.249162	0.213352	1.16785	0.242869	0.645192
ARMC10	13.1349	0.296333	0.189015	1.56778	0.116934	0.499634
ARMC12	9.77655	0.244219	0.222878	1.09575	0.273187	0.671487
ARMC2	11.5381	-0.0641051	0.209971	-0.305304	0.760135	0.932589
ARMC3	9.45353	0.186335	0.227565	0.81882	0.412889	0.77482
ARMC5	10.8737	0.135818	0.2147	0.632594	0.526999	0.836621
ARMC6	8.66015	-0.117487	0.247153	-0.47536	0.63453	0.885036
ARMC7	15.6534	-0.447377	0.22837	-1.959	0.0501123	0.358197
ARMC8	15.5553	0.310793	0.186311	1.66815	0.0952869	0.459967
ARMC9	12.2027	-0.189789	0.196484	-0.965929	0.33408	0.723027
ARMCX1	9.83134	0.0842378	0.277061	0.304041	0.761097	0.932834
ARMCX2	9.81914	0.148055	0.213695	0.692831	0.488415	0.814989
ARMCX3	7.26051	0.156089	0.244813	0.637587	0.523743	NA
ARMCX4	8.77595	-0.269684	0.210472	-1.28133	0.200078	0.601489
ARMCX5	7.51212	-0.0692529	0.253451	-0.27324	0.784669	NA
ARMCX6	11.7555	0.487332	0.207624	2.34718	0.0189161	0.240634
ARMH1	9.61111	0.606627	0.205239	2.95572	0.00311945	0.101682
ARMH2	11.1009	0.11619	0.243601	0.476967	0.633385	0.884159
ARMH3	7.65354	0.434285	0.2376	1.8278	0.06758	0.404672
ARMH4	8.83028	0.429264	0.215714	1.98997	0.0465938	0.347717
ARMS2	8.57279	0.409275	0.224578	1.82242	0.0683916	0.406881
ARMT1	7.1921	0.00705086	0.269666	0.0261466	0.97914	NA
ARNT	5.87168	0.134375	0.280248	0.479485	0.631594	NA
ARNT2	9.16612	-0.491771	0.228344	-2.15364	0.0312686	0.296129
ARNTL	10.1078	-0.359362	0.230426	-1.55955	0.118866	0.502792
ARNTL2	9.90308	-0.276676	0.228457	-1.21106	0.225872	0.631573
ARPC1A	15.5996	-0.357124	0.192704	-1.85322	0.0638505	0.395043
ARPC1B	10.4638	-0.190844	0.223854	-0.852536	0.393917	0.763758
ARPC2	7.99474	-0.202055	0.230005	-0.878481	0.379683	0.750891
ARPC3	32.0324	0.238618	0.168756	1.41399	0.157366	0.555532
ARPC4	13.1581	-0.483325	0.200961	-2.40506	0.0161696	0.225124
ARPC5	10.3417	0.310715	0.227953	1.36307	0.172861	0.570669
ARPC5L	12.3926	-0.127593	0.206328	-0.618399	0.536313	0.841
ARPIN	8.73768	0.270796	0.232115	1.16665	0.243352	0.645628
ARPP19	13.4468	-0.374355	0.212143	-1.76464	0.0776243	0.424449
ARPP21	7.10895	-0.226645	0.2747	-0.825066	0.409334	NA
ARR3	7.10804	0.405831	0.263662	1.53921	0.123753	NA
ARRB1	10.6591	-0.640463	0.257109	-2.49101	0.0127379	0.203269
ARRB2	7.5656	-0.0541442	0.23438	-0.231011	0.817307	0.951311
ARRDC1	11.6331	0.184401	0.212927	0.866033	0.386472	0.757885
ARRDC2	6.65092	-0.374425	0.273098	-1.37102	0.170367	NA
ARRDC3	8.19801	-0.00940361	0.225446	-0.0417111	0.966729	0.990367
ARRDC4	10.5789	0.282664	0.210351	1.34377	0.179022	0.578201
ARRDC5	10.1195	-0.129803	0.217838	-0.595867	0.551264	0.849187
ARSA	12.4979	0.31075	0.219581	1.4152	0.157011	0.555244
ARSB	9.70339	-0.398364	0.392024	-1.01617	0.309547	0.702703
ARSD	8.22679	0.173178	0.236937	0.730906	0.464837	0.802899
ARSF	8.44059	0.255897	0.232345	1.10137	0.270737	0.669375
ARSG	10.6701	-0.139474	0.230315	-0.605577	0.544796	0.844495
ARSH	9.57162	0.0100048	0.260937	0.0383416	0.969415	0.991073
ARSI	9.15496	0.352915	0.218685	1.6138	0.10657	0.482426
ARSJ	9.21191	0.355231	0.207431	1.71252	0.0868004	0.44617
ARSK	9.29248	-0.262396	0.233253	-1.12494	0.260613	0.661966
ARSL	8.75914	0.368129	0.272503	1.35092	0.176722	0.575041
ART1	9.27059	-0.341558	0.234303	-1.45776	0.144906	0.537732
ART3	7.96678	0.612454	0.234819	2.60819	0.00910218	0.178306
ART4	5.38847	-0.172063	0.276944	-0.621293	0.534407	NA
ART5	10.6724	0.512502	0.209012	2.45202	0.0142056	0.212025
ARTN	7.13891	-0.239824	0.24907	-0.962878	0.335609	NA
ARV1	8.0421	-0.0146321	0.237352	-0.0616473	0.950844	0.98689
ARVCF	9.14062	-0.0363762	0.224222	-0.162233	0.871122	0.968999
ARX	7.7977	0.00600484	0.23227	0.0258528	0.979375	0.994861
AS3MT	10.494	0.150188	0.217133	0.691687	0.489134	0.815303
ASAH1	11.3772	-0.171619	0.218599	-0.785083	0.432405	0.788487
ASAH2B	14.6237	-0.0330107	0.205439	-0.160684	0.872343	0.969703
ASAP1	11.0123	-0.294387	0.2101	-1.40117	0.161162	0.559884
ASAP2	8.35792	-0.165083	0.240084	-0.687606	0.491701	0.817034
ASAP3	10.8197	0.152685	0.215322	0.709101	0.478262	0.810408
ASB1	9.67979	0.0163999	0.215634	0.0760543	0.939376	0.984598
ASB10	11.7684	-0.179411	0.192667	-0.931193	0.351754	0.735209
ASB11	10.415	0.225463	0.219114	1.02898	0.30349	0.697569
ASB12	10.0384	-0.251607	0.235644	-1.06774	0.285637	0.682755
ASB13	7.46355	0.398627	0.262471	1.51874	0.128827	NA
ASB14	7.84909	-0.208847	0.23341	-0.894763	0.370914	0.744599
ASB15	7.90308	-0.0437078	0.251166	-0.17402	0.86185	0.965036
ASB16	7.0933	-0.0292447	0.256015	-0.114231	0.909055	NA
ASB17	9.65586	0.425824	0.223085	1.9088	0.0562885	0.374376
ASB18	10.3509	-0.208726	0.219491	-0.950952	0.341629	0.727719
ASB2	9.32766	-0.482536	0.224716	-2.14731	0.0317684	0.297166
ASB3	7.52705	-0.256765	0.245254	-1.04694	0.295129	NA
ASB4	11.9405	0.423569	0.205344	2.06272	0.0391388	0.323561
ASB5	4.4128	0.519188	0.316204	1.64194	0.100602	NA
ASB6	10.1318	0.0308275	0.199599	0.154447	0.877258	0.970618
ASB7	5.22298	-0.309564	0.283877	-1.09049	0.275498	NA
ASB8	8.67492	0.185457	0.22229	0.834303	0.40411	0.770195
ASB9	8.45756	0.594449	0.249946	2.37831	0.0173922	0.23198
ASCC1	9.69138	0.0799699	0.213694	0.374226	0.708236	0.916257
ASCC2	10.1617	0.458739	0.212274	2.16107	0.0306898	0.294136
ASCC3	9.96656	0.357548	0.213426	1.67528	0.0938798	0.457443
ASCL1	8.59184	0.266978	0.237907	1.12219	0.26178	0.66337
ASCL2	8.94361	-0.080953	0.244982	-0.330445	0.741063	0.928384
ASCL3	7.19796	-0.0666544	0.248404	-0.268331	0.788445	NA
ASCL4	11.6943	0.152393	0.207444	0.734619	0.462571	0.801899
ASCL5	9.86293	-0.055584	0.209973	-0.26472	0.791225	0.942881
ASDURF	8.93122	0.0773738	0.236768	0.326792	0.743825	0.928832
ASF1A	9.82158	-0.617994	0.231553	-2.66891	0.00760985	0.159487
ASF1B	12.0485	0.260283	0.222083	1.17201	0.241193	0.644182
ASGR1	8.71155	0.00126924	0.242369	0.0052368	0.995822	0.999105
ASGR2	11.1929	-0.172237	0.20174	-0.853757	0.39324	0.763185
ASH1L	10.6656	0.148057	0.201394	0.735161	0.462241	0.801899
ASH2L	11.3758	0.178359	0.203379	0.876978	0.380499	0.751706
ASIC1	12.1209	-0.308615	0.213542	-1.44522	0.148396	0.54242
ASIC2	9.88511	-0.455182	0.218721	-2.0811	0.0374244	0.319143
ASIC3	8.9145	-0.401486	0.247681	-1.62098	0.105023	0.479632
ASIC4	7.36431	0.140349	0.240967	0.582444	0.560268	NA
ASIC5	7.68548	0.208313	0.24476	0.85109	0.394719	0.76445
ASIP	5.56601	0.446394	0.296312	1.5065	0.131939	NA
ASL	12.4458	0.0316603	0.198511	0.159489	0.873284	0.970112
ASMT	8.34565	0.208466	0.218707	0.953172	0.340503	0.727068
ASMTL	11.0803	0.0315168	0.204607	0.154036	0.877582	0.970671
ASNS	15.222	0.283602	0.20068	1.41321	0.157594	0.555537
ASNSD1	7.56257	-0.341254	0.265669	-1.28451	0.198965	0.600268
ASPA	8.43518	0.246194	0.244667	1.00624	0.314299	0.707042
ASPDH	8.59922	0.27125	0.271329	0.999708	0.317452	0.708678
ASPG	7.26135	-0.284304	0.256745	-1.10734	0.268146	NA
ASPH	14.8529	-0.566166	0.194758	-2.90702	0.00364885	0.107569
ASPHD1	12.9095	-0.22227	0.20775	-1.06989	0.28467	0.682755
ASPHD2	7.33036	0.101363	0.234526	0.432201	0.665595	NA
ASPM	8.82793	-0.134835	0.234982	-0.57381	0.566096	0.85788
ASPN	9.06221	-0.0958178	0.243821	-0.392984	0.694331	0.910851
ASPRV1	12.071	-0.0359557	0.279385	-0.128696	0.897598	0.974295
ASPSCR1	11.5545	-0.114774	0.206583	-0.555584	0.578495	0.863762
ASRGL1	9.06835	-0.118008	0.241157	-0.489341	0.6246	0.880022
ASS1	29.0282	0.101586	0.210611	0.482338	0.629566	0.882004
ASTE1	7.76793	0.405365	0.242122	1.67422	0.0940869	0.457443
ASTL	9.83856	-0.350627	0.227035	-1.54437	0.122499	0.508669
ASTN1	5.75488	0.219843	0.277151	0.793224	0.427647	NA
ASTN2	9.83009	-0.419964	0.237996	-1.76459	0.0776331	0.424449
ASXL1	10.7221	0.0492299	0.216908	0.226962	0.820453	0.951967
ASXL2	8.47797	-0.0516832	0.243489	-0.212261	0.831903	0.955637
ASXL3	8.55388	0.133932	0.231965	0.577379	0.563683	0.856053
ASZ1	8.67058	-0.447614	0.277745	-1.6116	0.107048	0.484143
ATAD1	8.81356	-0.540835	0.220769	-2.44977	0.0142946	0.212922
ATAD2	11.2008	0.41899	0.200737	2.08726	0.0368647	0.318035
ATAD2B	8.08543	0.495143	0.22984	2.15429	0.0312172	0.295967
ATAD3A	16.4235	-0.200719	0.224891	-0.89252	0.372114	0.745343
ATAD3C	16.9478	-0.062413	0.226237	-0.275874	0.782645	0.938979
ATAD5	8.1495	-0.308711	0.239522	-1.28887	0.197445	0.598753
ATAT1	7.14075	-0.5508	0.266266	-2.06861	0.0385831	NA
ATCAY	9.93295	0.412137	0.205465	2.00587	0.0448698	0.343895
ATE1	9.06629	0.149768	0.214996	0.696609	0.486048	0.814145
ATF1	8.27041	-0.225634	0.248941	-0.906374	0.364738	0.743447
ATF2	11.432	-0.482396	0.258196	-1.86833	0.0617164	0.390308
ATF3	12.0565	-0.125422	0.21921	-0.572157	0.567216	0.858566
ATF4	23.4069	-0.512728	0.202778	-2.52852	0.0114545	0.196612
ATF5	7.31361	0.526015	0.240715	2.18522	0.0288728	NA
ATF6	6.88708	0.528692	0.23596	2.2406	0.0250523	NA
ATF6B	12.2004	-0.0257502	0.207652	-0.124007	0.90131	0.975207
ATF7	10.0793	0.12009	0.222247	0.540344	0.58896	0.867378
ATF7IP	8.99736	-0.175616	0.220664	-0.795854	0.426117	0.784837
ATF7IP2	8.73698	-0.0999233	0.267704	-0.37326	0.708955	0.916321
ATG10	7.66068	0.0219875	0.228341	0.0962924	0.923288	0.979934
ATG101	9.48344	0.144544	0.224228	0.644629	0.519168	0.832504
ATG12	10.7743	0.410599	0.213313	1.92487	0.0542457	0.368331
ATG13	6.95042	0.140483	0.24671	0.569426	0.569067	NA
ATG14	17.6062	-0.177208	0.246718	-0.718259	0.472598	0.807314
ATG16L1	7.08652	-0.124792	0.258057	-0.483582	0.628682	NA
ATG16L2	8.14803	-0.12097	0.254303	-0.475692	0.634294	0.884866
ATG2A	9.19582	0.0914456	0.230551	0.396638	0.691634	0.90984
ATG2B	9.99585	0.112269	0.21689	0.517629	0.604717	0.87201
ATG3	6.62487	0.135168	0.250358	0.539896	0.589268	NA
ATG4A	10.9981	0.0515005	0.2044	0.25196	0.801072	0.946092
ATG4B	9.84808	0.317739	0.21503	1.47765	0.139503	0.531863
ATG4C	9.88064	0.114833	0.207605	0.553132	0.580173	0.86437
ATG4D	9.01659	-0.0298687	0.223619	-0.133569	0.893743	0.972971
ATG5	9.60704	0.603086	0.216066	2.79121	0.00525116	0.13122
ATG7	8.89905	0.306587	0.236371	1.29706	0.194612	0.595189
ATG9A	9.1007	-0.235198	0.226145	-1.04003	0.298325	0.694137
ATG9B	8.82294	-0.317802	0.245087	-1.29669	0.194738	0.595189
ATIC	12.1964	0.188559	0.209873	0.898447	0.368947	0.744599
ATL1	10.0722	0.658653	0.283238	2.32544	0.0200482	0.24815
ATL2	11.2636	0.133551	0.195915	0.681679	0.495442	0.819568
ATL3	12.1978	-0.255516	0.201721	-1.26668	0.20527	0.609212
ATM	9.57134	0.412251	0.290978	1.41678	0.156548	0.554763
ATMIN	9.48603	0.247925	0.212019	1.16935	0.242263	0.644683
ATN1	13.1602	-0.625989	0.211309	-2.96244	0.00305211	0.101264
ATOH1	8.83932	0.0824558	0.250851	0.328704	0.74238	0.928384
ATOH7	8.06293	-0.283449	0.233463	-1.21411	0.224707	0.631236
ATOH8	7.66003	-0.947327	0.267426	-3.54239	0.000396513	0.036776
ATOX1	9.21861	0.0573237	0.22403	0.255875	0.798047	0.944913
ATP10A	8.2372	-0.331965	0.24294	-1.36645	0.171799	0.570397
ATP10B	7.26101	-0.0664794	0.262808	-0.252958	0.800301	NA
ATP10D	9.28253	0.0269015	0.21451	0.125409	0.9002	0.975148
ATP11A	8.04723	0.656903	0.215236	3.05201	0.00227314	0.0885031
ATP11B	7.45496	0.249181	0.231646	1.07569	0.282064	NA
ATP11C	8.10261	-0.0922959	0.248654	-0.371182	0.710502	0.916437
ATP12A	5.93071	-0.115474	0.332878	-0.346895	0.72867	NA
ATP13A1	9.87522	-0.591141	0.23206	-2.54736	0.0108542	0.192043
ATP13A2	8.53348	-0.184582	0.244878	-0.753769	0.450988	0.796943
ATP13A3	11.2859	0.197955	0.198533	0.997086	0.318723	0.709612
ATP13A4	11.0082	-0.238208	0.198219	-1.20174	0.229465	0.635283
ATP13A5	9.18548	-0.524691	0.238952	-2.1958	0.0281061	0.28679
ATP1A1	9.1921	-0.234872	0.227699	-1.0315	0.302305	0.69659
ATP1A2	8.66891	-0.206261	0.22332	-0.923612	0.355688	0.737427
ATP1A3	9.76835	0.276409	0.219671	1.25828	0.208289	0.612702
ATP1A4	7.61661	-0.124052	0.248182	-0.499841	0.617187	0.877643
ATP1B1	24.3233	-0.512679	0.221427	-2.31534	0.0205943	0.25197
ATP1B2	9.8256	0.147194	0.202798	0.725816	0.467952	0.804855
ATP1B3	16.5834	-0.0869521	0.203859	-0.42653	0.669722	0.901499
ATP1B4	6.8716	0.25113	0.260733	0.963168	0.335463	NA
ATP23	8.04696	-0.351129	0.246859	-1.42239	0.154913	0.552627
ATP2A1	10.1005	-0.527883	0.236671	-2.23045	0.0257177	0.277672
ATP2A2	11.8544	-0.688425	0.214725	-3.20607	0.00134559	0.0695898
ATP2A3	10.1678	-0.153274	0.217863	-0.703535	0.481722	0.811498
ATP2B1	12.2492	-0.087837	0.206363	-0.425644	0.670367	0.901512
ATP2B2	7.86644	0.2551	0.229964	1.10931	0.267298	0.66734
ATP2B3	7.99272	-0.150222	0.256738	-0.585116	0.55847	0.854218
ATP2B4	17.7513	-0.829725	0.203103	-4.08524	4.4e-05	0.0125718
ATP2C1	14.0166	-0.245866	0.217377	-1.13106	0.258031	0.659934
ATP2C2	9.68739	0.0852761	0.223683	0.381237	0.703027	0.914371
ATP4A	13.3572	0.0124092	0.219398	0.0565601	0.954896	0.987364
ATP4B	7.2704	-0.208649	0.263657	-0.791366	0.428731	NA
ATP5F1A	18.1214	-0.551545	0.214639	-2.56965	0.0101803	0.18627
ATP5F1B	12.7573	-0.743575	0.241462	-3.07947	0.00207368	0.083133
ATP5F1C	18.8112	0.330165	0.196165	1.6831	0.0923555	0.452816
ATP5F1D	11.0194	-0.886205	0.254661	-3.47994	0.000501519	0.0424859
ATP5F1E	4.0376	0.399948	0.308635	1.29586	0.195024	NA
ATP5IF1	19.7611	0.0344857	0.225078	0.153217	0.878227	0.970854
ATP5MC1	10.7962	-0.798972	0.225724	-3.53961	0.000400724	0.036776
ATP5MC2	25.4992	-0.72095	0.207358	-3.47684	0.000507359	0.0425224
ATP5MC3	17.5945	-0.376181	0.218408	-1.72238	0.0850008	0.441855
ATP5ME	14.4275	-0.410855	0.21143	-1.94322	0.0519893	0.363599
ATP5MF	20.1444	-0.21294	0.181262	-1.17476	0.24009	0.643566
ATP5MG	24.2921	-0.370986	0.236823	-1.56651	0.117228	0.499842
ATP5MGL	11.4994	-0.0526161	0.212054	-0.248126	0.804037	0.947828
ATP5MJ	15.775	-0.427737	0.2084	-2.05248	0.0401229	0.327656
ATP5MK	12.2724	0.0990051	0.199658	0.495874	0.619983	0.878576
ATP5PB	5.93581	-0.402483	0.28042	-1.43529	0.151205	NA
ATP5PD	28.4163	0.335454	0.205206	1.63472	0.102107	0.475471
ATP5PF	13.402	-0.80062	0.217825	-3.67552	0.00023737	0.0277255
ATP5PO	17.438	0.496086	0.205637	2.41243	0.0158465	0.223298
ATP6AP1	9.66214	0.0347738	0.236626	0.146957	0.883166	0.970861
ATP6AP1L	11.163	0.538136	0.202974	2.65126	0.00801927	0.164934
ATP6AP2	16.2339	-0.168585	0.188328	-0.895165	0.370699	0.744599
ATP6V0A1	14.3806	-0.237137	0.198516	-1.19454	0.232265	0.636888
ATP6V0A2	7.92516	0.603895	0.22073	2.7359	0.00622097	0.144233
ATP6V0A4	6.99311	0.151194	0.241718	0.625497	0.531645	NA
ATP6V0B	12.3749	0.216157	0.224905	0.961102	0.336501	0.724214
ATP6V0C	12.4032	-0.612027	0.264414	-2.31465	0.0206319	0.252063
ATP6V0D1	8.50963	-0.133388	0.228871	-0.582806	0.560024	0.854642
ATP6V0D2	9.43061	0.57572	0.220469	2.61134	0.00901879	0.177588
ATP6V0E1	10.3408	0.184355	0.228102	0.808212	0.418969	0.779724
ATP6V0E2	10.7827	-0.0287717	0.217499	-0.132284	0.89476	0.973199
ATP6V1A	8.83218	0.208016	0.236863	0.878215	0.379827	0.750984
ATP6V1B1	8.12269	-0.030845	0.338261	-0.0911869	0.927344	0.980559
ATP6V1B2	14.1383	-0.111701	0.202154	-0.552557	0.580567	0.864682
ATP6V1C1	8.92772	-0.100756	0.227846	-0.44221	0.658337	0.895512
ATP6V1C2	11.077	0.0847222	0.211436	0.4007	0.688641	0.909303
ATP6V1D	7.53733	0.306783	0.24449	1.25479	0.209556	NA
ATP6V1E1	12.9537	-0.0832619	0.213355	-0.390251	0.696351	0.911481
ATP6V1E2	7.01716	0.390668	0.274262	1.42443	0.154322	NA
ATP6V1F	12.0503	0.359839	0.212786	1.69109	0.09082	0.449993
ATP6V1FNB	7.45258	0.0455209	0.25741	0.176842	0.859633	NA
ATP6V1G1	17.5294	0.402976	0.188596	2.13672	0.0326209	0.299969
ATP6V1G2	6.704	-0.450508	0.260833	-1.72719	0.0841341	NA
ATP6V1G3	9.45557	0.0133197	0.236977	0.0562068	0.955177	0.987522
ATP6V1H	10.4692	-0.0470348	0.21307	-0.220748	0.825289	0.952988
ATP7A	8.67959	-0.0480766	0.318391	-0.150999	0.879977	0.970861
ATP7B	8.25179	0.372039	0.228825	1.62587	0.103978	0.478052
ATP8A1	6.41051	0.339678	0.257589	1.31868	0.187275	NA
ATP8A2	10.8265	0.535464	0.207237	2.58383	0.00977102	0.183495
ATP8B1	11.3474	0.276567	0.20199	1.36921	0.170934	0.570325
ATP8B2	9.22767	0.116831	0.235501	0.496096	0.619826	0.878576
ATP8B3	8.63883	-0.00441534	0.225787	-0.0195553	0.984398	0.996209
ATP8B4	9.42999	-0.109014	0.237868	-0.458295	0.64674	0.88963
ATP9A	10.0843	0.203262	0.210979	0.96342	0.335337	0.723614
ATP9B	9.29572	0.244611	0.217232	1.12604	0.26015	0.661663
ATPAF1	11.9578	0.157461	0.193877	0.812169	0.416694	0.777325
ATPAF2	8.58037	0.421232	0.216766	1.94326	0.0519852	0.363599
ATPSCKMT	9.13315	0.417263	0.221993	1.87963	0.0601591	0.386363
ATR	11.7376	-0.242536	0.295523	-0.820698	0.411818	0.774224
ATRAID	10.7739	-0.163275	0.253694	-0.643593	0.519839	0.833077
ATRN	9.05106	-0.408663	0.244144	-1.67386	0.0941578	0.457443
ATRNL1	7.07814	-0.0947324	0.257872	-0.367361	0.713349	NA
ATRX	36.5054	0.137763	0.197317	0.69818	0.485065	0.813436
ATXN1	12.2865	0.156457	0.195599	0.799888	0.423776	0.78363
ATXN10	7.56352	-0.14902	0.255921	-0.582287	0.560373	0.854752
ATXN1L	26.7228	-0.525241	0.251668	-2.08704	0.0368843	0.318035
ATXN2	13.7136	-0.326699	0.227932	-1.43332	0.151768	0.548384
ATXN2L	13.6194	0.339539	0.218222	1.55594	0.119723	0.504094
ATXN3	10.8213	-0.0585246	0.202213	-0.28942	0.77226	0.935403
ATXN3L	6.5724	-0.123184	0.256189	-0.480833	0.630635	NA
ATXN7	13.0655	-0.178529	0.215459	-0.828598	0.407332	0.77117
ATXN7L1	10.8638	0.123079	0.218715	0.562738	0.573613	0.860679
ATXN7L2	8.18555	-0.0963572	0.25001	-0.385413	0.699931	0.913222
ATXN7L3	12.2547	0.261875	0.21089	1.24176	0.214325	0.619206
ATXN7L3B	8.5489	-0.502447	0.251648	-1.99663	0.0458657	0.346218
AUH	10.3668	-0.16998	0.213412	-0.796485	0.42575	0.78451
AUNIP	11.685	-0.110947	0.20226	-0.548538	0.583322	0.865702
AUP1	10.7585	-0.105916	0.213199	-0.496796	0.619333	0.878576
AURKA	20.341	-0.0225618	0.19445	-0.116029	0.90763	0.975654
AURKAIP1	22.0499	-0.270033	0.194375	-1.38924	0.164761	0.564257
AURKB	11.7807	0.422878	0.190882	2.21539	0.0267334	0.282395
AURKC	9.62178	-0.00955207	0.2146	-0.044511	0.964497	0.989843
AUTS2	11.8413	-0.0407968	0.211707	-0.192704	0.84719	0.960652
AVEN	10.6155	-0.313743	0.227116	-1.38142	0.167151	0.565976
AVIL	8.72342	-0.0612036	0.222331	-0.275281	0.7831	0.939134
AVL9	5.42509	-0.273989	0.302787	-0.904891	0.365523	NA
AVP	6.63656	-0.121736	0.293496	-0.414778	0.678304	NA
AVPI1	9.08876	0.629816	0.21796	2.88959	0.0038574	0.111373
AVPR1A	10.7223	-0.0888037	0.218945	-0.405597	0.685038	0.907538
AVPR1B	8.59566	-0.148815	0.279254	-0.532904	0.5941	0.869948
AVPR2	8.54969	-0.11705	0.230351	-0.508137	0.611358	0.875851
AWAT1	8.61705	-0.514738	0.242828	-2.11977	0.0340258	0.306965
AWAT2	4.44271	0.678529	0.299177	2.26798	0.0233302	NA
AXDND1	9.88202	0.0781419	0.220438	0.354485	0.722975	0.921155
AXIN1	9.83134	-0.257731	0.23195	-1.11115	0.266504	0.667097
AXIN2	8.47507	0.191761	0.281802	0.680482	0.496199	0.819658
AXL	14.0254	-0.351119	0.199916	-1.75634	0.0790307	0.427141
AZGP1	9.77822	0.00591971	0.282007	0.0209914	0.983253	0.995976
AZI2	11.0445	-0.492143	0.235418	-2.09051	0.0365722	0.317429
AZIN1	12.597	-0.322698	0.194764	-1.65686	0.0975469	0.46534
AZIN2	6.29823	-0.674814	0.282563	-2.38819	0.0169318	NA
AZU1	5.1502	0.280552	0.277293	1.01176	0.311655	NA
B2M	24.1704	-0.391669	0.348014	-1.12544	0.260402	0.661966
B3GALNT1	8.94753	0.609454	0.225001	2.70867	0.00675537	0.150948
B3GALNT2	7.78764	-0.248457	0.220888	-1.12481	0.26067	0.662001
B3GALT1	10.092	0.0637003	0.214991	0.296293	0.767006	0.934011
B3GALT2	7.87082	-0.320403	0.253871	-1.26207	0.206923	0.610743
B3GALT4	8.68313	0.164165	0.241019	0.681128	0.49579	0.819658
B3GALT5	9.14183	-0.109096	0.225004	-0.484861	0.627775	0.881421
B3GALT6	10.4333	0.092363	0.241393	0.382624	0.701998	0.91383
B3GAT1	14.7704	-0.0795526	0.200358	-0.397053	0.691328	0.90984
B3GAT2	5.48691	0.144997	0.280819	0.516335	0.60562	NA
B3GAT3	16.6561	-0.100633	0.204748	-0.491498	0.623074	0.879649
B3GLCT	12.1965	0.310436	0.201421	1.54123	0.123261	0.510049
B3GNT2	8.61917	0.183077	0.230259	0.795091	0.42656	0.785173
B3GNT3	10.7568	0.181029	0.202328	0.894732	0.37093	0.744599
B3GNT4	8.1805	-0.225261	0.232391	-0.969319	0.332386	0.72159
B3GNT5	8.86439	0.522649	0.232847	2.24461	0.0247935	0.273526
B3GNT6	10.3526	-0.357021	0.242144	-1.47442	0.140368	0.532553
B3GNT7	6.65298	-0.385181	0.272618	-1.4129	0.157686	NA
B3GNT8	7.86737	-0.280896	0.232811	-1.20654	0.227608	0.633724
B3GNT9	7.49606	-0.0148584	0.250721	-0.0592629	0.952743	NA
B3GNTL1	6.61024	-0.317081	0.239526	-1.32379	0.185574	NA
B4GALNT1	8.75988	0.179729	0.223951	0.802535	0.422244	0.782583
B4GALNT2	11.1238	-0.254507	0.221635	-1.14832	0.250838	0.652698
B4GALNT3	9.05208	0.2351	0.24372	0.964632	0.334729	0.723569
B4GALNT4	9.72104	-0.943114	0.23598	-3.99659	6.43e-05	0.0152426
B4GALT1	7.96653	0.400666	0.234291	1.71012	0.0872436	0.447064
B4GALT2	12.8483	-0.153789	0.215958	-0.712123	0.476389	0.808997
B4GALT3	10.7034	0.00431894	0.227147	0.0190139	0.98483	0.996209
B4GALT4	6.27667	0.252288	0.263057	0.959062	0.337528	NA
B4GALT5	9.55989	-0.164349	0.242354	-0.678136	0.497686	0.820588
B4GALT6	9.90238	0.339419	0.219887	1.5436	0.122685	0.508893
B4GALT7	19.5024	-0.128777	0.200209	-0.643212	0.520087	0.833077
B4GAT1	9.25536	0.0270335	0.207655	0.130185	0.89642	0.974065
B9D1	7.92662	-0.198109	0.263375	-0.752193	0.451935	0.797703
B9D2	11.8145	0.180806	0.203183	0.889864	0.373539	0.745976
BAALC	10.0747	0.661154	0.201374	3.28322	0.00102628	0.0601641
BAAT	7.08763	0.0820069	0.2447	0.335133	0.737525	NA
BABAM1	10.0011	-0.19965	0.232285	-0.859502	0.390064	0.761276
BABAM2	11.7985	-0.0010569	0.214002	-0.00493872	0.996059	0.999105
BACE1	8.35544	-0.105153	0.226842	-0.463554	0.642967	0.88871
BACE2	10.7275	0.0109933	0.220191	0.0499259	0.960181	0.989404
BACH1	10.4667	0.0204207	0.213302	0.0957363	0.92373	0.979934
BACH2	5.99096	0.471067	0.25049	1.88058	0.0600286	NA
BAD	9.67024	-0.373316	0.249068	-1.49885	0.133912	0.524824
BAG1	7.26261	0.0381909	0.247682	0.154193	0.877457	NA
BAG2	11.086	0.0640992	0.20091	0.319044	0.749693	0.9295
BAG3	7.92371	0.00190933	0.214653	0.00889493	0.992903	0.998342
BAG4	14.5102	-0.173477	0.188302	-0.921269	0.35691	0.737745
BAG5	11.6598	0.155569	0.202046	0.769968	0.441319	0.793869
BAGE3	69.1465	0.387529	0.216814	1.78739	0.0738753	0.416896
BAGE5	45.019	-0.225287	0.192524	-1.17018	0.241929	0.644683
BAHCC1	7.25832	-0.0349427	0.267187	-0.13078	0.895949	NA
BAHD1	12.6385	-0.263567	0.198839	-1.32553	0.184996	0.586153
BAIAP2	9.79506	0.00596356	0.220562	0.027038	0.978429	0.994753
BAIAP2L1	9.56728	-0.141959	0.214529	-0.661726	0.508147	0.826086
BAIAP2L2	6.90615	-0.0496831	0.271946	-0.182695	0.855038	NA
BAIAP3	7.88448	-0.0483352	0.250025	-0.193321	0.846707	0.960457
BAK1	20.9218	-0.121883	0.214217	-0.568969	0.569377	0.859805
BAMBI	10.2942	0.0151658	0.225676	0.0672018	0.946421	0.985608
BANF1	12.45	0.0788974	0.214565	0.367708	0.713091	0.917378
BANF2	7.13221	0.273737	0.245099	1.11684	0.264061	NA
BANK1	16.3216	-0.363943	0.249583	-1.45821	0.144784	0.537732
BANP	8.70503	0.259507	0.220214	1.17843	0.238623	0.642412
BAP1	10.0009	-0.178686	0.215088	-0.83076	0.406109	0.770815
BARD1	8.44094	-0.0756052	0.238341	-0.317215	0.75108	0.9295
BARHL1	7.12054	0.293828	0.236508	1.24236	0.214105	NA
BARHL2	13.2505	-0.174734	0.188084	-0.929022	0.352878	0.735209
BARX1	6.22185	-0.430069	0.281892	-1.52565	0.127097	NA
BARX2	10.9202	-0.435164	0.261223	-1.66587	0.0957388	0.460833
BASP1	30.6094	-0.217778	0.223344	-0.97508	0.32952	0.719263
BATF	6.73663	-0.456512	0.264908	-1.72328	0.0848374	NA
BATF2	6.5733	-0.14964	0.265202	-0.564249	0.572585	NA
BATF3	10.1818	0.248236	0.239108	1.03818	0.299188	0.694464
BAX	8.10629	0.159666	0.235127	0.679065	0.497097	0.819967
BAZ1A	11.2098	0.433508	0.209304	2.07118	0.0383416	0.320762
BAZ1B	10.2319	0.288896	0.218422	1.32265	0.185952	0.587502
BAZ2A	9.96819	-0.293526	0.242365	-1.21109	0.22586	0.631573
BAZ2B	8.70443	0.000801943	0.215276	0.00372519	0.997028	0.999393
BBC3	4.70442	-0.297577	0.305257	-0.974839	0.32964	NA
BBIP1	10.7843	-0.0496463	0.224666	-0.220978	0.825109	0.952855
BBLN	8.05707	0.25452	0.217026	1.17276	0.240891	0.644182
BBOF1	11.5098	-0.276403	0.254259	-1.08709	0.276997	0.676499
BBOX1	5.97246	-0.2122	0.294802	-0.719807	0.471644	NA
BBS1	5.89053	-0.0875707	0.257192	-0.340488	0.733489	NA
BBS10	7.56896	-0.0870703	0.262707	-0.331435	0.740316	0.928134
BBS12	10.4753	0.0613605	0.23232	0.264121	0.791686	0.942881
BBS2	9.08172	0.307536	0.224696	1.36867	0.171101	0.570325
BBS4	10.3644	-0.056743	0.239832	-0.236595	0.812971	0.950142
BBS5	8.0919	0.24987	0.23874	1.04662	0.295276	0.692005
BBS7	8.30551	0.23915	0.223571	1.06968	0.284762	0.682755
BBS9	5.68834	0.254592	0.285812	0.890767	0.373054	NA
BBX	8.99926	-0.309266	0.223405	-1.38433	0.166258	0.565615
BCAM	12.9487	-0.0781851	0.232486	-0.336301	0.736644	0.925898
BCAN	8.52997	-0.353403	0.258901	-1.36501	0.172249	0.570397
BCAP29	8.59417	-0.0485239	0.230228	-0.210764	0.833071	0.955646
BCAP31	14.3799	-0.442218	0.21643	-2.04324	0.041029	0.330987
BCAR1	7.69442	0.153582	0.248849	0.61717	0.537123	0.841199
BCAR3	11.697	-0.163135	0.231775	-0.70385	0.481526	0.811498
BCAS1	7.45507	0.485336	0.250045	1.941	0.0522588	NA
BCAS2	16.3564	0.608038	0.186717	3.25647	0.00112808	0.0626433
BCAS3	13.5446	0.179946	0.266472	0.675289	0.499492	0.820972
BCAS4	9.25499	0.374326	0.241129	1.55239	0.12057	0.505061
BCAT1	10.5439	0.0281478	0.20381	0.138108	0.890155	0.971709
BCAT2	8.70539	-0.218578	0.245468	-0.890454	0.373222	0.745871
BCCIP	13.2569	0.151624	0.195271	0.776482	0.437465	0.791665
BCDIN3D	6.91519	0.0473746	0.263038	0.180105	0.85707	NA
BCHE	10.2144	0.249426	0.195323	1.277	0.201604	0.604229
BCKDHA	11.7914	0.122651	0.206665	0.593478	0.552861	0.850276
BCKDHB	12.0171	-0.117631	0.218323	-0.53879	0.590032	0.868168
BCKDK	7.38973	-0.286063	0.231245	-1.23706	0.216066	NA
BCL10	12.4282	0.246716	0.196097	1.25813	0.208344	0.612702
BCL11A	8.88988	0.12968	0.22771	0.569495	0.569021	0.859777
BCL11B	10.6251	0.0493519	0.222472	0.221835	0.824443	0.952855
BCL2	7.79563	0.441321	0.233725	1.88821	0.0589981	0.383427
BCL2A1	11.2673	0.155139	0.216341	0.717105	0.473309	0.807474
BCL2L1	9.46833	-0.399105	0.263333	-1.51559	0.129622	0.517491
BCL2L10	10.7077	-0.16302	0.215813	-0.755376	0.450023	0.796591
BCL2L11	11.4514	0.312422	0.193287	1.61636	0.106017	0.48137
BCL2L12	8.75697	0.111714	0.223347	0.500183	0.616946	0.877643
BCL2L13	11.0984	-0.290683	0.224479	-1.29492	0.195348	0.595972
BCL2L14	13.1375	-0.116421	0.194718	-0.597892	0.549912	0.848201
BCL2L15	9.18364	0.355204	0.212428	1.67212	0.0945016	0.457512
BCL2L2	21.4149	-0.666758	0.219232	-3.04134	0.00235528	0.0895165
BCL3	7.05951	-0.201109	0.28867	-0.696675	0.486006	NA
BCL6	8.38797	0.0896091	0.246093	0.364127	0.715763	0.918288
BCL6B	9.99534	-0.0960858	0.223224	-0.430445	0.666872	0.899683
BCL7A	6.93941	-0.168071	0.243932	-0.689009	0.490818	NA
BCL7B	10.1117	0.0141551	0.214423	0.0660151	0.947366	0.985788
BCL7C	15.243	-0.726207	0.209417	-3.46776	0.00052481	0.0428123
BCL9	9.35831	-0.188864	0.236853	-0.797389	0.425225	0.784413
BCL9L	11.2083	-0.116049	0.22193	-0.522908	0.601039	0.870975
BCLAF1	13.1202	0.327932	0.221875	1.478	0.139407	0.531863
BCLAF3	7.17894	0.491542	0.255651	1.92271	0.0545168	NA
BCO1	9.95545	-0.268088	0.216772	-1.23673	0.216188	0.621936
BCO2	10.2124	0.174129	0.220257	0.790572	0.429194	0.786568
BCOR	6.20055	0.216765	0.240643	0.900774	0.367709	NA
BCORL1	8.5354	0.455584	0.220584	2.06535	0.0388895	0.322225
BCR	8.64588	-0.116661	0.233278	-0.500095	0.617008	0.877643
BCS1L	10.6937	-0.185322	0.219703	-0.843513	0.398942	0.767709
BDH1	7.74035	-0.219383	0.261229	-0.839811	0.401014	0.76917
BDH2	11.5998	0.582161	0.198362	2.93484	0.00333716	0.104578
BDKRB1	10.0988	0.340957	0.222437	1.53283	0.125319	0.512502
BDKRB2	7.35994	-0.0716444	0.254423	-0.281595	0.778254	NA
BDNF	9.22328	-0.127534	0.230458	-0.553395	0.579993	0.86437
BDP1	8.07057	0.0344798	0.247412	0.139362	0.889164	0.971301
BEAN1	11.524	0.30879	0.20129	1.53405	0.125017	0.512354
BECN1	13.878	-0.0759289	0.204763	-0.370815	0.710776	0.91654
BECN2	9.67972	0.115599	0.233083	0.495957	0.619925	0.878576
BEGAIN	13.6854	0.16681	0.206989	0.80589	0.420306	0.781134
BEND2	4.70047	0.471643	0.293362	1.60772	0.107897	NA
BEND3	9.1689	-0.0420141	0.238034	-0.176505	0.859897	0.964573
BEND4	9.93127	-0.106549	0.223676	-0.476357	0.63382	0.884489
BEND5	7.39279	0.280211	0.240468	1.16527	0.243908	NA
BEND6	11.1893	-0.0278128	0.191076	-0.145559	0.88427	0.970913
BEND7	9.95393	-0.52911	0.223239	-2.37015	0.0177809	0.234355
BEST1	9.79983	-0.0461194	0.246896	-0.186797	0.85182	0.96236
BEST2	7.8796	0.291173	0.242264	1.20188	0.229409	0.635243
BEST3	10.7434	0.0981712	0.310941	0.315722	0.752213	0.929625
BEST4	7.91966	0.280737	0.253812	1.10608	0.268691	0.668206
BET1	11.8867	-0.0471682	0.234406	-0.201225	0.840523	0.95777
BET1L	10.4963	-0.160009	0.201701	-0.793295	0.427606	0.785625
BEX1	6.83828	0.242856	0.253692	0.957286	0.338423	NA
BEX2	8.90868	0.109691	0.205177	0.534618	0.592914	0.869948
BEX3	8.76896	-0.0339071	0.232839	-0.145624	0.884218	0.970913
BEX4	11.1234	0.191455	0.208097	0.92003	0.357557	0.737961
BEX5	4.93837	-0.267747	0.289212	-0.925781	0.35456	NA
BFAR	7.98319	0.122882	0.239301	0.513506	0.607597	0.873874
BFSP1	8.21772	0.0742578	0.232976	0.318735	0.749927	0.9295
BFSP2	7.52479	0.531111	0.262536	2.023	0.0430733	NA
BGLAP	10.6877	-0.0675537	0.240622	-0.280746	0.778905	0.937767
BGN	13.8751	-0.581384	0.235589	-2.46779	0.0135951	0.209243
BHLHA15	7.9551	-0.0727421	0.241383	-0.301356	0.763143	0.93298
BHLHA9	5.76922	-0.25114	0.280428	-0.895563	0.370486	NA
BHLHB9	5.20206	0.169755	0.264505	0.641783	0.521014	NA
BHLHE22	8.59648	0.176649	0.252935	0.698396	0.48493	0.813436
BHLHE23	7.11572	-0.332248	0.278948	-1.19107	0.233625	NA
BHLHE40	7.58168	0.988495	0.288991	3.4205	0.000625056	0.0462788
BHLHE41	9.13355	0.231248	0.203004	1.13913	0.25465	0.655511
BHMT	9.04037	0.0598133	0.213712	0.279878	0.779571	0.937767
BHMT2	9.74313	0.121962	0.20003	0.609721	0.542046	0.843913
BICC1	4.69909	0.241805	0.289032	0.836602	0.402816	NA
BICD1	10.8377	-0.0640564	0.225325	-0.284284	0.776193	0.937052
BICD2	13.9392	0.429792	0.21051	2.04167	0.0411845	0.331411
BICDL1	8.72817	-0.193304	0.260702	-0.741477	0.458404	0.800195
BICDL2	11.3185	0.111099	0.247378	0.449108	0.653354	0.892951
BICRA	11.3229	-0.322529	0.227811	-1.41577	0.156842	0.55514
BICRAL	9.39316	0.590917	0.198841	2.9718	0.00296055	0.100451
BID	7.13602	-0.433453	0.248854	-1.7418	0.0815438	NA
BIK	8.66135	0.402262	0.236803	1.69872	0.0893716	0.448797
BIN1	9.37577	-0.110392	0.207418	-0.532217	0.594575	0.869948
BIN2	16.7654	0.353336	0.200931	1.75849	0.0786636	0.427141
BIN3	8.83951	0.0634483	0.261587	0.242551	0.808353	0.948709
BIRC2	8.60403	0.196018	0.244241	0.80256	0.422229	0.782583
BIRC3	9.61984	0.167414	0.241769	0.692454	0.488652	0.815107
BIRC5	23.4253	-0.157434	0.197112	-0.798702	0.424463	0.78363
BIRC6	7.77847	0.498366	0.246557	2.0213	0.0432487	0.338158
BIRC7	9.19728	-0.233226	0.255031	-0.914503	0.360452	0.740337
BIRC8	8.66902	0.183932	0.24052	0.764725	0.444435	0.795165
BIVM	9.66445	-0.110856	0.229589	-0.482844	0.629207	0.881679
BLCAP	10.2043	0.232928	0.217438	1.07124	0.284062	0.682737
BLID	6.86629	0.0337618	0.228389	0.147826	0.88248	NA
BLK	7.49495	-0.210565	0.253573	-0.83039	0.406318	NA
BLM	14.384	0.455409	0.185701	2.45238	0.0141915	0.21202
BLMH	12.4068	0.0708776	0.219254	0.323267	0.746493	0.928832
BLNK	7.89019	0.476188	0.229056	2.07891	0.0376252	0.319583
BLOC1S1	9.03259	-0.217235	0.227734	-0.953895	0.340137	0.727068
BLOC1S2	12.8159	-0.163682	0.20245	-0.808505	0.4188	0.779724
BLOC1S3	8.32274	0.0778604	0.241328	0.322633	0.746973	0.929024
BLOC1S4	6.50667	0.176603	0.267148	0.661068	0.508569	NA
BLOC1S5	8.82665	-0.0879894	0.244106	-0.360456	0.718506	0.919701
BLOC1S6	14.1728	-0.179531	0.213372	-0.841398	0.400125	0.768748
BLVRA	13.0199	-0.106438	0.202286	-0.526176	0.598766	0.870249
BLVRB	10.9911	0.210534	0.222847	0.944748	0.344788	0.73036
BLZF1	9.06007	0.379388	0.237325	1.5986	0.109909	0.48849
BMERB1	86.968	-0.0909927	0.247445	-0.367728	0.713076	0.917378
BMF	10.7715	-0.152714	0.219865	-0.694578	0.48732	0.814277
BMI1	8.20015	0.330831	0.220037	1.50352	0.132704	0.523145
BMP1	7.72126	0.0511011	0.236388	0.216175	0.828851	0.954183
BMP10	9.04183	0.204608	0.249876	0.818838	0.412879	0.77482
BMP15	12.4299	-0.125663	0.22332	-0.562703	0.573637	0.860679
BMP2	9.58926	0.484012	0.244155	1.9824	0.0474348	0.349984
BMP2K	8.67648	0.174012	0.215295	0.808247	0.418948	0.779724
BMP3	9.05073	0.598364	0.237865	2.51557	0.0118842	0.199084
BMP4	11.694	0.171061	0.203668	0.839899	0.400965	0.76917
BMP5	9.17454	0.303075	0.223078	1.3586	0.174272	0.572538
BMP6	10.1439	-0.36123	0.253203	-1.42664	0.153684	0.550313
BMP7	7.971	0.524075	0.248282	2.11081	0.034789	0.310763
BMP8A	10.6292	-0.0330328	0.214149	-0.154252	0.877411	0.970649
BMP8B	9.82752	0.19247	0.217163	0.886295	0.375459	0.747234
BMPER	9.00563	-0.0825776	0.22643	-0.364694	0.71534	0.918288
BMPR1A	10.0137	0.118394	0.238576	0.496251	0.619717	0.878576
BMPR1B	8.1681	0.256127	0.250151	1.02389	0.305886	0.699621
BMPR2	11.608	-0.164004	0.213044	-0.769816	0.441409	0.793939
BMS1	18.751	0.802685	0.216807	3.7023	0.000213652	0.0261435
BMT2	8.62922	0.52674	0.22236	2.36886	0.0178431	0.234355
BMX	7.30626	0.279765	0.251793	1.11109	0.266529	NA
BNC1	9.93081	-0.172393	0.222216	-0.775791	0.437872	0.792012
BNC2	8.01938	0.410518	0.219298	1.87197	0.061211	0.388778
BNIP1	10.7031	-0.0430792	0.208844	-0.206275	0.836576	0.956388
BNIP2	10.0221	-0.444131	0.229065	-1.93889	0.0525151	0.364884
BNIP3	8.86619	0.026712	0.236304	0.11304	0.909998	0.976025
BNIP3L	14.5957	-0.127426	0.203594	-0.625886	0.53139	0.838683
BNIP5	9.65851	0.0658168	0.21273	0.309392	0.757023	0.931081
BNIPL	10.0897	0.0262663	0.262134	0.100202	0.920184	0.978576
BOC	10.5696	0.264437	0.204639	1.29221	0.196284	0.596785
BOD1	11.284	0.361293	0.19541	1.8489	0.0644726	0.396505
BOD1L1	9.43287	-0.130504	0.204178	-0.639168	0.522714	0.833847
BOD1L2	6.09111	0.298148	0.255238	1.16812	0.242759	NA
BOK	9.66545	-0.179392	0.227068	-0.790033	0.429508	0.78676
BOLA1	8.87699	0.0966127	0.236601	0.408336	0.683027	0.906938
BOLA2B	17.4668	-0.0724821	0.219235	-0.330614	0.740936	0.928384
BOLA3	18.4388	0.262381	0.195416	1.34268	0.179377	0.578604
BOLL	9.95912	-0.147367	0.221266	-0.66602	0.505398	0.824313
BOP1	8.00881	0.0553663	0.240212	0.230489	0.817711	0.951311
BORA	6.62216	0.0432412	0.270393	0.15992	0.872944	NA
BORCS5	11.7985	-0.45773	0.214478	-2.13416	0.0328299	0.301113
BORCS6	7.55386	0.134128	0.268017	0.500448	0.61676	NA
BORCS7	8.10947	0.155867	0.2344	0.66496	0.506076	0.82472
BORCS8	12.204	0.421694	0.198468	2.12475	0.0336075	0.305499
BPGM	10.062	-0.674131	0.224494	-3.00289	0.00267433	0.0954463
BPHL	7.50688	-0.0272907	0.25754	-0.105967	0.915609	NA
BPI	7.08427	0.233559	0.256117	0.911923	0.361809	NA
BPIFA1	8.79157	0.0474847	0.232414	0.204311	0.838111	0.956831
BPIFA2	9.72536	0.0234248	0.218345	0.107283	0.914564	0.977172
BPIFA3	12.0916	-0.349192	0.20495	-1.70379	0.0884196	0.448487
BPIFB1	7.43721	0.254125	0.261917	0.970251	0.331922	NA
BPIFB2	9.99686	0.0596856	0.203206	0.29372	0.768972	0.934942
BPIFB3	7.76386	0.344633	0.217186	1.58681	0.112555	0.493563
BPIFB4	4.80598	0.542811	0.317824	1.7079	0.0876553	NA
BPIFB6	8.73006	0.159158	0.236135	0.674011	0.500304	0.82148
BPIFC	8.80602	0.181978	0.249743	0.728661	0.466209	0.803757
BPNT1	9.79593	-0.101949	0.232851	-0.437832	0.661508	0.897118
BPNT2	11.6727	0.0421289	0.193755	0.217434	0.82787	0.953897
BPTF	11.7427	0.335237	0.201959	1.65993	0.0969285	0.463681
BPY2	11.3164	0.0184333	0.323571	0.0569685	0.95457	0.987335
BRAF	15.9537	0.44968	0.189738	2.37001	0.0177877	0.234355
BRAP	10.2857	-0.0633547	0.211821	-0.299096	0.764867	0.93298
BRAT1	11.2924	0.046885	0.196302	0.238841	0.811229	0.949612
BRCA1	12.3853	0.395606	0.19411	2.03805	0.0415451	0.33206
BRCA2	10.33	0.54061	0.195974	2.75858	0.00580534	0.138128
BRCC3	9.71483	-0.333122	0.235226	-1.41618	0.156723	0.554847
BRD1	10.4375	-0.561146	0.230395	-2.43558	0.0148678	0.216782
BRD2	16.3448	-0.31674	0.237555	-1.33333	0.182423	0.581542
BRD3	9.12887	0.035391	0.234412	0.150978	0.879993	0.970861
BRD3OS	6.71852	0.30335	0.264238	1.14802	0.250961	NA
BRD4	13.5401	0.121523	0.213248	0.569868	0.568767	0.859562
BRD7	15.2323	-0.26856	0.209291	-1.28319	0.199426	0.600653
BRD8	10.5098	0.445374	0.222181	2.00455	0.045011	0.343895
BRD9	8.15306	-0.379981	0.280465	-1.35482	0.175474	0.573946
BRDT	8.05024	-0.407806	0.244168	-1.67019	0.0948822	0.45862
BRF1	10.9603	-0.643407	0.221328	-2.90702	0.00364888	0.107569
BRF2	8.10495	0.0725745	0.264651	0.274227	0.78391	0.93935
BRI3	11.0337	-0.146435	0.230874	-0.634263	0.525909	0.836183
BRI3BP	12.8008	0.258876	0.192157	1.34721	0.177913	0.576159
BRICD5	8.58053	0.10367	0.254844	0.406797	0.684157	0.907482
BRINP1	9.03576	-0.34149	0.242646	-1.40736	0.159322	0.557722
BRINP2	10.5408	-0.039136	0.234999	-0.166537	0.867735	0.967598
BRINP3	7.70672	0.371634	0.245294	1.51505	0.129759	0.517586
BRIP1	9.94211	0.0724751	0.215314	0.336601	0.736417	0.925898
BRIX1	13.0646	0.694087	0.184212	3.76787	0.000164646	0.0239482
BRK1	9.98363	-0.0694481	0.232222	-0.29906	0.764895	0.93298
BRME1	15.1196	0.128215	0.210566	0.608905	0.542588	0.844329
BRMS1	11.7072	-0.0494824	0.213004	-0.232307	0.8163	0.95129
BRMS1L	9.44869	-0.142547	0.221077	-0.644785	0.519066	0.832476
BROX	12.1585	-0.333238	0.22082	-1.50909	0.131275	0.520373
BRPF1	7.83625	-0.367202	0.260058	-1.412	0.15795	0.556054
BRPF3	9.78251	0.108618	0.286331	0.379345	0.704432	0.914849
BRS3	9.6119	-0.250582	0.228596	-1.09618	0.273001	0.671313
BRSK1	7.32406	-0.343011	0.245327	-1.39818	0.162059	NA
BRSK2	9.85426	-0.0461533	0.221432	-0.208431	0.834893	0.956269
BRWD1	19.1973	0.263217	0.215437	1.22178	0.221789	0.628052
BRWD3	11.6796	-0.0769513	0.220705	-0.348662	0.727343	0.922716
BSCL2	8.12313	-0.15254	0.246828	-0.618	0.536575	0.841
BSDC1	11.0053	0.202073	0.230504	0.876656	0.380674	0.751706
BSG	13.4386	-0.509404	0.218957	-2.3265	0.0199921	0.24815
BSN	11.4088	0.080727	0.210133	0.38417	0.700852	0.913804
BSND	9.03062	0.180033	0.238097	0.756133	0.44957	0.796591
BSPH1	9.74202	0.403697	0.22459	1.79748	0.0722591	0.413699
BSPRY	6.75043	-1.09511	0.306127	-3.57732	0.000347135	NA
BST1	11.891	0.319298	0.208339	1.53259	0.125378	0.512502
BST2	9.17939	-0.242599	0.21325	-1.13763	0.255276	0.656303
BSX	7.08336	0.0203281	0.24144	0.0841952	0.932901	NA
BTAF1	11.5854	-0.388491	0.212357	-1.82942	0.0673364	0.404123
BTBD1	10.992	-0.132884	0.227428	-0.584291	0.559024	0.854218
BTBD10	13.2755	-0.180254	0.200001	-0.901262	0.367449	0.743949
BTBD11	10.1768	-0.272991	0.221636	-1.23171	0.218058	0.623649
BTBD16	8.3374	0.452397	0.217941	2.07577	0.0379148	0.320137
BTBD17	5.85813	-0.2099	0.263025	-0.798024	0.424857	NA
BTBD18	8.89833	-0.124437	0.232237	-0.53582	0.592083	0.869403
BTBD19	8.42998	0.451904	0.206745	2.1858	0.0288304	0.288079
BTBD2	8.59451	-0.0356669	0.266155	-0.134008	0.893396	0.972971
BTBD3	9.33907	0.0269733	0.214087	0.125992	0.899738	0.97499
BTBD6	31.1531	-0.429849	0.194487	-2.21017	0.0270932	0.283587
BTBD7	10.2726	-0.133874	0.211607	-0.632656	0.526958	0.836621
BTBD8	8.83718	0.43481	0.227997	1.90708	0.0565097	0.375384
BTBD9	11.0886	0.0374299	0.231163	0.16192	0.871369	0.969125
BTC	14.3511	-0.188849	0.210321	-0.897909	0.369234	0.744599
BTD	7.82122	-0.167596	0.266856	-0.62804	0.529978	0.837894
BTF3	61.9499	-0.0957752	0.205914	-0.465122	0.641844	0.888455
BTF3L4	11.0477	-0.321508	0.226003	-1.42258	0.154857	0.552568
BTG1	14.4047	-0.542745	0.22479	-2.41446	0.0157587	0.222457
BTG2	8.68537	0.0300598	0.243586	0.123405	0.901786	0.975207
BTG3	9.86448	-0.22281	0.225228	-0.989265	0.322533	0.713076
BTG4	9.54754	-0.149573	0.236165	-0.63334	0.526512	0.836619
BTK	9.36546	-0.108125	0.231253	-0.467562	0.640098	0.887528
BTLA	9.94087	-0.655036	0.352227	-1.8597	0.0629279	0.393787
BTN1A1	10.9592	0.215391	0.234129	0.919969	0.357589	0.737961
BTN2A1	11.8368	-0.455492	0.204704	-2.22513	0.0260728	0.278966
BTN2A2	6.0809	-0.324043	0.261528	-1.23904	0.215332	NA
BTN3A1	12.4815	0.610819	0.197513	3.09255	0.00198445	0.0820275
BTN3A2	5.06257	-0.235883	0.294901	-0.799871	0.423785	NA
BTN3A3	10.3147	-0.101908	0.212514	-0.479536	0.631557	0.883286
BTNL2	11.0621	0.247329	0.231929	1.0664	0.286243	0.683258
BTNL3	10.4924	-0.255479	0.215558	-1.18519	0.23594	0.63977
BTNL8	8.18586	0.420888	0.236062	1.78296	0.0745928	0.418512
BTNL9	9.77132	-0.545827	0.234827	-2.32437	0.0201055	0.248364
BTRC	10.6747	0.071454	0.214307	0.333419	0.738818	0.927085
BUB1	7.36265	0.430617	0.237115	1.81607	0.0693597	NA
BUB1B	11.2318	0.230002	0.215126	1.06915	0.285002	0.682755
BUB3	11.634	0.345261	0.203709	1.69488	0.0900987	0.449415
BUD13	9.84936	0.0476565	0.226162	0.210719	0.833107	0.955646
BUD23	9.47707	0.078782	0.236546	0.333052	0.739095	0.927131
BUD31	10.5315	0.193601	0.218193	0.887289	0.374923	0.746843
BVES	10.2449	-0.255622	0.212115	-1.20511	0.228162	0.633939
BYSL	9.64055	0.42473	0.219738	1.9329	0.053249	0.366398
BZW1	14.4094	0.184694	0.206473	0.894518	0.371045	0.744599
BZW2	11.8268	-0.0746248	0.221306	-0.337202	0.735964	0.925898
C10orf105	11.3554	0.119945	0.221064	0.542583	0.587417	0.866348
C10orf120	7.85856	-0.38058	0.239214	-1.59096	0.111618	0.491553
C10orf126	8.52837	0.422629	0.232758	1.81574	0.0694098	0.409052
C10orf143	6.7498	0.101772	0.253541	0.401402	0.688124	NA
C10orf53	8.35666	-0.0201632	0.24167	-0.0834327	0.933507	0.982646
C10orf62	11.2294	0.027582	0.216041	0.12767	0.89841	0.974356
C10orf67	9.63381	0.467582	0.23165	2.01849	0.0435405	0.339903
C10orf71	8.61454	-0.130107	0.248429	-0.523721	0.600473	0.870975
C10orf82	10.7237	0.0440764	0.208154	0.21175	0.832302	0.955637
C10orf88	9.0858	-0.243555	0.247029	-0.985937	0.324164	0.714811
C10orf90	8.63461	-0.233134	0.250048	-0.932358	0.351152	0.734907
C10orf95	14.648	-0.565935	0.221396	-2.55621	0.010582	0.189934
C10orf99	11.1047	-0.825657	0.234267	-3.52443	0.0004244	0.0379139
C11orf1	9.23348	0.441783	0.236006	1.87192	0.0612183	0.388778
C11orf16	12.7159	-0.11187	0.239722	-0.466665	0.640739	0.887932
C11orf21	18.3419	1.33585	0.317257	4.21062	2.55e-05	0.00993079
C11orf24	9.291	-0.0347415	0.271452	-0.127984	0.898162	0.974356
C11orf42	8.44295	0.388504	0.227914	1.70461	0.0882677	0.448406
C11orf45	7.04141	0.169361	0.262872	0.644271	0.5194	NA
C11orf49	8.34924	-0.0401655	0.241792	-0.166116	0.868066	0.967739
C11orf52	6.75924	-0.106012	0.257448	-0.411779	0.680501	NA
C11orf53	5.74356	0.328973	0.253673	1.29684	0.194687	NA
C11orf54	6.51931	-0.103252	0.271219	-0.380697	0.703428	NA
C11orf58	20.5618	-0.0434297	0.184593	-0.235273	0.813997	0.950301
C11orf65	11.5716	0.299917	0.204147	1.46912	0.1418	0.534399
C11orf68	7.62331	-0.0717254	0.237533	-0.30196	0.762683	0.93298
C11orf71	7.80585	-0.521647	0.260231	-2.00456	0.0450105	0.343895
C11orf80	13.4351	-0.223914	0.197576	-1.13331	0.257085	0.659086
C11orf86	6.98037	-0.00296054	0.254578	-0.0116292	0.990721	NA
C11orf87	10.8585	0.123859	0.207303	0.597478	0.550188	0.848348
C11orf91	7.99969	0.147683	0.239473	0.616701	0.537432	0.841231
C11orf94	8.13459	0.0841914	0.237566	0.354391	0.723046	0.921155
C11orf96	10.5191	-1.06752	0.27202	-3.92443	8.69e-05	0.0171842
C11orf97	8.84717	0.269601	0.232547	1.15934	0.246316	0.647741
C12orf29	9.01619	0.462142	0.219179	2.10851	0.0349866	0.311062
C12orf4	4.6909	0.304515	0.277031	1.09921	0.271676	NA
C12orf40	7.94678	-0.631478	0.302337	-2.08866	0.0367385	0.317788
C12orf42	8.4665	0.164342	0.249201	0.659476	0.50959	0.826987
C12orf43	10.2598	-0.444126	0.224036	-1.98239	0.0474361	0.349984
C12orf50	8.86219	0.000341902	0.235917	0.00144924	0.998844	0.999687
C12orf54	5.90189	0.081693	0.298035	0.274105	0.784004	NA
C12orf56	9.31763	-0.0246827	0.222365	-0.111001	0.911616	0.976771
C12orf57	12.6898	-0.0224227	0.230083	-0.0974546	0.922365	0.979545
C12orf60	7.14688	-0.101272	0.257676	-0.39302	0.694305	NA
C12orf66	8.35483	0.047326	0.229531	0.206185	0.836646	0.956388
C12orf71	7.823	0.150811	0.231862	0.650436	0.515411	0.830668
C12orf73	7.46388	0.201214	0.257511	0.781382	0.434578	NA
C12orf75	3.84913	0.515523	0.320706	1.60746	0.107953	NA
C12orf76	11.0907	0.170098	0.213413	0.797036	0.42543	0.784509
C13orf42	7.60962	-0.296539	0.23826	-1.2446	0.213279	0.617698
C13orf46	8.52754	-0.409375	0.246484	-1.66085	0.0967427	0.463367
C14orf119	14.6954	0.0918846	0.244755	0.375414	0.707353	0.916006
C14orf132	6.50189	-0.383957	0.277866	-1.38181	0.167031	NA
C14orf177	11.0726	-0.125259	0.225918	-0.554446	0.579274	0.864342
C14orf178	10.3638	0.595857	0.212884	2.79897	0.00512658	0.1295
C14orf180	4.6294	-0.0525678	0.281591	-0.186681	0.851911	NA
C14orf28	10.2481	0.0239281	0.197716	0.121023	0.903673	0.975207
C14orf39	8.26325	0.422104	0.237391	1.7781	0.0753882	0.420483
C14orf93	6.49477	0.727736	0.271022	2.68515	0.00724963	NA
C15orf39	9.4625	0.247424	0.222098	1.11403	0.265266	0.665777
C15orf40	10.3249	-0.33355	0.249185	-1.33856	0.180713	0.579474
C15orf48	23.079	-0.210916	0.244273	-0.863443	0.387894	0.759145
C15orf61	9.97677	-0.0347598	0.31751	-0.109476	0.912825	0.976863
C15orf62	14.0971	-0.0284627	0.225521	-0.126209	0.899567	0.974976
C15orf65	5.94196	0.126281	0.258765	0.488014	0.62554	NA
C16orf46	8.3548	0.258823	0.222222	1.16471	0.244137	0.645978
C16orf54	6.84349	0.23171	0.266532	0.869351	0.384655	NA
C16orf70	11.3868	0.204871	0.209615	0.977369	0.328387	0.718517
C16orf72	5.9802	-0.283816	0.282058	-1.00623	0.314303	NA
C16orf74	9.20647	-0.116662	0.220798	-0.528366	0.597245	0.870055
C16orf78	8.36449	0.00427605	0.234348	0.0182466	0.985442	0.996209
C16orf82	7.11047	0.650921	0.249466	2.60926	0.00907385	NA
C16orf86	9.02899	-0.292885	0.224387	-1.30527	0.191802	0.592625
C16orf87	7.67119	0.277064	0.228338	1.21339	0.22498	0.631236
C16orf89	7.27674	0.414319	0.230243	1.79949	0.0719418	NA
C16orf90	6.6222	0.231482	0.257943	0.897413	0.369498	NA
C16orf91	9.12808	-0.311593	0.246075	-1.26625	0.205424	0.609551
C16orf92	7.91873	0.603895	0.219557	2.75052	0.00595012	0.140238
C16orf95	10.4055	0.0395378	0.218583	0.180882	0.85646	0.96351
C16orf96	8.20163	0.665466	0.241441	2.75623	0.00584727	0.138697
C17orf100	6.28639	-0.421112	0.266559	-1.57981	0.11415	NA
C17orf107	6.52486	0.0178885	0.274216	0.0652349	0.947987	NA
C17orf113	7.45247	-0.652808	0.263981	-2.47294	0.0134007	NA
C17orf49	9.7089	-0.20171	0.209867	-0.961129	0.336487	0.724214
C17orf50	8.83672	0.0504188	0.206215	0.244497	0.806846	0.948531
C17orf58	14.2303	-0.189711	0.247752	-0.765732	0.443836	0.795165
C17orf64	6.13107	-0.295728	0.314399	-0.940614	0.346903	NA
C17orf67	10.0126	-0.408667	0.240971	-1.69592	0.0899011	0.448916
C17orf75	11.1094	0.0256464	0.212264	0.120823	0.903831	0.975207
C17orf78	9.15702	0.0537156	0.23782	0.225867	0.821305	0.952168
C17orf80	9.22651	0.176366	0.229739	0.76768	0.442677	0.795165
C17orf97	11.4306	0.205013	0.19202	1.06767	0.28567	0.682755
C17orf98	8.51443	0.12768	0.247104	0.516704	0.605363	0.872451
C17orf99	8.91875	-0.0143984	0.251844	-0.0571719	0.954408	0.987335
C18orf21	10.8028	-0.344277	0.227172	-1.51549	0.129649	0.517491
C18orf25	12.6224	-0.30592	0.202611	-1.50989	0.131073	0.520038
C18orf32	6.05478	-0.290368	0.274996	-1.0559	0.291015	NA
C18orf54	11.8818	0.355034	0.199737	1.77751	0.0754841	0.420483
C18orf63	8.86777	-0.448326	0.260722	-1.71955	0.0855134	0.442632
C19orf12	11.2707	0.248614	0.224734	1.10626	0.268615	0.668206
C19orf18	12.6494	0.484818	0.19756	2.45403	0.0141265	0.211781
C19orf25	8.94972	0.00280629	0.212754	0.0131903	0.989476	0.997161
C19orf33	11.2293	-0.326624	0.229818	-1.42123	0.155249	0.553306
C19orf38	12.8322	-0.216095	0.215985	-1.00051	0.317064	0.708456
C19orf44	9.7018	0.388407	0.215789	1.79994	0.0718708	0.413548
C19orf47	9.16433	-0.128394	0.21564	-0.595408	0.551571	0.849392
C19orf48	10.4519	-0.400578	0.222514	-1.80024	0.0718229	0.413548
C19orf53	8.91315	-0.125368	0.229296	-0.54675	0.584551	0.865746
C19orf54	9.26882	-0.160764	0.228728	-0.702861	0.482142	0.811625
C19orf67	7.94872	0.15726	0.262223	0.599717	0.548695	0.847476
C19orf71	5.11741	0.545386	0.270701	2.01472	0.0439342	NA
C19orf73	9.69465	0.196281	0.241313	0.813387	0.415996	0.776957
C19orf81	6.64653	-0.336616	0.261344	-1.28802	0.19774	NA
C19orf84	13.301	-0.171467	0.215901	-0.794196	0.427081	0.78533
C1D	32.174	0.00944665	0.234006	0.0403693	0.967799	0.990679
C1GALT1	11.5689	0.405891	0.206275	1.96772	0.0491006	0.354229
C1GALT1C1	8.56645	0.0859196	0.25138	0.341791	0.732508	0.925272
C1GALT1C1L	7.83706	0.130309	0.23526	0.553892	0.579653	0.86437
C1orf100	9.93132	-0.106261	0.231812	-0.458393	0.64667	0.88963
C1orf105	7.82784	0.0500673	0.249104	0.200989	0.840707	0.95777
C1orf109	11.5408	-0.323367	0.223425	-1.44732	0.147808	0.542296
C1orf112	10.2316	0.262635	0.236982	1.10825	0.267754	0.668064
C1orf115	12.6221	-0.340408	0.232697	-1.46288	0.143499	0.536747
C1orf116	14.8218	0.210959	0.230133	0.916687	0.359307	0.739125
C1orf122	7.82681	-0.264434	0.2605	-1.0151	0.310057	0.702935
C1orf127	7.52561	-0.205948	0.239207	-0.860959	0.389261	NA
C1orf131	9.73762	0.0875282	0.238794	0.366543	0.71396	0.917702
C1orf141	8.55346	0.0743935	0.226777	0.328047	0.742876	0.928384
C1orf146	7.71564	0.10403	0.256877	0.404979	0.685493	0.907948
C1orf158	7.15189	-0.430196	0.288452	-1.49139	0.135858	NA
C1orf159	8.66972	0.285273	0.225633	1.26432	0.206113	0.610657
C1orf162	6.46668	-0.00278644	0.238139	-0.0117009	0.990664	NA
C1orf167	7.81682	0.339739	0.240269	1.41399	0.157364	0.555532
C1orf174	13.0123	0.0442815	0.190692	0.232215	0.816371	0.95129
C1orf185	10.8512	-0.243804	0.219234	-1.11207	0.266106	0.66691
C1orf189	10.8891	0.166163	0.219238	0.75791	0.448505	0.796591
C1orf194	11.5008	0.296081	0.218514	1.35498	0.175425	0.573946
C1orf198	11.3327	0.00248379	0.197044	0.0126053	0.989943	0.997289
C1orf21	7.88051	-0.771007	0.260532	-2.95936	0.00308281	0.101562
C1orf210	8.5978	0.102742	0.232011	0.44283	0.657889	0.895263
C1orf216	10.2092	-0.0478519	0.205169	-0.233231	0.815582	0.951111
C1orf226	7.69526	-0.255063	0.25847	-0.986816	0.323733	0.714474
C1orf232	7.9025	-0.100727	0.237707	-0.423746	0.671751	0.902576
C1orf35	10.2855	-0.0751743	0.222482	-0.337889	0.735447	0.925869
C1orf43	13.8045	-0.0630438	0.193491	-0.325824	0.744558	0.928832
C1orf50	8.92671	-0.053485	0.26023	-0.20553	0.837158	0.956437
C1orf52	12.9909	-0.158364	0.200366	-0.790374	0.429309	0.786582
C1orf53	7.86788	0.142524	0.216504	0.658298	0.510347	0.827221
C1orf54	8.37589	-0.376385	0.265125	-1.41965	0.155709	0.553799
C1orf56	5.80591	-0.344839	0.275152	-1.25327	0.210108	NA
C1orf68	9.85741	0.490707	0.332065	1.47774	0.139477	0.531863
C1orf74	7.56199	0.19687	0.252884	0.778502	0.436273	0.790744
C1orf87	7.79081	-0.0362447	0.231049	-0.15687	0.875347	0.970112
C1orf94	9.67116	0.164306	0.233489	0.703699	0.481621	0.811498
C1QA	8.09693	-0.0355717	0.238077	-0.149413	0.881228	0.970861
C1QB	10.9724	0.190819	0.201726	0.945931	0.344184	0.729935
C1QBP	12.7046	0.149892	0.193573	0.774344	0.438727	0.792722
C1QC	7.9432	-0.62838	0.24546	-2.56001	0.0104671	0.188309
C1QL1	7.51386	0.133704	0.251771	0.531055	0.59538	NA
C1QL2	20.2283	0.0542206	0.235917	0.229829	0.818225	0.951438
C1QL3	8.89125	0.349914	0.218771	1.59946	0.109719	0.488211
C1QL4	8.83914	0.22354	0.222948	1.00265	0.316028	0.707763
C1QTNF1	7.58806	0.0323472	0.262924	0.123029	0.902084	0.975207
C1QTNF12	7.82911	0.00752088	0.233883	0.0321566	0.974347	0.993156
C1QTNF2	7.81505	0.331007	0.243894	1.35718	0.174725	0.572904
C1QTNF3	7.88825	0.436557	0.231451	1.88617	0.0592719	0.38365
C1QTNF4	10.3602	0.275694	0.21074	1.30822	0.1908	0.59199
C1QTNF5	7.44489	0.0492329	0.250345	0.19666	0.844094	NA
C1QTNF6	9.66466	-0.181313	0.244438	-0.741755	0.458236	0.800195
C1QTNF7	9.45006	-0.538928	0.225335	-2.39167	0.0167719	0.227555
C1QTNF8	6.00857	0.236702	0.279955	0.8455	0.397832	NA
C1QTNF9	12.2248	0.199523	0.21459	0.929785	0.352482	0.735209
C1QTNF9B	15.1574	0.550327	0.185658	2.9642	0.00303473	0.101264
C1R	9.62632	-0.136765	0.222305	-0.615211	0.538415	0.84183
C1RL	8.51495	-0.0646794	0.25108	-0.257605	0.796712	0.94464
C1S	11.6084	0.0162437	0.226782	0.071627	0.942899	0.984598
C2	8.17459	-0.0585605	0.240342	-0.243655	0.807498	0.948667
C20orf141	8.92777	-0.110136	0.231339	-0.476083	0.634016	0.884627
C20orf144	10.601	0.0266471	0.243133	0.109599	0.912728	0.976863
C20orf173	10.649	0.195216	0.212717	0.917726	0.358762	0.738801
C20orf202	12.3621	0.127663	0.203569	0.627121	0.53058	0.838336
C20orf203	9.97567	0.414902	0.239606	1.7316	0.0833449	0.437166
C20orf204	7.8716	-0.0359374	0.249525	-0.144023	0.885482	0.971024
C20orf27	7.07109	-0.497374	0.25148	-1.97779	0.0479529	NA
C20orf85	9.01158	-0.165582	0.223	-0.742521	0.457772	0.800112
C20orf96	9.10309	-0.540457	0.268475	-2.01307	0.0441078	0.34105
C21orf58	9.37702	-0.420883	0.233664	-1.80123	0.0716659	0.413218
C21orf62	10.3001	-0.307736	0.245522	-1.25339	0.210063	0.615135
C21orf91	7.83085	0.286114	0.240787	1.18825	0.234736	0.639315
C22orf15	16.5459	-0.0458924	0.229177	-0.200248	0.841286	0.957994
C22orf23	7.76451	-0.0749554	0.251752	-0.297735	0.765906	0.933318
C22orf31	9.29978	-0.400041	0.23102	-1.73163	0.0833392	0.437166
C22orf39	7.71504	0.189075	0.24107	0.784319	0.432853	0.78895
C22orf42	9.72295	0.379392	0.304057	1.24776	0.212117	0.617614
C2CD2	11.473	-0.087108	0.221937	-0.39249	0.694696	0.910904
C2CD2L	9.4821	0.116922	0.206809	0.565362	0.571828	0.860098
C2CD3	7.00033	-0.190345	0.240914	-0.790097	0.429471	NA
C2CD4A	7.99889	0.115889	0.246014	0.471066	0.637593	0.886123
C2CD4B	6.15469	-0.104617	0.259244	-0.403547	0.686546	NA
C2CD4C	8.43038	0.308597	0.223204	1.38258	0.166795	0.565976
C2CD4D	10.8021	0.272036	0.212978	1.2773	0.201497	0.604229
C2CD5	9.86145	0.136391	0.220536	0.618451	0.536278	0.841
C2CD6	7.94353	0.316226	0.276115	1.14527	0.252098	0.653151
C2orf15	9.78395	0.0817129	0.222298	0.367583	0.713184	0.917378
C2orf16	7.70625	0.0380975	0.240942	0.158119	0.874363	0.970112
C2orf42	9.48298	0.540493	0.209672	2.57781	0.00994295	0.184543
C2orf49	12.1785	0.644616	0.402305	1.6023	0.109088	0.487054
C2orf50	7.76596	0.386437	0.238901	1.61756	0.105757	0.480993
C2orf66	11.9841	-0.126401	0.198596	-0.636476	0.524466	0.834871
C2orf68	7.22769	-0.327626	0.242388	-1.35166	0.176483	NA
C2orf69	11.8395	0.429877	0.216277	1.98762	0.046854	0.348407
C2orf72	8.3351	0.196841	0.240634	0.818007	0.413353	0.775005
C2orf73	8.15574	0.336156	0.235665	1.42641	0.15375	0.550313
C2orf74	10.0946	-0.303977	0.222337	-1.36719	0.171566	0.570397
C2orf76	4.61126	-0.108711	0.288054	-0.377397	0.705878	NA
C2orf78	9.74708	0.477076	0.218148	2.18694	0.0287469	0.287886
C2orf80	8.65119	0.355495	0.225738	1.57481	0.1153	0.497402
C2orf81	9.68849	0.081685	0.219412	0.372291	0.709676	0.916321
C2orf83	7.73107	0.105429	0.235123	0.448401	0.653863	0.893084
C2orf88	8.82678	0.183367	0.220122	0.833025	0.40483	0.770672
C2orf91	7.97515	-0.329899	0.290484	-1.13569	0.256087	0.65762
C2orf92	7.19123	0.0886321	0.258387	0.34302	0.731583	NA
C3	9.68346	0.156083	0.312459	0.49953	0.617406	0.877643
C3AR1	8.97608	-0.21122	0.237302	-0.890087	0.373419	0.745871
C3orf14	9.39433	0.404689	0.221062	1.83066	0.0671513	0.403694
C3orf18	7.61238	-0.0886951	0.22927	-0.386858	0.698861	0.912753
C3orf20	6.01652	0.137896	0.294047	0.468959	0.639099	NA
C3orf22	9.86583	0.285116	0.234037	1.21825	0.223129	0.629192
C3orf33	9.45135	0.617189	0.225237	2.74018	0.00614054	0.143013
C3orf35	7.79174	0.144265	0.249814	0.577491	0.563608	0.856053
C3orf36	8.71637	0.0713809	0.224639	0.317758	0.750668	0.9295
C3orf38	10.2479	0.261015	0.20679	1.26222	0.206869	0.610743
C3orf49	7.9393	0.280083	0.251139	1.11525	0.264743	0.665765
C3orf52	13.5581	-0.0760954	0.206834	-0.367905	0.712944	0.917378
C3orf56	9.72886	0.169267	0.216728	0.781007	0.434798	0.790589
C3orf62	12.7977	-0.188894	0.222332	-0.849603	0.395546	0.765185
C3orf70	6.97098	-0.581343	0.257371	-2.25877	0.0238976	NA
C3orf80	7.82143	0.260258	0.258108	1.00833	0.313296	0.706404
C3orf84	11.0971	0.20626	0.214685	0.960757	0.336675	0.724473
C3orf85	8.64033	-0.128776	0.246821	-0.521738	0.601853	0.870975
C4B	8.63079	-0.35927	0.235865	-1.5232	0.127708	0.515987
C4BPA	8.48777	0.236178	0.234662	1.00646	0.314194	0.707042
C4BPB	9.14955	-0.0785836	0.23312	-0.337096	0.736045	0.925898
C4orf17	9.49835	0.0494223	0.203453	0.242918	0.808069	0.948667
C4orf19	8.6946	-0.319726	0.238936	-1.33813	0.180855	0.579474
C4orf3	16.4561	-0.965362	0.254458	-3.7938	0.000148357	0.0230688
C4orf33	7.9059	0.166669	0.24889	0.66965	0.503081	0.822989
C4orf36	7.88323	0.114164	0.227819	0.501116	0.61629	0.877643
C4orf45	7.85492	0.493765	0.269328	1.83332	0.0667548	0.402205
C4orf46	141.221	0.306862	0.245651	1.24918	0.211601	0.616605
C4orf47	8.1169	-0.182396	0.239647	-0.761102	0.446596	0.796033
C4orf48	6.37969	-0.507582	0.29183	-1.73931	0.0819807	NA
C4orf50	7.49767	-0.381883	0.25318	-1.50835	0.131466	NA
C4orf51	9.85756	0.316081	0.233831	1.35175	0.176455	0.574935
C4orf54	7.8444	0.370536	0.249364	1.48592	0.1373	0.529326
C5	8.28881	0.240884	0.256957	0.937447	0.348528	0.733209
C5AR1	10.5404	-0.0834304	0.231801	-0.359923	0.718905	0.919764
C5AR2	8.07178	0.342811	0.219276	1.56337	0.117965	0.501129
C5orf15	13.4664	-0.543958	0.21607	-2.51751	0.0118188	0.198715
C5orf22	7.33713	0.447359	0.244242	1.83162	0.067008	NA
C5orf24	10.5419	-0.2185	0.213888	-1.02156	0.306988	0.700894
C5orf34	10.8744	0.300259	0.2145	1.39981	0.161571	0.560302
C5orf38	15.8958	-0.384516	0.246788	-1.55808	0.119214	0.503687
C5orf46	8.51532	0.435706	0.235315	1.85158	0.0640855	0.395386
C5orf47	10.3817	-0.205967	0.225283	-0.914259	0.360581	0.740337
C5orf49	9.425	-0.413096	0.245852	-1.68026	0.0929061	0.454857
C5orf51	8.68528	0.572038	0.215052	2.66	0.007814	0.162367
C5orf52	9.73838	0.118482	0.208956	0.567018	0.570702	0.860098
C5orf58	5.45886	0.304337	0.248923	1.22261	0.221475	NA
C5orf60	8.33139	0.121239	0.232894	0.520577	0.602662	0.871341
C5orf63	13.1544	-0.00252585	0.205483	-0.0122923	0.990192	0.997289
C5orf67	5.8267	0.239441	0.289926	0.825871	0.408878	NA
C6	10.3634	-0.124022	0.236345	-0.524751	0.599756	0.870686
C6orf118	5.0118	0.337736	0.29209	1.15627	0.247569	NA
C6orf120	6.24802	0.423243	0.250392	1.69032	0.0909669	NA
C6orf132	8.8402	-0.0788799	0.248686	-0.317186	0.751102	0.9295
C6orf136	7.08459	-0.123956	0.241922	-0.512382	0.608384	NA
C6orf141	7.57085	-0.497232	0.266108	-1.86853	0.0616876	0.390308
C6orf15	9.05015	0.579202	0.21869	2.64851	0.00808483	0.165034
C6orf163	8.38072	-0.340931	0.222362	-1.53323	0.12522	0.512502
C6orf201	8.83986	0.340735	0.239722	1.42138	0.155207	0.553306
C6orf223	8.27035	0.686601	0.231571	2.96497	0.00302715	0.101242
C6orf226	7.44334	0.295339	0.214731	1.37539	0.169011	NA
C6orf47	6.86932	-0.117343	0.239572	-0.489803	0.624273	NA
C6orf52	9.51403	-0.0276092	0.22214	-0.124288	0.901088	0.975207
C6orf58	11.718	0.016466	0.229499	0.0717478	0.942803	0.984598
C6orf62	10.9803	-0.0260033	0.226606	-0.114751	0.908643	0.975654
C6orf89	6.20854	-0.402368	0.279446	-1.43988	0.149901	NA
C7	11.5746	0.242927	0.22203	1.09412	0.273903	0.672138
C7orf25	8.99069	-0.283021	0.235945	-1.19952	0.230325	0.636339
C7orf26	8.59631	0.502771	0.220739	2.27767	0.022746	0.265066
C7orf31	12.1386	-0.0371014	0.21066	-0.17612	0.860199	0.964573
C7orf33	8.31141	-0.389227	0.245235	-1.58716	0.112477	0.493536
C7orf50	12.3669	-0.450918	0.199771	-2.25718	0.0239971	0.270624
C7orf57	8.16634	0.34387	0.230445	1.4922	0.135647	0.525982
C7orf61	11.3135	0.170925	0.203664	0.83925	0.401329	0.76917
C7orf77	9.53546	-0.392404	0.24153	-1.62466	0.104235	0.478318
C8A	6.95792	0.115481	0.25349	0.455563	0.648704	NA
C8B	9.05984	0.0339064	0.232109	0.14608	0.883858	0.970861
C8G	8.48249	-0.026031	0.222974	-0.116744	0.907063	0.975654
C8orf33	8.39942	0.0495186	0.234766	0.210927	0.832944	0.955637
C8orf34	8.75433	-0.193502	0.388678	-0.497846	0.618592	0.878219
[truncated: 16,678 more rows]

## Sheet: OE+IE
	baseMean	log2FoldChange	lfcSE	stat	pvalue	padj
A1BG	8.63047	0.188944	0.170006	1.11139	0.266398	0.714319
A1CF	7.77983	0.247428	0.1801	1.37384	0.169493	0.630833
A2M	14.1124	0.11579	0.205544	0.563333	0.573208	0.879046
A2ML1	9.96116	0.285889	0.152158	1.8789	0.060258	0.454879
A3GALT2	7.60442	-0.0672591	0.183153	-0.367229	0.713448	0.931001
A4GALT	9.10701	0.351258	0.180736	1.94348	0.0519577	0.431816
A4GNT	8.62992	0.135305	0.167687	0.806893	0.419728	0.80187
AAAS	12.9771	-0.179114	0.152846	-1.17186	0.241254	0.695943
AACS	14.2931	0.140143	0.139368	1.00556	0.314625	0.745812
AADAC	6.88557	0.253858	0.192439	1.31916	0.187116	NA
AADACL2	8.88144	0.347376	0.177911	1.95253	0.0508757	0.43048
AADACL3	10.7136	-0.0615389	0.162466	-0.37878	0.704851	0.928406
AADACL4	10.8911	-0.13552	0.161495	-0.839159	0.40138	0.79501
AADAT	6.47897	0.453809	0.21702	2.09109	0.0365197	NA
AAGAB	8.9676	0.0728729	0.169013	0.431167	0.666347	0.915533
AAK1	9.03129	0.429606	0.165403	2.59732	0.00939533	0.251092
AAMDC	12.4043	-0.007452	0.153739	-0.0484718	0.96134	0.993803
AAMP	12.0319	0.166249	0.147936	1.12379	0.261102	0.710263
AANAT	7.39123	-0.0984603	0.205491	-0.479146	0.631835	0.903452
AAR2	7.96759	0.440202	0.173588	2.53591	0.0112156	0.265459
AARD	6.8625	-0.115972	0.214836	-0.539816	0.589324	NA
AARS1	9.73793	-0.190544	0.161419	-1.18043	0.237828	0.693349
AARS2	9.32046	0.186809	0.170016	1.09877	0.271866	0.719067
AARSD1	12.4507	0.255031	0.146161	1.74486	0.0810088	0.503521
AASDH	8.73753	0.374714	0.176123	2.12757	0.0333728	0.381012
AASDHPPT	7.39556	0.148745	0.208192	0.714463	0.474941	0.830338
AASS	9.20605	0.139255	0.170196	0.818201	0.413242	0.798157
AATF	10.2135	-0.402946	0.162223	-2.48391	0.0129949	0.278092
AATK	4.92897	0.36374	0.267312	1.36073	0.173598	NA
ABAT	9.43268	-0.139956	0.189376	-0.739035	0.459886	0.82239
ABCA1	8.36864	0.306483	0.165843	1.84803	0.0645973	0.466296
ABCA10	9.50588	-0.0968989	0.180365	-0.537237	0.591104	0.886916
ABCA12	10.2965	-0.115856	0.163758	-0.707481	0.479268	0.833456
ABCA13	8.79089	-0.0306387	0.178276	-0.171862	0.863546	0.973287
ABCA2	6.29264	0.17567	0.204922	0.85725	0.391307	NA
ABCA3	6.97081	0.204612	0.192301	1.06402	0.287319	NA
ABCA4	9.53214	0.0607884	0.181613	0.334714	0.737841	0.940012
ABCA5	8.35177	-0.0196036	0.169139	-0.115902	0.90773	0.983929
ABCA6	8.94569	0.148023	0.175327	0.844267	0.39852	0.793521
ABCA7	9.52551	0.0714726	0.165865	0.430909	0.666535	0.915599
ABCA8	8.61224	0.327283	0.172902	1.89288	0.0583742	0.451282
ABCA9	7.01487	0.34728	0.218689	1.58801	0.112285	NA
ABCB1	9.84615	0.198906	0.164496	1.20918	0.226592	0.685042
ABCB10	22.8077	-0.24484	0.131256	-1.86536	0.0621314	0.459618
ABCB11	7.11403	0.25827	0.196801	1.31234	0.189405	NA
ABCB4	7.11602	0.122125	0.181506	0.67284	0.501049	NA
ABCB5	9.04888	0.226661	0.170039	1.33299	0.182534	0.64488
ABCB6	10.7857	0.249194	0.145894	1.70805	0.0876274	0.516846
ABCB7	7.78835	0.0298363	0.190008	0.157027	0.875224	0.975951
ABCB8	6.64203	-0.159278	0.205378	-0.775535	0.438024	NA
ABCB9	12.9973	0.119899	0.156146	0.767867	0.442566	0.81079
ABCC1	9.72726	-0.329907	0.182468	-1.80803	0.0706025	0.479254
ABCC10	7.72814	-0.124124	0.196924	-0.630316	0.528488	0.856788
ABCC11	7.86305	0.177362	0.182035	0.974332	0.329892	0.754688
ABCC12	8.31641	0.283709	0.17661	1.60641	0.108183	0.547805
ABCC2	7.40158	0.30238	0.176043	1.71765	0.0858598	0.514607
ABCC3	11.3415	-0.065112	0.156521	-0.415994	0.677414	0.91982
ABCC4	7.12027	0.312461	0.196199	1.59257	0.111256	NA
ABCC5	8.4323	0.349391	0.169568	2.06048	0.0393531	0.398518
ABCC6	11.8682	0.0453158	0.152501	0.297152	0.766351	0.947103
ABCC8	11.0939	-0.0019331	0.171103	-0.011298	0.990986	0.997303
ABCC9	9.34014	0.299926	0.168068	1.78455	0.074334	0.489555
ABCD1	10.0855	0.354339	0.177133	2.00041	0.0454565	0.417028
ABCD2	9.46599	0.43853	0.182979	2.39662	0.0165472	0.305284
ABCD3	7.69586	-0.355935	0.210246	-1.69295	0.0904655	0.519958
ABCD4	10.1816	0.0757154	0.167212	0.452811	0.650685	0.911253
ABCE1	9.92557	-0.0336068	0.161536	-0.208046	0.835193	0.966201
ABCF1	10.6502	0.225582	0.154774	1.4575	0.144979	0.596905
ABCF2	11.4007	-0.145366	0.143497	-1.01303	0.311046	0.744028
ABCF3	9.87628	0.0639019	0.159414	0.400854	0.688528	0.922981
ABCG1	8.6042	-0.404952	0.20739	-1.95261	0.0508658	0.43048
ABCG2	6.57748	-0.109322	0.210817	-0.518563	0.604066	NA
ABCG4	8.38368	0.203011	0.176542	1.14993	0.250172	0.701818
ABCG5	11.3532	0.3317	0.151851	2.18437	0.0289349	0.363587
ABCG8	11.61	0.15704	0.147474	1.06487	0.286936	0.728725
ABHD1	10.2894	0.228249	0.151195	1.50963	0.131137	0.57776
ABHD10	6.91758	0.106763	0.206493	0.517028	0.605137	NA
ABHD11	7.63364	0.281083	0.208546	1.34782	0.177717	0.641338
ABHD12	8.53535	0.0913149	0.166331	0.548996	0.583008	0.882577
ABHD12B	5.70682	0.219114	0.222928	0.98289	0.325661	NA
ABHD13	7.26513	0.1932	0.191532	1.00871	0.313114	0.745612
ABHD14A	7.43963	0.176114	0.205245	0.858069	0.390854	0.788636
ABHD14B	9.10171	0.00196747	0.177745	0.011069	0.991168	0.997303
ABHD15	9.427	0.366121	0.178442	2.05177	0.0401925	0.400733
ABHD16A	15.0634	-0.237625	0.188422	-1.26113	0.20726	0.668486
ABHD16B	9.67707	0.109343	0.158037	0.691881	0.489012	0.837623
ABHD17A	18.0419	-0.140699	0.148284	-0.948846	0.342699	0.762803
ABHD17B	11.2698	0.438143	0.15477	2.83093	0.00464131	0.204774
ABHD17C	11.4902	-0.155603	0.156246	-0.995885	0.319306	0.747504
ABHD18	12.6668	-0.0501128	0.143379	-0.349512	0.726705	0.935924
ABHD2	11.4819	0.0430881	0.161555	0.266708	0.789694	0.955388
ABHD3	7.93101	0.227059	0.191265	1.18715	0.23517	0.691802
ABHD4	6.35714	-0.146346	0.215394	-0.679436	0.496862	NA
ABHD5	11.658	0.202103	0.148723	1.35893	0.17417	0.634923
ABHD6	7.26527	-0.483132	0.200431	-2.41046	0.0159323	0.302564
ABHD8	13.5376	0.0878178	0.154075	0.569969	0.568699	0.877705
ABI1	12.2598	0.0660056	0.142689	0.462584	0.643663	0.909066
ABI2	10.533	0.0461036	0.168886	0.272987	0.784863	0.953652
ABI3	7.70557	0.340777	0.204228	1.66861	0.0951949	0.526245
ABI3BP	8.35458	0.140879	0.180535	0.780342	0.43519	0.80796
ABITRAM	12.2315	0.388391	0.147056	2.64112	0.00826329	0.239333
ABL1	9.42415	0.21719	0.170479	1.274	0.202664	0.662897
ABL2	9.00111	-0.0654709	0.205628	-0.318395	0.750185	0.942051
ABLIM1	10.456	-0.136995	0.168889	-0.811153	0.417278	0.800103
ABLIM2	7.54106	0.130728	0.193996	0.673868	0.500395	0.842376
ABLIM3	8.23756	0.0348614	0.179235	0.194501	0.845784	0.967586
ABO	8.31208	-0.170842	0.180798	-0.944932	0.344693	0.764606
ABR	8.95591	-0.197303	0.177517	-1.11146	0.266372	0.714319
ABRA	6.99796	0.125861	0.200398	0.628052	0.52997	NA
ABRACL	13.3356	-0.0667207	0.147335	-0.452852	0.650655	0.911253
ABRAXAS1	11.4457	0.161744	0.150331	1.07593	0.281961	0.72678
ABRAXAS2	12.5028	-0.0423579	0.139972	-0.302617	0.762182	0.945959
ABT1	8.17545	0.24634	0.179386	1.37324	0.169678	0.630833
ABTB1	10.9249	-0.139093	0.166335	-0.836225	0.403028	0.795218
ABTB2	9.74865	0.241567	0.158165	1.52732	0.126683	0.571757
ACAA1	7.34848	-0.257664	0.199122	-1.294	0.195665	0.656524
ACAA2	12.092	0.10768	0.155242	0.693625	0.487917	0.837334
ACACA	8.63628	-0.0301327	0.181945	-0.165614	0.86846	0.97419
ACACB	9.86352	0.0490375	0.168312	0.291349	0.770785	0.94891
ACAD10	11.2631	0.00976796	0.168116	0.0581024	0.953667	0.993767
ACAD11	9.30514	-0.339191	0.172289	-1.96873	0.0489839	0.426713
ACAD8	13.6115	-0.009796	0.164118	-0.0596889	0.952403	0.993767
ACAD9	12.4415	-0.0876355	0.145849	-0.600864	0.547931	0.866532
ACADL	8.68032	0.410871	0.179104	2.29403	0.0217886	0.329937
ACADM	11.5399	-0.150557	0.149977	-1.00387	0.315442	0.745842
ACADS	9.72427	0.393056	0.192621	2.04057	0.0412939	0.405701
ACADSB	11.3233	-0.0106013	0.161388	-0.0656883	0.947626	0.993767
ACADVL	19.5815	-0.187577	0.20759	-0.903594	0.366211	0.775733
ACAN	6.57021	0.139697	0.199394	0.700607	0.483548	NA
ACAP2	9.20244	0.143821	0.177948	0.808222	0.418963	0.801386
ACAP3	13.5626	-0.258386	0.179237	-1.44159	0.149419	0.601081
ACAT1	11.1084	0.0526868	0.154539	0.340929	0.733157	0.938138
ACAT2	10.393	-0.0605089	0.157546	-0.384071	0.700926	0.92764
ACBD3	10.9756	-0.1938	0.148235	-1.30739	0.191081	0.651477
ACBD4	7.02037	0.00422608	0.214462	0.0197055	0.984278	NA
ACBD5	13.05	0.321912	0.144763	2.22372	0.0261674	0.353199
ACBD6	6.5556	0.0677506	0.202486	0.334595	0.737931	NA
ACBD7	10.603	0.221169	0.174512	1.26736	0.205028	0.666004
ACCS	8.27505	0.373608	0.180854	2.06581	0.0388468	0.397194
ACCSL	6.30146	-0.0279947	0.211706	-0.132234	0.894799	NA
ACD	7.75958	0.660834	0.24541	2.69277	0.00708606	0.232595
ACE	8.04718	0.182541	0.196482	0.929049	0.352864	0.769233
ACE2	9.10043	0.322146	0.187615	1.71706	0.0859678	0.514607
ACER1	8.60281	0.244069	0.200329	1.21834	0.223094	0.681453
ACER2	13.9904	-0.210591	0.15345	-1.37238	0.169946	0.630833
ACER3	7.74342	0.311027	0.188981	1.64581	0.0998034	0.531711
ACHE	9.69934	-0.0280146	0.194776	-0.14383	0.885635	0.978435
ACIN1	7.86603	-0.0784758	0.186125	-0.421629	0.673296	0.918394
ACKR1	6.73163	-0.0210296	0.21631	-0.0972198	0.922552	NA
ACKR2	11.4367	-0.0058962	0.158639	-0.0371675	0.970351	0.994379
ACKR3	8.18228	-0.0613089	0.182102	-0.336674	0.736363	0.939411
ACKR4	10.2884	0.0321388	0.188382	0.170605	0.864534	0.973363
ACLY	8.9976	0.199203	0.192033	1.03734	0.299578	0.736378
ACMSD	6.91035	0.567713	0.22704	2.50049	0.0124021	NA
ACO1	11.3397	-0.0424521	0.15303	-0.27741	0.781466	0.952641
ACO2	12.4611	0.0972101	0.155221	0.62627	0.531138	0.857341
ACOD1	9.88894	0.0704872	0.164569	0.428314	0.668422	0.91606
ACOT1	14.4956	0.197687	0.157204	1.25752	0.208565	0.669849
ACOT11	9.02217	0.00478432	0.168393	0.0284117	0.977334	0.995213
ACOT12	7.18904	-0.0194275	0.204129	-0.095173	0.924177	NA
ACOT13	8.69287	0.267295	0.173115	1.54403	0.122581	0.568516
ACOT2	12.7749	0.156051	0.152547	1.02297	0.306322	0.740573
ACOT4	11.985	0.0296092	0.15098	0.196114	0.844521	0.967392
ACOT6	5.77083	0.25764	0.216211	1.19161	0.233413	NA
ACOT7	7.62075	0.140073	0.200119	0.699948	0.48396	0.835355
ACOT8	9.96041	0.270644	0.165159	1.63868	0.101279	0.533721
ACOT9	8.75075	0.312803	0.169332	1.84728	0.0647072	0.466296
ACOX1	8.47832	-0.0661152	0.177273	-0.372956	0.709181	0.930077
ACOX2	10.0701	0.0482021	0.165604	0.291068	0.770999	0.949021
ACOX3	8.6562	-0.23385	0.182952	-1.27821	0.201177	0.661294
ACOXL	6.06945	0.253774	0.215383	1.17825	0.238699	NA
ACP1	8.72466	0.207762	0.1901	1.09291	0.274434	0.721836
ACP2	11.1345	-0.0270476	0.157221	-0.172036	0.863409	0.973287
ACP3	12.7287	0.160325	0.152117	1.05396	0.291902	0.732548
ACP4	6.62287	0.291632	0.202399	1.44088	0.149619	NA
ACP5	7.43762	-0.0995001	0.191515	-0.519543	0.603382	0.892413
ACP6	9.93723	0.288516	0.161886	1.78222	0.0747132	0.489589
ACP7	7.56453	0.530356	0.199763	2.65493	0.00793246	0.237122
ACR	12.5445	0.227135	0.153682	1.47795	0.139421	0.58961
ACRBP	8.6203	0.0052503	0.172067	0.0305132	0.975658	0.994699
ACRV1	10.5965	0.143449	0.156547	0.916331	0.359493	0.770689
ACSBG1	7.32619	0.112219	0.195726	0.573348	0.566409	0.876653
ACSBG2	9.99398	-0.140664	0.168613	-0.834244	0.404144	0.795575
ACSF2	17.0922	-0.388714	0.16975	-2.28991	0.0220263	0.331568
ACSF3	10.7621	0.00858186	0.158521	0.0541369	0.956826	0.993767
ACSL1	13.1587	-0.105609	0.170714	-0.618629	0.536161	0.860082
ACSL3	6.78823	0.153894	0.189835	0.810672	0.417554	NA
ACSL4	9.21728	0.468532	0.166539	2.81335	0.00490285	0.207474
ACSL5	6.57269	0.128822	0.234261	0.54991	0.582381	NA
ACSL6	6.74586	-0.313162	0.201109	-1.55718	0.119429	NA
ACSM1	6.87286	0.177767	0.190497	0.933174	0.35073	NA
ACSM2A	9.5754	-0.0127001	0.174249	-0.0728848	0.941898	0.993423
ACSM2B	10.6795	0.072138	0.15158	0.475906	0.634141	0.905147
ACSM3	11.8318	0.210039	0.153695	1.36659	0.171752	0.63283
ACSM4	10.5486	-0.133273	0.174542	-0.76356	0.445129	0.812325
ACSM5	20.3021	-0.0671722	0.151141	-0.444435	0.656728	0.913948
ACSM6	6.84096	-0.0191331	0.195867	-0.0976842	0.922183	NA
ACSS1	9.95747	-0.266178	0.161487	-1.64829	0.0992939	0.531404
ACSS2	9.50396	0.136692	0.152804	0.894555	0.371025	0.779829
ACSS3	10.5475	0.2074	0.155234	1.33605	0.181534	0.644028
ACTA1	12.3052	-0.0812479	0.271236	-0.299547	0.764522	0.94668
ACTA2	64.2852	0.30428	0.272242	1.11768	0.263704	0.711773
ACTBL2	11.5497	0.399676	0.164998	2.42231	0.0154223	0.299735
ACTC1	14.5998	0.146266	0.239763	0.610044	0.541833	0.863784
ACTG2	41.4767	0.316862	0.272125	1.1644	0.244263	0.698526
ACTL10	8.13476	0.0321888	0.16542	0.194588	0.845715	0.967586
ACTL6A	10.639	-0.173603	0.165612	-1.04825	0.294523	0.733741
ACTL6B	6.54324	0.40342	0.198394	2.03343	0.0420094	NA
ACTL7A	7.05401	0.210155	0.181141	1.16018	0.245977	NA
ACTL7B	6.51042	0.0713748	0.193663	0.368551	0.712462	NA
ACTL8	9.12742	0.198593	0.163415	1.21527	0.224264	0.682559
ACTL9	10.7137	0.0260192	0.174654	0.148976	0.881573	0.977188
ACTN1	11.7683	0.348662	0.300595	1.15991	0.246086	0.699331
ACTN2	11.4472	0.0876696	0.154748	0.566531	0.571033	0.878164
ACTN3	7.93736	0.230889	0.178439	1.29394	0.195686	0.656524
ACTN4	21.5671	-0.273039	0.178361	-1.53083	0.125812	0.571539
ACTR10	12.501	0.214299	0.185687	1.15409	0.248462	0.700981
ACTR1A	9.67368	-0.0705162	0.160057	-0.440568	0.659526	0.91551
ACTR1B	7.01161	0.284357	0.18827	1.51037	0.130949	NA
ACTR2	14.2128	0.142948	0.139784	1.02263	0.306482	0.740573
ACTR3	15.382	0.182142	0.146859	1.24025	0.214884	0.674837
ACTR3B	16.6561	-0.332093	0.153574	-2.16244	0.0305845	0.370016
ACTR5	11.3311	0.376608	0.176851	2.12952	0.0332115	0.380752
ACTR6	11.1255	0.210933	0.162325	1.29945	0.193791	0.654171
ACTR8	7.59643	-0.140071	0.180677	-0.775255	0.438189	0.809408
ACTRT1	10.9454	0.118625	0.157611	0.752649	0.451661	0.817161
ACTRT2	15.0602	0.12015	0.139631	0.860477	0.389526	0.78801
ACTRT3	8.00326	0.238413	0.187971	1.26835	0.204672	0.665286
ACVR1	10.1259	0.088058	0.166797	0.527935	0.597545	0.889919
ACVR1B	10.311	0.0378322	0.151628	0.249506	0.802969	0.958465
ACVR1C	8.98734	0.37586	0.231438	1.62402	0.104372	0.539642
ACVR2A	13.9092	-0.159171	0.21968	-0.724558	0.468723	0.8269
ACVR2B	9.44388	0.43281	0.171505	2.5236	0.0116161	0.267486
ACVRL1	7.91701	0.173263	0.185185	0.935623	0.349467	0.767496
ACY1	11.883	0.128533	0.146704	0.876137	0.380956	0.784351
ACY3	9.28079	0.0568075	0.170221	0.333728	0.738585	0.940012
ACYP1	8.69739	0.149467	0.171144	0.873339	0.382478	0.784893
ACYP2	13.2655	0.0935949	0.147346	0.635206	0.525294	0.856062
ADA	10.1191	-0.210904	0.168969	-1.24819	0.211963	0.672996
ADA2	8.10366	0.262162	0.188108	1.39368	0.163415	0.622134
ADAD1	9.90673	0.135715	0.167316	0.811128	0.417292	0.800103
ADAD2	6.10879	0.241687	0.269225	0.897716	0.369337	NA
ADAL	6.71953	0.365579	0.190882	1.91521	0.0554655	NA
ADAM10	13.4612	0.103741	0.13963	0.742969	0.457501	0.821011
ADAM11	10.1635	-0.110376	0.156748	-0.704158	0.481335	0.833912
ADAM12	8.55424	-0.0776081	0.178141	-0.435655	0.663087	0.91551
ADAM15	1016.12	-0.117314	0.232971	-0.503556	0.614574	0.897539
ADAM17	7.57895	-0.369213	0.186496	-1.97973	0.0477337	0.424233
ADAM18	8.38182	0.201666	0.171046	1.17901	0.238394	0.694111
ADAM19	8.43432	0.0672225	0.173566	0.387303	0.698532	0.926999
ADAM2	8.33045	0.170999	0.193199	0.885093	0.376106	0.782775
ADAM20	7.37344	-0.0087208	0.205717	-0.042392	0.966186	0.993803
ADAM21	10.4578	0.249233	0.179168	1.39106	0.164208	0.623564
ADAM22	8.51609	-0.0774009	0.184295	-0.419984	0.674497	0.918873
ADAM23	9.22001	0.238727	0.169821	1.40576	0.159796	0.615299
ADAM28	8.67308	-0.180819	0.192594	-0.938862	0.347802	0.766427
ADAM29	7.91848	-0.0992068	0.183085	-0.541862	0.587913	0.885534
ADAM30	8.29547	0.137592	0.178743	0.769773	0.441435	0.810563
ADAM32	9.62415	-0.513508	0.198992	-2.58054	0.00986463	0.254103
ADAM33	12.1295	0.0966209	0.192673	0.501477	0.616035	0.898397
ADAM7	7.4404	0.135482	0.197621	0.685565	0.492988	0.8389
ADAM8	5.39313	0.119092	0.235508	0.505683	0.613079	NA
ADAM9	12.1808	-0.432751	0.159172	-2.71876	0.00655273	0.226801
ADAMDEC1	7.17245	-0.0112904	0.294046	-0.0383968	0.969371	NA
ADAMTS1	9.48346	-0.110588	0.185199	-0.597131	0.55042	0.868431
ADAMTS10	9.33878	0.350861	0.166738	2.10426	0.0353554	0.3869
ADAMTS12	9.28527	0.176294	0.164178	1.0738	0.282913	0.726996
ADAMTS13	11.7612	0.28341	0.140545	2.01651	0.0437466	0.411989
ADAMTS14	7.474	0.33156	0.193313	1.71514	0.0863196	0.514607
ADAMTS15	8.33191	-0.165835	0.189875	-0.873387	0.382452	0.784893
ADAMTS16	7.20481	0.00469435	0.197484	0.0237708	0.981035	NA
ADAMTS17	8.28019	-0.0729517	0.175411	-0.415891	0.67749	0.919845
ADAMTS18	9.27409	0.238677	0.172961	1.37994	0.167604	0.628644
ADAMTS19	5.42379	-0.105065	0.214304	-0.490262	0.623948	NA
ADAMTS2	4.4665	0.349556	0.243796	1.4338	0.151629	NA
ADAMTS20	10.2891	0.102957	0.17123	0.601281	0.547653	0.866432
ADAMTS3	14.5241	-0.440255	0.16082	-2.73757	0.00618954	0.226239
ADAMTS4	12.3634	0.00240982	0.140433	0.0171599	0.986309	0.997126
ADAMTS5	7.16397	-0.0814401	0.265605	-0.306621	0.759132	NA
ADAMTS6	8.41025	0.372029	0.167574	2.2201	0.0264123	0.353522
ADAMTS7	8.40099	-0.169122	0.201711	-0.838437	0.401785	0.79501
ADAMTS8	7.16424	-0.348497	0.200264	-1.74019	0.0818259	NA
ADAMTS9	7.3714	0.365364	0.185029	1.97463	0.0483099	0.42623
ADAMTSL1	8.44526	0.130974	0.190966	0.68585	0.492808	0.83886
ADAMTSL2	10.2757	0.138952	0.155707	0.892392	0.372183	0.780402
ADAMTSL3	5.56018	0.426421	0.234942	1.81501	0.0695226	NA
ADAMTSL4	7.13818	-0.120295	0.20691	-0.581386	0.560981	NA
ADAMTSL5	7.74006	0.0380131	0.192149	0.197832	0.843177	0.967065
ADAP1	9.92492	-0.041777	0.176584	-0.236584	0.812979	0.960118
ADAP2	8.1381	0.27167	0.189593	1.43291	0.151883	0.604551
ADAR	8.43203	-0.0913021	0.176836	-0.51631	0.605638	0.893444
ADARB1	10.8048	0.253933	0.149219	1.70175	0.0888014	0.517439
ADARB2	7.96009	0.128011	0.189795	0.674472	0.500011	0.842376
ADAT1	11.9648	-0.0706192	0.155405	-0.454421	0.649526	0.911207
ADAT2	9.63939	0.144083	0.169255	0.851276	0.394616	0.791586
ADAT3	16.7133	0.0237562	0.154411	0.153851	0.877727	0.976449
ADCK1	8.53001	-0.0775299	0.185917	-0.417014	0.676668	0.919581
ADCK2	10.385	0.17227	0.155567	1.10737	0.268134	0.716159
ADCK5	5.89427	0.152198	0.225126	0.67606	0.499003	NA
ADCY1	7.6115	0.22279	0.188627	1.18111	0.237559	0.693182
ADCY10	8.07412	0.044906	0.189821	0.236571	0.81299	0.960118
ADCY2	10.9045	0.116302	0.157906	0.736529	0.461409	0.822717
ADCY3	8.59465	-0.355609	0.180536	-1.96974	0.0488682	0.426545
ADCY4	11.2611	0.175082	0.152767	1.14607	0.251766	0.704045
ADCY5	10.7996	-0.211199	0.167852	-1.25825	0.208303	0.66953
ADCY6	8.05759	-0.107709	0.185166	-0.581689	0.560776	0.873382
ADCY7	9.45121	0.118762	0.173886	0.682984	0.494617	0.839025
ADCY8	9.02361	0.0559583	0.179709	0.311383	0.755509	0.94358
ADCY9	7.89251	-0.137169	0.192362	-0.713078	0.475797	0.830664
ADCYAP1	10.1123	0.331206	0.151333	2.18858	0.0286272	0.361923
ADCYAP1R1	9.91582	0.0199559	0.166291	0.120006	0.904479	0.983171
ADD1	11.7792	-0.214279	0.159545	-1.34306	0.179252	0.641628
ADD2	7.75804	0.0582358	0.180316	0.322965	0.746721	0.941053
ADD3	11.4339	-0.247694	0.155231	-1.59565	0.110568	0.551711
ADGB	8.61424	0.097744	0.170909	0.571907	0.567385	0.877189
ADGRA1	9.3237	0.140913	0.171283	0.822689	0.410685	0.797088
ADGRA2	8.64405	-0.0038091	0.206628	-0.0184348	0.985292	0.997093
ADGRA3	10.9269	0.130614	0.154315	0.84641	0.397324	0.793025
ADGRB1	8.05663	0.165857	0.238919	0.694199	0.487557	0.837072
ADGRB2	6.89196	0.489401	0.218758	2.23718	0.0252747	NA
ADGRB3	7.94165	0.476797	0.183066	2.6045	0.00920079	0.248377
ADGRD1	9.67007	0.0875934	0.242977	0.3605	0.718473	0.932613
ADGRD2	15.4144	-0.183586	0.161451	-1.1371	0.255494	0.706341
ADGRE1	8.9752	-0.242073	0.182087	-1.32943	0.183705	0.6452
ADGRE2	13.3772	-0.108492	0.157886	-0.687154	0.491986	0.838521
ADGRE5	12.1877	0.125356	0.158234	0.792217	0.428234	0.80444
ADGRF1	9.5994	0.31157	0.158774	1.96235	0.0497218	0.429119
ADGRF2	8.88523	-0.0404739	0.172846	-0.234162	0.814859	0.961018
ADGRF3	6.79937	-0.267407	0.200287	-1.33512	0.181838	NA
ADGRF4	9.037	0.121548	0.177994	0.682878	0.494684	0.839025
ADGRF5	11.0126	-0.205383	0.156335	-1.31374	0.188934	0.648611
ADGRG1	10.7535	-0.0042413	0.191231	-0.0221788	0.982305	0.996296
ADGRG2	7.4769	-0.159497	0.19854	-0.803348	0.421774	0.803368
ADGRG3	9.81638	-0.0642308	0.164023	-0.391595	0.695357	0.926604
ADGRG4	7.8539	-0.0783334	0.212605	-0.368446	0.712541	0.930484
ADGRG5	6.88449	0.0645391	0.192495	0.335277	0.737416	NA
ADGRG6	9.32289	-0.11685	0.167002	-0.69969	0.484121	0.835355
ADGRG7	7.86791	-0.345773	0.178083	-1.94164	0.0521812	0.431881
ADGRL1	8.75421	0.262102	0.17795	1.4729	0.140779	0.591588
ADGRL2	9.00464	-0.0521419	0.176553	-0.295334	0.767739	0.947889
ADGRL3	8.85706	0.262606	0.19511	1.34593	0.178324	0.641377
ADGRL4	8.29642	0.166113	0.192537	0.862761	0.388269	0.787816
ADGRV1	6.72027	-0.191145	0.239355	-0.798586	0.424531	NA
ADH1A	8.22306	0.258807	0.197671	1.30928	0.190438	0.650181
ADH1B	9.36939	0.01253	0.171308	0.0731436	0.941692	0.993423
ADH4	6.03022	-0.100269	0.217381	-0.461258	0.644613	NA
ADH5	24.2965	-0.212205	0.141954	-1.49488	0.134945	0.584126
ADH6	6.5303	-0.0699026	0.195568	-0.357434	0.720767	NA
ADH7	9.54906	-0.0574704	0.18136	-0.316886	0.75133	0.942051
ADHFE1	10.8772	-0.101044	0.156917	-0.643934	0.519618	0.852745
ADI1	9.81495	-0.0077831	0.157754	-0.0493371	0.960651	0.993767
ADIG	10.4493	0.144582	0.152565	0.947672	0.343296	0.763459
ADIPOQ	12.4285	-0.201883	0.155341	-1.29961	0.193733	0.654171
ADIPOR1	8.77926	-0.369673	0.171259	-2.15856	0.0308839	0.370378
ADIPOR2	5.45931	0.0869204	0.224574	0.387046	0.698722	NA
ADIRF	13.0521	0.236078	0.16185	1.45863	0.144668	0.596688
ADK	11.4194	-0.246437	0.153091	-1.60974	0.107454	0.547035
ADM	9.9653	-0.0458128	0.160297	-0.285799	0.775032	0.950178
ADM2	7.79951	0.214668	0.176414	1.21684	0.223665	0.682367
ADM5	8.99578	0.319691	0.169747	1.88334	0.0596544	0.454662
ADNP	11.8608	0.0251625	0.14346	0.175397	0.860768	0.972461
ADNP2	13.4586	-0.0066391	0.151265	-0.0438903	0.964992	0.993803
ADO	8.63519	0.0264402	0.203626	0.129847	0.896688	0.981433
ADORA1	6.90291	0.0884343	0.197698	0.447321	0.654643	NA
ADORA2A	7.91851	0.260019	0.206301	1.26039	0.207529	0.668916
ADORA2B	9.63437	0.290167	0.184727	1.57078	0.116233	0.559567
ADORA3	10.2898	-0.0159988	0.177381	-0.0901948	0.928132	0.98996
ADPGK	10.795	0.153505	0.156156	0.983026	0.325594	0.751971
ADPRH	7.22702	0.0333553	0.190038	0.175519	0.860672	NA
ADPRHL1	10.6395	0.127064	0.178396	0.71226	0.476304	0.831
ADPRM	10.6001	-0.18222	0.166357	-1.09536	0.273361	0.720305
ADPRS	11.1503	-0.301471	0.174446	-1.72816	0.0839598	0.509695
ADRA1A	10.9296	0.0106385	0.196991	0.0540051	0.956931	0.993767
ADRA1B	9.0438	0.421648	0.171648	2.45646	0.0140313	0.288273
ADRA1D	9.64628	-0.0288256	0.180101	-0.160052	0.87284	0.975129
ADRA2A	8.81427	0.0955042	0.185141	0.515847	0.605962	0.893608
ADRA2B	10.2117	-0.0037465	0.159272	-0.0235224	0.981234	0.996013
ADRA2C	8.06998	0.349941	0.204142	1.71421	0.0864904	0.514607
ADRB1	6.19787	0.0031622	0.209926	0.0150634	0.987982	NA
ADRB2	9.05845	0.230895	0.16905	1.36584	0.17199	0.632982
ADRB3	7.12584	0.275783	0.184709	1.49307	0.135419	NA
ADRM1	9.5356	-0.0747686	0.171653	-0.435579	0.663142	0.91551
ADSL	12.5982	-0.0856705	0.152749	-0.560859	0.574894	0.879865
ADSS1	8.00535	-0.173884	0.174045	-0.999075	0.317758	0.746519
ADSS2	11.9299	0.150711	0.156378	0.963762	0.335165	0.758139
ADTRP	7.83746	0.0586352	0.17921	0.327188	0.743526	0.940993
AEBP1	9.61127	0.237109	0.203349	1.16602	0.243607	0.698526
AEBP2	11.6813	-0.282961	0.167695	-1.68735	0.0915363	0.52156
AEN	23.4896	-0.279783	0.168677	-1.65869	0.0971773	0.529574
AFAP1	8.95806	0.33665	0.155797	2.16082	0.0307094	0.370016
AFAP1L1	10.1449	-0.0482581	0.166561	-0.289733	0.772021	0.949304
AFAP1L2	11.1632	-0.133037	0.158552	-0.839074	0.401428	0.79501
AFDN	8.16782	-0.169113	0.184086	-0.918665	0.358271	0.770689
AFF1	11.0453	0.463437	0.154723	2.99526	0.00274207	0.177967
AFF2	7.49047	0.327162	0.195602	1.67259	0.0944077	0.524227
AFF3	10.2784	-0.0679927	0.155162	-0.438206	0.661237	0.91551
AFF4	6.97803	-0.0833945	0.190872	-0.436913	0.662175	NA
AFG1L	8.03853	0.199005	0.17538	1.13471	0.256498	0.707033
AFG3L2	14.7847	-0.0501713	0.158117	-0.317305	0.751012	0.942051
AFM	8.85842	0.0489736	0.176711	0.277139	0.781673	0.952716
AFMID	5.22878	-0.0803991	0.225679	-0.356254	0.72165	NA
AFP	6.79033	-0.0738519	0.216764	-0.340702	0.733328	NA
AFTPH	6.96703	0.220185	0.195284	1.12751	0.259526	NA
AGA	12.8542	-0.207277	0.151315	-1.36983	0.170739	0.630967
AGAP1	11.8793	-0.147629	0.16926	-0.872207	0.383095	0.785262
AGAP2	9.24861	0.254945	0.167804	1.5193	0.128687	0.574295
AGAP3	10.1865	-0.443538	0.172069	-2.57767	0.00994678	0.254103
AGAP9	30.4245	-0.100988	0.128827	-0.783904	0.433097	0.806535
AGBL1	9.62989	0.263436	0.159325	1.65346	0.098238	0.531404
AGBL2	12.391	0.156745	0.140932	1.1122	0.266052	0.714101
AGBL3	8.0877	-0.159499	0.172674	-0.9237	0.355643	0.770443
AGBL4	9.19017	0.291928	0.170099	1.71623	0.0861199	0.514607
AGBL5	13.2345	0.0164157	0.15416	0.106485	0.915197	0.986271
AGER	6.0734	0.0416483	0.207088	0.201114	0.84061	NA
AGFG1	5.73183	0.030557	0.227797	0.134141	0.893291	NA
AGFG2	9.68766	0.0981724	0.156583	0.626967	0.530681	0.85726
AGGF1	10.4146	0.0055358	0.15966	0.0346725	0.972341	0.994432
AGK	8.74852	-0.0110018	0.184293	-0.0596972	0.952397	0.993767
AGL	10.9492	0.11039	0.157937	0.69895	0.484583	0.835431
AGMAT	10.3492	-0.252034	0.15932	-1.58193	0.113665	0.556737
AGMO	7.26456	-0.44333	0.218608	-2.02797	0.0425635	0.409083
AGO1	13.7059	-0.294019	0.136111	-2.16014	0.0307621	0.370016
AGO2	7.95042	-0.090079	0.195674	-0.460352	0.645264	0.909928
AGO3	8.21882	0.396651	0.178427	2.22304	0.0262131	0.353199
AGO4	10.6397	0.3879	0.150312	2.58064	0.00986182	0.254103
AGPAT1	14.6033	0.102243	0.154723	0.660817	0.508729	0.847174
AGPAT2	13.7058	-0.217092	0.149841	-1.44882	0.147389	0.59929
AGPAT3	9.83396	0.141494	0.181657	0.77891	0.436033	0.80818
AGPAT4	6.86682	0.0969042	0.190644	0.5083	0.611243	NA
AGPAT5	10.1847	0.0254122	0.157083	0.161776	0.871482	0.974675
AGPS	13.6153	0.218416	0.144922	1.50713	0.131778	0.57866
AGR2	7.44367	-0.0555655	0.183669	-0.302531	0.762247	0.945966
AGR3	9.85511	0.234407	0.187202	1.25217	0.210509	0.671528
AGRN	12.34	-0.0447108	0.170636	-0.262025	0.793302	0.956419
AGRP	8.41019	0.0836182	0.184426	0.453397	0.650263	0.911253
AGT	6.24756	0.0371818	0.211292	0.175974	0.860314	NA
AGTPBP1	8.71863	0.370499	0.177413	2.08835	0.0367666	0.390709
AGTR1	8.10103	0.326038	0.185468	1.75792	0.0787604	0.497243
AGTR2	9.74526	-0.189	0.173145	-1.09157	0.275021	0.722792
AGTRAP	8.09092	-0.396555	0.196778	-2.01524	0.0438797	0.41222
AGXT	8.79857	-0.0097689	0.185755	-0.0525904	0.958058	0.993767
AGXT2	9.84092	0.335037	0.190437	1.75931	0.0785257	0.497243
AHCTF1	12.0993	0.174374	0.158122	1.10278	0.270124	0.717913
AHCY	10.6165	-0.0993479	0.156778	-0.633683	0.526287	0.856227
AHCYL1	12.6267	0.022801	0.166766	0.136725	0.891248	0.979762
AHCYL2	11.6512	-0.37127	0.174918	-2.12254	0.0337923	0.381986
AHDC1	6.42967	-0.364191	0.208397	-1.74758	0.0805366	NA
AHI1	9.64856	0.146837	0.160538	0.914659	0.360371	0.7717
AHNAK	49.5925	-0.537655	0.264175	-2.03522	0.0418285	0.407069
AHNAK2	14.328	-0.425368	0.178231	-2.38661	0.0170043	0.308674
AHR	7.67106	-0.102727	0.206235	-0.498108	0.618408	0.899229
AHRR	8.05367	0.265679	0.168952	1.57251	0.115833	0.559207
AHSA1	6.9353	0.108162	0.191165	0.565808	0.571524	NA
AHSG	8.77644	0.250398	0.192273	1.3023	0.192813	0.652408
AHSP	7.92571	0.401535	0.178574	2.24856	0.0245406	0.34656
AICDA	7.88762	0.434328	0.207303	2.09514	0.0361586	0.389369
AIDA	13.0261	-0.238675	0.160808	-1.48423	0.137749	0.587868
AIF1	14.4356	-0.185341	0.161834	-1.14525	0.252106	0.704309
AIF1L	9.5747	0.162895	0.161276	1.01004	0.312476	0.74505
AIFM1	11.4076	0.229793	0.163337	1.40687	0.159467	0.615299
AIFM2	11.1447	-0.310738	0.161608	-1.92279	0.0545058	0.438855
AIFM3	7.94965	-0.228038	0.193533	-1.17829	0.238681	0.694196
AIG1	4.73528	0.0370208	0.241849	0.153074	0.87834	NA
AIM2	7.93934	-0.268735	0.187233	-1.4353	0.151201	0.603558
AIMP1	11.5766	0.128227	0.157201	0.81569	0.414678	0.799284
AIMP2	10.0801	-0.0254308	0.161294	-0.157668	0.874719	0.97559
AIP	8.32296	0.0006086	0.177012	0.00343819	0.997257	0.999133
AIPL1	8.13984	0.151306	0.204976	0.738163	0.460415	0.822491
AIRE	11.1192	0.219306	0.150053	1.46152	0.143873	0.5961
AJAP1	7.38183	0.0508757	0.194763	0.261218	0.793924	0.956453
AJM1	14.5888	0.0548717	0.153488	0.357498	0.720719	0.933475
AJUBA	14.4584	-0.0672894	0.149133	-0.451203	0.651844	0.911948
AK1	12.0883	-0.145955	0.153288	-0.952163	0.341014	0.761749
AK2	20.6274	0.0797266	0.132369	0.602307	0.54697	0.865946
AK3	18.006	-0.0460337	0.141126	-0.32619	0.744281	0.940993
AK4	29.2254	0.0397918	0.118884	0.334713	0.737842	0.940012
AK5	8.73414	-0.350271	0.250422	-1.39872	0.161896	0.61839
AK6	13.4129	-0.0830755	0.146473	-0.567175	0.570596	0.878164
AK7	11.1731	0.180584	0.181973	0.992364	0.32102	0.74874
AK8	12.5616	0.30904	0.144938	2.13222	0.0329888	0.379363
AK9	7.2811	-0.0028982	0.189766	-0.0152726	0.987815	0.997227
AKAIN1	7.789	-0.0106336	0.185927	-0.0571926	0.954392	0.993767
AKAP1	13.0558	-0.0649554	0.164433	-0.395026	0.692824	0.925632
AKAP10	9.49535	-0.118879	0.170757	-0.696184	0.486313	0.836092
AKAP11	7.97473	-0.332778	0.19571	-1.70036	0.0890624	0.517884
AKAP12	11.1051	-0.0576162	0.17008	-0.338761	0.73479	0.939121
AKAP13	6.42767	0.392959	0.209164	1.87871	0.0602836	NA
AKAP14	9.8558	0.0411335	0.177073	0.232297	0.816307	0.961581
AKAP17A	9.42961	-0.238525	0.187845	-1.2698	0.204156	0.665084
AKAP3	6.42668	0.182412	0.208159	0.876311	0.380861	NA
AKAP4	7.27273	0.215431	0.205492	1.04837	0.29447	0.733741
AKAP5	9.0795	0.00776793	0.184751	0.0420455	0.966462	0.993803
AKAP6	7.97628	0.25693	0.200325	1.28257	0.199644	0.659667
AKAP7	8.63095	0.111916	0.188899	0.592463	0.553541	0.869926
AKAP8	13.6823	0.084621	0.138418	0.611343	0.540973	0.863395
AKAP8L	7.985	-0.255015	0.186201	-1.36957	0.170822	0.63113
AKAP9	6.68346	0.410875	0.210673	1.9503	0.0511402	NA
AKIP1	11.6224	0.0779983	0.161803	0.482056	0.629766	0.902012
AKIRIN1	15.0582	-0.0838012	0.150293	-0.557587	0.577127	0.879933
AKIRIN2	13.7851	-0.132722	0.140499	-0.944644	0.34484	0.764622
AKNA	8.04278	0.123673	0.199252	0.620687	0.534805	0.85933
AKNAD1	8.90182	-0.176683	0.188548	-0.937068	0.348723	0.76722
AKR1A1	12.0568	-0.303291	0.148514	-2.04217	0.0411352	0.405375
AKR1B1	16.8003	-0.259099	0.134965	-1.91975	0.0548889	0.439929
AKR1B15	12.9194	-0.553887	0.158138	-3.50256	0.0004608	0.0950029
AKR1C1	8.33217	0.117678	0.177974	0.661211	0.508477	0.847042
AKR1C2	8.94786	0.0624942	0.168794	0.370238	0.711205	0.930251
AKR1C3	8.9431	0.31927	0.165537	1.9287	0.0537685	0.43697
AKR1C4	5.88098	-0.119639	0.233942	-0.511404	0.609068	NA
AKR1D1	10.7863	0.112769	0.156401	0.721028	0.470892	0.827921
AKR1E2	12.1478	0.0766944	0.149823	0.511898	0.608722	0.894085
AKR7A2	4.61012	0.447038	0.249923	1.7887	0.0736627	NA
AKR7A3	9.48521	0.209308	0.160413	1.30481	0.191958	0.651829
AKR7L	13.4672	-0.293962	0.146978	-2.00004	0.0454956	0.417028
AKT1	9.14139	-0.294177	0.186344	-1.57868	0.114411	0.557125
AKT1S1	11.4059	0.161791	0.154962	1.04406	0.296455	0.734101
AKT2	8.57177	0.122954	0.178282	0.689661	0.490407	0.837972
AKT3	13.318	-0.031051	0.159156	-0.195099	0.845316	0.967462
AKTIP	10.1025	-0.210937	0.160478	-1.31443	0.188701	0.648086
ALAD	9.92008	-0.436153	0.168359	-2.59062	0.0095804	0.253105
ALAS1	9.7636	-0.0059475	0.167493	-0.035509	0.971674	0.994432
ALAS2	7.43978	0.257	0.185986	1.38182	0.167027	0.628369
ALB	11.2005	0.156401	0.171432	0.91232	0.3616	0.772306
ALCAM	9.70527	0.214076	0.16933	1.26425	0.20614	0.666968
ALDH16A1	9.39819	-0.0467868	0.164197	-0.284942	0.775688	0.950457
ALDH18A1	9.99	-0.294747	0.178852	-1.64799	0.0993543	0.531404
ALDH1A1	6.37917	-0.0117013	0.21377	-0.0547379	0.956347	NA
ALDH1A2	10.5528	-0.134453	0.162537	-0.827216	0.408115	0.797088
ALDH1A3	9.51545	0.204799	0.159222	1.28625	0.198356	0.659076
ALDH1B1	11.0247	0.119154	0.225306	0.528853	0.596908	0.889919
ALDH1L1	8.32804	-0.207472	0.183948	-1.12788	0.25937	0.709219
ALDH1L2	9.71909	0.304651	0.193664	1.5731	0.115697	0.559207
ALDH2	17.2586	-0.281728	0.149869	-1.87983	0.060131	0.454879
ALDH3A1	10.4524	-0.201618	0.162215	-1.24291	0.213902	0.674507
ALDH3A2	11.6566	-0.283792	0.159358	-1.78084	0.0749385	0.489708
ALDH3B1	7.15309	0.373566	0.193637	1.92921	0.053705	NA
ALDH3B2	14.7665	0.100917	0.17031	0.592552	0.553481	0.869926
ALDH4A1	8.43087	-0.0885845	0.182349	-0.485797	0.627111	0.900623
ALDH5A1	5.58371	-0.233057	0.255384	-0.912577	0.361465	NA
ALDH6A1	9.25238	0.13254	0.158673	0.835299	0.40355	0.795372
ALDH7A1	8.18761	0.0350942	0.174941	0.200606	0.841006	0.967065
ALDH8A1	7.6356	-0.0106746	0.178667	-0.0597456	0.952358	0.993767
ALDH9A1	11.4264	-0.162514	0.15446	-1.05214	0.292734	0.732548
ALDOA	26.0044	-0.349559	0.195259	-1.79023	0.0734165	0.486689
ALDOB	10.268	-0.044488	0.182648	-0.243573	0.807562	0.960118
ALDOC	9.12953	0.0534972	0.165167	0.323898	0.746015	0.940993
ALG10	13.0012	-0.23721	0.15238	-1.5567	0.119543	0.564723
ALG10B	26.119	0.00104884	0.140917	0.00744297	0.994061	0.9983
ALG12	10.4553	0.0812739	0.1511	0.537883	0.590658	0.886591
ALG13	8.70726	0.0180427	0.170933	0.105554	0.915936	0.986271
ALG14	7.1408	0.0671079	0.212887	0.315228	0.752589	NA
ALG1L	20.2849	-0.315039	0.165139	-1.90772	0.0564279	0.444756
ALG1L2	24.221	-0.0700828	0.126248	-0.555121	0.578812	0.880104
ALG2	9.58121	0.0376149	0.167824	0.224133	0.822654	0.963098
ALG3	10.528	0.123198	0.169892	0.725152	0.468359	0.826528
ALG5	7.8073	-0.0055791	0.18739	-0.0297726	0.976248	0.994798
ALG6	15.4431	0.0326484	0.14426	0.226317	0.820955	0.963001
ALG8	4.93022	0.0470614	0.269573	0.174578	0.861412	NA
ALG9	12.162	-0.0613692	0.158567	-0.387025	0.698738	0.927094
ALK	7.77457	-0.0847728	0.195997	-0.432521	0.665363	0.915533
ALKAL1	8.63797	0.121118	0.178663	0.677915	0.497826	0.841261
ALKAL2	8.52783	0.604801	0.171683	3.52279	0.00042704	0.0940608
ALKBH1	8.25174	0.161744	0.17716	0.91298	0.361253	0.772262
ALKBH2	10.7415	0.20133	0.159903	1.25907	0.208004	0.66953
ALKBH3	10.8334	0.0828773	0.153748	0.539045	0.589856	0.886318
ALKBH4	9.81601	-0.0512145	0.182568	-0.280522	0.779077	0.951995
ALKBH5	10.5126	0.0749201	0.165123	0.453723	0.650028	0.911225
ALKBH6	6.616	-0.154688	0.210326	-0.735468	0.462055	NA
ALKBH7	7.6259	0.176036	0.179251	0.982065	0.326068	0.751971
ALKBH8	9.22947	0.0295192	0.179389	0.164554	0.869295	0.97419
ALLC	7.43221	0.0984565	0.191354	0.514525	0.606885	0.893804
ALMS1	12.5943	-0.0747355	0.155413	-0.480882	0.6306	0.902327
ALOX12	8.92205	-0.199652	0.180191	-1.108	0.267861	0.716159
ALOX12B	7.38831	-0.0793359	0.191482	-0.414327	0.678635	0.920456
ALOX15	12.4379	0.194518	0.145504	1.33686	0.181268	0.643509
ALOX15B	8.47216	-0.0470971	0.189085	-0.249079	0.8033	0.95852
ALOX5	8.04126	0.115632	0.182482	0.633661	0.526302	0.856227
ALOX5AP	5.84915	0.498398	0.235158	2.11942	0.0340553	NA
ALOXE3	7.52373	0.353172	0.206141	1.71325	0.0866659	0.514702
ALPG	7.0015	0.187144	0.228672	0.818397	0.41313	NA
ALPI	7.61114	0.0766623	0.177849	0.431053	0.66643	0.915533
ALPK1	5.70359	0.338322	0.211614	1.59877	0.109872	NA
ALPK2	10.321	0.338051	0.184478	1.83247	0.0668816	0.471031
ALPK3	9.26861	0.164515	0.181349	0.907176	0.364314	0.774296
ALPL	7.12467	0.301004	0.187209	1.60785	0.107869	NA
ALPP	7.26451	0.0659289	0.180847	0.364556	0.715443	0.931871
ALS2	7.96119	0.145578	0.190411	0.764547	0.444541	0.8122
ALS2CL	13.5208	-0.574873	0.163419	-3.51779	0.00043515	0.0940608
ALX1	6.69797	0.0727341	0.1913	0.380209	0.70379	NA
ALX3	9.03516	0.0397678	0.172042	0.231151	0.817197	0.961736
ALX4	6.60872	0.103918	0.186477	0.557266	0.577346	NA
ALYREF	15.3501	-0.205821	0.145862	-1.41107	0.158225	0.614517
AMACR	7.87717	0.0855932	0.193237	0.442944	0.657806	0.91457
AMBN	10.527	0.177715	0.152175	1.16783	0.242875	0.698033
AMBP	10.0095	-0.338664	0.169867	-1.9937	0.0461847	0.418358
AMBRA1	8.28381	0.235525	0.182313	1.29187	0.196402	0.656976
AMD1	17.5534	-0.0506	0.157679	-0.320905	0.748283	0.941385
AMDHD1	9.88048	0.285193	0.180098	1.58354	0.113297	0.556118
AMDHD2	8.70275	0.0285788	0.168289	0.16982	0.865152	0.973549
AMELX	8.94538	-0.200273	0.189157	-1.05876	0.289707	0.730125
AMELY	7.77881	0.33617	0.212937	1.57873	0.114397	0.557125
AMER1	6.60215	0.414412	0.203013	2.04131	0.0412202	NA
AMER2	9.61566	0.27683	0.16313	1.69699	0.0896983	0.518519
AMER3	6.6912	0.217922	0.199851	1.09042	0.275529	NA
AMFR	12.0966	-0.147838	0.148247	-0.997242	0.318647	0.74726
AMH	15.5975	0.0146017	0.138685	0.105287	0.916148	0.986271
AMHR2	12.5599	0.124641	0.151613	0.822099	0.411021	0.79715
AMIGO1	9.56429	0.270516	0.166448	1.62523	0.104114	0.53935
AMIGO2	7.58992	0.210459	0.188487	1.11657	0.264176	0.712031
AMIGO3	9.62117	0.103682	0.16126	0.642946	0.520259	0.853284
AMMECR1	8.03699	0.202545	0.192872	1.05015	0.293648	0.733533
AMMECR1L	11.3767	-0.2216	0.152814	-1.45013	0.147022	0.599068
AMN	7.48722	0.0380176	0.256084	0.148458	0.881982	0.977188
AMN1	7.04989	-0.0258067	0.196407	-0.131394	0.895464	NA
AMOT	7.90921	-0.0304497	0.182995	-0.166396	0.867845	0.97419
AMOTL1	9.12395	-0.226614	0.184548	-1.22794	0.219469	0.67828
AMOTL2	12.3147	0.197165	0.161574	1.22028	0.222359	0.680864
AMPD1	11.0326	0.250003	0.151989	1.64487	0.0999963	0.531711
AMPD2	21.8198	-0.350161	0.178696	-1.95953	0.0500509	0.43002
AMPD3	10.112	0.153459	0.161702	0.949019	0.342611	0.762761
AMPH	8.62926	-0.0023709	0.172814	-0.0137196	0.989054	0.997227
AMT	7.13318	-0.0454932	0.200415	-0.226995	0.820428	NA
AMTN	7.85615	0.0661455	0.195816	0.337795	0.735518	0.939121
AMY1A	30.9475	-0.245346	0.189611	-1.29394	0.195685	0.656524
AMY2B	7.31621	-0.0668165	0.19704	-0.339101	0.734534	0.939121
AMZ1	16.4917	-0.112409	0.14269	-0.787782	0.430824	0.805134
AMZ2	18.7084	0.0575998	0.143702	0.400827	0.688547	0.922981
ANAPC1	15.7415	-0.0834321	0.150739	-0.553487	0.57993	0.880477
ANAPC10	11.362	0.0586027	0.142334	0.411727	0.680539	0.92081
ANAPC11	11.9242	0.216644	0.14625	1.48133	0.138518	0.589131
ANAPC13	13.056	0.206447	0.156828	1.31639	0.188042	0.648086
ANAPC15	10.238	-0.0516293	0.170122	-0.303483	0.761522	0.945721
ANAPC16	10.2612	-0.0814588	0.173726	-0.468893	0.639146	0.907392
ANAPC2	8.56823	-0.312773	0.177287	-1.76422	0.0776949	0.496824
ANAPC4	3.3997	0.319595	0.286983	1.11364	0.265434	NA
ANAPC5	11.9179	-0.283242	0.156509	-1.80975	0.070334	0.478494
ANAPC7	14.2472	0.166479	0.146571	1.13583	0.256029	0.706473
ANG	11.3946	0.198817	0.147703	1.34606	0.178283	0.641377
ANGEL1	9.91645	0.438888	0.16309	2.69107	0.00712227	0.232728
ANGEL2	7.31183	-0.0566994	0.210507	-0.269346	0.787663	0.954682
ANGPT1	6.01366	-0.205075	0.220844	-0.928597	0.353098	NA
ANGPT2	8.5609	-0.158232	0.169927	-0.931177	0.351762	0.769198
ANGPT4	9.62604	-0.117989	0.178162	-0.662255	0.507808	0.846801
ANGPTL1	4.85476	0.216171	0.25574	0.845279	0.397955	NA
ANGPTL2	9.15155	-0.0675293	0.192657	-0.350515	0.725952	0.935445
ANGPTL3	7.74818	0.153649	0.179633	0.85535	0.392357	0.789606
ANGPTL4	10.1168	0.0545575	0.16645	0.32777	0.743086	0.940844
ANGPTL5	5.17051	0.440549	0.243446	1.80964	0.0703521	NA
ANGPTL6	14.2528	-0.229567	0.147787	-1.55336	0.120336	0.565468
ANGPTL7	8.29496	0.154673	0.189182	0.817591	0.413591	0.798205
ANGPTL8	9.79287	-0.257291	0.170179	-1.51189	0.130562	0.577091
ANHX	9.33575	-0.108783	0.170863	-0.636665	0.524343	0.855808
ANK1	14.29	-0.443572	0.191921	-2.31122	0.0208208	0.325651
ANK2	9.60873	0.162605	0.171868	0.946103	0.344096	0.764226
ANK3	11.0426	-0.054232	0.156509	-0.34651	0.72896	0.936357
ANKAR	10.487	0.101599	0.175267	0.579682	0.562129	0.87417
ANKDD1A	11.1211	-0.0028796	0.16214	-0.0177598	0.98583	0.997126
ANKDD1B	8.26116	0.204898	0.176137	1.16328	0.244714	0.698899
ANKEF1	6.75894	-0.0354332	0.202705	-0.174802	0.861236	NA
ANKFN1	5.46646	0.166971	0.21622	0.77223	0.439978	NA
ANKFY1	9.58141	-0.506617	0.17061	-2.96945	0.00298331	0.182896
ANKH	11.0605	0.332849	0.146031	2.2793	0.0226492	0.334173
ANKHD1	10.0918	-0.343703	0.155728	-2.20708	0.0273084	0.356356
ANKIB1	8.32388	-0.384238	0.177052	-2.1702	0.0299915	0.367596
ANKK1	6.06909	0.0371806	0.201023	0.184957	0.853263	NA
ANKLE1	12.1952	0.387432	0.159639	2.42693	0.0152272	0.299024
ANKLE2	15.0958	-0.0851952	0.148473	-0.573811	0.566096	0.876653
ANKMY1	13.4704	0.00273835	0.157619	0.0173732	0.986139	0.997126
ANKMY2	8.0476	0.233026	0.181791	1.28183	0.199901	0.660091
ANKRA2	10.2654	0.0332627	0.179247	0.185569	0.852783	0.970515
ANKRD1	7.01741	0.323693	0.189635	1.70693	0.0878349	NA
ANKRD10	15.8048	0.357691	0.144018	2.48365	0.0130043	0.278092
ANKRD11	11.7121	-0.370697	0.1615	-2.29533	0.021714	0.329937
ANKRD12	10.5715	0.13839	0.15374	0.900157	0.368037	0.777394
ANKRD13A	6.57614	-0.0252512	0.205669	-0.122776	0.902285	NA
ANKRD13B	6.38376	0.220997	0.200737	1.10093	0.270928	NA
ANKRD13C	11.5951	-0.155808	0.150463	-1.03553	0.300424	0.736809
ANKRD13D	14.2727	-0.346704	0.147521	-2.3502	0.0187636	0.320016
ANKRD16	10.7099	-0.293413	0.162429	-1.80641	0.0708542	0.479416
ANKRD17	11.5028	-0.396024	0.192332	-2.05906	0.0394882	0.399636
ANKRD18A	18.1882	-0.114494	0.155583	-0.735905	0.461789	0.822758
ANKRD18B	4.31649	0.205718	0.267947	0.767756	0.442632	NA
ANKRD2	6.41218	-0.0316803	0.211102	-0.150071	0.880708	NA
ANKRD20A1	36.7793	-0.227403	0.136884	-1.66128	0.0966574	0.528894
ANKRD22	8.9188	-0.0534036	0.166356	-0.321019	0.748196	0.941385
ANKRD23	6.90108	-0.184046	0.230734	-0.797657	0.42507	NA
ANKRD24	6.75774	0.101097	0.168117	0.601351	0.547606	NA
ANKRD26	4.36028	0.311305	0.249584	1.2473	0.212289	NA
ANKRD27	10.445	0.275627	0.163512	1.68567	0.0918595	0.522528
ANKRD28	9.00224	-0.139445	0.184381	-0.756288	0.449477	0.815769
ANKRD29	7.44597	0.295171	0.18327	1.61058	0.107271	0.546583
ANKRD30A	12.7482	-0.0398683	0.241162	-0.165318	0.868694	0.97419
ANKRD30B	4.92461	-0.228466	0.255322	-0.894815	0.370886	NA
ANKRD30BL	26.5256	-0.0949415	0.142115	-0.668063	0.504093	0.844357
ANKRD31	7.20799	0.28878	0.193726	1.49066	0.13605	NA
ANKRD33	11.8582	0.497115	0.154049	3.227	0.00125097	0.139992
ANKRD33B	8.52104	-0.0445126	0.174186	-0.255547	0.798301	0.957407
ANKRD34A	7.91964	0.437761	0.201701	2.17035	0.0299801	0.367596
ANKRD34B	10.6254	0.0398624	0.179267	0.222364	0.824031	0.963098
ANKRD34C	8.96531	0.18006	0.174277	1.03318	0.301518	0.736828
ANKRD35	9.70009	0.106677	0.167342	0.637482	0.523811	0.8552
ANKRD36	22.2218	-0.20565	0.141842	-1.44986	0.147099	0.599068
ANKRD36B	35.6559	-0.269454	0.130689	-2.06179	0.0392274	0.39781
ANKRD36C	7.46618	0.403918	0.208839	1.93411	0.0530996	0.434652
ANKRD37	8.1308	0.0814818	0.18699	0.435754	0.663015	0.91551
ANKRD39	12.165	-0.0357324	0.150107	-0.238046	0.811845	0.960118
ANKRD40	8.36148	0.067075	0.177277	0.378363	0.705161	0.928406
ANKRD40CL	11.7642	0.0942318	0.161052	0.585101	0.55848	0.872761
ANKRD42	6.46362	0.357359	0.191681	1.86434	0.0622737	NA
ANKRD44	8.79155	-0.0473591	0.181074	-0.261545	0.793672	0.956435
ANKRD45	7.10722	0.385434	0.189523	2.03371	0.0419812	NA
ANKRD46	9.53381	0.0488465	0.163782	0.298241	0.765519	0.947103
ANKRD49	11.4652	-0.150789	0.172642	-0.873419	0.382435	0.784893
ANKRD50	9.18304	0.0779752	0.169063	0.46122	0.644641	0.909517
ANKRD52	8.2574	-0.203472	0.197571	-1.02987	0.303071	0.737551
ANKRD53	9.88522	-0.299771	0.190919	-1.57014	0.116382	0.559831
ANKRD54	10.0649	0.180923	0.157746	1.14693	0.251411	0.703586
ANKRD55	9.5481	-0.0470488	0.167459	-0.280958	0.778743	0.951947
ANKRD6	4.70003	0.450709	0.24647	1.82866	0.067451	NA
ANKRD60	10.2894	-0.274819	0.172651	-1.59175	0.11144	0.553406
ANKRD61	6.87195	-0.0725461	0.194327	-0.37332	0.70891	NA
ANKRD62	11.2626	-0.079411	0.161219	-0.492565	0.62232	0.900193
ANKRD63	7.49167	0.220471	0.213021	1.03497	0.300682	0.736809
ANKRD65	12.5086	-0.179771	0.151525	-1.18642	0.235458	0.691802
ANKRD66	5.37871	0.351795	0.237347	1.48219	0.138289	NA
ANKRD7	9.36917	0.0332891	0.158409	0.210146	0.833554	0.965224
ANKRD9	6.14659	0.21002	0.197162	1.06522	0.286778	NA
ANKS1A	7.09957	0.0767621	0.205533	0.373478	0.708793	NA
ANKS1B	8.02451	-0.0504807	0.178642	-0.282579	0.777499	0.95122
ANKS3	10.9158	0.0140283	0.163475	0.0858132	0.931615	0.990315
ANKS4B	8.80999	0.129571	0.165781	0.781577	0.434463	0.807403
ANKS6	7.99686	0.138658	0.200406	0.691884	0.48901	0.837623
ANKUB1	10.1314	0.352134	0.172059	2.04659	0.0406987	0.403042
ANKZF1	9.87159	0.00317618	0.150535	0.0210992	0.983166	0.996626
ANLN	13.7402	-0.383743	0.145349	-2.64014	0.00828713	0.239333
ANO1	10.6612	-0.305462	0.15252	-2.00276	0.0452027	0.417028
ANO10	11.4043	0.114078	0.161924	0.704517	0.481111	0.833809
ANO2	10.3582	0.0052349	0.157195	0.0333019	0.973434	0.994432
ANO3	8.24354	0.0803018	0.196261	0.409158	0.682424	0.921067
ANO4	10.2442	-0.138743	0.163731	-0.847384	0.396781	0.792779
ANO5	5.8835	0.624304	0.240117	2.6	0.00932237	NA
ANO6	9.61455	-0.0111273	0.164351	-0.0677042	0.946021	0.993767
ANO7	6.20959	0.132937	0.207334	0.641174	0.52141	NA
ANO8	9.84166	0.00345607	0.165626	0.0208668	0.983352	0.996719
ANO9	8.24785	0.208715	0.187592	1.1126	0.265881	0.71393
ANOS1	7.20017	-0.253665	0.191412	-1.32522	0.185097	NA
ANP32A	10.5249	-0.0080499	0.167578	-0.0480369	0.961687	0.993803
ANP32B	16.374	-0.405844	0.172082	-2.35844	0.0183521	0.3173
ANP32D	9.45504	0.128621	0.174734	0.736096	0.461672	0.822741
ANP32E	11.7776	-0.110044	0.157744	-0.697615	0.485418	0.835594
ANPEP	13.3052	-0.209069	0.146808	-1.4241	0.154418	0.608563
ANTKMT	13.8277	0.178855	0.159597	1.12066	0.262431	0.710884
ANTXR1	9.66657	0.136328	0.166926	0.816701	0.414099	0.798804
ANTXR2	8.74613	0.137518	0.174544	0.787869	0.430773	0.805134
ANTXRL	8.03086	0.279316	0.17386	1.60656	0.108151	0.547805
ANXA1	13.4325	-0.0437426	0.174555	-0.250595	0.802127	0.957896
ANXA10	9.01037	-0.163738	0.164866	-0.993159	0.320633	0.748359
ANXA11	9.74502	0.109736	0.194462	0.564306	0.572546	0.87877
ANXA13	7.20455	-0.105134	0.211256	-0.497661	0.618723	NA
ANXA2	31.4146	-0.499516	0.193589	-2.58029	0.00987177	0.254103
ANXA2R	9.62457	-0.193418	0.160982	-1.20149	0.229561	0.6869
ANXA3	8.17999	-0.0088768	0.187396	-0.047369	0.962219	0.993803
ANXA4	11.3389	-0.124996	0.150542	-0.830305	0.406366	0.796924
ANXA5	9.3488	-0.286553	0.225739	-1.2694	0.204298	0.6651
ANXA6	9.51948	-0.155263	0.192031	-0.808534	0.418783	0.801382
ANXA7	10.3927	0.00904516	0.172949	0.0522996	0.95829	0.993767
ANXA8	22.5928	-0.313641	0.160751	-1.9511	0.0510451	0.430641
ANXA9	9.25602	0.133914	0.196613	0.681104	0.495806	0.839576
AOAH	8.92755	0.185721	0.216467	0.857964	0.390912	0.788636
AOC1	10.5948	0.00498413	0.152961	0.0325844	0.974006	0.994432
AOC2	6.36222	0.253897	0.199691	1.27145	0.203568	NA
AOC3	10.3554	0.280344	0.187707	1.49351	0.135302	0.584579
AOPEP	7.59755	-0.283469	0.185272	-1.53001	0.126014	0.571539
AOX1	8.82287	0.202333	0.181614	1.11408	0.265245	0.713131
AP1AR	7.82939	0.272303	0.188211	1.4468	0.147953	0.599685
AP1B1	6.47961	-0.207469	0.204718	-1.01344	0.310851	NA
AP1G1	7.87218	0.0272491	0.188287	0.144721	0.884931	0.978133
AP1G2	8.56061	0.282559	0.188739	1.49709	0.134371	0.583907
AP1M1	11.3756	0.609322	0.162275	3.75488	0.00017342	0.0583204
AP1M2	8.98692	-0.103347	0.16779	-0.615934	0.537938	0.861448
AP1S1	9.3305	0.146193	0.166809	0.876411	0.380807	0.784351
AP1S2	13.5021	-0.165224	0.158598	-1.04178	0.297514	0.734101
AP1S3	11.2721	0.280068	0.154854	1.80859	0.0705147	0.479061
AP2A1	11.0705	-0.0124407	0.158995	-0.0782456	0.937633	0.992182
AP2A2	9.52278	-0.103644	0.182723	-0.567217	0.570567	0.878164
AP2B1	9.36992	-0.113099	0.163251	-0.69279	0.488442	0.837623
AP2M1	11.7777	0.149737	0.189707	0.789307	0.429932	0.805001
AP2S1	10.1701	-0.324396	0.168908	-1.92055	0.0547882	0.439765
AP3B1	89.475	-1.14296	0.208284	-5.48754	4.08e-08	0.0006579
AP3B2	6.40902	0.340146	0.220872	1.54002	0.123556	NA
AP3D1	10.7303	0.0180977	0.152928	0.118341	0.905797	0.983555
AP3M1	11.7299	0.00513721	0.148574	0.0345768	0.972417	0.994432
AP3M2	12.082	-0.111367	0.145164	-0.767178	0.442976	0.81079
AP3S1	21.8277	0.100546	0.148385	0.677598	0.498027	0.841261
AP3S2	9.70342	0.165481	0.159806	1.03551	0.30043	0.736809
AP4B1	12.1835	-0.19185	0.146048	-1.31361	0.188978	0.648625
AP4E1	10.6019	-0.218539	0.152839	-1.42986	0.152757	0.605847
AP4M1	5.7204	0.255069	0.235954	1.08101	0.279692	NA
AP4S1	14.7878	0.188257	0.150069	1.25447	0.209671	0.67096
AP5B1	8.42765	0.0603523	0.17295	0.348957	0.727121	0.936121
AP5M1	7.11629	0.136458	0.194199	0.702668	0.482263	NA
AP5S1	9.54066	0.228919	0.190471	1.20186	0.229419	0.68681
AP5Z1	8.11453	0.198336	0.172819	1.14765	0.251112	0.703128
APAF1	10.0663	0.0125025	0.158141	0.079059	0.936986	0.991792
APBA1	7.7149	0.106427	0.187152	0.568666	0.569583	0.877705
APBA2	7.71292	-0.0621653	0.201625	-0.308322	0.757837	0.944318
APBA3	28.4327	0.126445	0.154482	0.818508	0.413067	0.798148
APBB1	13.4929	0.222091	0.144157	1.54062	0.123409	0.569012
APBB1IP	8.11326	0.360774	0.183497	1.9661	0.049287	0.427967
APBB2	10.4152	0.357506	0.165826	2.15591	0.0310911	0.370659
APBB3	23.1381	-0.215737	0.180429	-1.19569	0.231818	0.689967
APC	6.23649	0.45167	0.225165	2.00595	0.0448614	NA
APC2	13.9968	0.0974278	0.139881	0.696507	0.486111	0.836092
APCDD1	23.3078	-0.370948	0.216693	-1.71186	0.0869228	0.515494
APCDD1L	8.27058	0.128113	0.171236	0.748165	0.454361	0.818897
APCS	7.60058	-0.116936	0.192301	-0.608089	0.543128	0.864481
APEH	6.09257	-0.0675341	0.21934	-0.307897	0.758161	NA
APELA	6.03318	0.302366	0.222629	1.35816	0.174411	NA
APEX1	11.2688	-0.339304	0.235586	-1.44026	0.149795	0.601342
APEX2	6.45702	0.179166	0.191146	0.937325	0.348591	NA
APH1A	8.73746	-0.347583	0.177734	-1.95563	0.0505085	0.430466
APH1B	11.6549	-0.222032	0.18285	-1.21428	0.224639	0.68281
API5	12.3781	-0.13352	0.156678	-0.85219	0.394109	0.791158
APIP	12.6861	-0.296481	0.156032	-1.90013	0.0574158	0.447384
APLF	7.84646	0.102671	0.179138	0.57314	0.56655	0.876653
APLN	8.63829	-0.241641	0.180258	-1.34053	0.180073	0.641949
APLNR	6.58059	0.270573	0.200562	1.34908	0.177312	NA
APLP1	16.8708	-0.135365	0.226138	-0.598595	0.549443	0.867818
APLP2	15.9488	-0.0923598	0.160227	-0.576432	0.564323	0.875203
APMAP	12.2702	-0.0088854	0.180477	-0.0492326	0.960734	0.993767
APOA1	6.94136	-0.0835163	0.19029	-0.438889	0.660742	NA
APOA2	8.30422	0.0581262	0.190977	0.304362	0.760852	0.945346
APOA4	7.7598	0.071193	0.181927	0.391328	0.695555	0.92668
APOA5	9.37503	-0.0089539	0.19784	-0.0452585	0.963901	0.993803
APOB	11.796	0.0576011	0.154417	0.373024	0.70913	0.930077
APOBEC1	8.80296	-0.262768	0.190314	-1.38071	0.167369	0.628587
APOBEC2	6.9165	0.0454759	0.192571	0.236151	0.813315	NA
APOBEC3A	6.59498	0.111738	0.196114	0.569758	0.568842	NA
APOBEC3A_B	15.3788	-0.091186	0.145884	-0.625058	0.531933	0.858217
APOBEC3B	8.55512	0.270754	0.177899	1.52195	0.128021	0.573396
APOBEC3C	9.56503	0.00420273	0.150236	0.0279742	0.977683	0.99538
APOBEC3D	10.9991	-0.112822	0.159162	-0.70885	0.478418	0.833077
APOBEC3F	10.355	0.219822	0.156044	1.40871	0.15892	0.614517
APOBEC3G	9.09584	0.1928	0.164218	1.17405	0.240375	0.695943
APOBEC3H	6.09605	-0.152032	0.243432	-0.624535	0.532276	NA
APOBEC4	9.11094	0.00453197	0.27044	0.0167578	0.98663	0.997126
APOBR	5.36242	0.140317	0.224503	0.625012	0.531964	NA
APOC1	8.90014	-0.529513	0.173301	-3.05545	0.00224722	0.165146
APOC2	9.05659	0.0984998	0.167731	0.587248	0.557037	0.872059
APOC3	13.7219	0.0761635	0.156557	0.48649	0.62662	0.900623
APOC4	7.98693	0.0538497	0.194195	0.277296	0.781552	0.952641
APOD	10.8287	-0.182599	0.192417	-0.948976	0.342633	0.762761
APOE	15.2791	-0.653471	0.216489	-3.01849	0.00254035	0.176751
APOF	9.8697	0.270333	0.163076	1.65771	0.097375	0.52977
APOH	8.83366	-0.105204	0.179175	-0.587157	0.557098	0.872059
APOL1	10.8243	-0.0789037	0.18101	-0.435908	0.662903	0.91551
APOL2	8.93187	-0.0895672	0.179763	-0.498252	0.618306	0.899162
APOL3	8.22863	0.473345	0.180458	2.62302	0.00871547	0.24467
APOL4	9.94751	0.00732652	0.157582	0.0464934	0.962917	0.993803
APOL5	8.52839	0.264218	0.200058	1.32071	0.186599	0.648086
APOL6	9.0687	-0.217718	0.177527	-1.2264	0.220049	0.678927
APOLD1	11.2896	0.159616	0.159241	1.00235	0.316173	0.745955
APOM	12.0913	-0.0423374	0.157437	-0.268917	0.787994	0.954796
APOO	9.83956	0.0850828	0.16299	0.522011	0.601663	0.890967
APOOL	8.6545	0.15648	0.167553	0.933918	0.350346	0.767723
APP	14.989	-0.236333	0.156625	-1.50891	0.131322	0.57776
APPBP2	9.18868	-0.111144	0.169904	-0.654161	0.513008	0.8499
APPL1	11.3501	-0.0685745	0.147308	-0.465517	0.641562	0.908429
APPL2	8.95882	0.170196	0.164148	1.03684	0.29981	0.736571
APRT	12.5212	-0.0392429	0.168306	-0.233165	0.815633	0.96151
APTX	11.943	0.0163102	0.1658	0.098373	0.921636	0.987898
AQP1	9.67005	-0.132772	0.211765	-0.626978	0.530673	0.85726
AQP10	9.18261	0.114475	0.177375	0.645387	0.518676	0.852433
AQP11	10.3572	0.138484	0.154069	0.898848	0.368734	0.778224
AQP12B	11.5392	0.344871	0.172022	2.00481	0.0449832	0.417028
AQP2	7.13516	0.102856	0.193548	0.531423	0.595126	NA
AQP3	29.781	-0.543126	0.209564	-2.5917	0.00955028	0.252722
AQP4	8.97369	0.107374	0.176006	0.610059	0.541823	0.863784
AQP5	5.93732	-0.108759	0.304424	-0.357261	0.720896	NA
AQP6	9.55645	0.22474	0.167348	1.34295	0.179289	0.641628
AQP7	28.2296	-0.0829522	0.140239	-0.591504	0.554183	0.870192
AQP8	6.10938	0.00059123	0.192107	0.00307762	0.997544	NA
AQP9	9.24441	0.4698	0.158434	2.96528	0.00302412	0.182896
AQR	7.94236	0.150017	0.179783	0.834432	0.404037	0.795575
AR	9.63112	0.234633	0.228074	1.02876	0.303594	0.738266
ARAF	9.43161	0.230277	0.225916	1.0193	0.308058	0.741592
ARAP1	10.05	-0.300999	0.165069	-1.82348	0.0682308	0.474287
ARAP2	9.81192	-0.0446076	0.163907	-0.272152	0.785505	0.953669
ARAP3	10.0766	0.0613505	0.175222	0.35013	0.726241	0.935519
ARC	7.02528	-0.187477	0.20923	-0.896033	0.370235	NA
ARCN1	8.77458	0.39106	0.168124	2.32602	0.0200173	0.321099
AREG	11.702	-0.291752	0.166496	-1.75231	0.079721	0.499355
AREL1	9.47975	0.113718	0.164309	0.692101	0.488874	0.837623
ARF1	11.7014	-0.537401	0.193671	-2.77481	0.00552338	0.218564
ARF3	9.7271	-0.18158	0.180086	-1.00829	0.313313	0.745615
ARF4	18.6127	-0.209799	0.140704	-1.49107	0.135942	0.585636
ARF5	11.5213	-0.267124	0.15151	-1.76308	0.0778872	0.49687
ARF6	14.3855	0.135377	0.156812	0.863309	0.387968	0.787745
ARFGAP1	7.73242	0.142716	0.179349	0.795741	0.426182	0.804161
ARFGAP2	7.53767	0.160653	0.180241	0.891323	0.372756	0.780717
ARFGAP3	13.073	0.0533286	0.143246	0.372285	0.70968	0.93022
ARFGEF1	8.1298	-0.0519284	0.169522	-0.306322	0.75936	0.944673
ARFGEF2	10.6653	0.112288	0.162954	0.689076	0.490776	0.837972
ARFGEF3	6.96569	0.327605	0.200603	1.6331	0.102447	NA
ARFIP1	6.8226	0.482872	0.198372	2.43417	0.0149261	NA
ARFIP2	8.96545	-0.219841	0.167956	-1.30893	0.19056	0.650458
ARFRP1	8.599	-0.0914691	0.173758	-0.526416	0.598599	0.890151
ARG1	11.5974	-0.196257	0.176394	-1.1126	0.265878	0.71393
ARG2	7.80881	0.342541	0.178276	1.92141	0.0546797	0.43976
ARGFX	5.81798	-0.409187	0.291078	-1.40576	0.159794	NA
ARGLU1	12.3807	-0.152957	0.161239	-0.948637	0.342805	0.762934
ARHGAP1	10.7445	0.130792	0.155948	0.838688	0.401644	0.79501
ARHGAP10	10.5545	0.0713374	0.163099	0.437388	0.66183	0.91551
ARHGAP11A	8.59745	0.296642	0.178003	1.6665	0.0956147	0.526762
ARHGAP11B	5.07512	0.159375	0.241987	0.65861	0.510146	NA
ARHGAP12	9.75588	0.246556	0.17396	1.41731	0.156391	0.611844
ARHGAP15	8.48208	0.206702	0.167104	1.23697	0.216099	0.675247
ARHGAP17	10.5581	0.0269931	0.160464	0.16822	0.86641	0.973916
ARHGAP18	9.92292	0.0708889	0.16293	0.435087	0.663499	0.91551
ARHGAP19	7.09186	0.246884	0.188614	1.30894	0.190554	NA
ARHGAP20	7.66898	0.321247	0.184635	1.73991	0.0818753	0.505184
ARHGAP21	11.1848	0.178247	0.150651	1.18318	0.236738	0.692776
ARHGAP22	6.54296	0.247205	0.211248	1.17022	0.241914	NA
ARHGAP23	15.4169	-0.139482	0.151964	-0.917858	0.358693	0.770689
ARHGAP24	8.18281	0.162529	0.179898	0.903446	0.366289	0.775733
ARHGAP25	10.5188	0.0483705	0.153067	0.31601	0.751995	0.9423
ARHGAP26	11.7665	-0.162115	0.15831	-1.02404	0.305816	0.740415
ARHGAP27	10.4853	0.103744	0.165176	0.628083	0.52995	0.857249
ARHGAP28	8.00276	-0.064166	0.187674	-0.341902	0.732425	0.937796
ARHGAP29	7.98255	-0.0732971	0.199536	-0.367337	0.713368	0.930971
ARHGAP30	6.02888	-0.0512593	0.218524	-0.23457	0.814542	NA
ARHGAP31	11.1505	1.26277	0.303937	4.15472	3.26e-05	0.0317247
ARHGAP32	8.44484	-0.0164615	0.187626	-0.0877357	0.930087	0.990256
ARHGAP33	9.16283	0.15623	0.177671	0.879321	0.379227	0.783701
ARHGAP35	6.81916	-0.0729888	0.187425	-0.38943	0.696958	NA
ARHGAP36	7.2865	0.0477912	0.189645	0.252004	0.801038	0.957633
ARHGAP39	5.50752	0.0552024	0.240535	0.229498	0.818482	NA
ARHGAP4	7.56263	-0.0636856	0.19896	-0.320092	0.748899	0.941431
ARHGAP40	11.2382	-0.0885866	0.145502	-0.608834	0.542635	0.864345
ARHGAP42	8.00671	0.174223	0.173118	1.00638	0.314231	0.745812
ARHGAP44	8.17396	0.165469	0.184474	0.896977	0.369731	0.778768
ARHGAP45	8.0134	0.0773162	0.176169	0.438875	0.660752	0.91551
ARHGAP5	8.75474	0.0940539	0.18245	0.515504	0.606201	0.893709
ARHGAP6	9.09168	0.581577	0.203512	2.85771	0.00426714	0.204204
ARHGAP8	8.82494	0.0891819	0.170012	0.524563	0.599887	0.89037
ARHGAP9	14.0279	-0.0360704	0.149684	-0.240977	0.809573	0.960118
ARHGDIA	15.571	-0.389244	0.162011	-2.40258	0.0162801	0.305284
ARHGDIB	9.27481	0.0265131	0.178154	0.148821	0.881695	0.977188
ARHGDIG	7.93225	-0.131963	0.175743	-0.750888	0.45272	0.817642
ARHGEF1	10.7742	-0.0973282	0.164742	-0.590792	0.55466	0.870192
ARHGEF10	11.9733	0.0754841	0.156334	0.482839	0.62921	0.901616
ARHGEF10L	8.36612	-0.005813	0.184961	-0.0314279	0.974928	0.99452
ARHGEF11	10.4573	-0.0051919	0.160475	-0.0323535	0.97419	0.994459
ARHGEF12	8.84584	0.00072811	0.16642	0.00437514	0.996509	0.998926
ARHGEF15	14.5602	-0.451353	0.16873	-2.675	0.00747294	0.236024
ARHGEF16	7.20705	0.117149	0.191814	0.610743	0.54137	NA
ARHGEF17	9.19918	-0.0755764	0.2043	-0.369928	0.711436	0.930251
ARHGEF18	9.94772	0.0762584	0.187037	0.407719	0.68348	0.921067
ARHGEF19	10.8236	0.178096	0.163951	1.08627	0.277358	0.724218
ARHGEF2	11.9901	-0.073923	0.18089	-0.408664	0.682786	0.921067
ARHGEF25	7.67888	-0.102473	0.212976	-0.481147	0.630412	0.902221
ARHGEF26	10.6789	0.183306	0.168309	1.0891	0.27611	0.723768
ARHGEF28	9.13255	0.289622	0.167233	1.73184	0.0833017	0.507992
ARHGEF3	11.3788	-0.0493619	0.151057	-0.326776	0.743837	0.940993
ARHGEF33	9.09661	0.0363665	0.162575	0.22369	0.822998	0.963098
ARHGEF35	27.2185	-0.206834	0.152621	-1.35521	0.17535	0.637645
ARHGEF37	15.7144	0.172839	0.153393	1.12677	0.259841	0.709219
ARHGEF38	10.6187	0.11168	0.163138	0.684574	0.493613	0.838945
ARHGEF39	9.89968	0.460845	0.162591	2.83439	0.00459137	0.204774
ARHGEF4	4.82887	-0.149322	0.221797	-0.673237	0.500797	NA
ARHGEF40	15.8499	0.120335	0.146932	0.818982	0.412797	0.797919
ARHGEF5	11.5639	0.0922521	0.148008	0.623289	0.533095	0.858547
ARHGEF6	6.41249	-0.0259966	0.212448	-0.122367	0.902608	NA
ARHGEF7	10.7403	-0.0210202	0.174965	-0.120139	0.904373	0.983171
ARHGEF9	10.9276	0.25244	0.160729	1.57059	0.116278	0.55962
ARID1A	6.11897	0.03298	0.224176	0.147117	0.88304	NA
ARID1B	10.6409	0.0243385	0.154113	0.157926	0.874515	0.97559
ARID2	11.1623	0.120083	0.152827	0.785745	0.432017	0.80569
ARID3A	9.75156	-0.156613	0.16396	-0.955191	0.339481	0.761073
ARID3B	14.2766	-0.418706	0.192196	-2.17854	0.0293661	0.364358
ARID3C	7.26054	0.285091	0.207949	1.37097	0.170385	0.630833
ARID4A	10.4411	-0.106102	0.15822	-0.670599	0.502476	0.8436
ARID4B	10.0524	-0.0675776	0.159737	-0.423055	0.672255	0.917833
ARID5A	12.0298	-0.0553413	0.159014	-0.348029	0.727819	0.936335
ARID5B	8.07243	0.171006	0.17717	0.965207	0.334441	0.757904
ARIH1	10.3582	0.114369	0.152236	0.751265	0.452493	0.817475
ARIH2	11.3789	-0.325078	0.15969	-2.03568	0.0417828	0.407069
ARIH2OS	7.67255	0.19713	0.188501	1.04578	0.295665	0.734101
ARL1	10.8108	-0.0060321	0.182154	-0.0331157	0.973582	0.994432
ARL10	11.4639	-0.188628	0.156354	-1.20642	0.227657	0.685983
ARL11	8.16227	0.267763	0.175185	1.52845	0.1264	0.571757
ARL13A	7.64854	-0.0563671	0.196052	-0.287511	0.773721	0.949692
ARL13B	9.63334	0.490311	0.166214	2.94989	0.00317888	0.188653
ARL14	8.12802	0.131154	0.178509	0.734721	0.462509	0.823316
ARL14EP	6.51792	0.176601	0.192141	0.919123	0.358031	NA
ARL14EPL	8.41497	0.599453	0.170801	3.50966	0.00044869	0.0940608
ARL15	9.51221	-0.0652837	0.161033	-0.405404	0.68518	0.921528
ARL16	8.16336	-0.0612405	0.188025	-0.325704	0.744648	0.940993
ARL17B	13.0861	0.241502	0.159727	1.51197	0.130541	0.577091
ARL2	10.6237	-0.231373	0.158394	-1.46075	0.144084	0.596441
ARL2BP	14.346	-0.327366	0.148609	-2.20286	0.0276043	0.356895
ARL3	9.58614	-0.100312	0.189225	-0.530119	0.59603	0.889608
ARL4A	23.6386	-0.376256	0.141457	-2.65986	0.00781724	0.237122
ARL4C	8.98268	-0.191521	0.176778	-1.0834	0.278632	0.725017
ARL4D	12.5346	0.0908993	0.149563	0.607766	0.543342	0.864492
ARL5A	11.7869	-0.0496587	0.146211	-0.339638	0.734129	0.939011
ARL5B	9.08516	0.0137838	0.17681	0.0779582	0.937861	0.992182
ARL5C	8.00897	0.00048812	0.193019	0.00252888	0.997982	0.999344
ARL6	6.79352	0.207813	0.20807	0.998763	0.317909	NA
ARL6IP1	13.9749	-0.0922697	0.146903	-0.628101	0.529938	0.857249
ARL6IP4	14.5406	-0.251517	0.199174	-1.26281	0.206659	0.667401
ARL6IP5	10.1483	0.0922278	0.165585	0.556982	0.57754	0.879933
ARL6IP6	12.7287	-0.228503	0.146058	-1.56447	0.117706	0.561905
ARL8A	24.2703	-0.107914	0.165546	-0.651866	0.514487	0.850733
ARL8B	12.4393	-0.0433784	0.140089	-0.309649	0.756828	0.943824
ARL9	10.4486	0.140654	0.147561	0.953191	0.340493	0.761749
ARMC1	11.3848	-0.197251	0.157924	-1.24903	0.211655	0.672548
ARMC10	13.1349	-0.0115735	0.140849	-0.0821693	0.934512	0.990863
ARMC12	9.77655	0.0528708	0.179439	0.294645	0.768265	0.947969
ARMC2	11.5381	-0.0384131	0.165517	-0.232079	0.816476	0.961581
ARMC3	9.45353	0.0908168	0.162097	0.560261	0.575301	0.879933
ARMC5	10.8737	0.0641983	0.169016	0.379836	0.704067	0.928214
ARMC6	8.66015	0.176759	0.190203	0.929316	0.352725	0.769233
ARMC7	15.6534	-0.0455177	0.153486	-0.296558	0.766804	0.947325
ARMC8	15.5553	-0.270854	0.145143	-1.86613	0.0620235	0.459469
ARMC9	12.2027	-0.0012161	0.14497	-0.0083885	0.993307	0.997975
ARMCX1	9.83134	-0.0607273	0.217936	-0.278647	0.780516	0.9526
ARMCX2	9.81914	-0.090359	0.167652	-0.538969	0.589908	0.886318
ARMCX3	7.26051	0.463339	0.184841	2.50669	0.0121869	0.272016
ARMCX4	8.77595	-0.099023	0.182812	-0.541666	0.588049	0.885534
ARMCX5	7.51212	0.195908	0.197013	0.994392	0.320032	0.748148
ARMCX6	11.7555	0.0498371	0.157198	0.317034	0.751218	0.942051
ARMH1	9.61111	0.414474	0.167881	2.46885	0.0135546	0.28301
ARMH2	11.1009	0.296902	0.176735	1.67993	0.0929715	0.523061
ARMH3	7.65354	0.285045	0.184878	1.5418	0.123123	0.569012
ARMH4	8.83028	0.164919	0.167985	0.981745	0.326226	0.751971
ARMS2	8.57279	-0.0890026	0.164014	-0.542654	0.587368	0.885358
ARMT1	7.1921	-0.045475	0.21462	-0.211886	0.832196	NA
ARNT	5.87168	-0.223281	0.220299	-1.01354	0.310804	NA
ARNT2	9.16612	0.0705214	0.159315	0.442654	0.658016	0.91457
ARNTL	10.1078	0.0614152	0.15748	0.389987	0.696546	0.926888
ARNTL2	9.90308	-0.189634	0.172887	-1.09687	0.272699	0.720036
ARPC1A	15.5996	-0.236047	0.13855	-1.70369	0.0884392	0.517241
ARPC1B	10.4638	-0.094622	0.174862	-0.541125	0.588422	0.88554
ARPC2	7.99474	-0.172289	0.172814	-0.996964	0.318782	0.74726
ARPC3	32.0324	-0.0359503	0.118304	-0.30388	0.761219	0.945636
ARPC4	13.1581	-0.345835	0.143126	-2.4163	0.0156791	0.302019
ARPC5	10.3417	0.0836252	0.170746	0.489763	0.624301	0.900269
ARPC5L	12.3926	-0.184045	0.153022	-1.20274	0.229079	0.686604
ARPIN	8.73768	0.395071	0.174304	2.26656	0.0234169	0.338706
ARPP19	13.4468	-0.0309129	0.146934	-0.210387	0.833366	0.965205
ARPP21	7.10895	0.369391	0.206206	1.79137	0.0732339	NA
ARR3	7.10804	0.0816615	0.217796	0.374945	0.707701	NA
ARRB1	10.6591	-0.309339	0.191316	-1.6169	0.105899	0.543018
ARRB2	7.5656	0.207467	0.185846	1.11634	0.264277	0.712181
ARRDC1	11.6331	-0.250579	0.159946	-1.56665	0.117198	0.561398
ARRDC2	6.65092	0.0225336	0.195655	0.11517	0.90831	NA
ARRDC3	8.19801	-0.0231926	0.164342	-0.141124	0.887772	0.978665
ARRDC4	10.5789	-0.080131	0.157861	-0.507607	0.611729	0.895893
ARRDC5	10.1195	-0.183697	0.163425	-1.12405	0.260992	0.710205
ARSA	12.4979	-0.465185	0.169069	-2.75145	0.00593312	0.225347
ARSB	8.23861	-0.018479	0.172784	-0.106948	0.91483	0.986271
ARSD	8.22679	0.168527	0.18703	0.901074	0.367549	0.7769
ARSF	8.44059	0.520512	0.172989	3.00892	0.00262178	0.177967
ARSG	10.6701	0.161819	0.164079	0.986225	0.324023	0.751053
ARSH	9.57162	-0.0315591	0.195512	-0.161417	0.871765	0.974675
ARSI	9.15496	0.17339	0.166958	1.03852	0.299029	0.735954
ARSJ	9.21191	-0.216846	0.171066	-1.26762	0.204933	0.665867
ARSK	9.29248	0.485783	0.169547	2.86519	0.00416763	0.202632
ARSL	8.75914	0.391141	0.19494	2.00647	0.0448062	0.416217
ART1	9.27059	0.0072239	0.177542	0.0406884	0.967544	0.993803
ART3	7.96678	0.163908	0.193031	0.849126	0.395811	0.792201
ART4	5.38847	0.0560883	0.227547	0.246491	0.805302	NA
ART5	10.6724	0.0669716	0.162563	0.411972	0.68036	0.92081
ARTN	7.13891	0.385628	0.187563	2.056	0.0397827	NA
ARV1	8.0421	-0.208431	0.175982	-1.18439	0.236258	0.692642
ARVCF	9.14062	0.0737819	0.175569	0.420244	0.674307	0.9188
ARX	7.7977	0.278217	0.177315	1.56906	0.116634	0.560164
AS3MT	10.494	-0.176453	0.167689	-1.05226	0.292679	0.732548
ASAH1	11.3772	0.133243	0.144457	0.922374	0.356333	0.770443
ASAH2B	14.6237	-0.335438	0.143666	-2.33485	0.0195511	0.32038
ASAP1	11.0123	0.24433	0.150572	1.62267	0.104659	0.539748
ASAP2	8.35792	0.0726094	0.178676	0.406374	0.684468	0.921338
ASAP3	10.8197	-0.149826	0.170356	-0.879487	0.379137	0.783664
ASB1	9.67979	0.0689742	0.154824	0.445502	0.655957	0.913725
ASB10	11.7684	0.246601	0.136942	1.80077	0.0717385	0.482501
ASB11	10.415	0.104109	0.167758	0.62059	0.534869	0.859333
ASB12	10.0384	0.039431	0.158944	0.248081	0.804072	0.958682
ASB13	7.46355	0.0678221	0.203631	0.333063	0.739086	0.940069
ASB14	7.84909	-0.148262	0.181224	-0.818115	0.413291	0.798157
ASB15	7.90308	0.0587582	0.180151	0.32616	0.744303	0.940993
ASB16	7.0933	0.27992	0.183675	1.52399	0.12751	NA
ASB17	9.65586	0.0956254	0.166319	0.574951	0.565325	0.876101
ASB18	10.3509	0.304071	0.168041	1.80951	0.070372	0.478494
ASB2	9.32766	0.201832	0.178861	1.12842	0.259141	0.709219
ASB3	7.52705	0.268118	0.19022	1.40951	0.158684	0.614517
ASB4	11.9405	-0.363527	0.159085	-2.28512	0.022306	0.332645
ASB5	4.4128	0.489029	0.278028	1.75892	0.0785913	NA
ASB6	10.1318	-0.183338	0.153708	-1.19277	0.23296	0.689967
ASB7	5.22298	0.207645	0.219702	0.945121	0.344597	NA
ASB8	8.67492	0.0268706	0.175523	0.153089	0.878328	0.976486
ASB9	8.45756	0.221387	0.190536	1.16192	0.245268	0.699331
ASCC1	9.69138	0.0929847	0.163328	0.569314	0.569143	0.877705
ASCC2	10.1617	-0.0613643	0.155728	-0.394047	0.693546	0.925874
ASCC3	9.96656	-0.388243	0.165763	-2.34215	0.019173	0.32038
ASCL1	8.59184	-0.172317	0.185923	-0.926817	0.354022	0.769273
ASCL2	8.94361	-0.197775	0.181745	-1.0882	0.276507	0.723986
ASCL3	7.19796	0.273729	0.192716	1.42038	0.155498	NA
ASCL4	11.6943	0.0577285	0.152504	0.378537	0.705032	0.928406
ASCL5	9.86293	0.134924	0.160204	0.842196	0.399678	0.794198
ASDURF	8.93122	-0.0049953	0.184406	-0.0270883	0.978389	0.995404
ASF1A	9.82158	0.0295269	0.154096	0.191614	0.848044	0.968315
ASF1B	12.0485	0.189566	0.152927	1.23959	0.215129	0.674913
ASGR1	8.71155	0.21306	0.169669	1.25574	0.209211	0.670735
ASGR2	11.1929	0.268246	0.163219	1.64347	0.100285	0.532413
ASH1L	10.6656	-0.064818	0.166659	-0.388925	0.697332	0.926888
ASH2L	11.3758	-0.0189662	0.161795	-0.117223	0.906683	0.983606
ASIC1	12.1209	0.0186879	0.149519	0.124986	0.900534	0.982456
ASIC2	9.88511	0.385912	0.175744	2.19588	0.0281008	0.359718
ASIC3	8.9145	-0.191801	0.170327	-1.12608	0.260132	0.709603
ASIC4	7.36431	0.260202	0.190602	1.36516	0.172203	0.633057
ASIC5	7.68548	0.448357	0.191831	2.33725	0.0194264	0.32038
ASIP	5.56601	0.10083	0.264867	0.38068	0.703441	NA
ASL	12.4458	-0.0762644	0.152526	-0.500011	0.617067	0.898779
ASMT	8.34565	0.355304	0.180356	1.97001	0.0488371	0.426545
ASMTL	11.0803	0.335986	0.14699	2.28577	0.0222676	0.332645
ASNS	15.222	0.00315571	0.146759	0.0215027	0.982845	0.996488
ASNSD1	7.56257	0.0717378	0.215319	0.33317	0.739006	0.940069
ASPA	8.43518	-0.0955019	0.177274	-0.538723	0.590078	0.886318
ASPDH	8.59922	0.229062	0.19189	1.19371	0.23259	0.689967
ASPG	7.26135	-0.0390243	0.200315	-0.194815	0.845538	0.967586
ASPH	14.8529	-0.0328648	0.138719	-0.236916	0.812722	0.960118
ASPHD1	12.9095	0.0813323	0.151791	0.535817	0.592085	0.88766
ASPHD2	7.33036	0.0846961	0.187847	0.450877	0.652078	0.911967
ASPM	8.82793	-0.049454	0.170547	-0.289972	0.771837	0.949304
ASPN	9.06221	0.064437	0.199919	0.322316	0.747213	0.941056
ASPRV1	12.071	0.397902	0.20143	1.97538	0.0482246	0.425843
ASPSCR1	11.5545	-0.241509	0.143657	-1.68115	0.0927339	0.522664
ASRGL1	9.06835	0.18856	0.16483	1.14397	0.252637	0.7049
ASS1	29.0282	-0.222504	0.149286	-1.49045	0.136106	0.585714
ASTE1	7.76793	-0.140452	0.199601	-0.703663	0.481643	0.834004
ASTL	9.83856	-0.180577	0.171882	-1.05058	0.29345	0.733488
ASTN1	5.75488	0.0826243	0.20932	0.394727	0.693044	NA
ASTN2	9.83009	-0.230742	0.173544	-1.32959	0.183652	0.6452
ASXL1	10.7221	0.187306	0.158747	1.17991	0.238038	0.693575
ASXL2	8.47797	-0.0279202	0.180276	-0.154875	0.87692	0.976285
ASXL3	8.55388	0.19842	0.173994	1.14038	0.254127	0.705755
ASZ1	8.67058	-0.222049	0.220078	-1.00895	0.312996	0.745612
ATAD1	8.81356	-0.124816	0.167252	-0.746274	0.455502	0.819609
ATAD2	11.2008	-0.0124468	0.154503	-0.0805606	0.935791	0.991173
ATAD2B	8.08543	-0.0056109	0.182171	-0.0308004	0.975429	0.994592
ATAD3A	16.4235	0.120376	0.155361	0.774813	0.43845	0.809408
ATAD3C	16.9478	-0.0228181	0.146138	-0.156141	0.875922	0.976108
ATAD5	8.1495	0.0539117	0.176533	0.305392	0.760068	0.944944
ATAT1	7.14075	-0.0818632	0.201297	-0.406679	0.684244	NA
ATCAY	9.93295	-0.209159	0.165353	-1.26492	0.205899	0.666756
ATE1	9.06629	-0.120888	0.167678	-0.720953	0.470939	0.827921
ATF1	8.27041	-0.123548	0.180102	-0.68599	0.49272	0.83886
ATF2	11.432	0.462185	0.165902	2.7859	0.00533796	0.216496
ATF3	12.0565	0.00152719	0.158024	0.0096643	0.992289	0.997604
ATF4	23.4069	-0.135872	0.159508	-0.851817	0.394316	0.791377
ATF5	7.31361	-0.0420202	0.192456	-0.218337	0.827166	0.96388
ATF6	6.88708	-0.138451	0.198509	-0.697451	0.485521	NA
ATF6B	12.2004	-0.11255	0.143113	-0.786438	0.431611	0.80569
ATF7	10.0793	0.0843271	0.166765	0.505664	0.613093	0.896844
ATF7IP	8.99736	0.0588371	0.169343	0.347444	0.728258	0.936357
ATF7IP2	8.73698	-0.0095986	0.186708	-0.0514095	0.958999	0.993767
ATG10	7.66068	-0.0278801	0.197381	-0.14125	0.887672	0.978665
ATG101	9.48344	0.140198	0.167002	0.839498	0.40119	0.79501
ATG12	10.7743	-0.137394	0.154629	-0.888536	0.374253	0.78203
ATG13	6.95042	-0.127373	0.211278	-0.602872	0.546594	NA
ATG14	17.6062	-0.394352	0.170637	-2.31106	0.0208293	0.325651
ATG16L1	7.08652	0.131617	0.192831	0.682551	0.494891	NA
ATG16L2	8.14803	0.114643	0.183594	0.624441	0.532338	0.858373
ATG2A	9.19582	-0.0262437	0.176389	-0.148783	0.881725	0.977188
ATG2B	9.99585	0.208016	0.156923	1.32559	0.184974	0.646776
ATG3	6.62487	-0.142191	0.211347	-0.672784	0.501085	NA
ATG4A	10.9981	0.0451437	0.151947	0.297101	0.766389	0.947103
ATG4B	9.84808	-0.231012	0.165588	-1.3951	0.162984	0.621373
ATG4C	9.88064	0.101482	0.162057	0.62621	0.531178	0.857341
ATG4D	9.01659	-0.0717972	0.165836	-0.43294	0.665058	0.915533
ATG5	9.60704	0.224124	0.175081	1.28012	0.200504	0.661294
ATG7	8.89905	0.00768824	0.181606	0.0423348	0.966232	0.993803
ATG9A	9.1007	0.0175945	0.167017	0.105345	0.916102	0.986271
ATG9B	8.82294	0.0113455	0.186723	0.0607611	0.951549	0.993767
ATIC	12.1964	0.119007	0.149479	0.796145	0.425947	0.804161
ATL1	10.0722	0.545433	0.212604	2.56549	0.0103029	0.255469
ATL2	11.2636	0.0246833	0.153516	0.160786	0.872262	0.974803
ATL3	12.1978	-0.139627	0.152336	-0.916567	0.35937	0.770689
ATM	9.57134	0.00382974	0.221645	0.0172787	0.986214	0.997126
ATMIN	9.48603	0.186228	0.168707	1.10386	0.269655	0.717364
ATN1	13.1602	0.00938415	0.151852	0.0617981	0.950724	0.993767
ATOH1	8.83932	-0.176657	0.182418	-0.968419	0.332835	0.757069
ATOH7	8.06293	0.185523	0.175309	1.05826	0.289935	0.730378
ATOH8	7.66003	0.227702	0.194988	1.16777	0.242898	0.698033
ATOX1	9.21861	0.140949	0.164177	0.858514	0.390609	0.788636
ATP10A	8.2372	0.470983	0.189693	2.48288	0.0130326	0.278271
ATP10B	7.26101	-0.22593	0.198272	-1.13949	0.254497	0.705867
ATP10D	9.28253	0.342897	0.165798	2.06816	0.0386249	0.397194
ATP11A	8.04723	0.00981339	0.17635	0.0556472	0.955623	0.993767
ATP11B	7.45496	-0.0943789	0.178237	-0.529515	0.596448	0.889704
ATP11C	8.10261	0.361165	0.191668	1.88432	0.0595212	0.45449
ATP12A	5.93071	-0.36695	0.240567	-1.52536	0.12717	NA
ATP13A1	9.87522	-0.147846	0.153946	-0.960371	0.336869	0.760003
ATP13A2	8.53348	-0.0068198	0.179929	-0.0379024	0.969765	0.994243
ATP13A3	11.2859	0.231727	0.154547	1.4994	0.133771	0.582501
ATP13A4	11.0082	-0.247544	0.156271	-1.58406	0.11318	0.556007
ATP13A5	9.18548	-0.0211483	0.168605	-0.125431	0.900182	0.982316
ATP1A1	9.1921	-0.402716	0.168377	-2.39175	0.0167681	0.30691
ATP1A2	8.66891	0.174309	0.176733	0.986287	0.323993	0.751053
ATP1A3	9.76835	-0.163886	0.172934	-0.947679	0.343293	0.763459
ATP1A4	7.61661	0.0497909	0.191904	0.259458	0.795282	0.95677
ATP1B1	24.3233	-0.353627	0.150026	-2.35711	0.018418	0.317344
ATP1B2	9.8256	0.322566	0.158907	2.02991	0.0423659	0.408956
ATP1B3	16.5834	-0.352632	0.148649	-2.37225	0.01768	0.313961
ATP1B4	6.8716	0.211819	0.196682	1.07696	0.281496	NA
ATP23	8.04696	0.00634732	0.190167	0.0333776	0.973373	0.994432
ATP2A1	10.1005	-0.103101	0.149319	-0.690474	0.489896	0.837972
ATP2A2	11.8544	-0.313191	0.178746	-1.75216	0.079747	0.499355
ATP2A3	10.1678	0.116074	0.169686	0.684051	0.493943	0.838945
ATP2B1	12.2492	-0.136241	0.151687	-0.898173	0.369094	0.778474
ATP2B2	7.86644	0.328199	0.168674	1.94576	0.0516833	0.431816
ATP2B3	7.99272	0.0369577	0.194756	0.189764	0.849494	0.968824
ATP2B4	17.7513	-0.184041	0.139034	-1.32372	0.185598	0.647066
ATP2C1	14.0166	-0.202198	0.152883	-1.32257	0.185979	0.647669
ATP2C2	9.68739	0.109466	0.168516	0.649589	0.515958	0.851074
ATP4A	13.3572	0.0863465	0.160908	0.536622	0.591529	0.887195
ATP4B	7.2704	0.262236	0.211231	1.24147	0.214434	0.674789
ATP5F1A	18.1214	-0.218179	0.158076	-1.38022	0.16752	0.628644
ATP5F1B	12.7573	-0.142451	0.178842	-0.796515	0.425733	0.804161
ATP5F1C	18.8112	-0.155432	0.153111	-1.01516	0.31003	0.74391
ATP5F1D	11.0194	-0.151223	0.180191	-0.839238	0.401336	0.79501
ATP5F1E	4.0376	0.200224	0.251798	0.795178	0.42651	NA
ATP5IF1	19.7611	-0.0300106	0.156046	-0.192319	0.847493	0.968204
ATP5MC1	10.7962	-0.126788	0.166098	-0.763333	0.445265	0.812418
ATP5MC2	25.4992	-0.289976	0.152329	-1.90362	0.0569595	0.446981
ATP5MC3	17.5945	-0.0893284	0.160187	-0.557651	0.577083	0.879933
ATP5ME	14.4275	-0.0708471	0.15229	-0.465211	0.64178	0.908579
ATP5MF	20.1444	-0.0117471	0.127695	-0.0919931	0.926703	0.989521
ATP5MG	24.2921	-0.229825	0.17648	-1.30227	0.192823	0.652408
ATP5MGL	11.4994	0.240619	0.165987	1.44963	0.147163	0.599068
ATP5MJ	15.7751	-0.0681833	0.139119	-0.490106	0.624059	0.900269
ATP5MK	12.2724	-0.230454	0.149478	-1.54173	0.12314	0.569012
ATP5PB	5.93581	0.223101	0.219469	1.01655	0.309368	NA
ATP5PD	28.4163	-0.241526	0.151035	-1.59914	0.10979	0.549697
ATP5PF	13.402	-0.310267	0.157037	-1.97575	0.0481826	0.425706
ATP5PO	17.438	-0.218605	0.156997	-1.39241	0.163798	0.622857
ATP6AP1	9.66214	-0.293724	0.175161	-1.67688	0.0935657	0.523061
ATP6AP1L	11.163	0.152139	0.160601	0.947311	0.34348	0.763483
ATP6AP2	16.2339	-0.348422	0.134135	-2.59755	0.00938924	0.251092
ATP6V0A1	14.3806	0.0713998	0.14098	0.506452	0.612539	0.89651
ATP6V0A2	7.92516	0.214415	0.175867	1.21919	0.222771	0.681096
ATP6V0A4	6.99311	-0.0146111	0.208161	-0.0701915	0.944041	NA
ATP6V0B	12.3749	0.0627329	0.168232	0.372895	0.709227	0.930077
ATP6V0C	12.4032	-0.018304	0.172639	-0.106025	0.915562	0.986271
ATP6V0D1	8.50963	-0.209649	0.179028	-1.17104	0.241583	0.696362
ATP6V0D2	9.43061	0.205338	0.167352	1.22698	0.219829	0.678875
ATP6V0E1	10.3408	-0.089507	0.174421	-0.513166	0.607835	0.893804
ATP6V0E2	10.7827	0.108379	0.158919	0.681973	0.495256	0.839221
ATP6V1A	8.83218	0.0964951	0.170387	0.566328	0.571171	0.878164
ATP6V1B1	8.12269	-0.120582	0.25702	-0.469153	0.63896	0.907292
ATP6V1B2	14.1383	0.00285432	0.139053	0.0205268	0.983623	0.996784
ATP6V1C1	8.92772	0.0112879	0.17617	0.064074	0.948911	0.993767
ATP6V1C2	11.077	0.200487	0.154023	1.30167	0.193031	0.652681
ATP6V1D	7.53733	-0.0276278	0.198804	-0.13897	0.889474	0.979058
ATP6V1E1	12.9537	0.191352	0.152387	1.2557	0.209226	0.670735
ATP6V1E2	7.01716	0.616319	0.216506	2.84666	0.00441803	NA
ATP6V1F	12.0503	0.0785863	0.162249	0.484357	0.628133	0.90111
ATP6V1FNB	7.45258	-0.103493	0.203713	-0.508035	0.611429	0.895587
ATP6V1G1	17.5294	-0.255498	0.139953	-1.8256	0.0679111	0.473693
ATP6V1G2	6.704	0.0957146	0.194524	0.492044	0.622688	NA
ATP6V1G3	9.45557	0.147713	0.163351	0.904269	0.365853	0.775733
ATP6V1H	10.4692	0.00656105	0.156667	0.0418789	0.966595	0.993803
ATP7A	8.67959	0.583704	0.230701	2.53013	0.011402	0.267047
ATP7B	8.25179	0.0655823	0.172007	0.381276	0.702998	0.928145
ATP8A1	6.41051	-0.162999	0.200849	-0.81155	0.41705	NA
ATP8A2	10.8265	0.0538176	0.153847	0.349813	0.726479	0.93575
ATP8B1	11.3474	0.0775405	0.14829	0.522898	0.601045	0.890817
ATP8B2	9.22767	-0.144198	0.17509	-0.823562	0.410188	0.797088
ATP8B3	8.63883	-0.137882	0.175865	-0.784022	0.433027	0.806535
ATP8B4	9.42999	0.197865	0.175781	1.12563	0.260322	0.709642
ATP9A	10.0843	0.136858	0.157789	0.867349	0.385751	0.786243
ATP9B	9.29572	-0.0785059	0.174903	-0.448854	0.653537	0.912684
ATPAF1	11.9578	-0.202234	0.153424	-1.31814	0.187458	0.648086
ATPAF2	8.58037	0.126146	0.170421	0.740199	0.459179	0.821919
ATPSCKMT	9.13315	0.11923	0.170894	0.697682	0.485376	0.835594
ATR	11.7376	-0.206184	0.215527	-0.95665	0.338744	0.761028
ATRAID	10.7739	-0.0328056	0.206628	-0.158767	0.873853	0.975401
ATRN	9.05106	-0.509248	0.19119	-2.66357	0.0077317	0.237122
ATRNL1	7.07814	-0.118031	0.199635	-0.591234	0.554364	NA
ATRX	36.5054	-0.474657	0.145078	-3.27175	0.00106886	0.132641
ATXN1	12.2865	0.105788	0.158187	0.668754	0.503653	0.844357
ATXN10	7.56352	0.13599	0.186201	0.730339	0.465183	0.823928
ATXN1L	26.7228	-0.312202	0.183463	-1.70172	0.0888083	0.517439
ATXN2	13.7136	0.291075	0.152077	1.914	0.0556198	0.441838
ATXN2L	13.6194	-0.139026	0.155876	-0.891899	0.372447	0.78048
ATXN3	10.8213	-0.0351767	0.156068	-0.225393	0.821673	0.963098
ATXN3L	6.5724	0.0089326	0.211964	0.0421421	0.966385	NA
ATXN7	13.0655	-0.0021648	0.164691	-0.0131449	0.989512	0.997227
ATXN7L1	10.8638	0.228088	0.158325	1.44063	0.149688	0.601305
ATXN7L2	8.18555	-0.0476381	0.186761	-0.255075	0.798665	0.957407
ATXN7L3	12.2547	-0.126559	0.15648	-0.808782	0.41864	0.801339
ATXN7L3B	8.5489	-0.237278	0.170712	-1.38993	0.164549	0.624534
AUH	10.3668	-0.118386	0.164604	-0.719219	0.472006	0.828255
AUNIP	11.685	-0.142514	0.15429	-0.923674	0.355656	0.770443
AUP1	10.7585	-0.323079	0.157402	-2.05258	0.0401133	0.400542
AURKA	20.341	0.0106596	0.139892	0.076199	0.939261	0.992725
AURKAIP1	22.0499	-0.236257	0.134416	-1.75766	0.0788054	0.497243
AURKB	11.7807	-0.0324358	0.15064	-0.215319	0.829518	0.964115
AURKC	9.62178	0.102094	0.165996	0.615039	0.538529	0.861625
AUTS2	11.8413	0.0691149	0.162703	0.424792	0.670988	0.917635
AVEN	10.6155	0.0959992	0.14382	0.667497	0.504454	0.84455
AVIL	8.72342	0.173836	0.173134	1.00406	0.315352	0.745842
AVL9	5.42509	0.00213752	0.251724	0.00849154	0.993225	NA
AVP	6.63656	0.374991	0.213622	1.7554	0.079191	NA
AVPI1	9.08876	-0.0974216	0.160751	-0.606041	0.544488	0.864742
AVPR1A	10.7223	-0.139833	0.175685	-0.795931	0.426072	0.804161
AVPR1B	8.59566	0.440836	0.196257	2.24622	0.0246902	0.346866
AVPR2	8.54969	0.061579	0.173256	0.355421	0.722274	0.933837
AWAT1	8.61705	0.204186	0.169058	1.20779	0.22713	0.685422
AWAT2	4.44271	0.367276	0.244244	1.50373	0.132652	NA
AXDND1	9.88202	0.206843	0.162299	1.27446	0.202501	0.662635
AXIN1	9.83134	0.091314	0.168906	0.540619	0.58877	0.885741
AXIN2	8.47507	-0.150852	0.208751	-0.722642	0.4699	0.827573
AXL	14.0254	-0.211719	0.170755	-1.2399	0.215014	0.674913
AZGP1	9.77822	0.282077	0.231093	1.22062	0.22223	0.680864
AZI2	11.0445	-0.0323782	0.161703	-0.200232	0.841299	0.967065
AZIN1	12.597	-0.316128	0.141671	-2.23142	0.0256536	0.35123
AZIN2	6.29823	0.0724636	0.202624	0.357625	0.720624	NA
AZU1	5.1502	0.253773	0.225374	1.12601	0.260163	NA
B2M	24.1704	-0.507387	0.264759	-1.91642	0.0553122	0.441285
B3GALNT1	8.94753	0.15372	0.168783	0.910755	0.362424	0.772554
B3GALNT2	7.78764	0.00248827	0.190033	0.0130939	0.989553	0.997227
B3GALT1	10.092	0.264141	0.159595	1.65507	0.09791	0.530404
B3GALT2	7.87082	0.208741	0.18732	1.11436	0.265126	0.713131
B3GALT4	8.68313	-0.0029769	0.158756	-0.0187517	0.985039	0.997084
B3GALT5	9.14183	0.00193919	0.162117	0.0119617	0.990456	0.997303
B3GALT6	10.4333	0.154776	0.177147	0.873716	0.382273	0.784893
B3GAT1	14.7704	-0.206313	0.15074	-1.36867	0.171102	0.631877
B3GAT2	5.48691	0.157695	0.236622	0.666443	0.505128	NA
B3GAT3	16.6561	-0.0254779	0.147105	-0.173195	0.862498	0.973205
B3GLCT	12.1965	0.15787	0.146572	1.07708	0.281445	0.726562
B3GNT2	8.61917	0.0462719	0.180967	0.255692	0.798189	0.957407
B3GNT3	10.7568	0.241567	0.14869	1.62464	0.104239	0.539551
B3GNT4	8.1805	-0.11289	0.17879	-0.631411	0.527772	0.856757
B3GNT5	8.86439	0.303423	0.169197	1.79331	0.0729227	0.484712
B3GNT6	10.3526	0.332704	0.162343	2.04939	0.0404243	0.401756
B3GNT7	6.65298	0.203896	0.196439	1.03796	0.299289	NA
B3GNT8	7.86737	-0.380184	0.185934	-2.04473	0.0408818	0.403865
B3GNT9	7.49606	0.311008	0.182073	1.70815	0.0876076	0.516846
B3GNTL1	6.61024	-0.202119	0.200642	-1.00736	0.313763	NA
B4GALNT1	8.75988	0.258621	0.167565	1.54341	0.122732	0.56875
B4GALNT2	11.1238	0.154593	0.167618	0.922295	0.356375	0.770443
B4GALNT3	9.05208	-0.289664	0.178447	-1.62325	0.104536	0.539642
B4GALNT4	9.72104	0.227985	0.164948	1.38216	0.166923	0.628369
B4GALT1	7.96653	0.255233	0.177311	1.43946	0.150019	0.601904
B4GALT2	12.8483	0.0783887	0.16077	0.487582	0.625846	0.900567
B4GALT3	10.7034	-0.021571	0.165175	-0.130595	0.896096	0.981395
B4GALT4	6.27667	-0.174368	0.205412	-0.848868	0.395955	NA
B4GALT5	9.55989	0.108808	0.175714	0.619234	0.535762	0.85984
B4GALT6	9.90238	0.0925917	0.178333	0.519207	0.603617	0.892678
B4GALT7	19.5024	-0.30232	0.138679	-2.18	0.0292575	0.364358
B4GAT1	9.25536	0.0903434	0.165055	0.547353	0.584136	0.883208
B9D1	7.92662	-0.164284	0.208731	-0.787063	0.431245	0.805689
B9D2	11.8145	-0.0450488	0.150492	-0.299343	0.764678	0.9468
BAALC	10.0747	-0.084082	0.15739	-0.534226	0.593185	0.88853
BAAT	7.08763	0.259896	0.1875	1.38611	0.165714	NA
BABAM1	10.0011	0.00289627	0.173583	0.0166853	0.986688	0.997126
BABAM2	11.7985	-0.136197	0.157886	-0.862627	0.388342	0.787816
BACE1	8.35544	-0.0681392	0.174991	-0.389388	0.696989	0.926888
BACE2	10.7275	0.0590985	0.167717	0.352371	0.72456	0.935062
BACH1	10.4667	-0.044822	0.155797	-0.287694	0.773581	0.949665
BACH2	5.99096	0.319701	0.20949	1.52609	0.126987	NA
BAD	9.67024	0.0400259	0.177742	0.225191	0.821831	0.963098
BAG1	7.26261	0.205715	0.183511	1.121	0.26229	0.71086
BAG2	11.086	0.310214	0.170352	1.82102	0.0686042	0.474875
BAG3	7.92371	0.0054292	0.180822	0.0300252	0.976047	0.994742
BAG4	14.5102	-0.24964	0.137223	-1.81923	0.068876	0.475737
BAG5	11.6598	-0.159988	0.153493	-1.04231	0.297266	0.734101
BAGE3	69.1465	-0.0083288	0.157409	-0.052912	0.957802	0.993767
BAGE5	45.019	-0.207456	0.136961	-1.51471	0.129845	0.575498
BAHCC1	7.25832	-0.315452	0.214227	-1.47251	0.140882	0.591603
BAHD1	12.6385	-0.0656509	0.14745	-0.445243	0.656144	0.913725
BAIAP2	9.79506	-0.0070045	0.163146	-0.0429338	0.965754	0.993803
BAIAP2L1	9.56728	-0.165948	0.160347	-1.03493	0.300702	0.736809
BAIAP2L2	6.90615	0.329202	0.209383	1.57224	0.115894	NA
BAIAP3	7.88448	0.0795953	0.182184	0.436896	0.662187	0.91551
BAK1	20.9218	-0.196631	0.153847	-1.2781	0.201215	0.661294
BAMBI	10.2942	0.19754	0.163496	1.20822	0.226962	0.685407
BANF1	12.45	-0.232085	0.155441	-1.49307	0.135419	0.584785
BANF2	7.13221	0.206976	0.209289	0.98895	0.322688	NA
BANK1	16.3216	-0.485606	0.176883	-2.74535	0.0060446	0.226099
BANP	8.70503	0.0444881	0.165808	0.268311	0.78846	0.954859
BAP1	10.0009	-0.320297	0.17254	-1.85637	0.0634009	0.463596
BARD1	8.44094	0.310344	0.176168	1.76164	0.0781302	0.497214
BARHL1	7.12054	0.202498	0.174273	1.16196	0.245252	NA
BARHL2	13.2505	0.0429578	0.140059	0.306712	0.759062	0.944616
BARX1	6.22185	0.418084	0.202769	2.06187	0.0392202	NA
BARX2	10.9202	-0.215022	0.186411	-1.15348	0.248712	0.700984
BASP1	30.6094	-0.313156	0.156367	-2.0027	0.0452098	0.417028
BATF	6.73663	0.00097577	0.214223	0.00455493	0.996366	NA
BATF2	6.5733	0.13723	0.200412	0.684738	0.493509	NA
BATF3	10.1818	-0.0824849	0.186103	-0.443222	0.657605	0.914382
BAX	8.10629	-0.119955	0.176599	-0.679249	0.49698	0.840361
BAZ1A	11.2098	0.187729	0.149488	1.25581	0.209184	0.670735
BAZ1B	10.2319	0.0370279	0.170123	0.217653	0.8277	0.964115
BAZ2A	9.96819	0.183777	0.170447	1.0782	0.280943	0.726204
BAZ2B	8.70443	0.27163	0.170641	1.59182	0.111426	0.553406
BBC3	4.70442	-0.0739094	0.236654	-0.31231	0.754805	NA
BBIP1	10.7843	0.126892	0.165948	0.764648	0.444481	0.812181
BBLN	8.05707	-0.334389	0.190601	-1.7544	0.0793627	0.498472
BBOF1	11.5098	-0.635862	0.183256	-3.4698	0.00052085	0.0955399
BBOX1	5.97246	0.0475021	0.200586	0.236816	0.812799	NA
BBS1	5.89053	0.134545	0.211306	0.63673	0.524301	NA
BBS10	7.56896	0.16096	0.218377	0.737075	0.461077	0.822559
BBS12	10.4753	0.275164	0.165886	1.65875	0.0971659	0.529574
BBS2	9.08172	-0.138316	0.179028	-0.772594	0.439762	0.810378
BBS4	10.3644	0.277054	0.17676	1.5674	0.117022	0.561191
BBS5	8.0919	0.055294	0.180479	0.306374	0.75932	0.944673
BBS7	8.30551	-0.178251	0.18207	-0.979024	0.327568	0.752865
BBS9	5.68834	-0.0569513	0.21143	-0.269363	0.787651	NA
BBX	8.99926	0.0149466	0.164796	0.0906977	0.927733	0.989917
BCAM	12.9487	0.165337	0.171791	0.962435	0.335831	0.758922
BCAN	8.52997	0.121414	0.182991	0.6635	0.50701	0.846489
BCAP29	8.59417	-0.118132	0.16744	-0.705517	0.480489	0.833456
BCAP31	14.3799	0.0923531	0.147949	0.624223	0.532481	0.858373
BCAR1	7.69442	-0.131869	0.189805	-0.694758	0.487207	0.83692
BCAR3	11.697	0.0779889	0.164092	0.475274	0.634591	0.905241
BCAS1	7.45507	-0.0621849	0.191671	-0.324435	0.745609	0.940993
BCAS2	16.3564	-0.0388937	0.133535	-0.291263	0.77085	0.94891
BCAS3	13.5446	0.194904	0.190994	1.02047	0.307505	0.74141
BCAS4	9.25499	0.289088	0.185878	1.55526	0.119885	0.565396
BCAT1	10.5439	-0.0482874	0.155068	-0.311395	0.755501	0.94358
BCAT2	8.70539	-0.0508901	0.164658	-0.309065	0.757272	0.94394
BCCIP	13.2569	-0.205269	0.147244	-1.39407	0.163296	0.622134
BCDIN3D	6.91519	0.420335	0.199788	2.1039	0.0353869	NA
BCHE	10.2144	0.0807882	0.167923	0.481103	0.630444	0.902221
BCKDHA	11.7914	0.119092	0.155544	0.765651	0.443884	0.811459
BCKDHB	12.0171	0.0516684	0.146912	0.351697	0.725066	0.935185
BCKDK	7.38973	0.191851	0.179341	1.06975	0.28473	0.727596
BCL10	12.4282	0.253211	0.147561	1.71597	0.0861675	0.514607
BCL11A	8.88988	0.15783	0.162831	0.96929	0.332401	0.757069
BCL11B	10.6251	-0.0183251	0.159005	-0.115249	0.908248	0.984021
BCL2	7.79563	0.0625667	0.168677	0.370925	0.710693	0.930251
BCL2A1	11.2673	-0.123787	0.156281	-0.792083	0.428312	0.804494
BCL2L1	9.46833	-0.0398682	0.184125	-0.216528	0.828576	0.964115
BCL2L10	10.7077	-0.0570951	0.15538	-0.367455	0.71328	0.930932
BCL2L11	11.4514	0.120987	0.155796	0.776571	0.437412	0.808966
BCL2L12	8.75697	0.264326	0.176111	1.50091	0.133379	0.581464
BCL2L13	11.0984	-0.0570996	0.146919	-0.388648	0.697537	0.926888
BCL2L14	13.1375	-0.0236125	0.143312	-0.164763	0.86913	0.97419
BCL2L15	9.18364	0.175884	0.16391	1.07305	0.283247	0.726996
BCL2L2	21.4149	-0.544947	0.148091	-3.67981	0.00023341	0.06496
BCL3	7.05951	-0.0218386	0.187989	-0.116169	0.907518	NA
BCL6	8.38797	-0.112747	0.186922	-0.603173	0.546393	0.865749
BCL6B	9.99534	0.487191	0.164159	2.96781	0.0029993	0.182896
BCL7A	6.93941	0.321156	0.193356	1.66095	0.0967228	NA
BCL7B	10.1117	0.160243	0.165653	0.967341	0.333374	0.757142
BCL7C	15.243	-0.0951987	0.139168	-0.684056	0.49394	0.838945
BCL9	9.35831	-0.126136	0.177434	-0.710888	0.477154	0.831931
BCL9L	11.2083	-0.282217	0.175476	-1.60829	0.107772	0.547749
BCLAF1	13.1202	-0.14481	0.154698	-0.936081	0.349232	0.767465
BCLAF3	7.17894	0.2398	0.207994	1.15291	0.248945	NA
BCO1	9.95545	0.127122	0.149793	0.848656	0.396073	0.792245
BCO2	10.2124	-0.0817835	0.16093	-0.508193	0.611318	0.895587
BCOR	6.20055	0.10251	0.208743	0.491084	0.623367	NA
BCORL1	8.5354	0.00748734	0.18235	0.0410602	0.967248	0.993803
BCR	8.64588	0.0740434	0.17681	0.418775	0.675381	0.919131
BCS1L	10.6937	0.00920852	0.173459	0.0530875	0.957662	0.993767
BDH1	7.74035	-0.0345112	0.187	-0.184552	0.853581	0.97052
BDH2	11.5998	0.11931	0.142898	0.834932	0.403756	0.795402
BDKRB1	10.0988	-0.012708	0.168759	-0.0753028	0.939974	0.993001
BDKRB2	7.35994	-0.0390118	0.197616	-0.197412	0.843505	0.967065
BDNF	9.22328	-0.249992	0.173567	-1.44032	0.149776	0.601342
BDP1	8.07057	-0.0519334	0.190524	-0.272581	0.785175	0.953669
BEAN1	11.524	0.207202	0.158998	1.30318	0.192514	0.652254
BECN1	13.878	-0.0552604	0.137792	-0.401042	0.688389	0.922981
BECN2	9.67972	0.208251	0.16433	1.26727	0.205058	0.666004
BEGAIN	13.6854	-0.071057	0.159719	-0.444889	0.6564	0.913725
BEND2	4.70047	0.0761066	0.254026	0.299601	0.764481	NA
BEND3	9.1689	0.535223	0.166312	3.21818	0.00129006	0.139992
BEND4	9.93127	0.137002	0.155045	0.883627	0.376898	0.782775
BEND5	7.39279	0.172076	0.192241	0.895104	0.370731	0.77972
BEND6	11.1893	0.182388	0.153612	1.18733	0.235099	0.691802
BEND7	9.95393	0.142593	0.157797	0.903644	0.366184	0.775733
BEST1	9.79983	-0.087898	0.192068	-0.457641	0.64721	0.910676
BEST2	7.8796	-0.129944	0.189962	-0.68405	0.493944	0.838945
BEST3	10.7434	-0.36987	0.237477	-1.5575	0.119352	0.564154
BEST4	7.91966	0.587414	0.217397	2.70204	0.00689161	0.230797
BET1	11.8867	0.130703	0.173533	0.753187	0.451338	0.817034
BET1L	10.4963	0.265976	0.150954	1.76196	0.0780756	0.497214
BEX1	6.83828	0.0809641	0.19424	0.416824	0.676807	NA
BEX2	8.90868	-0.0279484	0.168292	-0.166071	0.868101	0.97419
BEX3	8.76896	-0.099074	0.175753	-0.563711	0.572951	0.879046
BEX4	11.1234	-0.118958	0.182359	-0.652328	0.514189	0.85068
BEX5	4.93837	-0.125693	0.22904	-0.548779	0.583157	NA
BFAR	7.98319	-0.246114	0.193791	-1.27	0.204086	0.665084
BFSP1	8.21772	0.173609	0.175363	0.989997	0.322175	0.749252
BFSP2	7.52479	0.0955711	0.207398	0.460809	0.644935	0.909786
BGLAP	10.6877	0.0418888	0.189021	0.221609	0.824618	0.963098
BGN	13.8751	-0.215363	0.173592	-1.24063	0.214744	0.674789
BHLHA15	7.9551	-0.109915	0.185942	-0.591125	0.554437	0.870192
BHLHA9	5.76922	0.166719	0.200296	0.832364	0.405204	NA
BHLHB9	5.20206	0.261204	0.226993	1.15071	0.249851	NA
BHLHE22	8.59648	0.231502	0.191803	1.20698	0.22744	0.685847
BHLHE23	7.11572	-0.044886	0.201062	-0.223245	0.823345	NA
BHLHE40	7.58168	0.0147013	0.228463	0.0643485	0.948693	0.993767
BHLHE41	9.13355	0.0523939	0.160778	0.325877	0.744518	0.940993
BHMT	9.04037	-0.206887	0.178592	-1.15843	0.246688	0.699546
BHMT2	9.74313	0.194759	0.163308	1.19258	0.233033	0.689967
BICC1	4.69909	0.762716	0.235855	3.23383	0.00122144	NA
BICD1	10.8377	-0.409899	0.177817	-2.30517	0.0211572	0.326813
BICD2	13.9392	-0.0317748	0.151146	-0.210225	0.833492	0.965222
BICDL1	8.72817	-0.0030586	0.173493	-0.0176294	0.985934	0.997126
BICDL2	11.3185	0.324834	0.169562	1.91573	0.0554	0.441285
BICRA	11.3229	0.422161	0.158506	2.66337	0.0077362	0.237122
BICRAL	9.39316	0.117405	0.170065	0.690353	0.489972	0.837972
BID	7.13602	0.160061	0.183619	0.871704	0.38337	NA
BIK	8.66135	0.481228	0.160415	2.99989	0.00270074	0.177967
BIN1	9.37577	0.275108	0.167841	1.6391	0.101192	0.533721
BIN2	16.7654	-0.0391948	0.137425	-0.28521	0.775484	0.950338
BIN3	8.83951	-0.0959879	0.200581	-0.478548	0.63226	0.90365
BIRC2	8.60403	0.348252	0.179734	1.9376	0.0526722	0.43291
BIRC3	9.61984	-0.137803	0.185996	-0.740891	0.45876	0.821544
BIRC5	23.4253	0.0783805	0.140969	0.556013	0.578202	0.879933
BIRC6	7.77847	-0.19576	0.187801	-1.04238	0.297237	0.734101
BIRC7	9.19728	0.122293	0.198522	0.616018	0.537883	0.861447
BIRC8	8.66902	0.32378	0.177915	1.81985	0.0687817	0.475369
BIVM	9.66445	0.163392	0.15851	1.03079	0.302637	0.737496
BLCAP	10.2043	-0.475808	0.17964	-2.64868	0.00808073	0.238463
BLID	6.86629	-0.219833	0.205602	-1.06921	0.284973	NA
BLK	7.49495	0.467576	0.18487	2.52922	0.0114316	0.267047
BLM	14.384	-0.0291565	0.142032	-0.205282	0.837352	0.966538
BLMH	12.4068	0.0279828	0.153136	0.182732	0.855008	0.970848
BLNK	7.89019	-0.0403706	0.183807	-0.219635	0.826155	0.963441
BLOC1S1	9.03259	-0.0797908	0.174348	-0.457653	0.647202	0.910676
BLOC1S2	12.8159	0.0658267	0.155499	0.423325	0.672058	0.917833
BLOC1S3	8.32274	0.105736	0.181351	0.583045	0.559863	0.872957
BLOC1S4	6.50667	0.38327	0.211973	1.8081	0.0705903	NA
BLOC1S5	8.82665	0.0639742	0.164936	0.387874	0.698109	0.926888
BLOC1S6	14.1728	-0.292329	0.161934	-1.80523	0.071038	0.479588
BLVRA	13.0199	-0.0348802	0.14415	-0.241971	0.808803	0.960118
BLVRB	10.9911	-0.138405	0.163563	-0.846191	0.397446	0.793025
BLZF1	9.06007	0.228077	0.19702	1.15764	0.247013	0.699546
BMERB1	86.968	0.402331	0.182239	2.20771	0.0272644	0.356356
BMF	10.7715	0.113182	0.154531	0.732426	0.463909	0.823928
BMI1	8.20015	0.00611116	0.174415	0.035038	0.972049	0.994432
BMP1	7.72126	0.0539311	0.172399	0.312827	0.754412	0.943278
BMP10	9.04183	-0.0618254	0.183178	-0.337516	0.735728	0.939121
BMP15	12.4299	0.00656992	0.168771	0.038928	0.968948	0.994137
BMP2	9.58926	0.359667	0.172542	2.08451	0.0371136	0.392874
BMP2K	8.67648	0.0327812	0.174561	0.187792	0.851039	0.969659
BMP3	9.05073	0.447536	0.170095	2.6311	0.00851095	0.241448
BMP4	11.694	0.0689723	0.141711	0.48671	0.626464	0.900623
BMP5	9.17454	0.0562963	0.16663	0.337852	0.735475	0.939121
BMP6	10.1439	0.216787	0.163823	1.3233	0.185735	0.647267
BMP7	7.971	-0.0214932	0.172772	-0.124402	0.900997	0.982629
BMP8A	10.6292	-0.0040863	0.168694	-0.0242232	0.980675	0.996013
BMP8B	9.82752	-0.153753	0.153583	-1.0011	0.316776	0.745955
BMPER	9.00563	0.0106526	0.180615	0.0589796	0.952968	0.993767
BMPR1A	10.0137	0.231908	0.182002	1.27421	0.202591	0.662792
BMPR1B	8.1681	0.180477	0.187577	0.962145	0.335977	0.759146
BMPR2	11.608	0.193164	0.159531	1.21082	0.225963	0.68446
BMS1	18.751	-0.0978463	0.163027	-0.600183	0.548384	0.866786
BMT2	8.62922	0.10095	0.178527	0.565458	0.571762	0.878528
BMX	7.30626	0.132896	0.195846	0.678577	0.497406	0.840834
BNC1	9.93081	0.200198	0.162223	1.23409	0.217169	0.675394
BNC2	8.01938	0.371004	0.172348	2.15265	0.0313463	0.371727
BNIP1	10.7031	0.100723	0.153196	0.657481	0.510872	0.847918
BNIP2	10.0221	-0.016255	0.176761	-0.0919602	0.92673	0.989521
BNIP3	8.86619	0.0218584	0.181104	0.120695	0.903933	0.983069
BNIP3L	14.5957	-0.230775	0.15611	-1.47828	0.139332	0.589562
BNIP5	9.65851	-0.195614	0.165132	-1.18459	0.236178	0.692642
BNIPL	10.0897	-0.26391	0.187915	-1.40441	0.160196	0.61544
BOC	10.5696	-0.377486	0.157187	-2.40151	0.0163276	0.305284
BOD1	11.284	-0.271974	0.154865	-1.7562	0.0790543	0.49786
BOD1L1	9.43287	0.0707393	0.16316	0.433557	0.66461	0.915533
BOD1L2	6.09111	0.258155	0.193906	1.33134	0.183077	NA
BOK	9.66545	0.234666	0.152264	1.54118	0.123274	0.569012
BOLA1	8.87699	0.164185	0.164037	1.00091	0.316873	0.745955
BOLA2B	17.4668	-0.194377	0.161244	-1.20548	0.228018	0.686051
BOLA3	18.4388	-0.158854	0.142097	-1.11793	0.263599	0.711773
BOLL	9.95912	-0.116149	0.164446	-0.706303	0.48	0.833456
BOP1	8.00882	-0.22251	0.213609	-1.04167	0.297564	0.734101
BORA	6.62216	0.203747	0.189601	1.07461	0.28255	NA
BORCS5	11.7985	0.00550824	0.1522	0.0361909	0.97113	0.994432
BORCS6	7.55386	-0.10447	0.193008	-0.54127	0.588322	0.885534
BORCS7	8.10947	0.422503	0.170032	2.48484	0.0129608	0.278092
BORCS8	12.204	0.0882618	0.151205	0.583723	0.559407	0.872761
BPGM	10.062	0.105288	0.156193	0.67409	0.500254	0.842376
BPHL	7.50688	0.0100082	0.198597	0.0503946	0.959808	0.993767
BPI	7.08427	0.273298	0.195752	1.39614	0.162671	NA
BPIFA1	8.79157	0.29732	0.167868	1.77115	0.0765358	0.494176
BPIFA2	9.72536	0.3214	0.165783	1.93868	0.05254	0.432568
BPIFA3	12.0916	0.178206	0.146138	1.21944	0.222679	0.681031
BPIFB1	7.43721	-0.0791894	0.200981	-0.394014	0.693571	0.925874
BPIFB2	9.99686	-0.0147718	0.165652	-0.0891738	0.928944	0.990227
BPIFB3	7.76386	0.226684	0.186189	1.21749	0.223416	0.682123
BPIFB4	4.80598	0.48129	0.261973	1.83717	0.0661844	NA
BPIFB6	8.73006	0.101563	0.180787	0.561783	0.574264	0.879794
BPIFC	8.80602	0.432753	0.180938	2.39172	0.0167698	0.30691
BPNT1	9.79593	0.143266	0.176429	0.812032	0.416774	0.800103
BPNT2	11.6727	-0.027701	0.149582	-0.185189	0.853081	0.970515
BPTF	11.7427	0.12272	0.147472	0.832158	0.40532	0.796924
BPY2	11.3164	-0.190697	0.240136	-0.794121	0.427125	0.804161
BRAF	15.9537	0.217498	0.141253	1.53978	0.123614	0.569012
BRAP	10.2857	0.226001	0.148628	1.52058	0.128364	0.574063
BRAT1	11.2924	-0.0345051	0.145883	-0.236525	0.813025	0.960118
BRCA1	12.3853	-0.0905425	0.145844	-0.620818	0.534719	0.859277
BRCA2	10.33	0.0284825	0.152337	0.186971	0.851683	0.970073
BRCC3	9.71483	0.232773	0.164853	1.412	0.157949	0.614517
BRD1	10.4375	0.112093	0.166992	0.67125	0.502061	0.843404
BRD2	16.3448	0.043095	0.160096	0.269182	0.78779	0.954692
BRD3	9.12887	0.206354	0.176858	1.16678	0.243301	0.698312
BRD3OS	6.71852	0.054931	0.186858	0.293972	0.768779	NA
BRD4	13.5401	-0.351289	0.173368	-2.02626	0.0427378	0.409083
BRD7	15.2323	-0.187035	0.139211	-1.34353	0.179099	0.641628
BRD8	10.5098	0.0200619	0.163111	0.122995	0.902111	0.983018
BRD9	8.15306	0.290138	0.202709	1.4313	0.152343	0.605191
BRDT	8.05024	0.20193	0.178203	1.13314	0.257154	0.707534
BRF1	10.9603	-0.223479	0.156841	-1.42488	0.154192	0.608361
BRF2	8.10495	0.44241	0.200293	2.20882	0.0271873	0.356356
BRI3	11.0337	-0.117282	0.178277	-0.657863	0.510626	0.84791
BRI3BP	12.8008	-0.0828748	0.148021	-0.559886	0.575557	0.879933
BRICD5	8.58053	0.35581	0.17923	1.98521	0.0471207	0.422592
BRINP1	9.03576	-0.290031	0.175492	-1.65267	0.0983988	0.531404
BRINP2	10.5408	0.250204	0.155124	1.61293	0.106759	0.545351
BRINP3	7.70672	0.145845	0.184932	0.788641	0.430322	0.805134
BRIP1	9.94211	0.00817174	0.167122	0.0488969	0.961001	0.993767
BRIX1	13.0646	-0.0381722	0.146009	-0.261437	0.793756	0.956453
BRK1	9.98363	-0.0919586	0.164169	-0.560144	0.575381	0.879933
BRME1	15.1196	-0.362753	0.149343	-2.429	0.0151407	0.298414
BRMS1	11.7072	-0.449365	0.163401	-2.75008	0.00595807	0.225763
BRMS1L	9.44869	0.255911	0.153721	1.66478	0.0959576	0.527032
BROX	12.1585	0.25152	0.144125	1.74515	0.0809595	0.503452
BRPF1	7.83625	0.12125	0.179887	0.674036	0.500288	0.842376
BRPF3	9.78251	0.20935	0.218219	0.959361	0.337377	0.760288
BRS3	9.6119	0.245029	0.167809	1.46017	0.144245	0.596441
BRSK1	7.32406	0.285812	0.215046	1.32907	0.183823	0.6452
BRSK2	9.85426	-0.0094847	0.169398	-0.0559908	0.955349	0.993767
BRWD1	19.1973	-0.319084	0.152711	-2.08946	0.0366662	0.390709
BRWD3	11.6796	0.138684	0.168238	0.824331	0.409752	0.797088
BSCL2	8.12313	-0.0775017	0.176319	-0.439555	0.66026	0.91551
BSDC1	11.0053	-0.0008386	0.16903	-0.0049613	0.996042	0.998764
BSG	13.4386	0.131141	0.165412	0.792814	0.427886	0.804161
BSN	11.4088	0.157221	0.152015	1.03425	0.30102	0.736809
BSND	9.03062	0.368006	0.17459	2.10783	0.0350461	0.386681
BSPH1	9.74202	0.268695	0.168595	1.59373	0.110997	0.552656
BSPRY	6.75043	-0.30436	0.188543	-1.61427	0.106468	NA
BST1	11.891	0.286378	0.146296	1.95752	0.0502858	0.430466
BST2	9.17939	0.0610377	0.163924	0.372353	0.70963	0.93022
BSX	7.08336	-0.0032197	0.189952	-0.01695	0.986476	NA
BTAF1	11.5854	0.0242962	0.150949	0.160956	0.872128	0.974721
BTBD1	10.992	0.110166	0.159826	0.689289	0.490642	0.837972
BTBD10	13.2755	-0.0855207	0.148609	-0.575475	0.56497	0.875888
BTBD11	10.1768	-0.111823	0.155642	-0.718464	0.472471	0.828718
BTBD16	8.3374	0.236342	0.172702	1.36849	0.171159	0.63194
BTBD17	5.85813	0.143552	0.205912	0.697153	0.485707	NA
BTBD18	8.89833	-0.0840609	0.177707	-0.47303	0.636192	0.906383
BTBD19	8.42998	0.204988	0.180354	1.13659	0.255712	0.706473
BTBD2	8.59451	-0.225071	0.199605	-1.12758	0.259498	0.709219
BTBD3	9.33907	-0.197654	0.164167	-1.20398	0.228598	0.686389
BTBD6	31.1531	-0.16	0.137825	-1.16089	0.245688	0.699331
BTBD7	10.2726	-0.0811995	0.151591	-0.53565	0.5922	0.887739
BTBD8	8.83718	-0.214257	0.178661	-1.19924	0.230436	0.688547
BTBD9	11.0886	-0.115445	0.172649	-0.668671	0.503705	0.844357
BTC	14.3511	-0.287455	0.148242	-1.9391	0.0524896	0.43251
BTD	7.82122	0.254637	0.198621	1.28203	0.199833	0.660057
BTF3	61.9499	-0.174617	0.152469	-1.14527	0.252099	0.704309
BTF3L4	11.0477	-0.347382	0.167768	-2.07062	0.0383947	0.397032
BTG1	14.4047	-0.332238	0.174273	-1.90643	0.0565948	0.445563
BTG2	8.68537	-0.232325	0.183097	-1.26886	0.204491	0.6651
BTG3	9.86448	0.292378	0.163816	1.78479	0.0742948	0.489497
BTG4	9.54754	0.150391	0.17056	0.881749	0.377913	0.783156
BTK	9.36546	0.118439	0.159578	0.742202	0.457965	0.821085
BTLA	9.94087	0.180507	0.262072	0.688771	0.490968	0.837972
BTN1A1	10.9592	0.275117	0.182953	1.50376	0.132644	0.580171
BTN2A1	11.8368	-0.0137254	0.14947	-0.0918275	0.926835	0.989521
BTN2A2	6.0809	-0.20147	0.222214	-0.90665	0.364592	NA
BTN3A1	12.4815	0.0770856	0.15767	0.488904	0.62491	0.90049
BTN3A2	5.06257	0.571527	0.239762	2.38373	0.0171383	NA
BTN3A3	10.3147	0.162437	0.154998	1.04799	0.294642	0.733741
BTNL2	11.0621	0.359209	0.165141	2.17517	0.0296173	0.366302
BTNL3	10.4924	-0.337223	0.158223	-2.13132	0.0330629	0.379589
BTNL8	8.18586	0.0774771	0.188735	0.410508	0.681434	0.921067
BTNL9	9.77132	0.261779	0.15664	1.67121	0.0946804	0.524915
BTRC	10.6747	0.267199	0.148295	1.80181	0.0715752	0.482006
BUB1	7.36265	0.205493	0.197151	1.04231	0.297266	0.734101
BUB1B	11.2318	-0.182316	0.167568	-1.08801	0.27659	0.724086
BUB3	11.634	-0.0052937	0.149623	-0.0353807	0.971776	0.994432
BUD13	9.84936	-0.0902655	0.170431	-0.529632	0.596367	0.889704
BUD23	9.47707	-0.0441697	0.17885	-0.246966	0.804935	0.959239
BUD31	10.5315	0.00367006	0.155484	0.0236042	0.981168	0.996013
BVES	10.2449	-0.0255386	0.167065	-0.152866	0.878504	0.976573
BYSL	9.64055	0.016227	0.155965	0.104042	0.917136	0.98671
BZW1	14.4094	0.291726	0.147816	1.97358	0.0484298	0.42623
BZW2	11.8268	0.0216825	0.157621	0.137561	0.890587	0.979762
C10orf105	11.3554	0.212849	0.167301	1.27225	0.203285	0.663848
C10orf120	7.85856	0.236687	0.179996	1.31495	0.188526	0.648086
C10orf126	8.52837	0.213186	0.171442	1.24349	0.213689	0.674402
C10orf143	6.7498	0.147813	0.188874	0.782605	0.433859	NA
C10orf53	8.35666	0.174189	0.178041	0.978364	0.327894	0.752865
C10orf62	11.2294	0.151131	0.146768	1.02973	0.303138	0.737602
C10orf67	9.63381	0.263001	0.170049	1.54662	0.121956	0.567649
C10orf71	8.61454	0.401002	0.175648	2.28298	0.0224313	0.332739
C10orf82	10.7237	0.103833	0.161819	0.641665	0.521091	0.85391
C10orf88	9.0858	0.128058	0.181668	0.704899	0.480873	0.833664
C10orf90	8.63461	0.171812	0.178265	0.963803	0.335145	0.758139
C10orf95	14.648	-0.1398	0.149454	-0.935403	0.349581	0.76756
C10orf99	11.1047	-0.208246	0.165389	-1.25913	0.207984	0.66953
C11orf1	9.23348	0.0715765	0.176824	0.404789	0.685633	0.921528
C11orf16	12.7159	0.0413253	0.173745	0.23785	0.811997	0.960118
C11orf21	16.3465	-0.169981	0.158959	-1.06933	0.284919	0.727596
C11orf24	9.291	0.328041	0.217543	1.50793	0.131572	0.578274
C11orf42	8.44295	-0.0590824	0.181293	-0.325895	0.744504	0.940993
C11orf45	7.04141	0.344078	0.195325	1.76157	0.0781421	NA
C11orf49	8.34924	-0.150804	0.166243	-0.907132	0.364337	0.774296
C11orf52	6.75924	0.292951	0.185839	1.57637	0.11494	NA
C11orf53	5.74356	0.333853	0.225562	1.48009	0.138849	NA
C11orf54	6.51931	0.0611797	0.219257	0.279032	0.78022	NA
C11orf58	20.5618	-0.0047794	0.141413	-0.0337973	0.973039	0.994432
C11orf65	11.5716	0.02702	0.161056	0.167768	0.866766	0.973916
C11orf68	7.62331	0.00920071	0.182644	0.0503752	0.959823	0.993767
C11orf71	7.80585	-0.072875	0.178389	-0.408518	0.682894	0.921067
C11orf80	13.4351	0.0598057	0.134298	0.445321	0.656088	0.913725
C11orf86	6.98037	0.391231	0.187273	2.0891	0.0366989	NA
C11orf87	10.8585	0.14989	0.146822	1.02089	0.307306	0.741302
C11orf91	7.99969	0.15899	0.181632	0.875345	0.381386	0.784647
C11orf94	8.13459	0.324596	0.178957	1.81382	0.0697047	0.477338
C11orf96	10.5191	0.257881	0.230749	1.11759	0.263744	0.711773
C11orf97	8.84717	0.197817	0.1799	1.09959	0.271509	0.718585
C12orf29	9.01619	-0.009059	0.161566	-0.0560701	0.955286	0.993767
C12orf4	4.6909	0.711468	0.244143	2.91415	0.00356661	NA
C12orf40	7.94678	0.540855	0.201809	2.68003	0.00736161	0.235592
C12orf42	8.4665	0.218852	0.176749	1.2382	0.215641	0.675242
C12orf43	10.2598	0.128706	0.15713	0.819102	0.412728	0.797919
C12orf50	8.86219	-0.317773	0.18923	-1.6793	0.0930944	0.523061
C12orf54	5.90189	0.258698	0.246409	1.04988	0.293776	NA
C12orf56	9.31763	0.290333	0.164337	1.7667	0.0772791	0.495896
C12orf57	12.6898	-0.276453	0.169228	-1.63361	0.10234	0.535834
C12orf60	7.14688	-0.129852	0.202752	-0.640448	0.521881	NA
C12orf66	8.35483	0.0535049	0.18193	0.294096	0.768685	0.948197
C12orf71	7.823	-0.368449	0.181044	-2.03514	0.0418366	0.407069
C12orf73	7.46388	0.532135	0.203022	2.62107	0.00876546	0.244796
C12orf75	3.84913	0.187926	0.295263	0.636471	0.524469	NA
C12orf76	11.0907	0.138212	0.14589	0.947376	0.343447	0.763483
C13orf42	7.60962	0.0944482	0.191716	0.492646	0.622263	0.900193
C13orf46	8.52754	-0.0784894	0.175716	-0.446683	0.655104	0.913343
C14orf119	14.6954	0.0614988	0.174215	0.353005	0.724085	0.934757
C14orf132	6.50189	0.0335108	0.203493	0.164678	0.869197	NA
C14orf177	11.0726	0.11733	0.158623	0.73968	0.459494	0.822142
C14orf178	10.3638	0.0808441	0.163622	0.494091	0.621242	0.900187
C14orf180	4.6294	0.500272	0.229863	2.1764	0.0295256	NA
C14orf28	10.2481	0.0847911	0.164804	0.514497	0.606905	0.893804
C14orf39	8.26325	0.148414	0.170879	0.868529	0.385105	0.785827
C14orf93	6.49477	-0.191575	0.22562	-0.849103	0.395824	NA
C15orf39	9.4625	0.151481	0.168841	0.897184	0.369621	0.778729
C15orf40	10.3249	-0.0627477	0.1711	-0.36673	0.71382	0.931247
C15orf48	23.079	0.0558554	0.175092	0.319005	0.749722	0.941791
C15orf61	9.97677	0.0516189	0.235571	0.219123	0.826554	0.963617
C15orf62	14.0971	0.018583	0.157681	0.117852	0.906185	0.983555
C15orf65	5.94196	0.0661751	0.200462	0.330113	0.741314	NA
C16orf46	8.3548	0.110339	0.167208	0.659893	0.509322	0.847401
C16orf54	6.84349	-0.0270898	0.186187	-0.145498	0.884318	NA
C16orf70	11.3868	0.244059	0.154628	1.57836	0.114483	0.557125
C16orf72	5.9802	0.104031	0.21242	0.48974	0.624318	NA
C16orf74	9.20647	0.0869389	0.17033	0.510416	0.60976	0.894665
C16orf78	8.36449	0.207195	0.167991	1.23337	0.217437	0.675394
C16orf82	7.11047	-0.270634	0.207841	-1.30212	0.192876	NA
C16orf86	9.02899	0.161603	0.165372	0.977209	0.328466	0.753352
C16orf87	7.67119	0.383511	0.180781	2.12142	0.0338866	0.382317
C16orf89	7.27674	0.0817818	0.207822	0.393519	0.693936	0.926128
C16orf90	6.6222	0.478708	0.195739	2.44565	0.0144593	NA
C16orf91	9.12808	0.0961347	0.169375	0.567585	0.570317	0.878105
C16orf92	7.91873	-0.000964	0.186272	-0.0051755	0.995871	0.998717
C16orf95	10.4055	0.0348875	0.163183	0.213794	0.830707	0.96428
C16orf96	8.20163	-0.148179	0.179747	-0.824374	0.409727	0.797088
C17orf100	6.28639	0.264536	0.199882	1.32346	0.185682	NA
C17orf107	6.52486	0.0572235	0.190602	0.300225	0.764005	NA
C17orf113	7.45247	-0.13803	0.18349	-0.752248	0.451902	0.817413
C17orf49	9.7089	-0.321897	0.163183	-1.97261	0.0485399	0.42623
C17orf50	8.83672	-0.0932891	0.167851	-0.555784	0.578359	0.879988
C17orf58	14.2303	0.223527	0.177442	1.25972	0.20777	0.669327
C17orf64	6.13107	0.0689621	0.242268	0.284652	0.775911	NA
C17orf67	10.0126	0.0322624	0.214831	0.150176	0.880626	0.977096
C17orf75	11.1094	-0.103669	0.163569	-0.633793	0.526216	0.856227
C17orf78	9.15702	0.0573006	0.164187	0.348996	0.727092	0.936121
C17orf80	9.22651	-0.0491063	0.180292	-0.27237	0.785337	0.953669
C17orf97	11.4306	0.186996	0.142093	1.31601	0.18817	0.648086
C17orf98	8.51443	0.241499	0.176708	1.36666	0.171733	0.63283
C17orf99	8.91875	-0.356029	0.187535	-1.89846	0.0576352	0.447497
C18orf21	10.8028	-0.0616848	0.158609	-0.388911	0.697342	0.926888
C18orf25	12.6224	-0.191376	0.14701	-1.30179	0.192987	0.652669
C18orf32	6.05478	0.0369559	0.22545	0.163921	0.869794	NA
C18orf54	11.8818	0.237194	0.157881	1.50236	0.133004	0.580884
C18orf63	8.86777	0.0311979	0.194188	0.160658	0.872363	0.974848
C19orf12	11.2707	0.14754	0.177855	0.829554	0.406791	0.796924
C19orf18	12.6494	0.290622	0.139399	2.08483	0.0370847	0.392874
C19orf25	8.94972	-0.0965011	0.178374	-0.541004	0.588505	0.885582
C19orf33	11.2293	-0.408979	0.153242	-2.66885	0.00761122	0.236725
C19orf38	12.8322	-0.0415936	0.151731	-0.274127	0.783987	0.953467
C19orf44	9.7018	-0.020502	0.163121	-0.125686	0.89998	0.982316
C19orf47	9.16433	-0.247241	0.170112	-1.4534	0.146112	0.598765
C19orf48	10.4519	0.00273612	0.159866	0.0171151	0.986345	0.997126
C19orf53	8.91315	-0.0623537	0.170743	-0.365191	0.714969	0.931739
C19orf54	9.26882	0.214677	0.168062	1.27737	0.201471	0.661813
C19orf67	7.94872	0.123946	0.20058	0.617937	0.536617	0.860418
C19orf71	5.11741	0.236759	0.218506	1.08353	0.278573	NA
C19orf73	9.69465	-0.0543405	0.174948	-0.31061	0.756097	0.943598
C19orf81	6.64653	0.0542006	0.216987	0.249788	0.802751	NA
C19orf84	13.301	-0.120885	0.15206	-0.794978	0.426626	0.804161
C1D	32.174	0.040696	0.163845	0.248381	0.80384	0.958682
C1GALT1	11.5689	-0.0582588	0.151181	-0.385358	0.699972	0.927608
C1GALT1C1	8.56645	0.285007	0.191243	1.49029	0.136148	0.585714
C1GALT1C1L	7.83706	0.0217687	0.182127	0.119525	0.90486	0.983249
C1orf100	9.93132	-0.172624	0.164089	-1.05202	0.292792	0.732548
C1orf105	7.82784	0.555649	0.185683	2.99247	0.0027673	0.177967
C1orf109	11.5408	0.182237	0.163995	1.11124	0.266467	0.714385
C1orf112	10.2316	0.126719	0.173235	0.731484	0.464484	0.823928
C1orf115	12.6221	-0.268499	0.171971	-1.5613	0.118452	0.56237
C1orf116	14.8218	0.080821	0.164575	0.49109	0.623363	0.900267
C1orf122	7.82681	0.234556	0.207872	1.12837	0.259166	0.709219
C1orf127	7.52561	-0.1637	0.205273	-0.797477	0.425174	0.804161
C1orf131	9.73762	0.0967534	0.182764	0.52939	0.596535	0.889704
C1orf141	8.55346	0.0237205	0.178034	0.133236	0.894007	0.980613
C1orf146	7.71564	-0.0268591	0.193937	-0.138494	0.88985	0.979339
C1orf158	7.15189	0.106463	0.178296	0.597113	0.550432	NA
C1orf159	8.66972	0.0727684	0.175726	0.4141	0.678801	0.920456
C1orf162	6.46668	-0.250845	0.204089	-1.2291	0.219035	NA
C1orf167	7.81682	-0.170512	0.191086	-0.892329	0.372216	0.780402
C1orf174	13.0123	0.0919239	0.146214	0.628694	0.529549	0.857027
C1orf185	10.8512	-0.170127	0.167946	-1.01299	0.311064	0.744028
C1orf189	10.8891	-0.0350203	0.164308	-0.213138	0.831219	0.964389
C1orf194	11.5008	0.145325	0.158305	0.918006	0.358616	0.770689
C1orf198	11.3327	-0.162007	0.163636	-0.990046	0.322152	0.749252
C1orf21	7.88051	0.0808874	0.193766	0.417448	0.676351	0.919459
C1orf210	8.5978	-0.0253778	0.167528	-0.151484	0.879594	0.976739
C1orf216	10.2092	0.130851	0.163078	0.802381	0.422333	0.803368
C1orf226	7.69526	0.119709	0.207344	0.577344	0.563707	0.875006
C1orf232	7.9025	0.280008	0.185474	1.50969	0.131123	0.57776
C1orf35	10.2855	0.363217	0.155808	2.33119	0.0197433	0.32038
C1orf43	13.8045	-0.049999	0.149965	-0.333405	0.738829	0.940069
C1orf50	8.92671	0.0578756	0.203216	0.284798	0.775799	0.950457
C1orf52	12.9909	-0.131636	0.140675	-0.935744	0.349405	0.767465
C1orf53	7.86788	0.20806	0.178886	1.16309	0.244794	0.698948
C1orf54	8.37589	0.241145	0.167283	1.44154	0.149432	0.601081
C1orf56	5.80591	0.432609	0.225894	1.9151	0.0554803	NA
C1orf68	9.85741	0.717789	0.24695	2.90662	0.00365356	0.192047
C1orf74	7.56199	0.0481903	0.203261	0.237085	0.812591	0.960118
C1orf87	7.79081	-0.243268	0.18505	-1.31461	0.188643	0.648086
C1orf94	9.67116	0.189727	0.177359	1.06973	0.284739	0.727596
C1QA	8.09693	0.164932	0.177534	0.929019	0.352879	0.769233
C1QB	10.9724	-0.453539	0.168295	-2.6949	0.00704097	0.232595
C1QBP	12.7046	-0.0376206	0.137166	-0.27427	0.783877	0.953467
C1QC	7.9432	0.446411	0.182732	2.44298	0.0145667	0.294465
C1QL1	7.51386	0.0770262	0.202276	0.380798	0.703353	0.928174
C1QL2	20.2283	-0.0471243	0.176048	-0.267678	0.788947	0.955042
C1QL3	8.89125	0.301948	0.168846	1.7883	0.073727	0.487946
C1QL4	8.83914	-0.376373	0.1771	-2.1252	0.0335695	0.381012
C1QTNF1	7.58806	-0.14284	0.207116	-0.689663	0.490406	0.837972
C1QTNF12	7.82911	0.400694	0.17647	2.27061	0.0231705	0.336837
C1QTNF2	7.81505	0.395749	0.181653	2.1786	0.0293611	0.364358
C1QTNF3	7.88825	0.0968827	0.17532	0.552605	0.580534	0.880731
C1QTNF4	10.3602	0.173162	0.180515	0.959267	0.337424	0.760288
C1QTNF5	7.44489	-0.25036	0.204531	-1.22406	0.220928	0.679153
C1QTNF6	9.66466	0.180392	0.160612	1.12315	0.261373	0.710283
C1QTNF7	9.45006	0.096713	0.162949	0.593516	0.552836	0.869519
C1QTNF8	6.00857	0.106594	0.20758	0.513507	0.607597	NA
C1QTNF9	12.2248	0.0274149	0.155767	0.176	0.860294	0.972298
C1QTNF9B	15.1574	0.13474	0.135792	0.992253	0.321074	0.74874
C1R	9.62632	-0.095331	0.17193	-0.554476	0.579253	0.880205
C1RL	8.51495	-0.0019862	0.180814	-0.0109849	0.991236	0.997303
C1S	11.6084	0.00922975	0.170686	0.0540744	0.956876	0.993767
C2	8.17459	0.153091	0.185444	0.825538	0.409066	0.797088
C20orf141	8.92777	0.0815318	0.171795	0.474588	0.63508	0.905687
C20orf144	10.601	0.22079	0.172677	1.27863	0.201028	0.661294
C20orf173	10.649	0.140729	0.149588	0.940776	0.34682	0.766088
C20orf202	12.3621	0.296683	0.156818	1.89189	0.0585059	0.45181
C20orf203	9.97567	-0.221361	0.175282	-1.26289	0.20663	0.667401
C20orf204	7.8716	-0.0430356	0.178541	-0.241041	0.809524	0.960118
C20orf27	7.07109	-0.19156	0.195927	-0.977715	0.328215	NA
C20orf85	9.01158	-0.0723527	0.175823	-0.411509	0.680699	0.920949
C20orf96	9.10309	0.0482029	0.173274	0.278189	0.780868	0.952641
C21orf58	9.37702	-0.0887013	0.180346	-0.491838	0.622834	0.900193
C21orf62	10.3001	0.16429	0.176667	0.929942	0.352401	0.769233
C21orf91	7.83085	-0.0072456	0.177441	-0.0408336	0.967429	0.993803
C22orf15	16.5459	-0.255271	0.165421	-1.54316	0.122791	0.56875
C22orf23	7.76451	0.00034201	0.182139	0.00187775	0.998502	0.999492
C22orf31	9.29978	-0.002504	0.161114	-0.0155418	0.9876	0.997227
C22orf39	7.71504	-0.0078055	0.19254	-0.0405395	0.967663	0.993803
C22orf42	9.72295	0.0140829	0.225982	0.0623184	0.950309	0.993767
C2CD2	11.473	0.0395813	0.163292	0.242396	0.808473	0.960118
C2CD2L	9.4821	0.120614	0.160702	0.750543	0.452928	0.817803
C2CD3	7.00033	-0.0123494	0.201773	-0.0612042	0.951197	NA
C2CD4A	7.99889	0.184473	0.176459	1.04541	0.295832	0.734101
C2CD4B	6.15469	0.275439	0.207161	1.32959	0.183654	NA
C2CD4C	8.43038	0.0840986	0.178242	0.471821	0.637054	0.906952
C2CD4D	10.8021	0.0272056	0.153686	0.177021	0.859492	0.971973
C2CD5	9.86145	-0.102157	0.1612	-0.63373	0.526257	0.856227
C2CD6	7.94353	0.337594	0.197847	1.70634	0.0879456	0.517241
C2orf15	9.78395	0.217083	0.166407	1.30453	0.192052	0.651829
C2orf16	7.70625	0.251047	0.19164	1.30999	0.190198	0.649774
C2orf42	9.48298	-0.0819722	0.180409	-0.454368	0.649564	0.911207
C2orf49	9.98641	0.111324	0.161734	0.688311	0.491257	0.838076
C2orf50	7.76596	-0.2747	0.182445	-1.50566	0.132154	0.579641
C2orf66	11.9841	0.395098	0.147948	2.67053	0.00757322	0.236454
C2orf68	7.22769	0.191255	0.186153	1.02741	0.304228	NA
C2orf69	11.8395	0.348671	0.16753	2.08124	0.0374117	0.39429
C2orf72	8.3351	0.0203312	0.17893	0.113627	0.909534	0.984388
C2orf73	8.15574	0.407371	0.174184	2.33875	0.0193486	0.32038
C2orf74	10.0946	0.170493	0.163566	1.04235	0.29725	0.734101
C2orf76	4.61126	0.466059	0.251922	1.85001	0.0643122	NA
C2orf78	9.74708	0.187749	0.158874	1.18175	0.237305	0.693182
C2orf80	8.65119	0.224447	0.16518	1.3588	0.174208	0.634923
C2orf81	9.68849	0.0998545	0.158193	0.631219	0.527897	0.856757
C2orf83	7.73107	0.24924	0.172589	1.44413	0.148703	0.60054
C2orf88	8.82678	0.39963	0.171087	2.33583	0.0195002	0.32038
C2orf91	7.97515	-0.191796	0.206485	-0.928862	0.352961	0.769273
C2orf92	7.19123	0.275342	0.197767	1.39226	0.163844	NA
C3	9.68346	0.180412	0.228538	0.789417	0.429868	0.805001
C3AR1	8.97608	0.17317	0.1932	0.896327	0.370078	0.779158
C3orf14	9.39433	0.133813	0.177013	0.755952	0.449678	0.815977
C3orf18	7.61238	0.182057	0.178446	1.02024	0.307616	0.74152
C3orf20	6.01652	0.0882441	0.24457	0.360813	0.718239	NA
C3orf22	9.86583	0.25016	0.170913	1.46367	0.143284	0.595184
C3orf33	9.45135	-0.132377	0.177611	-0.745317	0.45608	0.820092
C3orf35	7.79174	0.0590065	0.187175	0.315247	0.752574	0.942476
C3orf36	8.71637	0.111124	0.174107	0.638249	0.523311	0.855155
C3orf38	10.2479	-0.09527	0.155729	-0.61177	0.54069	0.863201
C3orf49	7.9393	-0.0541804	0.200611	-0.270077	0.787101	0.954363
C3orf52	13.5581	-0.275231	0.144155	-1.90927	0.0562276	0.44424
C3orf56	9.72886	0.315754	0.163842	1.92719	0.0539562	0.437449
C3orf62	12.7977	-0.299165	0.17025	-1.75721	0.0788817	0.497345
C3orf70	6.97098	-0.0377112	0.211467	-0.178331	0.858463	NA
C3orf80	7.82143	0.00873456	0.182477	0.0478668	0.961822	0.993803
C3orf84	11.0971	-0.184535	0.171776	-1.07428	0.282698	0.726996
C3orf85	8.64033	0.278441	0.181213	1.53654	0.124405	0.569388
C4B	8.63079	0.136056	0.176875	0.769221	0.441762	0.810563
C4BPA	8.48777	0.081532	0.179025	0.455422	0.648806	0.911014
C4BPB	9.14955	0.285375	0.171935	1.65979	0.0969576	0.529574
C4orf17	9.49835	-0.247441	0.175649	-1.40872	0.158917	0.614517
C4orf19	8.6946	0.295254	0.164467	1.79522	0.0726186	0.484184
C4orf3	16.4561	0.0196591	0.175706	0.111886	0.910914	0.984763
C4orf33	7.9059	0.0180591	0.177563	0.101705	0.918991	0.987248
C4orf36	7.88323	-0.174146	0.177709	-0.979951	0.32711	0.752382
C4orf45	7.85492	0.243723	0.181535	1.34257	0.179411	0.641628
C4orf46	141.221	0.309391	0.184122	1.68036	0.0928873	0.523061
C4orf47	8.1169	0.234544	0.173033	1.35549	0.175262	0.637517
C4orf48	6.37969	0.166094	0.202383	0.820687	0.411824	NA
C4orf50	7.49767	0.322422	0.191591	1.68286	0.0924013	0.522528
C4orf51	9.85756	0.498658	0.175311	2.84442	0.00444924	0.204392
C4orf54	7.8444	-0.117117	0.18272	-0.640966	0.521545	0.854378
C5	8.28881	0.245251	0.203934	1.2026	0.229131	0.686604
C5AR1	10.5404	0.338682	0.172495	1.96343	0.0495959	0.428804
C5AR2	8.07178	0.0124844	0.177828	0.0702046	0.944031	0.993767
C5orf15	13.4664	0.237174	0.157748	1.50349	0.132712	0.580171
C5orf22	7.33713	0.0460935	0.187343	0.246038	0.805653	0.959337
C5orf24	10.5419	0.113005	0.151355	0.746622	0.455292	0.819419
C5orf34	10.8744	-0.104683	0.151323	-0.691785	0.489072	0.837623
C5orf38	15.8958	-0.456157	0.177528	-2.56949	0.0101849	0.254103
C5orf46	8.51532	0.490827	0.16553	2.96519	0.00302496	0.182896
C5orf47	10.3817	-0.155303	0.15872	-0.978474	0.32784	0.752865
C5orf49	9.425	0.343119	0.16228	2.11436	0.0344845	0.384318
C5orf51	8.68528	0.179734	0.177502	1.01257	0.311264	0.744028
C5orf52	9.73838	-0.162293	0.164189	-0.988453	0.322931	0.749775
C5orf58	5.45886	0.212502	0.233571	0.909795	0.36293	NA
C5orf60	8.33139	-0.0704628	0.187142	-0.376521	0.706529	0.929055
C5orf63	13.1544	0.162624	0.141808	1.14679	0.251469	0.703625
C5orf67	5.8267	0.539738	0.246631	2.18844	0.0286373	NA
C6	10.3634	0.343186	0.160035	2.14445	0.0319969	0.374134
C6orf118	5.0118	0.300845	0.245059	1.22765	0.21958	NA
C6orf120	6.24802	-0.0305047	0.208348	-0.146412	0.883596	NA
C6orf132	8.8402	-0.234363	0.165319	-1.41764	0.156295	0.611844
C6orf136	7.08459	0.237511	0.181683	1.30728	0.191118	NA
C6orf141	7.57085	-0.301597	0.201508	-1.4967	0.134472	0.583907
C6orf15	9.05015	-0.0293827	0.178495	-0.164614	0.869248	0.97419
C6orf163	8.38072	-0.0896139	0.192436	-0.465681	0.641444	0.908429
C6orf201	8.83986	-0.26549	0.18953	-1.40078	0.16128	0.617354
C6orf223	8.27035	0.444859	0.182141	2.44239	0.0145904	0.294465
C6orf226	7.44334	-0.182376	0.191372	-0.952992	0.340594	0.761749
C6orf47	6.86932	0.172953	0.193384	0.894354	0.371132	NA
C6orf52	9.51403	-0.0737218	0.170848	-0.431506	0.666101	0.915533
C6orf58	11.718	-0.128653	0.164579	-0.781707	0.434387	0.807403
C6orf62	10.9803	0.0555436	0.162109	0.342632	0.731875	0.937316
C6orf89	6.20854	0.22905	0.212814	1.0763	0.281795	NA
C7	11.5746	0.251776	0.158961	1.58388	0.11322	0.556007
C7orf25	8.99069	-0.0849803	0.18508	-0.459155	0.646123	0.91029
C7orf26	8.59631	0.170125	0.162001	1.05015	0.29365	0.733533
C7orf31	12.1386	0.0334997	0.151118	0.221679	0.824564	0.963098
C7orf33	8.31141	0.0987813	0.187005	0.528228	0.597341	0.889919
C7orf50	12.3669	-0.153426	0.158427	-0.96843	0.33283	0.757069
C7orf57	8.16634	-0.311136	0.18375	-1.69326	0.0904055	0.519958
C7orf61	11.3135	0.217294	0.156536	1.38814	0.165094	0.625422
C7orf77	9.53546	0.297825	0.176252	1.68977	0.0910722	0.520241
C8A	6.95792	-0.0559893	0.207517	-0.269806	0.78731	NA
C8B	9.05984	0.0375849	0.180799	0.207882	0.835321	0.966201
C8G	8.48249	-0.0558324	0.17443	-0.320084	0.748905	0.941431
C8orf33	8.39942	0.11886	0.183211	0.648759	0.516494	0.851385
C8orf34	8.75433	-0.545802	0.306054	-1.78335	0.0745291	0.489589
[truncated: 16,678 more rows]

## Sheet: OE
	baseMean	log2FoldChange	lfcSE	stat	pvalue	padj
A1BG	8.63047	0.0553118	0.249783	0.22144	0.82475	0.965665
A1CF	7.77983	0.260928	0.26249	0.994047	0.3202	0.807723
A2M	14.1124	0.0975894	0.307646	0.317213	0.751082	0.952698
A2ML1	9.96116	0.355917	0.222822	1.59732	0.110194	0.61935
A3GALT2	7.60442	-0.279437	0.294544	-0.94871	0.342768	0.817609
A4GALT	9.10701	0.165313	0.270403	0.611357	0.540963	0.89348
A4GNT	8.62992	-0.159362	0.269196	-0.591991	0.553856	0.897091
AAAS	12.9771	0.0513905	0.225561	0.227834	0.819775	0.964528
AACS	14.2931	0.310874	0.196854	1.57921	0.114287	0.624772
AADAC	6.88557	0.254291	0.290057	0.876693	0.380653	0.838545
AADACL2	8.88144	0.30016	0.253863	1.18237	0.237059	0.743192
AADACL3	10.7136	-0.155718	0.257883	-0.603833	0.545955	0.895691
AADACL4	10.8911	-0.117295	0.237658	-0.493546	0.621627	0.917389
AADAT	6.47897	0.579886	0.315057	1.84057	0.0656843	0.530815
AAGAB	8.9676	0.0766264	0.256043	0.299272	0.764733	0.95624
AAK1	9.03129	0.181358	0.258601	0.701304	0.483114	0.873783
AAMDC	12.4043	-0.190245	0.240459	-0.791172	0.428843	0.852835
AAMP	12.0319	0.201106	0.226889	0.886365	0.375421	0.835738
AANAT	7.39123	0.0492806	0.272831	0.180627	0.85666	0.970973
AAR2	7.96759	0.325424	0.256145	1.27047	0.203918	0.722262
AARD	6.8625	0.412782	0.311145	1.32666	0.184623	0.707573
AARS1	9.73793	-0.290055	0.248506	-1.16719	0.243133	0.749587
AARS2	9.32046	-0.0951835	0.256563	-0.370994	0.710642	0.943478
AARSD1	12.4507	0.256539	0.225508	1.1376	0.255286	0.760723
AASDH	8.73753	0.649309	0.245755	2.6421	0.0082394	0.29424
AASDHPPT	7.39556	-0.106517	0.309955	-0.343654	0.731106	0.948266
AASS	9.20605	0.254287	0.244731	1.03905	0.298783	0.794473
AATF	10.2135	-0.333911	0.247762	-1.34771	0.177752	0.699657
AATK	4.92897	0.497882	0.35649	1.39662	0.162528	0.68489
ABAT	9.43268	-0.0757782	0.291627	-0.259846	0.794982	0.960276
ABCA1	8.36864	0.219305	0.249327	0.879586	0.379083	0.837869
ABCA10	9.50588	0.0743163	0.266978	0.278361	0.780735	0.957405
ABCA12	10.2965	-0.625861	0.244539	-2.55934	0.010487	0.314157
ABCA13	8.79089	-0.112051	0.26026	-0.430535	0.666807	0.930983
ABCA2	6.29264	-0.0421481	0.299437	-0.140758	0.888061	0.976758
ABCA3	6.97081	0.217101	0.29553	0.734614	0.462575	0.865249
ABCA4	9.53214	0.348357	0.242851	1.43445	0.151444	0.672116
ABCA5	8.35177	-0.212851	0.266739	-0.797978	0.424883	0.85204
ABCA6	8.94569	-0.165887	0.255175	-0.650089	0.515634	0.885207
ABCA7	9.52551	-0.167633	0.250248	-0.669869	0.502941	0.880792
ABCA8	8.61224	-0.0129001	0.267569	-0.0482123	0.961547	0.99191
ABCA9	7.01487	0.215778	0.333589	0.646838	0.517737	0.885834
ABCB1	9.84615	0.159718	0.247196	0.646118	0.518203	0.886226
ABCB10	22.8077	-0.118719	0.198786	-0.597224	0.550358	0.896079
ABCB11	7.11403	0.352867	0.260907	1.35246	0.176227	0.69813
ABCB4	7.11602	0.179114	0.264711	0.676642	0.498633	0.878872
ABCB5	9.04888	0.545218	0.240884	2.2634	0.0236108	0.408405
ABCB6	10.7857	0.403329	0.216315	1.86455	0.0622446	0.523197
ABCB7	7.78835	0.130343	0.296758	0.439223	0.6605	0.930259
ABCB8	6.64203	0.127639	0.288544	0.442356	0.658231	0.929584
ABCB9	12.9973	0.000434526	0.240605	0.00180597	0.998559	0.999213
ABCC1	9.72726	-0.0583003	0.278206	-0.209558	0.834012	0.968389
ABCC10	7.72814	-0.657481	0.326942	-2.011	0.0443254	0.484982
ABCC11	7.86305	0.101078	0.262623	0.384878	0.700328	0.940062
ABCC12	8.31641	0.257859	0.258672	0.996856	0.318834	0.806283
ABCC2	7.40158	0.272794	0.263782	1.03417	0.301059	0.795877
ABCC3	11.3415	-0.0505481	0.237117	-0.213178	0.831188	0.96754
ABCC4	7.12027	0.611135	0.285652	2.13944	0.0324001	0.442019
ABCC5	8.4323	0.273492	0.250906	1.09002	0.275706	0.778909
ABCC6	11.8682	-0.0873906	0.240775	-0.362956	0.716638	0.944271
ABCC8	11.0939	0.0198163	0.265216	0.0747177	0.940439	0.987829
ABCC9	9.34014	0.254584	0.233192	1.09174	0.274949	0.778394
ABCD1	10.0855	0.492434	0.265804	1.85262	0.0639362	0.527679
ABCD2	9.46599	0.530223	0.266888	1.98669	0.0469569	0.487931
ABCD3	7.69586	-0.775108	0.301015	-2.57498	0.0100247	0.308017
ABCD4	10.1816	-0.183368	0.261861	-0.700251	0.483771	0.873804
ABCE1	9.92557	0.00614666	0.244427	0.0251472	0.979938	0.995447
ABCF1	10.6502	0.356549	0.231831	1.53796	0.124057	0.639781
ABCF2	11.4007	-0.135007	0.225212	-0.599467	0.548862	0.896072
ABCF3	9.87628	0.113487	0.243844	0.465409	0.641639	0.923822
ABCG1	8.6042	-0.655721	0.322731	-2.03179	0.042175	0.479304
ABCG2	6.57748	0.223289	0.29543	0.75581	0.449763	0.861846
ABCG4	8.38368	0.200246	0.275839	0.725952	0.467868	0.867677
ABCG5	11.3532	0.31347	0.222539	1.40861	0.158951	0.680743
ABCG8	11.61	0.0360504	0.225215	0.160071	0.872825	0.973663
ABHD1	10.2894	0.0624733	0.226121	0.276283	0.782331	0.957405
ABHD10	6.91758	-0.231475	0.334302	-0.692413	0.488678	0.875429
ABHD11	7.63364	0.66423	0.317252	2.0937	0.036287	0.461572
ABHD12	8.53535	-0.0172511	0.253291	-0.0681076	0.9457	0.989404
ABHD12B	5.70682	0.171767	0.30585	0.561607	0.574384	0.9044
ABHD13	7.26513	0.30644	0.287752	1.06494	0.286901	0.785697
ABHD14A	7.43963	0.390318	0.295581	1.32051	0.186665	0.708764
ABHD14B	9.10171	0.0610456	0.265524	0.229907	0.818164	0.96397
ABHD15	9.427	0.256079	0.257401	0.994863	0.319803	0.807092
ABHD16A	15.0634	0.139822	0.276401	0.505867	0.61295	0.915812
ABHD16B	9.67707	0.210439	0.233622	0.900767	0.367712	0.830956
ABHD17A	18.0419	-0.171908	0.227799	-0.754648	0.45046	0.862101
ABHD17B	11.2698	0.615467	0.221301	2.78113	0.00541695	0.258753
ABHD17C	11.4902	-0.0874384	0.234809	-0.372381	0.709609	0.943445
ABHD18	12.6668	0.118819	0.212965	0.557927	0.576894	0.904999
ABHD2	11.4819	0.0816562	0.246357	0.331455	0.740301	0.950037
ABHD3	7.93101	0.285023	0.280924	1.01459	0.310302	0.801925
ABHD4	6.35714	-0.59315	0.329018	-1.80279	0.0714218	0.545804
ABHD5	11.658	0.338196	0.203723	1.66008	0.0968986	0.592761
ABHD6	7.26527	-0.55684	0.329512	-1.68989	0.0910489	0.583369
ABHD8	13.5376	0.0043991	0.233502	0.0188397	0.984969	0.9959
ABI1	12.2598	0.0272617	0.216733	0.125784	0.899903	0.980616
ABI2	10.533	0.206419	0.231484	0.891722	0.372542	0.8341
ABI3	7.70557	0.517804	0.283348	1.82745	0.0676319	0.537707
ABI3BP	8.35458	0.0403652	0.257362	0.156842	0.875369	0.974099
ABITRAM	12.2315	0.311575	0.222133	1.40265	0.160721	0.680976
ABL1	9.42415	0.589916	0.248037	2.37834	0.0173909	0.370289
ABL2	9.00111	-0.143026	0.333587	-0.428752	0.668103	0.930983
ABLIM1	10.456	-0.388603	0.269989	-1.43933	0.150057	0.670482
ABLIM2	7.54106	0.0411611	0.282845	0.145525	0.884296	0.975813
ABLIM3	8.23756	0.063282	0.262358	0.241204	0.809397	0.962124
ABO	8.31208	-0.470929	0.276297	-1.70443	0.088301	0.576362
ABR	8.95591	0.0408337	0.266149	0.153424	0.878064	0.974655
ABRA	6.99796	0.191239	0.27747	0.689223	0.490683	0.876063
ABRACL	13.3356	-0.0775659	0.226471	-0.342498	0.731976	0.948647
ABRAXAS1	11.4457	0.161864	0.237308	0.682083	0.495186	0.877975
ABRAXAS2	12.5028	-0.142104	0.218008	-0.651828	0.514512	0.88494
ABT1	8.17545	0.18601	0.275732	0.674604	0.499927	0.879309
ABTB1	10.9249	0.0836787	0.240031	0.348616	0.727377	0.947315
ABTB2	9.74865	0.538766	0.235817	2.28467	0.0223321	0.403955
ACAA1	7.34848	0.259872	0.280882	0.925202	0.354861	0.822882
ACAA2	12.092	0.135799	0.229228	0.592419	0.55357	0.897091
ACACA	8.63628	0.0880401	0.269217	0.327022	0.743651	0.950468
ACACB	9.86352	-0.1503	0.258628	-0.581143	0.561144	0.900092
ACAD10	11.2631	-0.279536	0.265384	-1.05333	0.292191	0.788848
ACAD11	9.30514	-0.184585	0.263475	-0.70058	0.483565	0.873804
ACAD8	13.6115	0.195595	0.244641	0.799519	0.42399	0.851413
ACAD9	12.4415	0.10031	0.218615	0.458845	0.646345	0.924978
ACADL	8.68032	0.472842	0.252004	1.87632	0.0606108	0.516436
ACADM	11.5399	-0.15735	0.233273	-0.67453	0.499975	0.879309
ACADS	9.72427	0.191895	0.298018	0.643904	0.519638	0.887624
ACADSB	11.3233	0.193598	0.235901	0.820675	0.411831	0.848182
ACADVL	19.5815	-0.311262	0.316114	-0.98465	0.324796	0.809681
ACAN	6.57021	0.0436919	0.299008	0.146123	0.883825	0.975813
ACAP2	9.20244	0.175672	0.276842	0.634554	0.525719	0.889594
ACAP3	13.5626	-0.189769	0.270484	-0.70159	0.482935	0.873586
ACAT1	11.1084	-0.0284175	0.228014	-0.124631	0.900816	0.980738
ACAT2	10.393	-0.154975	0.242119	-0.640078	0.522122	0.889183
ACBD3	10.9756	-0.29011	0.236758	-1.22535	0.220445	0.732436
ACBD4	7.02037	0.10189	0.31828	0.320126	0.748873	0.951899
ACBD5	13.05	0.365693	0.220095	1.66153	0.096608	0.592761
ACBD6	6.5556	0.177955	0.294343	0.604582	0.545457	0.895691
ACBD7	10.603	0.228326	0.269443	0.847398	0.396773	0.844487
ACCS	8.27505	0.335616	0.268822	1.24847	0.211859	0.726441
ACCSL	6.30146	0.207725	0.313187	0.663262	0.507163	0.882702
ACD	7.75958	1.08911	0.352584	3.08895	0.00200863	0.170524
ACE	8.04718	0.251843	0.295964	0.850923	0.394812	0.844041
ACE2	9.10043	0.227565	0.257808	0.882692	0.377403	0.836854
ACER1	8.60281	0.406847	0.289858	1.40361	0.160435	0.680976
ACER2	13.9904	-0.182474	0.233207	-0.782455	0.433947	0.855192
ACER3	7.74342	0.181357	0.287074	0.631744	0.527554	0.889821
ACHE	9.69934	-0.171789	0.297477	-0.577488	0.56361	0.900474
ACIN1	7.86603	0.22896	0.276605	0.827751	0.407812	0.846595
ACKR1	6.73163	0.0279835	0.319068	0.087704	0.930112	0.985874
ACKR2	11.4367	0.181703	0.239554	0.758503	0.44815	0.860855
ACKR3	8.18228	-0.294895	0.287192	-1.02682	0.304503	0.798834
ACKR4	10.2884	-0.150942	0.281563	-0.536087	0.591898	0.909942
ACLY	8.9976	0.285788	0.264902	1.07884	0.280657	0.781518
ACMSD	6.91035	1.03201	0.343861	3.00125	0.0026887	0.200868
ACO1	11.3397	-0.0457767	0.229849	-0.19916	0.842138	0.969167
ACO2	12.4611	0.26874	0.221569	1.2129	0.22517	0.736256
ACOD1	9.88894	-0.0342977	0.249511	-0.137459	0.890668	0.977545
ACOT1	14.4956	0.260362	0.236811	1.09945	0.271573	0.774262
ACOT11	9.02217	-0.0743027	0.263262	-0.282239	0.77776	0.957405
ACOT12	7.18904	0.177445	0.278162	0.637919	0.523526	0.889594
ACOT13	8.69287	0.125377	0.280398	0.447137	0.654776	0.928498
ACOT2	12.7749	0.100901	0.222286	0.453924	0.649884	0.926212
ACOT4	11.985	-0.147844	0.239632	-0.616962	0.53726	0.892581
ACOT6	5.77083	0.165412	0.314742	0.525549	0.599201	0.911373
ACOT7	7.62075	0.459305	0.286252	1.60455	0.108593	0.616446
ACOT8	9.96041	0.366123	0.235328	1.5558	0.119756	0.632369
ACOT9	8.75075	0.212823	0.256732	0.828969	0.407122	0.846595
ACOX1	8.47832	-0.0898002	0.274588	-0.327037	0.74364	0.950468
ACOX2	10.0701	-0.0691272	0.258415	-0.267504	0.789081	0.95839
ACOX3	8.6562	-0.0747408	0.259647	-0.287855	0.773458	0.956934
ACOXL	6.06945	0.0718169	0.33036	0.21739	0.827905	0.966282
ACP1	8.72466	0.628994	0.266014	2.36452	0.0180535	0.376744
ACP2	11.1345	-0.0680545	0.24023	-0.283289	0.776955	0.957405
ACP3	12.7287	-0.0612474	0.206266	-0.296934	0.766517	0.956626
ACP4	6.62287	0.695785	0.264745	2.62814	0.00858539	0.298025
ACP5	7.43762	-0.154638	0.293176	-0.527457	0.597876	0.911373
ACP6	9.93723	0.028875	0.255674	0.112937	0.910081	0.982905
ACP7	7.56453	0.732107	0.287415	2.54721	0.0108588	0.319428
ACR	12.5445	-0.114954	0.24199	-0.475034	0.634763	0.921954
ACRBP	8.6203	-0.183981	0.263644	-0.697838	0.485279	0.873848
ACRV1	10.5965	0.339558	0.224825	1.51032	0.130961	0.646944
ACSBG1	7.32619	0.103709	0.289549	0.358173	0.720214	0.945298
ACSBG2	9.99398	-0.324066	0.263872	-1.22812	0.219403	0.731747
ACSF2	17.0922	-0.448338	0.251847	-1.7802	0.0750428	0.548326
ACSF3	10.7621	-0.103839	0.240473	-0.431813	0.665877	0.930983
ACSL1	13.1587	-0.210789	0.263982	-0.7985	0.42458	0.851943
ACSL3	6.78823	0.581923	0.267207	2.1778	0.0294212	0.434386
ACSL4	9.21728	0.673054	0.248384	2.70973	0.00673379	0.26987
ACSL5	6.57269	0.0274137	0.328309	0.0834998	0.933454	0.986269
ACSL6	6.74586	-0.0853695	0.292379	-0.291983	0.7703	0.956626
ACSM1	6.87286	-0.0505679	0.258214	-0.195837	0.844738	0.969167
ACSM2A	9.5754	-0.156732	0.263535	-0.594728	0.552026	0.89629
ACSM2B	10.6795	0.0305014	0.22954	0.132881	0.894288	0.978707
ACSM3	11.8318	0.0822964	0.230308	0.357331	0.720844	0.945298
ACSM4	10.5486	0.194176	0.239835	0.809622	0.418157	0.850402
ACSM5	20.3021	0.0951058	0.226618	0.419674	0.674723	0.931742
ACSM6	6.84096	0.124139	0.268896	0.461662	0.644323	0.924586
ACSS1	9.95747	-0.664625	0.263627	-2.52108	0.0116996	0.325652
ACSS2	9.50396	0.384535	0.223334	1.7218	0.0851066	0.570749
ACSS3	10.5475	0.427109	0.223303	1.91269	0.0557875	0.508949
ACTA1	12.3052	-0.515646	0.411341	-1.25357	0.209997	0.725882
ACTA2	64.2852	0.393521	0.411799	0.955614	0.339267	0.815318
ACTBL2	11.5497	0.590326	0.241213	2.44732	0.0143923	0.344622
ACTC1	14.5998	0.434048	0.35674	1.21671	0.223716	0.73479
ACTG2	41.4767	0.0560448	0.4144	0.135243	0.892419	0.977866
ACTL10	8.13476	-0.129584	0.242162	-0.535111	0.592573	0.910328
ACTL6A	10.639	0.0494718	0.244532	0.202312	0.839673	0.968706
ACTL6B	6.54324	0.17641	0.290619	0.607014	0.543842	0.895077
ACTL7A	7.05401	0.268192	0.280618	0.95572	0.339214	0.815318
ACTL7B	6.51042	0.103069	0.26348	0.391182	0.695663	0.937744
ACTL8	9.12742	-0.159269	0.253084	-0.629314	0.529144	0.890344
ACTL9	10.7137	0.333676	0.256945	1.29863	0.194072	0.71341
ACTN1	11.7683	0.347995	0.452917	0.768341	0.442285	0.857968
ACTN2	11.4472	-0.0463703	0.235197	-0.197155	0.843706	0.969167
ACTN3	7.93736	0.476971	0.258106	1.84797	0.064607	0.529188
ACTN4	21.5671	0.0677924	0.255269	0.265572	0.790569	0.958703
ACTR10	12.501	-0.237261	0.292014	-0.812498	0.416506	0.850304
ACTR1A	9.67368	-0.283118	0.250198	-1.13158	0.257812	0.762433
ACTR1B	7.01161	0.754768	0.26303	2.86951	0.00411105	0.232206
ACTR2	14.2128	0.359312	0.207479	1.7318	0.0833097	0.564987
ACTR3	15.382	0.395007	0.21964	1.79843	0.0721084	0.546998
ACTR3B	16.6561	-0.516524	0.239097	-2.16031	0.0307488	0.437725
ACTR5	11.3311	0.407359	0.265419	1.53478	0.124839	0.640135
ACTR6	11.1255	0.313203	0.237431	1.31913	0.187125	0.709247
ACTR8	7.59643	-0.158453	0.265438	-0.596951	0.55054	0.896079
ACTRT1	10.9454	-0.12676	0.223997	-0.565901	0.571461	0.903129
ACTRT2	15.0602	0.18932	0.212806	0.889635	0.373662	0.834458
ACTRT3	8.00326	0.344089	0.255112	1.34878	0.177409	0.699042
ACVR1	10.1259	0.589686	0.247891	2.37881	0.0173684	0.370289
ACVR1B	10.311	-0.488748	0.246619	-1.9818	0.047502	0.488543
ACVR1C	8.98734	0.317097	0.335123	0.946209	0.344042	0.818348
ACVR2A	13.9092	-0.277323	0.325705	-0.851454	0.394517	0.844041
ACVR2B	9.44388	0.521175	0.228003	2.28583	0.0222645	0.403955
ACVRL1	7.91701	0.356788	0.275087	1.297	0.194631	0.713686
ACY1	11.883	0.33403	0.219692	1.52044	0.128399	0.644307
ACY3	9.28079	-0.183423	0.263715	-0.695536	0.48672	0.874503
ACYP1	8.69739	0.677073	0.237867	2.84644	0.00442116	0.237182
ACYP2	13.2655	0.234359	0.225903	1.03743	0.299535	0.794715
ADA	10.1191	-0.144681	0.263717	-0.548621	0.583265	0.906203
ADA2	8.10366	0.205237	0.268425	0.764598	0.444511	0.858943
ADAD1	9.90673	0.0327273	0.254984	0.12835	0.897872	0.98002
ADAD2	6.10879	0.269659	0.336328	0.801774	0.422684	0.851398
ADAL	6.71953	0.478821	0.28347	1.68914	0.0911932	0.583547
ADAM10	13.4612	0.00828785	0.219551	0.0377491	0.969888	0.993756
ADAM11	10.1635	-0.24735	0.245294	-1.00838	0.313272	0.8047
ADAM12	8.55424	-0.16159	0.258687	-0.624654	0.532198	0.89127
ADAM15	1016.12	0.0821831	0.301736	0.272367	0.78534	0.957642
ADAM17	7.57895	-0.484296	0.286653	-1.68948	0.0911267	0.583547
ADAM18	8.38182	0.345209	0.259083	1.33242	0.182721	0.705828
ADAM19	8.43432	0.268863	0.247393	1.08679	0.277131	0.778927
ADAM2	8.33045	0.134181	0.251691	0.533116	0.593953	0.910654
ADAM20	7.37344	-0.296539	0.324407	-0.914097	0.360666	0.826624
ADAM21	10.4578	0.757112	0.256524	2.95143	0.00316306	0.212505
ADAM22	8.51609	-0.101483	0.2555	-0.397193	0.691225	0.935839
ADAM23	9.22001	0.338123	0.244484	1.38301	0.166663	0.690326
ADAM28	8.67308	-0.235079	0.283356	-0.829626	0.406751	0.846595
ADAM29	7.91848	-0.266139	0.277016	-0.960733	0.336686	0.814862
ADAM30	8.29547	0.36965	0.253621	1.45749	0.144981	0.664731
ADAM32	9.62415	-0.540689	0.298867	-1.80913	0.0704303	0.542636
ADAM33	12.1295	0.00949326	0.282617	0.0335906	0.973204	0.993904
ADAM7	7.4404	0.283135	0.248355	1.14004	0.254268	0.759712
ADAM8	5.39313	0.0115011	0.351255	0.0327428	0.97388	0.993951
ADAM9	12.1808	-0.586342	0.235292	-2.49198	0.0127035	0.33045
ADAMDEC1	7.17245	-0.00988136	0.367851	-0.0268624	0.978569	0.995174
ADAMTS1	9.48346	-0.167916	0.275318	-0.609897	0.54193	0.89382
ADAMTS10	9.33878	0.198214	0.259268	0.764513	0.444562	0.858943
ADAMTS12	9.28527	0.184677	0.235205	0.785175	0.432351	0.854409
ADAMTS13	11.7612	0.044349	0.218817	0.202676	0.839388	0.968706
ADAMTS14	7.474	0.192224	0.287198	0.669307	0.5033	0.880792
ADAMTS15	8.33191	-0.43145	0.275697	-1.56495	0.117596	0.627993
ADAMTS16	7.20481	-0.035224	0.307543	-0.114534	0.908815	0.982631
ADAMTS17	8.28019	-0.107929	0.267787	-0.403042	0.686917	0.934675
ADAMTS18	9.27409	0.499942	0.260573	1.91863	0.0550316	0.508573
ADAMTS19	5.42379	0.0699223	0.304369	0.229729	0.818302	0.964072
ADAMTS2	4.4665	0.000894211	0.348313	0.00256726	0.997952	0.999129
ADAMTS20	10.2891	0.149501	0.254373	0.587724	0.556717	0.898221
ADAMTS3	14.5241	-0.444219	0.244324	-1.81815	0.0690407	0.538791
ADAMTS4	12.3634	0.230728	0.202094	1.14168	0.253585	0.759229
ADAMTS5	7.16397	-0.172625	0.359704	-0.479909	0.631292	0.920065
ADAMTS6	8.41025	0.610454	0.241618	2.52653	0.0115196	0.324086
ADAMTS7	8.40099	-0.280241	0.297261	-0.942742	0.345813	0.819177
ADAMTS8	7.16424	-0.712586	0.323641	-2.20178	0.0276809	0.431756
ADAMTS9	7.3714	0.341409	0.271803	1.25609	0.209082	0.725598
ADAMTSL1	8.44526	0.442515	0.276663	1.59947	0.109715	0.61884
ADAMTSL2	10.2757	0.283934	0.233087	1.21815	0.223168	0.73408
ADAMTSL3	5.56018	0.203378	0.339174	0.599628	0.548754	0.896072
ADAMTSL4	7.13818	-0.328236	0.30071	-1.09154	0.275037	0.778394
ADAMTSL5	7.74006	-0.0173797	0.289773	-0.0599771	0.952174	0.990481
ADAP1	9.92492	0.335827	0.259683	1.29322	0.195936	0.714208
ADAP2	8.1381	0.233223	0.281106	0.829661	0.406731	0.846595
ADAR	8.43203	0.111692	0.276985	0.403242	0.68677	0.934675
ADARB1	10.8048	0.500135	0.220366	2.26957	0.0232339	0.407344
ADARB2	7.96009	-0.146201	0.284376	-0.514111	0.607175	0.914614
ADAT1	11.9648	0.141926	0.233866	0.60687	0.543937	0.895156
ADAT2	9.63939	0.497683	0.232354	2.14191	0.0322004	0.442019
ADAT3	16.7133	0.282553	0.223914	1.26188	0.206992	0.723809
ADCK1	8.53001	0.0883039	0.276341	0.319546	0.749312	0.95219
ADCK2	10.385	-0.257878	0.237963	-1.08369	0.278502	0.779379
ADCK5	5.89427	0.413006	0.343426	1.2026	0.229129	0.738864
ADCY1	7.6115	0.353819	0.254054	1.39269	0.163714	0.686297
ADCY10	8.07412	-0.150133	0.279196	-0.537735	0.59076	0.909505
ADCY2	10.9045	0.168619	0.233106	0.723357	0.46946	0.867775
ADCY3	8.59465	-0.322012	0.295966	-1.088	0.276593	0.778927
ADCY4	11.2611	0.185184	0.23709	0.781073	0.434759	0.855647
ADCY5	10.7996	-0.0788869	0.259788	-0.303659	0.761387	0.955637
ADCY6	8.05759	-0.111391	0.250843	-0.444068	0.656993	0.929553
ADCY7	9.45121	-0.429634	0.277003	-1.55101	0.1209	0.633769
ADCY8	9.02361	0.0282926	0.2373	0.119227	0.905095	0.981842
ADCY9	7.89251	-0.0204852	0.284946	-0.0718917	0.942688	0.988745
ADCYAP1	10.1123	0.414653	0.235396	1.76151	0.0781515	0.55431
ADCYAP1R1	9.91582	0.0300373	0.259398	0.115796	0.907814	0.982236
ADD1	11.7792	-0.114252	0.24866	-0.459471	0.645896	0.924952
ADD2	7.75804	-0.141414	0.285523	-0.495282	0.620401	0.917064
ADD3	11.4339	-0.453961	0.242452	-1.87237	0.0611549	0.517531
ADGB	8.61424	0.212936	0.250569	0.84981	0.395431	0.844246
ADGRA1	9.3237	-0.0852563	0.257403	-0.331217	0.740481	0.950037
ADGRA2	8.64405	-0.259533	0.303956	-0.853851	0.393188	0.843646
ADGRA3	10.9269	0.181427	0.232523	0.780252	0.435242	0.855647
ADGRB1	8.05663	-0.131118	0.362789	-0.361417	0.717788	0.944821
ADGRB2	6.89196	0.5145	0.308909	1.66554	0.0958052	0.592761
ADGRB3	7.94165	0.282972	0.269135	1.05141	0.293069	0.789734
ADGRD1	9.67007	0.0398508	0.361999	0.110086	0.912342	0.983257
ADGRD2	15.4144	-0.0992731	0.243756	-0.407264	0.683814	0.933424
ADGRE1	8.9752	-0.231934	0.280791	-0.826003	0.408802	0.846595
ADGRE2	13.3772	0.107814	0.236937	0.455031	0.649087	0.926126
ADGRE5	12.1877	0.267549	0.23443	1.14128	0.253755	0.759273
ADGRF1	9.5994	0.204507	0.244554	0.836248	0.403016	0.845046
ADGRF2	8.88523	-0.0465089	0.246906	-0.188367	0.850589	0.97011
ADGRF3	6.79937	-0.298421	0.310717	-0.960428	0.33684	0.814961
ADGRF4	9.037	0.414666	0.260269	1.59322	0.11111	0.620026
ADGRF5	11.0126	-0.597608	0.253491	-2.35751	0.0183981	0.37967
ADGRG1	10.7535	0.212124	0.248255	0.85446	0.39285	0.843646
ADGRG2	7.4769	-0.277075	0.301335	-0.919491	0.357839	0.824169
ADGRG3	9.81638	-0.0466279	0.245428	-0.189986	0.84932	0.969868
ADGRG4	7.8539	-0.427483	0.325181	-1.3146	0.188644	0.710736
ADGRG5	6.88449	0.184194	0.276387	0.666432	0.505135	0.881689
ADGRG6	9.32289	-0.128233	0.243334	-0.526981	0.598207	0.911373
ADGRG7	7.86791	-0.452613	0.264155	-1.71344	0.0866316	0.572917
ADGRL1	8.75421	0.51881	0.249281	2.08123	0.0374133	0.464264
ADGRL2	9.00464	-0.143615	0.274206	-0.523747	0.600454	0.911763
ADGRL3	8.85706	0.241928	0.278086	0.869973	0.384315	0.840146
ADGRL4	8.29642	0.160283	0.273036	0.58704	0.557177	0.898453
ADGRV1	6.72027	-0.351953	0.371973	-0.946178	0.344058	0.818348
ADH1A	8.22306	-0.169124	0.315111	-0.536711	0.591468	0.909781
ADH1B	9.36939	-0.0511496	0.25285	-0.202292	0.839688	0.968706
ADH4	6.03022	-0.127237	0.297603	-0.427541	0.668986	0.930983
ADH5	24.2965	0.00740159	0.205849	0.0359564	0.971317	0.993756
ADH6	6.5303	-0.242397	0.263206	-0.920942	0.357081	0.8236
ADH7	9.54906	0.244851	0.258578	0.946915	0.343682	0.818348
ADHFE1	10.8772	-0.240617	0.233162	-1.03197	0.302085	0.796673
ADI1	9.81495	0.373745	0.234981	1.59053	0.111715	0.621437
ADIG	10.4493	0.388475	0.220928	1.75838	0.0786833	0.554356
ADIPOQ	12.4285	-0.164738	0.234421	-0.702743	0.482216	0.873227
ADIPOR1	8.77926	-0.293018	0.270058	-1.08502	0.277914	0.779379
ADIPOR2	5.45931	0.0038924	0.344458	0.0113001	0.990984	0.997397
ADIRF	13.0521	0.301801	0.241018	1.25219	0.210501	0.726441
ADK	11.4194	0.0274106	0.236244	0.116027	0.907631	0.982202
ADM	9.9653	-0.432458	0.258359	-1.67387	0.0941571	0.590323
ADM2	7.79951	0.317443	0.26835	1.18295	0.236831	0.743192
ADM5	8.99578	0.162578	0.250151	0.649918	0.515745	0.885207
ADNP	11.8608	0.0753304	0.223521	0.337017	0.736104	0.949397
ADNP2	13.4586	-0.380851	0.239407	-1.59081	0.111653	0.621377
ADO	8.63519	-0.144553	0.309065	-0.467711	0.639991	0.923512
ADORA1	6.90291	-0.172395	0.28935	-0.595799	0.551309	0.896084
ADORA2A	7.91851	-0.133308	0.303694	-0.438955	0.660694	0.930359
ADORA2B	9.63437	0.0530772	0.286914	0.184994	0.853234	0.970885
ADORA3	10.2898	-0.143437	0.260218	-0.551217	0.581485	0.905713
ADPGK	10.795	0.207894	0.232306	0.894913	0.370833	0.833075
ADPRH	7.22702	-0.156759	0.292257	-0.536372	0.591701	0.909781
ADPRHL1	10.6395	0.0146871	0.26729	0.0549484	0.95618	0.990941
ADPRM	10.6001	-0.293358	0.254605	-1.15221	0.249237	0.755532
ADPRS	11.1503	-0.605704	0.274559	-2.2061	0.027377	0.431756
ADRA1A	10.9296	-0.185253	0.297147	-0.623437	0.532997	0.891359
ADRA1B	9.0438	0.418894	0.249873	1.67643	0.0936544	0.589672
ADRA1D	9.64628	0.149386	0.266642	0.560247	0.575311	0.904829
ADRA2A	8.81427	-0.0730046	0.263776	-0.276767	0.781959	0.957405
ADRA2B	10.2117	0.0231404	0.236283	0.0979352	0.921984	0.984511
ADRA2C	8.06998	0.211785	0.312318	0.678109	0.497703	0.878838
ADRB1	6.19787	-0.0551901	0.313385	-0.17611	0.860208	0.971323
ADRB2	9.05845	0.151927	0.260922	0.582271	0.560384	0.899782
ADRB3	8.37529	0.369574	0.366907	1.00727	0.313807	0.805189
ADRM1	9.5356	0.146951	0.252931	0.580993	0.561245	0.900092
ADSL	12.5982	-0.51301	0.234891	-2.18403	0.0289601	0.43271
ADSS1	8.00535	-0.190515	0.268357	-0.709929	0.477748	0.871966
ADSS2	11.9299	0.466646	0.235627	1.98045	0.0476535	0.488755
ADTRP	7.83746	-0.482996	0.279629	-1.72728	0.0841182	0.567163
AEBP1	9.61127	0.232753	0.293804	0.792204	0.428242	0.852835
AEBP2	11.6813	-0.449126	0.262208	-1.71286	0.0867383	0.573252
AEN	23.4896	-0.413286	0.257192	-1.60692	0.108073	0.615484
AFAP1	8.95806	0.185968	0.230344	0.807351	0.419464	0.850448
AFAP1L1	10.1449	-0.0415872	0.229236	-0.181416	0.856041	0.970973
AFAP1L2	11.1632	-0.0494545	0.253465	-0.195114	0.845304	0.969167
AFDN	8.16782	-0.13999	0.272145	-0.514397	0.606974	0.914614
AFF1	11.0453	0.489107	0.233249	2.09693	0.0359997	0.461401
AFF2	7.49047	0.256275	0.288258	0.889049	0.373977	0.8345
AFF3	10.2784	0.0092499	0.238167	0.0388379	0.96902	0.993756
AFF4	6.97803	0.102337	0.268614	0.38098	0.703218	0.941742
AFG1L	8.03853	0.147432	0.258769	0.569746	0.56885	0.902062
AFG3L2	14.7847	0.246583	0.234853	1.04995	0.293743	0.791094
AFM	8.85842	-0.161207	0.266295	-0.605371	0.544932	0.895319
AFMID	5.22878	-0.184199	0.330929	-0.556613	0.577792	0.904999
AFP	6.79033	-0.0292879	0.292358	-0.100178	0.920203	0.984436
AFTPH	6.96703	0.0132925	0.259582	0.0512074	0.95916	0.99107
AGA	12.8542	-0.201835	0.234427	-0.860973	0.389253	0.842334
AGAP1	11.8793	-0.287341	0.24642	-1.16606	0.243589	0.749638
AGAP2	9.24861	0.399319	0.258767	1.54316	0.122791	0.636946
AGAP3	10.1865	-0.455222	0.267521	-1.70163	0.0888239	0.577318
AGAP9	30.4245	-0.131337	0.194779	-0.674287	0.500129	0.879309
AGBL1	9.62989	0.173737	0.228099	0.761672	0.446256	0.859583
AGBL2	12.391	0.353655	0.213084	1.6597	0.0969747	0.592761
AGBL3	8.0877	-0.248644	0.25926	-0.959052	0.337532	0.814961
AGBL4	9.19017	-0.126614	0.263609	-0.48031	0.631007	0.919994
AGBL5	13.2345	-0.0056698	0.235858	-0.024039	0.980821	0.995533
AGER	6.0734	0.115895	0.297622	0.389403	0.696978	0.93779
AGFG1	5.73183	-0.169281	0.335383	-0.504739	0.613742	0.91584
AGFG2	9.68766	0.188992	0.238673	0.791847	0.42845	0.852835
AGGF1	10.4146	-0.169802	0.250098	-0.67894	0.497176	0.878838
AGK	8.74852	-0.0485249	0.268851	-0.18049	0.856768	0.970973
AGL	10.9492	0.145485	0.24081	0.604149	0.545744	0.895691
AGMAT	10.3492	-0.381376	0.23888	-1.59652	0.110373	0.61961
AGMO	7.26456	-0.425837	0.319581	-1.33249	0.1827	0.705828
AGO1	13.7059	-0.381736	0.204984	-1.86227	0.0625656	0.524289
AGO2	7.95042	0.239736	0.295734	0.810649	0.417567	0.850304
AGO3	8.21882	0.565066	0.257389	2.19538	0.0281367	0.431756
AGO4	10.6397	0.585323	0.230514	2.53921	0.0111103	0.321793
AGPAT1	14.6033	0.142905	0.234719	0.608836	0.542633	0.894023
AGPAT2	13.7058	-0.213322	0.232008	-0.919459	0.357855	0.824169
AGPAT3	9.83396	-0.0190774	0.278804	-0.068426	0.945447	0.98925
AGPAT4	6.86682	-0.199785	0.288226	-0.693154	0.488213	0.87528
AGPAT5	10.1847	0.277334	0.220717	1.25651	0.20893	0.725598
AGPS	13.6153	0.33138	0.220299	1.50423	0.132523	0.648791
AGR2	7.44367	-0.255919	0.273101	-0.937088	0.348714	0.820497
AGR3	9.85511	0.471113	0.266001	1.77109	0.0765455	0.550872
AGRN	12.34	-0.110503	0.253794	-0.435406	0.663268	0.930639
AGRP	8.41019	0.20702	0.241272	0.858038	0.390871	0.842777
AGT	6.24756	-0.224402	0.303325	-0.739806	0.459418	0.865148
AGTPBP1	8.71863	0.476447	0.247551	1.92464	0.0542743	0.508573
AGTR1	8.10103	0.313369	0.260813	1.20151	0.229554	0.738864
AGTR2	9.74526	-0.614621	0.271293	-2.26552	0.0234808	0.407344
AGTRAP	8.09092	-0.231561	0.296915	-0.77989	0.435455	0.855647
AGXT	8.79857	0.0574213	0.272279	0.210891	0.832972	0.968331
AGXT2	9.84092	0.0419427	0.275648	0.15216	0.87906	0.974655
AHCTF1	12.0993	0.626688	0.227135	2.75909	0.00579619	0.264683
AHCY	10.6165	-0.0281993	0.242051	-0.116502	0.907255	0.98208
AHCYL1	12.6267	-0.133779	0.252709	-0.52938	0.596542	0.910858
AHCYL2	11.6512	-0.0146385	0.255102	-0.0573831	0.95424	0.990816
AHDC1	6.42967	-0.391208	0.311675	-1.25518	0.209414	0.725873
AHI1	9.64856	0.138362	0.246438	0.561447	0.574493	0.9044
AHNAK	49.5925	-0.437856	0.385042	-1.13716	0.25547	0.760723
AHNAK2	14.328	-0.403034	0.257375	-1.56594	0.117362	0.627993
AHR	7.67106	-0.444019	0.337962	-1.31381	0.18891	0.710736
AHRR	8.05367	0.551893	0.240794	2.29197	0.0219076	0.40296
AHSA1	6.9353	0.473932	0.268318	1.76631	0.0773439	0.552644
AHSG	8.77644	0.585504	0.283913	2.06226	0.0391826	0.472477
AHSP	7.92571	0.167635	0.273872	0.61209	0.540478	0.893398
AICDA	7.88762	0.524267	0.264455	1.98244	0.0474297	0.488338
AIDA	13.0261	-0.313549	0.250338	-1.2525	0.210387	0.726441
AIF1	14.4356	0.0445076	0.227103	0.19598	0.844626	0.969167
AIF1L	9.5747	0.0151276	0.254184	0.0595143	0.952543	0.990515
AIFM1	11.4076	0.230249	0.243062	0.947286	0.343493	0.818348
AIFM2	11.1447	-0.347884	0.247514	-1.40551	0.159869	0.680774
AIFM3	7.94965	-0.377836	0.304313	-1.2416	0.214383	0.728799
AIG1	4.73528	0.0603713	0.377463	0.15994	0.872929	0.973663
AIM2	7.93934	-0.161605	0.283573	-0.569888	0.568754	0.902062
AIMP1	11.5766	0.59927	0.224052	2.67469	0.00747989	0.282643
AIMP2	10.0801	-0.127662	0.242879	-0.525618	0.599154	0.911373
AIP	8.32296	-0.0552965	0.277642	-0.199165	0.842134	0.969167
AIPL1	8.13984	0.436475	0.295397	1.47759	0.139518	0.655726
AIRE	11.1192	0.178522	0.220682	0.808958	0.41854	0.850412
AJAP1	7.38183	0.140803	0.277356	0.507663	0.61169	0.915699
AJM1	14.5888	0.222774	0.224202	0.993629	0.320403	0.807799
AJUBA	14.4584	-0.0234281	0.229653	-0.102015	0.918745	0.984136
AK1	12.0883	-0.147998	0.231577	-0.63909	0.522764	0.889304
AK2	20.6274	0.277879	0.197387	1.40779	0.159195	0.680774
AK3	18.006	0.0010306	0.214038	0.00481502	0.996158	0.998954
AK4	29.2254	0.159958	0.180179	0.88777	0.374665	0.835168
AK5	8.73414	0.0940317	0.375704	0.250281	0.80237	0.962124
AK6	13.4129	0.00308227	0.218652	0.0140967	0.988753	0.996974
AK7	11.1731	0.397281	0.234634	1.6932	0.0904178	0.581203
AK8	12.5616	0.408708	0.221216	1.84755	0.0646668	0.529188
AK9	7.2811	-0.127638	0.296455	-0.430548	0.666797	0.930983
AKAIN1	7.789	0.125723	0.272784	0.460889	0.644879	0.924682
AKAP1	13.0558	-0.0710814	0.245216	-0.289873	0.771914	0.956626
AKAP10	9.49535	-0.00117233	0.256078	-0.004578	0.996347	0.999022
AKAP11	7.97473	-0.211056	0.297392	-0.709689	0.477897	0.871966
AKAP12	11.1051	-0.143098	0.263531	-0.543003	0.587128	0.908358
AKAP13	6.42767	0.243937	0.312646	0.780234	0.435253	0.855647
AKAP14	9.8558	-0.0278556	0.267896	-0.103979	0.917186	0.98357
AKAP17A	9.42961	-0.071792	0.28002	-0.256381	0.797657	0.961014
AKAP3	6.42668	0.143703	0.298554	0.481331	0.630281	0.919727
AKAP4	7.27273	0.0702187	0.312444	0.22474	0.822181	0.964996
AKAP5	9.0795	0.334617	0.268161	1.24782	0.212097	0.726441
AKAP6	7.97628	0.0254687	0.307312	0.0828758	0.93395	0.986269
AKAP7	8.63095	0.537579	0.279829	1.9211	0.0547192	0.508573
AKAP8	13.6823	-0.136675	0.203836	-0.670514	0.50253	0.880792
AKAP8L	7.985	-0.154592	0.271263	-0.569896	0.568748	0.902062
AKAP9	6.68346	0.482222	0.314161	1.53495	0.124796	0.640135
AKIP1	11.6224	0.330125	0.238778	1.38256	0.1668	0.690326
AKIRIN1	15.0582	-0.298332	0.234654	-1.27137	0.203598	0.722092
AKIRIN2	13.7851	-0.167626	0.213924	-0.783578	0.433288	0.855076
AKNA	8.04278	-0.105932	0.319127	-0.331945	0.739931	0.950037
AKNAD1	8.90182	-0.0256444	0.296999	-0.0863451	0.931192	0.986214
AKR1A1	12.0568	-0.750794	0.243287	-3.08604	0.00202844	0.171426
AKR1B1	16.8003	-0.258062	0.208622	-1.23698	0.216094	0.730761
AKR1B15	12.9194	-0.487315	0.242466	-2.00983	0.0444491	0.485483
AKR1C1	8.33217	-0.0460089	0.272367	-0.168922	0.865858	0.972539
AKR1C2	8.94786	-0.0293307	0.249133	-0.117731	0.906281	0.981842
AKR1C3	8.9431	0.267556	0.247146	1.08258	0.278995	0.779852
AKR1C4	5.88098	-0.00655014	0.339968	-0.0192669	0.984628	0.9959
AKR1D1	10.7863	-0.159561	0.255955	-0.623395	0.533025	0.891359
AKR1E2	12.1478	-0.221108	0.239503	-0.923196	0.355905	0.822882
AKR7A2	4.61012	0.455822	0.351977	1.29503	0.195308	0.713849
AKR7A3	9.48521	0.453105	0.240083	1.88729	0.059122	0.514688
AKR7L	13.4672	-0.298206	0.214332	-1.39133	0.164127	0.686599
AKT1	9.14139	-0.524454	0.295817	-1.7729	0.0762454	0.550547
AKT1S1	11.4059	0.214411	0.243089	0.882026	0.377763	0.837135
AKT2	8.57177	0.755673	0.25149	3.00478	0.00265769	0.200868
AKT3	13.318	-0.0847856	0.238137	-0.356038	0.721812	0.945298
AKTIP	10.1025	-0.21988	0.243894	-0.901539	0.367302	0.830902
ALAD	9.92008	-0.258671	0.252763	-1.02337	0.306131	0.79948
ALAS1	9.7636	-0.375472	0.264269	-1.42079	0.155377	0.677897
ALAS2	7.43978	0.445227	0.274763	1.6204	0.105146	0.610154
ALB	11.2005	0.0490256	0.245343	0.199825	0.841618	0.969167
ALCAM	9.70527	0.283382	0.255294	1.11002	0.266989	0.770138
ALDH16A1	9.39819	0.090103	0.237845	0.378831	0.704813	0.942291
ALDH18A1	9.99	-0.381333	0.282044	-1.35204	0.176364	0.69813
ALDH1A1	6.37917	0.268906	0.29187	0.92132	0.356884	0.8236
ALDH1A2	10.5528	0.211476	0.22502	0.939806	0.347317	0.820081
ALDH1A3	9.51545	0.334073	0.241321	1.38435	0.166251	0.690129
ALDH1B1	11.0247	0.218673	0.346656	0.630806	0.528167	0.889821
ALDH1L1	8.32804	-0.409714	0.28288	-1.44837	0.147514	0.668158
ALDH1L2	9.71909	0.791761	0.287244	2.75641	0.00584404	0.264689
ALDH2	17.2586	-0.30657	0.229771	-1.33424	0.182126	0.705475
ALDH3A1	10.4524	0.000739832	0.245986	0.00300762	0.9976	0.999093
ALDH3A2	11.6566	-0.421941	0.25069	-1.68312	0.0923521	0.584564
ALDH3B1	7.15309	0.358929	0.264433	1.35735	0.174669	0.697836
ALDH3B2	14.7665	0.203559	0.21841	0.932008	0.351333	0.821226
ALDH4A1	8.43087	0.0142457	0.280145	0.0508514	0.959444	0.99107
ALDH5A1	5.58371	-0.559239	0.365205	-1.5313	0.125696	0.640496
ALDH6A1	9.25238	-0.17992	0.238165	-0.755443	0.449983	0.861846
ALDH7A1	8.18761	0.13423	0.256771	0.522761	0.60114	0.912212
ALDH8A1	7.6356	-0.164832	0.270961	-0.608325	0.542972	0.894311
ALDH9A1	11.4264	0.169707	0.228931	0.741302	0.458511	0.864833
ALDOA	26.0044	0.148331	0.267341	0.55484	0.579004	0.904999
ALDOB	10.268	0.0433685	0.266734	0.162591	0.870841	0.97339
ALDOC	9.12953	-0.332467	0.259603	-1.28068	0.200307	0.720078
ALG10	13.0012	-0.475279	0.24101	-1.97203	0.0486065	0.493444
ALG10B	26.119	0.155663	0.213327	0.729692	0.465579	0.866493
ALG12	10.4553	0.186358	0.230951	0.806916	0.419715	0.850669
ALG13	8.70726	0.0466679	0.269851	0.17294	0.862699	0.9718
ALG14	7.1408	0.0846829	0.293588	0.288442	0.773009	0.956757
ALG1L	20.2849	-0.338139	0.241445	-1.40048	0.16137	0.682495
ALG1L2	24.221	0.115624	0.189853	0.609018	0.542512	0.894023
ALG2	9.58121	0.18019	0.255749	0.704558	0.481086	0.872681
ALG3	10.528	0.267607	0.252282	1.06075	0.288805	0.787352
ALG5	7.8073	0.14747	0.268864	0.548494	0.583353	0.906203
ALG6	15.4431	-0.178021	0.209994	-0.847744	0.39658	0.844487
ALG8	4.93022	-0.0180887	0.383409	-0.0471787	0.962371	0.992501
ALG9	12.162	-0.0193798	0.234048	-0.0828027	0.934008	0.986269
ALK	7.77457	0.0465794	0.279036	0.16693	0.867425	0.972945
ALKAL1	8.63797	0.338725	0.245843	1.37781	0.168262	0.692057
ALKAL2	8.52783	0.362936	0.255254	1.42186	0.155066	0.677674
ALKBH1	8.25174	0.0203883	0.27026	0.0754395	0.939865	0.987627
ALKBH2	10.7415	0.529228	0.22481	2.35411	0.0185673	0.379827
ALKBH3	10.8334	0.173542	0.236048	0.735201	0.462217	0.865249
ALKBH4	9.81601	0.0357758	0.283625	0.126138	0.899623	0.980616
ALKBH5	10.5126	0.21474	0.256951	0.835724	0.40331	0.845046
ALKBH6	6.616	0.173023	0.293375	0.589766	0.555347	0.897304
ALKBH7	7.6259	0.262123	0.269256	0.973508	0.330301	0.812035
ALKBH8	9.22947	0.1705	0.274686	0.620709	0.534791	0.89181
ALLC	7.43221	-0.0273808	0.27259	-0.100447	0.91999	0.98434
ALMS1	12.5943	-0.229665	0.234691	-0.978585	0.327785	0.810974
ALOX12	8.92205	-0.161442	0.242548	-0.66561	0.50566	0.882021
ALOX12B	7.38831	-0.541996	0.293813	-1.8447	0.0650815	0.530798
ALOX15	12.4379	0.432183	0.213489	2.02438	0.0429315	0.48216
ALOX15B	8.47216	0.0816511	0.27588	0.295966	0.767256	0.956626
ALOX5	8.04126	-0.3571	0.28269	-1.26322	0.206509	0.723809
ALOX5AP	5.84915	0.348355	0.354017	0.984005	0.325113	0.809681
ALOXE3	7.52373	0.557882	0.267776	2.08339	0.0372159	0.463475
ALPG	7.0015	-0.129743	0.331358	-0.391551	0.69539	0.937709
ALPI	7.61114	-0.290824	0.284952	-1.02061	0.30744	0.799899
ALPK1	5.70359	-0.177087	0.330634	-0.5356	0.592235	0.910199
ALPK2	10.321	0.487095	0.223324	2.18112	0.0291748	0.434108
ALPK3	9.26861	0.269668	0.250327	1.07726	0.281363	0.781716
ALPL	7.12467	0.223563	0.290224	0.77031	0.441116	0.857843
ALPP	7.26451	-0.00716157	0.281865	-0.0254078	0.97973	0.995447
ALS2	7.96119	-0.254293	0.293953	-0.865079	0.386996	0.84123
ALS2CL	13.5208	-0.403054	0.242134	-1.66459	0.0959939	0.592761
ALX1	6.69797	-0.0256083	0.292194	-0.0876415	0.930162	0.985874
ALX3	9.03516	0.202236	0.23722	0.852527	0.393922	0.843646
ALX4	6.60872	0.0865207	0.269107	0.321511	0.747823	0.951501
ALYREF	16.7924	0.981073	0.30768	3.18861	0.00142958	0.152573
AMACR	7.87717	-0.367077	0.288749	-1.27127	0.203633	0.722092
AMBN	10.527	0.156955	0.230212	0.681785	0.495375	0.877992
AMBP	10.0095	-0.244793	0.250629	-0.976716	0.32871	0.81151
AMBRA1	8.28381	0.0790517	0.284996	0.277378	0.78149	0.957405
AMD1	17.5534	0.361201	0.228912	1.5779	0.114588	0.624772
AMDHD1	9.88048	0.643937	0.261782	2.45982	0.0139005	0.338487
AMDHD2	8.70275	-0.232371	0.247113	-0.940344	0.347041	0.819803
AMELX	8.94538	-0.479668	0.28032	-1.71114	0.0870544	0.574021
AMELY	7.77881	0.272395	0.26842	1.01481	0.310197	0.801925
AMER1	6.60215	0.52606	0.286444	1.83652	0.0662805	0.533416
AMER2	9.61566	-0.124196	0.243143	-0.510794	0.609495	0.914979
AMER3	6.6912	0.0748703	0.291111	0.257188	0.797034	0.961014
AMFR	12.0966	-0.293075	0.23441	-1.25027	0.211202	0.726441
AMH	15.5975	-0.0570288	0.210014	-0.271548	0.78597	0.957642
AMHR2	12.5599	0.0350736	0.233487	0.150217	0.880594	0.97518
AMIGO1	9.56429	-0.0219272	0.260352	-0.0842217	0.93288	0.986269
AMIGO2	7.58992	-0.114319	0.296675	-0.385334	0.69999	0.939868
AMIGO3	9.62117	-0.0411775	0.241514	-0.170497	0.864619	0.972324
AMMECR1	8.03699	0.156053	0.287033	0.543674	0.586666	0.908137
AMMECR1L	11.3767	-0.222074	0.234885	-0.945461	0.344423	0.818526
AMN	7.48722	0.233368	0.284644	0.819861	0.412295	0.848182
AMN1	7.04989	0.222659	0.28787	0.773471	0.439244	0.857026
AMOT	7.90921	-0.0148545	0.265732	-0.0559004	0.955421	0.990941
AMOTL1	9.12395	-0.225051	0.291905	-0.770973	0.440723	0.857615
AMOTL2	12.3147	0.0587957	0.249034	0.236095	0.813359	0.962961
AMPD1	11.0326	0.354731	0.206014	1.72188	0.0850919	0.570749
AMPD2	21.8198	0.0112859	0.260359	0.0433476	0.965424	0.993008
AMPD3	10.112	0.283213	0.245792	1.15225	0.24922	0.755532
AMPH	8.62926	-0.235401	0.260682	-0.903022	0.366514	0.830348
AMT	7.13318	-0.138278	0.293622	-0.470938	0.637685	0.922477
AMTN	7.85615	-0.0970299	0.298055	-0.325544	0.74477	0.950847
AMY1A	30.9475	-0.183625	0.288361	-0.636788	0.524263	0.889594
AMY2B	7.31621	-0.184668	0.271714	-0.679641	0.496732	0.878797
AMZ1	16.4917	-0.100451	0.218207	-0.460346	0.645268	0.924704
AMZ2	18.7084	0.241067	0.215114	1.12065	0.262437	0.76479
ANAPC1	15.7415	-0.0225726	0.22904	-0.0985531	0.921493	0.984511
ANAPC10	11.362	0.144978	0.208011	0.696974	0.485819	0.873978
ANAPC11	11.9242	0.476906	0.217879	2.18886	0.028607	0.431756
ANAPC13	13.056	0.124424	0.233077	0.533833	0.593457	0.910597
ANAPC15	10.238	-0.13268	0.26538	-0.499963	0.617101	0.916953
ANAPC16	10.2612	-0.0482158	0.26833	-0.179689	0.857397	0.971195
ANAPC2	8.56823	-0.240744	0.26522	-0.907715	0.364029	0.828768
ANAPC4	3.3997	0.705538	0.423832	1.66467	0.0959795	0.592761
ANAPC5	11.9179	-0.631463	0.256251	-2.46424	0.0137305	0.338253
ANAPC7	14.2472	0.278037	0.219473	1.26684	0.205213	0.723173
ANG	11.3946	0.113553	0.220091	0.515938	0.605898	0.9146
ANGEL1	9.91645	0.772915	0.248647	3.10849	0.00188046	0.163355
ANGEL2	7.31183	0.0252463	0.320481	0.0787763	0.937211	0.987158
ANGPT1	6.01366	-0.416798	0.321163	-1.29778	0.194364	0.713612
ANGPT2	8.5609	-0.157458	0.252177	-0.624396	0.532368	0.891352
ANGPT4	9.62604	0.0912407	0.249883	0.365133	0.715012	0.944271
ANGPTL1	4.85476	-0.0815787	0.344851	-0.236562	0.812997	0.962756
ANGPTL2	9.15155	-0.175948	0.3014	-0.58377	0.559375	0.899546
ANGPTL3	7.74818	0.262822	0.261616	1.00461	0.315084	0.806148
ANGPTL4	10.1168	-0.242628	0.270281	-0.897686	0.369353	0.83214
ANGPTL5	5.17051	0.372384	0.351989	1.05794	0.290083	0.787537
ANGPTL6	14.2528	-0.290819	0.214109	-1.35828	0.174375	0.697576
ANGPTL7	8.29496	0.598947	0.266079	2.25101	0.0243847	0.411783
ANGPTL8	9.79287	-0.385654	0.264256	-1.45939	0.144456	0.66348
ANHX	9.33575	-0.401586	0.256912	-1.56313	0.118023	0.627993
ANK1	14.29	-0.564931	0.286299	-1.97322	0.0484707	0.493444
ANK2	9.60873	0.172673	0.246351	0.700923	0.483351	0.873783
ANK3	11.0426	-0.14159	0.23677	-0.598008	0.549835	0.896079
ANKAR	10.487	0.316773	0.233306	1.35776	0.17454	0.697836
ANKDD1A	11.1211	0.146685	0.243809	0.601638	0.547415	0.896045
ANKDD1B	8.26116	0.405647	0.252117	1.60896	0.107625	0.615457
ANKEF1	6.75894	0.319406	0.288431	1.10739	0.268124	0.771016
ANKFN1	5.46646	0.0597777	0.304372	0.196397	0.844299	0.969167
ANKFY1	9.58141	-0.721835	0.262805	-2.74666	0.00602056	0.264689
ANKH	11.0605	0.0927391	0.226532	0.409387	0.682256	0.933238
ANKHD1	10.0918	-0.298555	0.236322	-1.26334	0.206467	0.723809
ANKIB1	8.32388	-0.352347	0.266357	-1.32284	0.18589	0.708109
ANKK1	6.06909	-0.0293989	0.278689	-0.10549	0.915987	0.983257
ANKLE1	12.1952	0.747443	0.228916	3.26515	0.00109408	0.13996
ANKLE2	15.0958	-0.0729215	0.209067	-0.348795	0.727243	0.947315
ANKMY1	13.4704	0.217653	0.227306	0.957534	0.338298	0.814961
ANKMY2	8.0476	0.280821	0.281968	0.995934	0.319282	0.806935
ANKRA2	10.2654	-0.0991685	0.270872	-0.366109	0.714284	0.944072
ANKRD1	7.01741	0.612232	0.273667	2.23715	0.0252768	0.415074
ANKRD10	15.8048	0.584645	0.213123	2.74323	0.00608375	0.264689
ANKRD11	11.7121	-0.372603	0.253827	-1.46794	0.142121	0.660099
ANKRD12	10.5715	0.313585	0.224144	1.39904	0.161802	0.683552
ANKRD13A	6.57614	-0.0916792	0.304907	-0.300679	0.763659	0.955985
ANKRD13B	6.38376	0.0367957	0.294035	0.12514	0.900412	0.980698
ANKRD13C	11.5951	-0.00395244	0.229765	-0.0172021	0.986275	0.996474
ANKRD13D	14.2727	-0.586509	0.230278	-2.54696	0.0108666	0.319428
ANKRD16	10.7099	-0.168506	0.245975	-0.685056	0.493309	0.87717
ANKRD17	11.5028	-0.16668	0.290881	-0.573017	0.566633	0.9018
ANKRD18A	18.1882	-0.290715	0.239031	-1.21622	0.2239	0.73479
ANKRD18B	4.31649	-0.146991	0.41555	-0.353727	0.723543	0.946427
ANKRD2	6.41218	-0.562973	0.316352	-1.77958	0.0751448	0.548326
ANKRD20A1	36.7793	0.0177269	0.204018	0.0868887	0.93076	0.986097
ANKRD22	8.9188	0.305021	0.242317	1.25877	0.208113	0.724767
ANKRD23	6.90108	-0.655956	0.342689	-1.91414	0.0556019	0.508949
ANKRD24	6.75774	0.183486	0.24773	0.740667	0.458896	0.864918
ANKRD26	4.36028	0.711796	0.366776	1.94068	0.0522968	0.500897
ANKRD27	10.445	0.496289	0.228616	2.17084	0.0299434	0.436009
ANKRD28	9.00224	-0.295236	0.25193	-1.1719	0.241238	0.746951
ANKRD29	7.44597	0.34294	0.282317	1.21473	0.224468	0.73499
ANKRD30A	12.7482	-0.101321	0.366512	-0.276446	0.782206	0.957405
ANKRD30B	4.92461	-0.158443	0.383347	-0.413314	0.679377	0.93272
ANKRD30BL	26.5256	0.108752	0.213729	0.508831	0.610871	0.915634
ANKRD31	7.20799	0.119718	0.274168	0.436659	0.662359	0.930361
ANKRD33	11.8582	0.740369	0.22935	3.22812	0.00124608	0.144091
ANKRD33B	8.52104	-0.195556	0.269311	-0.726134	0.467757	0.867677
ANKRD34A	7.91964	0.984692	0.299227	3.29078	0.000999097	0.133612
ANKRD34B	10.6254	0.456793	0.253575	1.80141	0.0716378	0.546626
ANKRD34C	8.96531	0.2632	0.25006	1.05255	0.292548	0.788956
ANKRD35	9.70009	0.0625802	0.221539	0.28248	0.777576	0.957405
ANKRD36	22.2218	-0.321966	0.218645	-1.47255	0.140873	0.657191
ANKRD36B	35.6559	-0.346144	0.199399	-1.73593	0.0825757	0.562871
ANKRD36C	7.46618	0.824948	0.320415	2.57462	0.010035	0.308017
ANKRD37	8.1308	0.218819	0.278783	0.784907	0.432508	0.854449
ANKRD39	12.165	-0.113122	0.230004	-0.491827	0.622841	0.917848
ANKRD40	8.36148	0.354308	0.252036	1.40579	0.159788	0.680774
ANKRD40CL	11.7642	0.153779	0.247789	0.620602	0.534861	0.89181
ANKRD42	6.46362	0.242704	0.278147	0.872577	0.382894	0.839325
ANKRD44	8.79155	-0.187973	0.268165	-0.700961	0.483328	0.873783
ANKRD45	7.10722	0.389079	0.286936	1.35598	0.175106	0.69786
ANKRD46	9.53381	-0.244173	0.252235	-0.968035	0.333027	0.813572
ANKRD49	11.4652	-0.196073	0.268705	-0.729695	0.465576	0.866493
ANKRD50	9.18304	0.162503	0.24457	0.664441	0.506408	0.88254
ANKRD52	8.2574	0.0707774	0.286593	0.246962	0.804938	0.962124
ANKRD53	9.88522	-0.245509	0.267769	-0.916867	0.359212	0.825466
ANKRD54	10.0649	0.335074	0.229075	1.46273	0.143542	0.662384
ANKRD55	9.5481	-0.289498	0.253493	-1.14203	0.25344	0.759229
ANKRD6	4.70003	0.517994	0.326068	1.5886	0.11215	0.621688
ANKRD60	10.2894	-0.62913	0.279059	-2.25447	0.0241668	0.411003
ANKRD61	6.87195	-0.0667642	0.303663	-0.219863	0.825978	0.965818
ANKRD62	11.2626	-0.03573	0.247641	-0.144282	0.885278	0.976123
ANKRD63	7.49167	0.329877	0.314327	1.04947	0.293961	0.791211
ANKRD65	12.5086	-0.0715149	0.205811	-0.347478	0.728232	0.947422
ANKRD66	5.37871	0.437609	0.351757	1.24407	0.213475	0.727292
ANKRD7	9.36917	0.177998	0.228394	0.77935	0.435774	0.85592
ANKRD9	6.14659	0.274535	0.30667	0.895212	0.370674	0.833063
ANKS1A	7.09957	0.11761	0.316153	0.372003	0.70989	0.943473
ANKS1B	8.02451	-0.39905	0.266527	-1.49722	0.134336	0.64955
ANKS3	10.9158	0.0896515	0.249734	0.358988	0.719604	0.945266
ANKS4B	8.80999	-0.104049	0.253651	-0.410205	0.681656	0.933238
ANKS6	7.99686	0.372959	0.270427	1.37915	0.167848	0.691572
ANKUB1	10.1314	0.296209	0.233419	1.269	0.20444	0.722262
ANKZF1	9.87159	0.0447913	0.215258	0.208082	0.835165	0.968522
ANLN	13.7402	-0.37616	0.219553	-1.7133	0.0866569	0.572917
ANO1	10.6612	-0.200115	0.235063	-0.851325	0.394589	0.844041
ANO10	11.4043	0.044719	0.233863	0.191219	0.848354	0.969692
ANO2	10.3582	0.111134	0.228629	0.486091	0.626903	0.918899
ANO3	8.24354	0.44784	0.26782	1.67216	0.0944918	0.590685
ANO4	10.2442	-0.331471	0.260724	-1.27135	0.203605	0.722092
ANO5	5.8835	0.475058	0.337845	1.40614	0.159682	0.680774
ANO6	9.61455	0.0478297	0.240997	0.198466	0.842681	0.969167
ANO7	6.20959	0.185936	0.323193	0.57531	0.565082	0.901164
ANO8	9.84166	-0.0466361	0.248524	-0.187652	0.851149	0.970389
ANO9	8.24785	0.237933	0.253039	0.940302	0.347063	0.819803
ANOS1	7.20017	-0.117702	0.278195	-0.42309	0.672229	0.931228
ANP32A	10.5249	0.0783671	0.261579	0.299593	0.764488	0.95624
ANP32B	16.374	-0.166992	0.250358	-0.667011	0.504765	0.881442
ANP32D	9.45504	0.314189	0.255124	1.23152	0.21813	0.731747
ANP32E	11.7776	-0.242911	0.237853	-1.02126	0.30713	0.799807
ANPEP	13.3052	-0.0906833	0.218759	-0.414535	0.678483	0.932453
ANTKMT	13.8277	-0.159973	0.245109	-0.65266	0.513975	0.884567
ANTXR1	9.66657	0.512738	0.245191	2.09118	0.0365122	0.461769
ANTXR2	8.74613	0.101387	0.25833	0.392472	0.694709	0.937642
ANTXRL	8.03086	-0.0827049	0.263432	-0.313951	0.753558	0.953745
ANXA1	13.4325	-0.200842	0.265125	-0.757538	0.448728	0.861436
ANXA10	9.01037	-0.387429	0.239954	-1.6146	0.106398	0.612955
ANXA11	9.74502	-0.039495	0.303503	-0.13013	0.896463	0.97966
ANXA13	7.20455	0.191051	0.309491	0.617307	0.537033	0.892581
ANXA2	31.4146	-0.540656	0.27046	-1.99902	0.0456062	0.487931
ANXA2R	9.62457	-0.448849	0.250837	-1.7894	0.07355	0.548326
ANXA3	8.17999	0.0152978	0.270195	0.0566178	0.95485	0.990932
ANXA4	11.3389	-0.00247931	0.230767	-0.0107438	0.991428	0.997397
ANXA5	9.3488	-0.191769	0.356066	-0.538577	0.590179	0.909245
ANXA6	9.51948	-0.395006	0.298943	-1.32134	0.186387	0.708378
ANXA7	10.3927	0.467353	0.245776	1.90154	0.0572314	0.511092
ANXA8	22.5928	-0.217997	0.223348	-0.976044	0.329043	0.81151
ANXA9	9.25602	0.24034	0.292128	0.822721	0.410666	0.847329
AOAH	8.92755	0.304413	0.347226	0.8767	0.380649	0.838545
AOC1	10.5948	-0.20948	0.216597	-0.967142	0.333473	0.813572
AOC2	6.36222	-0.0280742	0.297562	-0.0943477	0.924833	0.985227
AOC3	10.3554	0.328286	0.273351	1.20097	0.229763	0.738864
AOPEP	7.59755	-0.541304	0.300748	-1.79986	0.0718829	0.546998
AOX1	8.82287	0.0353183	0.277393	0.127322	0.898685	0.980366
AP1AR	7.82939	0.407787	0.273842	1.48913	0.136453	0.65153
AP1B1	6.47961	-0.0745304	0.311656	-0.239143	0.810994	0.962138
AP1G1	7.87218	-0.27476	0.289953	-0.947599	0.343333	0.818331
AP1G2	8.56061	0.571013	0.273275	2.08951	0.0366614	0.462438
AP1M1	11.3756	1.04633	0.2257	4.63595	3.553e-06	0.00753424
AP1M2	8.98692	0.0772252	0.255128	0.302692	0.762125	0.955922
AP1S1	9.3305	-0.0627742	0.227972	-0.27536	0.78304	0.957405
AP1S2	13.5021	-0.12055	0.242321	-0.497478	0.618852	0.917064
AP1S3	11.2721	0.391697	0.236217	1.65821	0.0972758	0.592816
AP2A1	11.0705	0.273166	0.239553	1.14032	0.254155	0.759562
AP2A2	9.52278	0.288455	0.259214	1.11281	0.265792	0.769004
AP2B1	9.36992	-0.172426	0.244409	-0.705482	0.48051	0.872651
AP2M1	11.7777	0.0860125	0.292359	0.294202	0.768604	0.956626
AP2S1	10.1701	-0.0825479	0.251158	-0.328669	0.742406	0.95025
AP3B1	89.475	-1.18689	0.313277	-3.78862	0.000151485	0.0643017
AP3B2	6.40902	0.160674	0.31463	0.510676	0.609578	0.914979
AP3D1	10.7303	-0.056639	0.241729	-0.234308	0.814746	0.963461
AP3M1	11.7299	0.103329	0.22145	0.466602	0.640784	0.923635
AP3M2	12.082	-0.0242111	0.210592	-0.114967	0.908471	0.982579
AP3S1	21.8277	0.465389	0.217885	2.13594	0.0326844	0.442353
AP3S2	9.70342	0.107817	0.236841	0.455228	0.648945	0.926066
AP4B1	12.1835	-0.180149	0.216359	-0.832636	0.40505	0.845945
AP4E1	10.6019	-0.207498	0.232217	-0.893552	0.371562	0.833993
AP4M1	5.7204	0.479287	0.345881	1.3857	0.165839	0.689378
AP4S1	14.7878	0.295227	0.22768	1.29668	0.194742	0.713686
AP5B1	8.42765	0.00969879	0.273106	0.0355129	0.971671	0.993756
AP5M1	7.11629	-0.065736	0.281633	-0.23341	0.815443	0.963563
AP5S1	9.54066	0.355804	0.27927	1.27405	0.202646	0.721875
AP5Z1	8.11453	0.220726	0.266462	0.828359	0.407467	0.846595
APAF1	10.0663	0.0554381	0.245135	0.226153	0.821082	0.964852
APBA1	7.7149	0.0310582	0.268386	0.115722	0.907873	0.982236
APBA2	7.71292	-0.255123	0.284371	-0.897149	0.36964	0.83228
APBA3	28.4327	0.41159	0.228779	1.79907	0.0720079	0.546998
APBB1	13.4929	0.173519	0.220049	0.788545	0.430378	0.853903
APBB1IP	8.11326	0.310978	0.243453	1.27736	0.201474	0.720968
APBB2	10.4152	0.265063	0.243563	1.08828	0.276473	0.778927
APBB3	23.1381	-0.416234	0.267217	-1.55767	0.119312	0.631095
APC	6.23649	0.448831	0.307561	1.45932	0.144476	0.66348
APC2	13.9968	0.291224	0.208634	1.39586	0.162757	0.684959
APCDD1	23.3078	0.281424	0.284026	0.990838	0.321765	0.808528
APCDD1L	8.27058	0.183877	0.250268	0.734724	0.462508	0.865249
APCS	7.60058	-0.0509618	0.285317	-0.178615	0.85824	0.971298
APEH	6.09257	-0.36477	0.328817	-1.10934	0.267283	0.770344
APELA	6.03318	0.561855	0.302257	1.85887	0.0630462	0.525425
APEX1	11.2688	-0.596722	0.351073	-1.69971	0.0891853	0.577621
APEX2	6.45702	0.42635	0.273485	1.55895	0.119008	0.630376
APH1A	8.73746	-0.166681	0.259898	-0.641331	0.521307	0.88861
APH1B	11.6549	-0.0487134	0.263982	-0.184533	0.853595	0.970885
API5	12.3781	0.0948712	0.236989	0.400319	0.688922	0.935376
APIP	12.6861	-0.315311	0.230226	-1.36957	0.170821	0.695991
APLF	7.84646	0.136189	0.265755	0.512459	0.60833	0.914619
APLN	8.63829	-0.313778	0.279891	-1.12107	0.262258	0.764745
APLNR	6.58059	0.218932	0.296724	0.73783	0.460617	0.865179
APLP1	16.8708	-0.156006	0.335694	-0.464728	0.642127	0.923822
APLP2	15.9488	-0.0531241	0.244296	-0.217458	0.827852	0.966282
APMAP	12.2702	-0.0736083	0.280923	-0.262023	0.793304	0.959765
APOA1	6.94136	-0.314143	0.320923	-0.978875	0.327642	0.81097
APOA2	8.30422	-0.427088	0.289329	-1.47613	0.139909	0.655878
APOA4	7.7598	0.0707702	0.275074	0.257277	0.796965	0.961014
APOA5	9.37503	-0.0659899	0.300597	-0.219529	0.826238	0.965882
APOB	11.796	0.294255	0.232548	1.26536	0.205744	0.723369
APOBEC1	8.80296	-0.520115	0.280662	-1.85317	0.0638576	0.527652
APOBEC2	6.9165	0.260327	0.258743	1.00612	0.314356	0.805381
APOBEC3A	6.59498	-0.15933	0.292032	-0.545591	0.585347	0.90749
APOBEC3A_B	15.3788	0.00621066	0.219898	0.0282434	0.977468	0.994767
APOBEC3B	8.55512	0.407735	0.26598	1.53295	0.125287	0.640135
APOBEC3C	9.56503	0.225023	0.224334	1.00307	0.315828	0.806148
APOBEC3D	10.9991	-0.135381	0.243505	-0.555971	0.578231	0.904999
APOBEC3F	10.355	0.731575	0.229419	3.18882	0.00142855	0.152573
APOBEC3G	9.09584	0.336781	0.253298	1.32958	0.183656	0.70669
APOBEC3H	6.09605	-0.328114	0.353725	-0.927597	0.353617	0.82216
APOBEC4	9.11094	-0.132461	0.398786	-0.332161	0.739768	0.950037
APOBR	5.36242	-0.170566	0.357104	-0.477636	0.63291	0.920771
APOC1	8.90014	-0.494256	0.258007	-1.91567	0.0554075	0.508949
APOC2	9.05659	0.385506	0.241329	1.59743	0.11017	0.61935
APOC3	13.7219	0.0438209	0.239016	0.183338	0.854533	0.970885
APOC4	7.98693	-0.0149149	0.296435	-0.0503144	0.959872	0.991232
APOD	10.8287	0.268975	0.290347	0.926391	0.354243	0.8225
APOE	15.2791	-0.578453	0.29222	-1.97951	0.0477588	0.489318
APOF	9.8697	0.186599	0.247679	0.753388	0.451217	0.862156
APOH	8.83366	0.205743	0.26267	0.783277	0.433464	0.855076
APOL1	10.8243	-0.166522	0.271522	-0.613291	0.539684	0.893268
APOL2	8.93187	0.00972641	0.262341	0.0370755	0.970425	0.993756
APOL3	8.22863	0.476335	0.275959	1.72611	0.0843277	0.567646
APOL4	9.94751	-0.057957	0.236768	-0.244784	0.806624	0.962124
APOL5	8.52839	0.714258	0.296583	2.40829	0.0160273	0.358938
APOL6	9.0687	-0.314319	0.274667	-1.14436	0.252473	0.758232
APOLD1	11.2896	0.0762794	0.245278	0.310991	0.755807	0.953798
APOM	12.0913	0.0382902	0.225728	0.16963	0.865301	0.972494
APOO	9.83956	0.118729	0.256365	0.463126	0.643274	0.92437
APOOL	8.6545	-0.0872711	0.250524	-0.348355	0.727574	0.947318
APP	14.989	-0.275573	0.242921	-1.13442	0.25662	0.760911
APPBP2	9.18868	-0.332697	0.260688	-1.27623	0.201876	0.721071
APPL1	11.3501	-0.331826	0.231441	-1.43374	0.151646	0.672116
APPL2	8.95882	0.261188	0.24304	1.07467	0.282522	0.783009
APRT	12.5212	-0.442227	0.266614	-1.65868	0.0971801	0.592761
APTX	11.943	0.180767	0.249207	0.72537	0.468225	0.867748
AQP1	9.67005	-0.253824	0.307324	-0.825916	0.408852	0.846595
AQP10	9.18261	-0.0883006	0.274106	-0.32214	0.747347	0.951501
AQP11	10.3572	0.400028	0.224353	1.78303	0.0745817	0.548326
AQP12B	11.5392	0.539705	0.258508	2.08777	0.036819	0.462438
AQP2	7.13516	0.344276	0.280074	1.22923	0.218984	0.731747
AQP3	29.781	-0.243193	0.260229	-0.934531	0.35003	0.820981
AQP4	8.97369	0.304821	0.269051	1.13295	0.257236	0.761876
AQP5	5.93732	0.305313	0.451498	0.676222	0.4989	0.879135
AQP6	9.55645	0.0572367	0.254307	0.225069	0.821926	0.964996
AQP7	28.2296	0.131876	0.207211	0.636434	0.524494	0.889594
AQP8	6.10938	0.24652	0.285895	0.862274	0.388537	0.841834
AQP9	9.24441	0.511376	0.237737	2.15102	0.0314746	0.439351
AQR	7.94236	0.230057	0.262056	0.877891	0.380003	0.838444
AR	9.63112	0.109347	0.319283	0.342475	0.731993	0.948647
ARAF	9.43161	0.289032	0.336205	0.859688	0.389961	0.842476
ARAP1	10.05	-0.0620212	0.2425	-0.255757	0.798138	0.961112
ARAP2	9.81192	0.0123871	0.233651	0.0530154	0.95772	0.99107
ARAP3	10.0766	-0.181335	0.279055	-0.649818	0.51581	0.885207
ARC	7.02528	-0.199263	0.316613	-0.629357	0.529115	0.890344
ARCN1	8.77458	0.439274	0.253612	1.73207	0.0832614	0.564987
AREG	11.702	-0.268299	0.249091	-1.07711	0.281429	0.781716
AREL1	9.47975	0.0683147	0.249529	0.273775	0.784258	0.957415
ARF1	11.7014	0.114026	0.278945	0.408778	0.682703	0.933238
ARF3	9.7271	-0.240973	0.277337	-0.868882	0.384912	0.84072
ARF4	18.6127	-0.364977	0.215928	-1.69027	0.0909763	0.583304
ARF5	11.5213	-0.112354	0.228681	-0.491313	0.623205	0.917901
ARF6	14.3855	0.29207	0.232535	1.25603	0.209106	0.725598
ARFGAP1	7.73242	0.294546	0.25801	1.1416	0.253618	0.759229
ARFGAP2	7.53767	0.2198	0.276395	0.795237	0.426475	0.852431
ARFGAP3	13.073	-0.0527344	0.225663	-0.233686	0.815228	0.963563
ARFGEF1	8.1298	0.0243305	0.256408	0.0948897	0.924402	0.98512
ARFGEF2	10.6653	-0.0685957	0.221733	-0.309362	0.757046	0.953802
ARFGEF3	6.96569	0.00725024	0.287194	0.0252451	0.979859	0.995447
ARFIP1	6.8226	0.49028	0.292824	1.67432	0.0940684	0.590313
ARFIP2	8.96545	-0.222489	0.262136	-0.848754	0.396018	0.844487
ARFRP1	8.599	-0.0172003	0.26663	-0.0645102	0.948564	0.990299
ARG1	11.5974	-0.258353	0.217491	-1.18788	0.23488	0.742154
ARG2	7.80881	0.425614	0.255831	1.66365	0.0961817	0.592761
ARGFX	5.81798	-0.778306	0.369241	-2.10785	0.0350439	0.455156
ARGLU1	12.3807	0.0434958	0.240719	0.180691	0.85661	0.970973
ARHGAP1	10.7445	0.25459	0.240112	1.0603	0.289009	0.787352
ARHGAP10	10.5545	-0.184734	0.26152	-0.706387	0.479947	0.872422
ARHGAP11A	8.59745	0.394668	0.269426	1.46485	0.142962	0.66203
ARHGAP11B	5.07512	0.363658	0.333975	1.08888	0.276207	0.778927
ARHGAP12	9.75588	0.467299	0.261725	1.78546	0.0741863	0.548326
ARHGAP15	8.48208	0.484942	0.237691	2.04022	0.0413284	0.479304
ARHGAP17	10.5581	0.176077	0.238878	0.737102	0.46106	0.865179
ARHGAP18	9.92292	-0.375767	0.25951	-1.44799	0.147621	0.668158
ARHGAP19	7.09186	-0.0405275	0.287856	-0.140791	0.888035	0.976758
ARHGAP20	7.66898	0.532326	0.264163	2.01514	0.0438895	0.484007
ARHGAP21	11.1848	0.277125	0.228725	1.21161	0.225663	0.736829
ARHGAP22	6.54296	0.303484	0.279309	1.08655	0.277236	0.779105
ARHGAP23	15.4169	-0.153676	0.232962	-0.659661	0.509471	0.883263
ARHGAP24	8.18281	0.431728	0.275642	1.56627	0.117286	0.627993
ARHGAP25	10.5188	0.238006	0.223766	1.06364	0.287492	0.786047
ARHGAP26	11.7665	-0.0523966	0.217947	-0.24041	0.810013	0.962124
ARHGAP27	10.4853	0.24766	0.248782	0.995492	0.319497	0.80707
ARHGAP28	8.00276	-0.0511474	0.267815	-0.19098	0.848541	0.969692
ARHGAP29	7.98255	-0.039183	0.269336	-0.14548	0.884332	0.975813
ARHGAP30	6.02888	-0.212904	0.336121	-0.633415	0.526463	0.889698
ARHGAP31	12.2124	0.985342	0.514856	1.91382	0.055643	0.508949
ARHGAP32	8.44484	0.230372	0.278784	0.826348	0.408607	0.846595
ARHGAP33	9.16283	0.0302189	0.278797	0.10839	0.913686	0.983257
ARHGAP35	6.81916	-0.218372	0.289471	-0.754384	0.450619	0.862111
ARHGAP36	7.2865	0.250027	0.283519	0.88187	0.377847	0.837135
ARHGAP39	5.50752	0.239512	0.351083	0.682209	0.495107	0.877975
ARHGAP4	7.56263	-0.0955021	0.287354	-0.33235	0.739625	0.950037
ARHGAP40	11.2382	-0.154559	0.222944	-0.693265	0.488143	0.87528
ARHGAP42	8.00671	0.12663	0.279794	0.452583	0.650849	0.926871
ARHGAP44	8.17396	0.181745	0.270409	0.672109	0.501514	0.880171
ARHGAP45	8.0134	0.211446	0.246753	0.856916	0.391491	0.843062
ARHGAP5	8.75474	0.19895	0.278492	0.714383	0.47499	0.870427
ARHGAP6	9.09168	0.484641	0.307353	1.57682	0.114836	0.624772
ARHGAP8	8.82494	-0.0965801	0.242139	-0.398862	0.689995	0.935758
ARHGAP9	14.0279	-0.0669971	0.230449	-0.290724	0.771262	0.956626
ARHGDIA	15.571	-0.282118	0.244056	-1.15596	0.247698	0.754106
ARHGDIB	9.27481	0.0688822	0.281346	0.244831	0.806588	0.962124
ARHGDIG	7.93225	0.103433	0.256032	0.403984	0.686225	0.934433
ARHGEF1	10.7742	0.167903	0.248746	0.674999	0.499676	0.879309
ARHGEF10	11.9733	0.21813	0.242821	0.898316	0.369017	0.831991
ARHGEF10L	8.36612	-0.486814	0.308331	-1.57887	0.114366	0.624772
ARHGEF11	10.4573	0.148027	0.234371	0.631591	0.527654	0.889821
ARHGEF12	8.84584	0.193178	0.237447	0.813563	0.415895	0.849732
ARHGEF15	14.5602	-0.550251	0.257452	-2.1373	0.0325737	0.442019
ARHGEF16	7.20705	-0.0144655	0.289291	-0.0500034	0.96012	0.991365
ARHGEF17	9.19918	-0.128725	0.30631	-0.420243	0.674308	0.931629
ARHGEF18	9.94772	0.138787	0.271221	0.51171	0.608854	0.914619
ARHGEF19	10.8236	-0.0288741	0.244693	-0.118001	0.906066	0.981842
ARHGEF2	11.9901	-0.189991	0.276896	-0.686145	0.492622	0.876841
ARHGEF25	7.67888	0.420555	0.309769	1.35764	0.174578	0.697836
ARHGEF26	10.6789	0.116674	0.26037	0.448109	0.654074	0.928208
ARHGEF28	9.13255	0.315622	0.259397	1.21675	0.223698	0.73479
ARHGEF3	11.3788	-0.0709952	0.221001	-0.321244	0.748025	0.951501
ARHGEF33	9.09661	-0.188156	0.257573	-0.730498	0.465086	0.866302
ARHGEF35	27.2185	-0.169078	0.231182	-0.731362	0.464558	0.865971
ARHGEF37	15.7144	-0.175509	0.222169	-0.78998	0.42954	0.853485
ARHGEF38	10.6187	0.23696	0.230745	1.02693	0.304452	0.798834
ARHGEF39	9.89968	0.513246	0.215528	2.38135	0.0172494	0.369883
ARHGEF4	4.82887	-0.46783	0.356307	-1.313	0.189184	0.710736
ARHGEF40	15.8499	0.0779066	0.225787	0.345045	0.730061	0.94804
ARHGEF5	11.5639	0.223309	0.218091	1.02392	0.305871	0.79948
ARHGEF6	6.41249	-0.283648	0.313021	-0.906163	0.36485	0.828924
ARHGEF7	10.7403	0.124795	0.271343	0.459917	0.645575	0.924861
ARHGEF9	10.9276	0.31942	0.236987	1.34784	0.177711	0.699657
ARID1A	6.11897	-0.335242	0.326544	-1.02664	0.304592	0.798834
ARID1B	10.6409	-0.127622	0.243938	-0.523173	0.600854	0.911999
ARID2	11.1623	0.0783465	0.218515	0.35854	0.719939	0.945298
ARID3A	9.75156	-0.0350779	0.245279	-0.143012	0.886281	0.976145
ARID3B	14.2766	-0.268842	0.306511	-0.877103	0.380431	0.838509
ARID3C	7.26054	0.239494	0.305597	0.783692	0.433221	0.855076
ARID4A	10.4411	-0.113679	0.217896	-0.52171	0.601872	0.91258
ARID4B	10.0524	-0.175587	0.243804	-0.720195	0.471405	0.868299
ARID5A	12.0298	-0.147125	0.245262	-0.599868	0.548594	0.896072
ARID5B	8.98419	0.0880411	0.388611	0.226554	0.820771	0.964685
ARIH1	10.3582	0.395381	0.213746	1.84977	0.0643463	0.528494
ARIH2	11.3789	-0.407392	0.249378	-1.63363	0.102336	0.60447
ARIH2OS	7.67255	0.121026	0.303442	0.398845	0.690007	0.935758
ARL1	10.8108	-0.0187966	0.252358	-0.0744836	0.940626	0.987869
ARL10	11.4639	-0.375063	0.245175	-1.52978	0.126071	0.640496
ARL11	8.16227	0.177645	0.267776	0.663409	0.507069	0.882702
ARL13A	7.64854	-0.0252724	0.290714	-0.0869322	0.930725	0.986097
ARL13B	9.63334	0.830525	0.232312	3.57503	0.000350185	0.0794407
ARL14	8.12802	0.354806	0.26659	1.33091	0.18322	0.706533
ARL14EP	6.51792	0.0551703	0.276893	0.199248	0.842069	0.969167
ARL14EPL	8.41497	0.838256	0.251289	3.33583	0.000850459	0.123132
ARL15	9.51221	0.218578	0.238135	0.917873	0.358685	0.824989
ARL16	8.16336	-0.0946636	0.258473	-0.366241	0.714185	0.944008
ARL17B	13.0861	0.216518	0.239162	0.90532	0.365296	0.829197
ARL2	10.6237	-0.271729	0.23193	-1.1716	0.241357	0.746951
ARL2BP	14.346	-0.188059	0.208638	-0.901365	0.367394	0.830902
ARL3	9.58614	-0.167088	0.282692	-0.591059	0.554481	0.897091
ARL4A	23.6386	-0.208057	0.212449	-0.979327	0.327419	0.81097
ARL4C	8.98268	-0.40608	0.280834	-1.44598	0.148182	0.668546
ARL4D	12.5346	0.00970414	0.233702	0.0415236	0.966878	0.993349
ARL5A	11.7869	0.10672	0.210287	0.507495	0.611807	0.915699
ARL5B	9.08516	-0.233124	0.264377	-0.881787	0.377892	0.837135
ARL5C	8.00897	-0.1712	0.291273	-0.587767	0.556689	0.898221
ARL6	6.79352	0.0708193	0.282476	0.250709	0.802039	0.962124
ARL6IP1	13.9749	0.00872266	0.22619	0.0385635	0.969238	0.993756
ARL6IP4	14.5406	-0.217113	0.31877	-0.681097	0.49581	0.878047
ARL6IP5	10.1483	-0.0121744	0.262177	-0.0464359	0.962963	0.992672
ARL6IP6	12.7287	-0.121318	0.219515	-0.552663	0.580494	0.905565
ARL8A	24.2703	0.0725955	0.249926	0.290469	0.771458	0.956626
ARL8B	12.4393	0.108238	0.211242	0.512386	0.608381	0.914619
ARL9	10.4486	0.156098	0.219438	0.711354	0.476865	0.871772
ARMC1	11.3848	-0.308279	0.244312	-1.26183	0.207012	0.723809
ARMC10	13.1349	-0.0376966	0.211483	-0.178249	0.858527	0.971298
ARMC12	9.77655	0.527246	0.267601	1.97027	0.0488074	0.493444
ARMC2	11.5381	-0.206279	0.26409	-0.781092	0.434748	0.855647
ARMC3	9.45353	-0.147166	0.247281	-0.595137	0.551752	0.89629
ARMC5	10.8737	0.600209	0.243009	2.4699	0.0135149	0.338253
ARMC6	8.66015	0.0945019	0.295354	0.319961	0.748998	0.951959
ARMC7	15.6534	0.00819328	0.233775	0.0350477	0.972042	0.993756
ARMC8	15.5553	-0.382793	0.225509	-1.69747	0.0896086	0.578172
ARMC9	12.2027	-0.11215	0.225156	-0.498096	0.618416	0.917064
ARMCX1	9.83134	-0.0908015	0.338872	-0.267952	0.788736	0.958383
ARMCX2	9.81914	0.0862856	0.250585	0.344336	0.730593	0.948146
ARMCX3	7.26051	0.333023	0.281488	1.18308	0.236777	0.743192
ARMCX4	8.77595	-0.0225164	0.269171	-0.0836508	0.933334	0.986269
ARMCX5	7.51212	-0.154023	0.286107	-0.538342	0.590341	0.909277
ARMCX6	11.7555	-0.4219	0.24847	-1.69799	0.0895091	0.578172
ARMH1	9.61111	0.428873	0.249486	1.71903	0.0856097	0.572273
ARMH2	11.1009	0.305098	0.249127	1.22467	0.220699	0.73277
ARMH3	7.65354	0.138143	0.274758	0.50278	0.615119	0.916062
ARMH4	8.83028	0.171417	0.251542	0.681464	0.495578	0.878021
ARMS2	8.57279	0.169101	0.239028	0.70745	0.479287	0.872422
ARMT1	7.1921	-0.0601721	0.307467	-0.195702	0.844843	0.969167
ARNT	5.87168	-0.780668	0.335095	-2.32969	0.0198224	0.393502
ARNT2	9.16612	-0.0811055	0.228352	-0.355177	0.722457	0.945473
ARNTL	10.1078	-0.0941105	0.241322	-0.389979	0.696552	0.93779
ARNTL2	9.90308	-0.422858	0.258281	-1.6372	0.101589	0.603879
ARPC1A	15.5996	-0.238246	0.211478	-1.12657	0.259922	0.764347
ARPC1B	10.4638	-0.0153001	0.265878	-0.0575454	0.954111	0.990767
ARPC2	7.99474	-0.0133466	0.258845	-0.0515621	0.958878	0.99107
ARPC3	32.0324	0.119015	0.178521	0.666673	0.504981	0.881617
ARPC4	13.1581	-0.519604	0.230167	-2.25751	0.0239763	0.410444
ARPC5	10.3417	0.150247	0.243145	0.617932	0.53662	0.892551
ARPC5L	12.3926	0.00532016	0.231979	0.0229338	0.981703	0.995787
ARPIN	8.73768	0.424882	0.259221	1.63907	0.101198	0.603086
ARPP19	13.4468	0.0639155	0.214008	0.29866	0.7652	0.956393
ARPP21	7.10895	0.230799	0.302829	0.762141	0.445976	0.859583
ARR3	7.10804	0.0892901	0.298232	0.299398	0.764636	0.95624
ARRB1	10.6591	-0.13522	0.250944	-0.538848	0.589992	0.909181
ARRB2	7.5656	0.298914	0.259322	1.15268	0.249043	0.755532
ARRDC1	11.6331	-0.0651922	0.23815	-0.273744	0.784281	0.957415
ARRDC2	6.65092	0.14738	0.302994	0.486413	0.626675	0.918785
ARRDC3	8.19801	-0.151759	0.24239	-0.626093	0.531254	0.891245
ARRDC4	10.5789	-0.175135	0.248585	-0.704528	0.481104	0.872681
ARRDC5	10.1195	-0.175763	0.252789	-0.695297	0.486869	0.874688
ARSA	12.4979	-0.231908	0.251823	-0.920918	0.357093	0.8236
ARSB	9.70339	-0.231218	0.418741	-0.552174	0.580829	0.905565
ARSD	8.22679	0.0772721	0.276007	0.279965	0.779505	0.957405
ARSF	8.44059	1.01367	0.24606	4.1196	3.79532e-05	0.0308197
ARSG	10.6701	0.397308	0.244222	1.62683	0.103773	0.607383
ARSH	9.57162	0.126823	0.282155	0.44948	0.653085	0.927659
ARSI	9.15496	0.467329	0.254417	1.83686	0.06623	0.53341
ARSJ	9.21191	-0.405651	0.254884	-1.59151	0.111494	0.620864
ARSK	9.29248	0.586681	0.259623	2.25974	0.0238373	0.409953
ARSL	8.75914	0.0570065	0.293554	0.194194	0.846024	0.969295
ART1	9.27059	0.0290725	0.258533	0.112452	0.910465	0.982905
ART3	7.96678	0.127676	0.291774	0.437586	0.661687	0.930361
ART4	5.38847	-0.481564	0.321953	-1.49576	0.134716	0.650621
ART5	10.6724	0.324019	0.239075	1.3553	0.175322	0.697887
ARTN	7.13891	0.411953	0.288735	1.42675	0.153652	0.674442
ARV1	8.0421	-0.2796	0.267001	-1.04719	0.295012	0.791885
ARVCF	9.14062	0.440039	0.243297	1.80865	0.0705055	0.542799
ARX	7.7977	0.143227	0.258832	0.553358	0.580018	0.905239
AS3MT	10.494	-0.35108	0.250147	-1.4035	0.160469	0.680976
ASAH1	11.3772	-0.0477855	0.227497	-0.210049	0.833629	0.968389
ASAH2B	14.6237	-0.577312	0.220431	-2.61902	0.00881835	0.298025
ASAP1	11.0123	0.165015	0.228244	0.722974	0.469696	0.867775
ASAP2	8.35792	0.0810192	0.278327	0.291094	0.770979	0.956626
ASAP3	10.8197	-0.323332	0.252147	-1.28232	0.199731	0.719873
ASB1	9.67979	0.0402719	0.241631	0.166667	0.867632	0.972945
ASB10	11.7684	0.419152	0.197094	2.12666	0.0334483	0.447824
ASB11	10.415	-0.181883	0.247862	-0.733808	0.463066	0.865534
ASB12	10.0384	-0.0558044	0.232251	-0.240277	0.810116	0.962124
ASB13	7.46355	0.257946	0.300218	0.859196	0.390233	0.842476
ASB14	7.84909	-0.246733	0.257644	-0.957649	0.33824	0.814961
ASB15	7.90308	0.0698863	0.252044	0.277278	0.781567	0.957405
ASB16	7.0933	0.672916	0.265643	2.53316	0.0113039	0.323012
ASB17	9.65586	0.0840033	0.236493	0.355205	0.722436	0.945473
ASB18	10.3509	0.532231	0.222952	2.3872	0.0169774	0.368277
ASB2	9.32766	0.0361387	0.278651	0.129692	0.89681	0.979688
ASB3	7.52705	0.413972	0.265131	1.56138	0.118433	0.628939
ASB4	11.9405	-0.590669	0.241541	-2.44542	0.0144685	0.345561
ASB5	4.4128	0.212984	0.415045	0.513159	0.60784	0.914619
ASB6	10.1318	-0.0445829	0.231124	-0.192896	0.84704	0.969433
ASB7	5.22298	0.0644057	0.305318	0.210946	0.832929	0.968331
ASB8	8.67492	0.148767	0.252778	0.588526	0.556179	0.898052
ASB9	8.45756	0.148681	0.281962	0.52731	0.597978	0.911373
ASCC1	9.69138	-0.109723	0.253423	-0.432965	0.66504	0.930983
ASCC2	10.1617	0.070195	0.2282	0.307603	0.758385	0.954446
ASCC3	9.96656	-0.270008	0.250548	-1.07767	0.281181	0.781716
ASCL1	8.59184	-0.298779	0.290178	-1.02964	0.30318	0.798097
ASCL2	8.94361	0.0849355	0.276136	0.307586	0.758398	0.954446
ASCL3	7.19796	0.401727	0.28661	1.40165	0.16102	0.681634
ASCL4	11.6943	0.223925	0.219686	1.01929	0.308064	0.800224
ASCL5	9.86293	0.651567	0.226482	2.8769	0.00401598	0.231138
ASDURF	8.93122	-0.0904097	0.292861	-0.308712	0.757541	0.954148
ASF1A	9.82158	0.0637103	0.212637	0.29962	0.764467	0.95624
ASF1B	12.0485	0.0540626	0.237554	0.22758	0.819973	0.96458
ASGR1	8.71155	0.247032	0.24752	0.998029	0.318265	0.806208
ASGR2	11.1929	0.215628	0.252794	0.852979	0.393671	0.843646
ASH1L	10.6656	-0.129145	0.253857	-0.508733	0.61094	0.915634
ASH2L	11.3758	-0.434972	0.239425	-1.81673	0.0692578	0.539559
ASIC1	12.1209	0.183806	0.224603	0.81836	0.413152	0.848722
ASIC2	9.88511	0.518026	0.232343	2.22958	0.0257756	0.418983
ASIC3	8.9145	-0.58419	0.269708	-2.16601	0.0303104	0.436214
ASIC4	7.36431	0.529184	0.276534	1.91363	0.0556672	0.508949
ASIC5	7.68548	0.49864	0.241885	2.06148	0.0392575	0.472477
ASIP	5.56601	-0.187433	0.3772	-0.496907	0.619255	0.917064
ASL	12.4458	-0.09447	0.235052	-0.401912	0.687749	0.935072
ASMT	8.34565	0.368938	0.272897	1.35193	0.176397	0.69813
ASMTL	11.0803	0.558592	0.214407	2.60528	0.00917979	0.302682
ASNS	15.222	-0.00771014	0.225418	-0.0342037	0.972715	0.993756
ASNSD1	7.56257	0.397381	0.328815	1.20853	0.226845	0.737859
ASPA	8.43518	0.267759	0.25301	1.0583	0.289921	0.787537
ASPDH	8.59922	0.454333	0.279912	1.62313	0.104562	0.608414
ASPG	7.26135	0.00707533	0.307632	0.0229994	0.981651	0.995787
ASPH	14.8529	0.125611	0.205014	0.612694	0.540079	0.893284
ASPHD1	12.9095	0.0397512	0.22972	0.173042	0.862619	0.9718
ASPHD2	7.33036	0.335252	0.274586	1.22093	0.222111	0.733645
ASPM	8.82793	0.0681547	0.252553	0.269863	0.787266	0.957867
ASPN	9.06221	0.0125059	0.294189	0.0425098	0.966092	0.993167
ASPRV1	12.071	0.283716	0.285524	0.993667	0.320385	0.807799
ASPSCR1	11.5545	-0.316899	0.220421	-1.4377	0.150519	0.671538
ASRGL1	9.06835	0.218925	0.247433	0.884786	0.376272	0.836225
ASS1	29.0282	-0.115096	0.224809	-0.511972	0.608671	0.914619
ASTE1	7.76793	0.0370281	0.291768	0.126909	0.899012	0.980602
ASTL	9.83856	-0.34863	0.253752	-1.3739	0.169473	0.693894
ASTN1	5.75488	-0.00237937	0.324926	-0.00732281	0.994157	0.998315
ASTN2	9.83009	-0.335322	0.260062	-1.28939	0.197262	0.716207
ASXL1	10.7221	0.503642	0.226408	2.22449	0.0261157	0.421941
ASXL2	8.47797	0.211867	0.247039	0.857623	0.391101	0.842867
ASXL3	8.55388	0.421928	0.245136	1.7212	0.0852151	0.571272
ASZ1	8.67058	-0.114241	0.329742	-0.346455	0.729001	0.947739
ATAD1	8.81356	-0.197824	0.246642	-0.80207	0.422512	0.851398
ATAD2	11.2008	0.223413	0.226851	0.984844	0.3247	0.809681
ATAD2B	8.08543	-0.451379	0.288765	-1.56314	0.11802	0.627993
ATAD3A	16.4235	0.347082	0.23121	1.50116	0.133315	0.649016
ATAD3C	16.9478	0.116274	0.220539	0.527227	0.598036	0.911373
ATAD5	8.1495	-0.322497	0.24988	-1.29061	0.19684	0.715643
ATAT1	7.14075	-0.124041	0.295156	-0.420257	0.674298	0.931629
ATCAY	9.93295	-0.215447	0.257469	-0.836789	0.402711	0.845046
ATE1	9.06629	-0.207814	0.254381	-0.816941	0.413962	0.848722
ATF1	8.27041	-0.232371	0.27911	-0.832544	0.405102	0.845945
ATF2	11.432	0.681374	0.249631	2.72953	0.00634256	0.266202
ATF3	12.0565	-0.0942845	0.239233	-0.394111	0.693499	0.936956
ATF4	23.4069	-0.110762	0.234285	-0.472767	0.636379	0.922262
ATF5	7.31361	0.0372489	0.293498	0.126914	0.899009	0.980602
ATF6	6.88708	0.0797578	0.287677	0.277248	0.78159	0.957405
ATF6B	12.2004	-0.104587	0.214666	-0.487206	0.626112	0.918785
ATF7	10.0793	0.168919	0.250499	0.674331	0.500101	0.879309
ATF7IP	8.99736	0.377186	0.252421	1.49427	0.135104	0.650911
ATF7IP2	8.73698	0.238144	0.272959	0.872453	0.382961	0.839325
ATG10	7.66068	0.158916	0.272016	0.584214	0.559076	0.899546
ATG101	9.48344	0.236919	0.253951	0.932929	0.350856	0.821171
ATG12	10.7743	-0.09844	0.24424	-0.403046	0.686914	0.934675
ATG13	6.95042	0.178587	0.293622	0.608221	0.543041	0.894311
ATG14	17.6062	-0.472705	0.242102	-1.95251	0.050878	0.496898
ATG16L1	7.08652	0.0654997	0.265047	0.247125	0.804812	0.962124
ATG16L2	8.14803	0.396688	0.275726	1.4387	0.150234	0.670793
ATG2A	9.19582	-0.119965	0.271224	-0.442309	0.658266	0.929584
ATG2B	9.99585	0.385997	0.230552	1.67423	0.0940847	0.590313
ATG3	6.62487	-0.448892	0.317454	-1.41404	0.15735	0.6784
ATG4A	10.9981	-0.0774031	0.230203	-0.336238	0.736691	0.94945
ATG4B	9.84808	-0.18324	0.245997	-0.744888	0.45634	0.863968
ATG4C	9.88064	0.118664	0.243888	0.48655	0.626578	0.918785
ATG4D	9.01659	-0.253907	0.245958	-1.03232	0.301924	0.796362
ATG5	9.60704	0.125616	0.265733	0.472716	0.636416	0.922262
ATG7	8.89905	0.119678	0.237153	0.504644	0.613809	0.91584
ATG9A	9.1007	0.213981	0.249155	0.858826	0.390437	0.842476
ATG9B	8.82294	-0.109911	0.277352	-0.396288	0.691893	0.935839
ATIC	12.1964	0.0482813	0.222983	0.216524	0.828579	0.966606
ATL1	10.0722	0.447344	0.318845	1.40301	0.160613	0.680976
ATL2	11.2636	-0.136101	0.240302	-0.566374	0.57114	0.90285
ATL3	12.1978	-0.209403	0.236864	-0.884066	0.376661	0.836392
ATM	9.57134	0.016382	0.333306	0.0491502	0.9608	0.991648
ATMIN	9.48603	0.0265719	0.269456	0.0986128	0.921446	0.984511
ATN1	13.1602	0.393282	0.220709	1.7819	0.0747649	0.548326
ATOH1	8.83932	-0.0377884	0.257825	-0.146566	0.883474	0.975813
ATOH7	8.06293	0.195955	0.265936	0.736851	0.461213	0.865179
ATOH8	7.66003	0.261529	0.272793	0.95871	0.337705	0.814961
ATOX1	9.21861	0.338846	0.248032	1.36614	0.171896	0.696616
ATP10A	8.2372	0.541864	0.256172	2.11524	0.0344095	0.451628
ATP10B	7.26101	-0.396815	0.288132	-1.3772	0.168451	0.692376
ATP10D	9.28253	0.267266	0.254644	1.04957	0.293917	0.791211
ATP11A	8.04723	-0.0367498	0.276863	-0.132736	0.894402	0.978717
ATP11B	7.45496	0.114211	0.253721	0.450143	0.652608	0.927659
ATP11C	8.10261	0.263419	0.285308	0.923279	0.355862	0.822882
ATP12A	5.93071	-0.371683	0.329508	-1.12799	0.259322	0.764149
ATP13A1	9.87522	-0.162569	0.235748	-0.689588	0.490453	0.876063
ATP13A2	8.53348	-0.61529	0.278758	-2.20726	0.0272962	0.431334
ATP13A3	11.2859	0.077914	0.236764	0.329079	0.742096	0.95025
ATP13A4	11.0082	-0.192204	0.230819	-0.832707	0.40501	0.845945
ATP13A5	9.18548	0.171872	0.241635	0.711289	0.476905	0.871772
ATP1A1	9.1921	-0.327274	0.262358	-1.24743	0.212239	0.726441
ATP1A2	8.66891	0.263682	0.262695	1.00376	0.315495	0.806148
ATP1A3	9.76835	0.0783151	0.252776	0.309821	0.756697	0.953802
ATP1A4	7.61661	-0.160774	0.299623	-0.536586	0.591553	0.909781
ATP1B1	24.3233	-0.271235	0.22742	-1.19266	0.233002	0.741411
ATP1B2	9.8256	0.54546	0.231252	2.35873	0.0183377	0.37967
ATP1B3	16.5834	-0.265466	0.218241	-1.21639	0.223836	0.73479
ATP1B4	6.8716	-0.0814707	0.299382	-0.27213	0.785522	0.957642
ATP23	8.04696	-0.0772894	0.284714	-0.271464	0.786035	0.957642
ATP2A1	10.1005	-0.160778	0.227568	-0.706504	0.479875	0.872422
ATP2A2	11.8544	-0.70648	0.278704	-2.53488	0.0112487	0.323012
ATP2A3	10.1678	0.218152	0.222905	0.978676	0.32774	0.81097
ATP2B1	12.2492	-0.199981	0.235512	-0.849134	0.395807	0.844487
ATP2B2	7.86644	0.476555	0.258025	1.84693	0.0647567	0.529188
ATP2B3	7.99272	-0.0856392	0.284962	-0.300528	0.763774	0.955985
ATP2B4	17.7513	-0.102917	0.211572	-0.486437	0.626657	0.918785
ATP2C1	14.0166	-0.136726	0.227346	-0.601398	0.547575	0.896045
ATP2C2	9.68739	-0.0833042	0.248588	-0.335109	0.737543	0.94945
ATP4A	13.3572	0.331315	0.237851	1.39295	0.163634	0.686297
ATP4B	7.2704	0.331592	0.295266	1.12303	0.261426	0.764457
ATP5F1A	18.1214	0.00615027	0.235988	0.0260618	0.979208	0.995211
ATP5F1B	12.7573	-0.0377915	0.272213	-0.138831	0.889584	0.977142
ATP5F1C	18.8112	-0.19476	0.231868	-0.839962	0.40093	0.845046
ATP5F1D	11.0194	-0.557036	0.287485	-1.93762	0.0526697	0.502167
ATP5F1E	4.0376	0.456649	0.371368	1.22964	0.218833	0.731747
ATP5IF1	19.7611	0.129165	0.23098	0.559203	0.576023	0.904829
ATP5MC1	10.7962	0.0120633	0.241784	0.0498929	0.960208	0.991365
ATP5MC2	25.4992	-0.175599	0.230118	-0.763083	0.445414	0.859431
ATP5MC3	17.5945	0.383631	0.23066	1.66319	0.0962741	0.592761
ATP5ME	14.4275	-0.0431083	0.233913	-0.184292	0.853784	0.970885
ATP5MF	20.1444	0.094493	0.191695	0.492934	0.622059	0.917492
ATP5MG	24.2921	-0.475034	0.267748	-1.77418	0.0760327	0.550547
ATP5MGL	11.4994	0.404101	0.252971	1.59742	0.110171	0.61935
ATP5MJ	15.775	0.0948674	0.207562	0.457055	0.647631	0.925307
ATP5MK	12.2724	-0.20057	0.229769	-0.872919	0.382707	0.839242
ATP5PB	5.93581	0.0705237	0.319337	0.220844	0.825214	0.965697
ATP5PD	28.4163	-0.201771	0.22455	-0.898561	0.368887	0.831988
ATP5PF	13.402	-0.0673495	0.236318	-0.284996	0.775647	0.957364
ATP5PO	17.438	-0.187003	0.239663	-0.780276	0.435229	0.855647
ATP6AP1	9.66214	-0.401728	0.271494	-1.47969	0.138955	0.654507
ATP6AP1L	11.163	-0.2336	0.255544	-0.914129	0.360649	0.826624
ATP6AP2	16.2339	-0.296904	0.200967	-1.47737	0.139576	0.655726
ATP6V0A1	14.3806	0.255182	0.211822	1.2047	0.228319	0.738864
ATP6V0A2	7.92516	0.435368	0.259428	1.67819	0.0933105	0.588969
ATP6V0A4	6.99311	-0.137293	0.309771	-0.443207	0.657616	0.929553
ATP6V0B	12.3749	0.238177	0.255556	0.931996	0.351339	0.821226
ATP6V0C	12.4032	0.0988156	0.26075	0.378966	0.704713	0.942291
ATP6V0D1	8.50963	-0.253937	0.28484	-0.89151	0.372656	0.8341
ATP6V0D2	9.43061	0.533673	0.254901	2.09364	0.0362918	0.461572
ATP6V0E1	10.3408	-0.247887	0.265988	-0.931947	0.351364	0.821226
ATP6V0E2	10.7827	0.158634	0.235042	0.674917	0.499728	0.879309
ATP6V1A	8.83218	0.355151	0.247782	1.43332	0.151766	0.672485
ATP6V1B1	8.12269	-0.301127	0.361181	-0.833729	0.404434	0.845945
ATP6V1B2	14.1383	0.430739	0.197546	2.18045	0.0292239	0.434196
ATP6V1C1	8.92772	0.0677479	0.270702	0.250267	0.802381	0.962124
ATP6V1C2	11.077	0.412912	0.218919	1.88614	0.0592764	0.514933
ATP6V1D	7.53733	-0.0555491	0.281623	-0.197246	0.843635	0.969167
ATP6V1E1	12.9537	0.334832	0.211305	1.58459	0.11306	0.623079
ATP6V1E2	7.01716	0.95952	0.294938	3.25329	0.00114076	0.140397
ATP6V1F	12.0503	0.47269	0.24109	1.96064	0.0499209	0.495236
ATP6V1FNB	7.45258	-0.454499	0.334593	-1.35836	0.174348	0.697576
ATP6V1G1	17.5294	-0.0946685	0.211826	-0.446916	0.654936	0.928514
ATP6V1G2	6.704	0.110795	0.300657	0.368509	0.712494	0.943585
ATP6V1G3	9.45557	0.173024	0.244214	0.708492	0.47864	0.87209
ATP6V1H	10.4692	0.0787558	0.228265	0.34502	0.730079	0.94804
ATP7A	8.67959	-0.331463	0.348103	-0.952199	0.340996	0.81672
ATP7B	8.25179	-0.0589357	0.261788	-0.225127	0.82188	0.964996
ATP8A1	6.41051	-0.204664	0.299462	-0.68344	0.494329	0.877681
ATP8A2	10.8265	0.0535011	0.232332	0.230278	0.817875	0.963938
ATP8B1	11.3474	-0.0550285	0.227733	-0.241636	0.809062	0.962124
ATP8B2	9.22767	-0.0395857	0.256023	-0.154618	0.877123	0.974449
ATP8B3	8.63883	-0.284905	0.266639	-1.0685	0.285293	0.785122
ATP8B4	9.42999	0.517182	0.256487	2.01641	0.0437575	0.483529
ATP9A	10.0843	-0.0702492	0.251489	-0.279333	0.779989	0.957405
ATP9B	9.29572	-0.132593	0.252382	-0.525366	0.599329	0.911373
ATPAF1	11.9578	-0.301691	0.240054	-1.25677	0.208838	0.725598
ATPAF2	8.58037	0.236074	0.243442	0.969732	0.33218	0.813223
ATPSCKMT	9.13315	0.198859	0.26864	0.740246	0.459151	0.865076
ATR	11.7376	-0.247456	0.313177	-0.790147	0.429442	0.853485
ATRAID	10.7739	-0.000486864	0.271927	-0.00179042	0.998571	0.999213
ATRN	9.05106	-0.541741	0.282144	-1.92009	0.0548469	0.508573
ATRNL1	7.07814	-0.308242	0.304886	-1.01101	0.312013	0.803344
ATRX	36.5054	-0.289168	0.217219	-1.33123	0.183114	0.706533
ATXN1	12.2865	-0.209935	0.244255	-0.859491	0.39007	0.842476
ATXN10	7.56352	0.486233	0.274685	1.77014	0.0767032	0.551207
ATXN1L	26.7228	-0.257701	0.278757	-0.924467	0.355243	0.822882
ATXN2	13.7136	0.328794	0.226943	1.44879	0.147395	0.668158
ATXN2L	13.6194	-0.420337	0.242967	-1.73002	0.0836272	0.565908
ATXN3	10.8213	-0.202953	0.24587	-0.825449	0.409117	0.846595
ATXN3L	6.5724	-0.334854	0.321211	-1.04248	0.297191	0.793213
ATXN7	13.0655	0.175286	0.248865	0.704343	0.481219	0.872681
ATXN7L1	10.8638	0.120423	0.248943	0.483736	0.628573	0.919404
ATXN7L2	8.18555	0.203275	0.275825	0.736971	0.46114	0.865179
ATXN7L3	12.2547	-0.353829	0.245412	-1.44178	0.149366	0.669389
ATXN7L3B	8.5489	0.130291	0.259608	0.501878	0.615753	0.916296
AUH	10.3668	-0.168395	0.258171	-0.652263	0.514231	0.884618
AUNIP	11.685	-0.208953	0.215933	-0.967674	0.333207	0.813572
AUP1	10.7585	-0.227623	0.239328	-0.951092	0.341557	0.81722
AURKA	20.341	0.146603	0.210776	0.695538	0.486718	0.874503
AURKAIP1	22.0499	-0.14004	0.202629	-0.691116	0.489492	0.875447
AURKB	11.7807	-0.270379	0.239694	-1.12802	0.259313	0.764149
AURKC	9.62178	0.0367259	0.243265	0.150971	0.879998	0.975009
AUTS2	11.8413	0.306651	0.239731	1.27915	0.200845	0.720275
AVEN	10.6155	0.0265131	0.22053	0.120225	0.904305	0.981724
AVIL	8.72342	0.362821	0.264287	1.37283	0.169805	0.694028
AVL9	5.42509	0.0580236	0.369276	0.157128	0.875144	0.974037
AVP	6.63656	-0.0859617	0.327669	-0.262343	0.793057	0.959734
AVPI1	9.08876	-0.251572	0.251427	-1.00057	0.317032	0.806148
AVPR1A	10.7223	-0.34538	0.260233	-1.3272	0.184444	0.707573
AVPR1B	8.59566	0.320368	0.283414	1.13039	0.258312	0.762556
AVPR2	8.54969	0.377637	0.256619	1.47159	0.141132	0.657666
AWAT1	8.61705	0.246411	0.25029	0.984499	0.32487	0.809681
AWAT2	4.44271	0.366277	0.3614	1.01349	0.310824	0.802794
AXDND1	9.88202	0.187791	0.253082	0.742016	0.458077	0.864644
AXIN1	9.83134	0.0276406	0.263404	0.104936	0.916427	0.983257
AXIN2	8.47507	-0.346026	0.311114	-1.11222	0.266046	0.769043
AXL	14.0254	0.203908	0.232367	0.877525	0.380201	0.838444
AZGP1	9.77822	0.237172	0.265175	0.894398	0.371109	0.833378
AZI2	11.0445	-0.367276	0.249514	-1.47196	0.141031	0.657523
AZIN1	12.597	-0.285681	0.21756	-1.31311	0.189146	0.710736
AZIN2	6.29823	-0.391865	0.326225	-1.20121	0.229669	0.738864
AZU1	5.1502	0.253007	0.321433	0.787122	0.431211	0.854104
B2M	24.1704	-0.243295	0.377994	-0.643647	0.519804	0.887745
B3GALNT1	8.94753	0.101929	0.248988	0.409375	0.682265	0.933238
B3GALNT2	7.78764	-0.118327	0.27357	-0.43253	0.665356	0.930983
B3GALT1	10.092	0.348524	0.237483	1.46758	0.142219	0.660099
B3GALT2	7.87082	-0.0902027	0.260681	-0.346027	0.729322	0.947848
B3GALT4	8.68313	-0.18817	0.235599	-0.798687	0.424472	0.851943
B3GALT5	9.14183	0.111017	0.231581	0.479386	0.631664	0.920372
B3GALT6	10.4333	0.0474113	0.2662	0.178104	0.858641	0.971298
B3GAT1	14.7704	-0.174604	0.232742	-0.750204	0.453132	0.862674
B3GAT2	5.48691	-0.232999	0.328558	-0.709156	0.478228	0.871966
B3GAT3	16.6561	-0.10183	0.226919	-0.448752	0.65361	0.927838
B3GLCT	12.1965	0.25704	0.215052	1.19524	0.231992	0.740794
B3GNT2	8.61917	0.0816523	0.277889	0.29383	0.768887	0.956626
B3GNT3	10.7568	0.425442	0.227735	1.86814	0.0617423	0.520289
B3GNT4	8.1805	-0.0910179	0.257342	-0.353684	0.723576	0.946427
B3GNT5	8.86439	0.40384	0.251883	1.60328	0.108872	0.616745
B3GNT6	10.3526	0.445345	0.24844	1.79256	0.073043	0.547597
B3GNT7	6.65298	-0.420841	0.308642	-1.36353	0.172717	0.696616
B3GNT8	7.86737	-0.544146	0.296686	-1.83408	0.066642	0.534883
B3GNT9	7.49606	0.28386	0.273105	1.03938	0.298628	0.794286
B3GNTL1	6.61024	-0.370028	0.287393	-1.28753	0.197909	0.716338
B4GALNT1	8.75988	-0.0273398	0.257964	-0.105983	0.915596	0.983257
B4GALNT2	11.1238	-0.0018806	0.256201	-0.00734035	0.994143	0.998315
B4GALNT3	9.05208	-0.268519	0.26585	-1.01004	0.312476	0.803874
B4GALNT4	9.72104	0.141566	0.242585	0.583575	0.559506	0.899546
B4GALT1	7.96653	0.438611	0.26882	1.63162	0.102761	0.605146
B4GALT2	12.8483	-0.199092	0.244908	-0.812928	0.41626	0.850042
B4GALT3	10.7034	-0.184996	0.254763	-0.726149	0.467747	0.867677
B4GALT4	6.27667	-0.329258	0.31768	-1.03644	0.299995	0.794753
B4GALT5	9.55989	-0.262791	0.272012	-0.966102	0.333993	0.813711
B4GALT6	9.90238	-0.045193	0.275161	-0.164242	0.869541	0.973354
B4GALT7	19.5024	-0.313126	0.213554	-1.46626	0.142576	0.661261
B4GAT1	9.25536	0.151654	0.251174	0.603781	0.54599	0.895691
B9D1	7.92662	-0.250224	0.310212	-0.806623	0.419884	0.850745
B9D2	11.8145	0.178765	0.229498	0.778938	0.436016	0.856036
BAALC	10.0747	8.692e-05	0.232347	0.000374096	0.999702	0.999862
BAAT	7.08763	0.202765	0.268614	0.754859	0.450334	0.862079
BABAM1	10.0011	0.128898	0.265671	0.48518	0.627549	0.918901
BABAM2	11.7985	-0.164812	0.243261	-0.677511	0.498082	0.878838
BACE1	8.35544	0.0588134	0.24297	0.242061	0.808733	0.962124
BACE2	10.7275	0.0249183	0.247496	0.100682	0.919803	0.98431
BACH1	10.4667	0.113361	0.23685	0.478618	0.63221	0.920636
BACH2	5.99096	0.585711	0.30699	1.90792	0.0564022	0.509003
BAD	9.67024	0.012006	0.277316	0.0432934	0.965468	0.993008
BAG1	7.26261	0.423135	0.280871	1.50651	0.131936	0.647946
BAG2	11.086	0.40828	0.248886	1.64043	0.100917	0.601907
BAG3	7.92371	-0.122391	0.261338	-0.468326	0.639552	0.923123
BAG4	14.5102	-0.0460713	0.204912	-0.224834	0.822108	0.964996
BAG5	11.6598	-0.230646	0.238297	-0.967894	0.333097	0.813572
BAGE3	69.1465	0.0701155	0.236734	0.296179	0.767094	0.956626
BAGE5	45.019	-0.105103	0.205113	-0.512416	0.60836	0.914619
BAHCC1	7.25832	-0.54071	0.3025	-1.78747	0.0738615	0.548326
BAHD1	12.6385	0.0467799	0.226077	0.20692	0.836073	0.968706
BAIAP2	9.79506	-0.233376	0.251532	-0.927818	0.353502	0.822027
BAIAP2L1	9.56728	-0.0818249	0.240131	-0.340751	0.733291	0.948647
BAIAP2L2	6.90615	0.464441	0.301601	1.53992	0.12358	0.639173
BAIAP3	7.88448	-0.0227117	0.280427	-0.0809897	0.93545	0.98675
BAK1	20.9218	0.0888919	0.227357	0.39098	0.695812	0.937744
BAMBI	10.2942	0.070878	0.255313	0.277613	0.78131	0.957405
BANF1	12.45	-0.0815966	0.236911	-0.344418	0.730532	0.948146
BANF2	7.13221	0.218774	0.307896	0.710544	0.477367	0.871966
BANK1	16.3216	-0.440201	0.267559	-1.64525	0.0999177	0.599512
BANP	8.70503	0.16392	0.249291	0.657543	0.510832	0.883526
BAP1	10.0009	-0.334558	0.272611	-1.22724	0.219733	0.731939
BARD1	8.44094	0.256507	0.271032	0.946409	0.34394	0.818348
BARHL1	7.12054	0.041128	0.257699	0.159597	0.873199	0.973663
BARHL2	13.2505	0.0451467	0.210381	0.214595	0.830083	0.967153
BARX1	6.22185	0.387542	0.288225	1.34458	0.178761	0.701854
BARX2	10.9202	0.015002	0.274965	0.0545597	0.956489	0.991032
BASP1	30.6094	-0.208142	0.23722	-0.877424	0.380256	0.838444
BATF	6.73663	0.0320386	0.316419	0.101254	0.919349	0.98431
BATF2	6.5733	0.0020526	0.288681	0.00711026	0.994327	0.998315
BATF3	10.1818	-0.195016	0.275038	-0.70905	0.478293	0.871966
BAX	8.10629	-0.157797	0.250096	-0.630945	0.528076	0.889821
BAZ1A	11.2098	0.252688	0.215271	1.17381	0.240469	0.746415
BAZ1B	10.2319	-0.0578036	0.267396	-0.216173	0.828853	0.966624
BAZ2A	9.96819	0.000956401	0.247754	0.00386029	0.99692	0.999074
BAZ2B	8.70443	0.300805	0.254883	1.18017	0.237933	0.744493
BBC3	4.70442	-0.0875518	0.372199	-0.235228	0.814032	0.963075
BBIP1	10.7843	-0.199472	0.254495	-0.783795	0.43316	0.855076
BBLN	8.05707	-0.514086	0.286823	-1.79234	0.073078	0.547597
BBOF1	11.5098	-1.11531	0.277166	-4.02399	5.72195e-05	0.0395811
BBOX1	5.97246	0.253377	0.279645	0.906065	0.364902	0.828924
BBS1	5.89053	0.113584	0.321257	0.353562	0.723667	0.946427
BBS10	7.56896	0.215673	0.292529	0.737271	0.460957	0.865179
BBS12	10.4753	0.244393	0.250971	0.973791	0.33016	0.811832
BBS2	9.08172	-0.206474	0.284276	-0.726315	0.467646	0.867677
BBS4	10.3644	0.312487	0.258921	1.20688	0.227478	0.738374
BBS5	8.0919	0.242442	0.267091	0.907713	0.36403	0.828768
BBS7	8.30551	-0.0412303	0.279439	-0.147546	0.882701	0.975591
BBS9	5.68834	0.00510403	0.326491	0.015633	0.987527	0.996724
BBX	8.99926	0.142585	0.241048	0.591522	0.554171	0.897091
BCAM	12.9487	0.203247	0.247727	0.820447	0.411961	0.848182
BCAN	8.52997	-0.13529	0.270468	-0.500206	0.61693	0.916898
BCAP29	8.59417	-0.266055	0.249114	-1.06801	0.285518	0.785122
BCAP31	14.3799	0.430153	0.214751	2.00303	0.0451736	0.487208
BCAR1	7.69442	-0.16176	0.295918	-0.546638	0.584627	0.906826
BCAR3	11.697	0.215287	0.250798	0.858407	0.390668	0.842747
BCAS1	7.45507	0.0634624	0.281481	0.225459	0.821622	0.964996
BCAS2	16.3564	-0.0552885	0.206615	-0.267592	0.789014	0.95839
BCAS3	13.5446	0.249338	0.30693	0.812359	0.416586	0.850304
BCAS4	9.25499	0.520397	0.26828	1.93975	0.0524098	0.501401
BCAT1	10.5439	-0.267753	0.225236	-1.18876	0.234532	0.742154
BCAT2	8.70539	-0.336935	0.254171	-1.32563	0.184963	0.707687
BCCIP	13.2569	-0.161123	0.226964	-0.709906	0.477762	0.871966
BCDIN3D	6.91519	0.194845	0.321412	0.606216	0.544371	0.895319
BCHE	10.2144	0.237578	0.255807	0.928737	0.353026	0.821718
BCKDHA	11.7914	0.322391	0.23835	1.35259	0.176186	0.69813
BCKDHB	12.0171	0.259557	0.218717	1.18673	0.235335	0.742334
BCKDK	7.38973	0.170099	0.267561	0.635739	0.524946	0.889594
BCL10	12.4282	0.381504	0.221872	1.71948	0.0855266	0.572128
BCL11A	8.88988	0.379255	0.245234	1.5465	0.121983	0.635433
BCL11B	10.6251	0.2301	0.24144	0.953035	0.340573	0.816229
BCL2	7.79563	0.171758	0.252234	0.680948	0.495904	0.878047
BCL2A1	11.2673	-0.0443392	0.235706	-0.188112	0.850789	0.970145
BCL2L1	9.46833	-0.110596	0.277255	-0.398897	0.689969	0.935758
BCL2L10	10.7077	-0.0842368	0.236592	-0.356043	0.721809	0.945298
BCL2L11	11.4514	0.561948	0.233276	2.40894	0.0159988	0.358938
BCL2L12	8.75697	-0.0206673	0.277306	-0.0745287	0.94059	0.987869
BCL2L13	11.0984	-0.0995587	0.228677	-0.435368	0.663295	0.930639
BCL2L14	13.1375	0.0999957	0.214241	0.466744	0.640683	0.923635
BCL2L15	9.18364	-0.128362	0.254257	-0.504851	0.613663	0.915812
BCL2L2	21.4149	-0.453886	0.222153	-2.04313	0.0410399	0.479304
BCL3	7.05951	0.193374	0.267124	0.72391	0.469121	0.867748
BCL6	8.38797	-0.118712	0.271998	-0.436444	0.662515	0.930361
BCL6B	9.99534	0.614609	0.232901	2.63892	0.00831696	0.295832
BCL7A	6.93941	0.518116	0.270527	1.91521	0.0554654	0.508949
BCL7B	10.1117	0.182973	0.236844	0.772547	0.439791	0.857026
BCL7C	15.243	-0.103687	0.215126	-0.481985	0.629817	0.919566
BCL9	9.35831	-0.0633188	0.277758	-0.227964	0.819674	0.964528
BCL9L	11.2083	-0.334986	0.275528	-1.2158	0.224063	0.73479
BCLAF1	13.1202	-0.257191	0.2417	-1.06409	0.287287	0.785965
BCLAF3	7.17894	0.0119884	0.320156	0.0374455	0.97013	0.993756
BCO1	9.95545	0.179115	0.215445	0.831372	0.405763	0.845945
BCO2	10.2124	0.0754512	0.242268	0.311437	0.755469	0.953798
BCOR	6.20055	0.256887	0.277966	0.924168	0.355399	0.822882
BCORL1	8.5354	-0.0649421	0.267331	-0.242928	0.808061	0.962124
BCR	8.64588	-0.194339	0.266425	-0.729433	0.465737	0.866493
BCS1L	10.6937	0.709675	0.245187	2.89442	0.00379855	0.227154
BDH1	7.74035	-0.200936	0.293631	-0.684313	0.493778	0.877453
BDH2	11.5998	0.238337	0.217391	1.09635	0.272924	0.775961
BDKRB1	10.0988	-0.145091	0.23714	-0.611838	0.540645	0.89348
BDKRB2	7.35994	-0.247953	0.295567	-0.838908	0.401521	0.845046
BDNF	9.22328	-0.303234	0.26994	-1.12334	0.261294	0.764457
BDP1	8.07057	-0.388684	0.287351	-1.35265	0.176169	0.69813
BEAN1	11.524	0.322342	0.23783	1.35535	0.175307	0.697887
BECN1	13.878	-0.355715	0.214821	-1.65587	0.0977487	0.593708
BECN2	9.67972	0.540204	0.227208	2.37757	0.017427	0.370289
BEGAIN	13.6854	0.144973	0.242918	0.596797	0.550643	0.896079
BEND2	4.70047	-0.0407393	0.346605	-0.117538	0.906433	0.981842
BEND3	9.1689	0.461429	0.257881	1.78931	0.0735646	0.548326
BEND4	9.93127	0.386936	0.224307	1.72503	0.0845222	0.568258
BEND5	7.39279	-0.189815	0.277039	-0.685157	0.493245	0.87717
BEND6	11.1893	0.193215	0.23471	0.823206	0.410391	0.847041
BEND7	9.95393	0.312014	0.238571	1.30785	0.190925	0.710736
BEST1	9.79983	0.0695533	0.291711	0.238432	0.811546	0.962259
BEST2	7.8796	0.18371	0.269182	0.682476	0.494938	0.877952
BEST3	10.7434	-0.699491	0.345458	-2.02483	0.0428852	0.48193
BEST4	7.91966	0.902485	0.286294	3.1523	0.00161989	0.158514
BET1	11.8867	-0.0855815	0.251407	-0.340409	0.733548	0.948647
BET1L	10.4963	0.0491144	0.239484	0.205084	0.837506	0.968706
BEX1	6.83828	-0.279043	0.295822	-0.94328	0.345537	0.819177
BEX2	8.90868	-0.233683	0.257234	-0.908446	0.363643	0.828768
BEX3	8.76896	-0.186685	0.267402	-0.698146	0.485086	0.873848
BEX4	11.1234	0.105086	0.229991	0.456914	0.647733	0.925307
BEX5	4.93837	-0.0981328	0.34101	-0.287771	0.773522	0.95695
BFAR	7.98319	0.361783	0.27411	1.31985	0.186885	0.709011
BFSP1	8.21772	0.446418	0.262471	1.70083	0.0889745	0.577512
BFSP2	7.52479	-0.182901	0.315074	-0.580503	0.561576	0.90015
BGLAP	10.6877	-0.242619	0.295164	-0.821981	0.411088	0.847484
BGN	13.8751	0.0781971	0.255609	0.305924	0.759662	0.955049
BHLHA15	7.9551	-0.261886	0.277984	-0.942089	0.346147	0.8193
BHLHA9	5.76922	0.0150867	0.292958	0.051498	0.958929	0.99107
BHLHB9	5.20206	-0.074693	0.319534	-0.233756	0.815174	0.963563
BHLHE22	8.59648	0.0780796	0.254748	0.306497	0.759226	0.954822
BHLHE23	7.11572	-0.0275663	0.266862	-0.103298	0.917726	0.983884
BHLHE40	7.58168	0.510607	0.340069	1.50148	0.133231	0.649016
BHLHE41	9.13355	-0.156343	0.233178	-0.67049	0.502545	0.880792
BHMT	9.04037	0.142878	0.256343	0.557369	0.577275	0.904999
BHMT2	9.74313	0.161436	0.249453	0.647161	0.517528	0.88572
BICC1	4.69909	0.802273	0.334637	2.39745	0.0165098	0.364137
BICD1	10.8377	-0.249872	0.26536	-0.941635	0.34638	0.8193
BICD2	13.9392	-0.0804815	0.233639	-0.34447	0.730493	0.948146
BICDL1	8.72817	0.199231	0.257735	0.773005	0.43952	0.857026
BICDL2	11.3185	0.66668	0.244408	2.72774	0.00637704	0.267049
BICRA	11.3229	0.271354	0.243716	1.1134	0.265537	0.768903
BICRAL	9.39316	0.0508137	0.248594	0.204405	0.838037	0.968706
BID	7.13602	0.226287	0.280041	0.808049	0.419062	0.850412
BIK	8.66135	0.489325	0.244482	2.00148	0.0453412	0.487208
BIN1	9.37577	0.0789111	0.246388	0.320271	0.748763	0.951899
BIN2	16.7654	0.0304494	0.209752	0.145168	0.884578	0.975825
BIN3	8.83951	-0.00816477	0.288341	-0.0283163	0.97741	0.994767
BIRC2	8.60403	0.564534	0.283127	1.99393	0.0461597	0.487931
BIRC3	9.61984	-0.541209	0.277322	-1.95155	0.0509916	0.496898
BIRC5	23.4253	0.28218	0.206294	1.36785	0.171359	0.69634
BIRC6	7.77847	0.297546	0.280287	1.06157	0.288429	0.787159
BIRC7	9.19728	0.104263	0.287484	0.362675	0.716848	0.944271
BIRC8	8.66902	0.265121	0.268167	0.988642	0.322838	0.80877
BIVM	9.66445	0.0464172	0.228721	0.202942	0.83918	0.968706
BLCAP	10.2043	-0.573252	0.283505	-2.02202	0.0431747	0.483077
BLID	6.86629	-0.472515	0.311889	-1.51501	0.129769	0.645631
BLK	7.49495	0.61436	0.283861	2.1643	0.0304415	0.436413
BLM	14.384	-0.0719808	0.210481	-0.341982	0.732365	0.948647
BLMH	12.4068	-0.212667	0.22109	-0.961901	0.3361	0.81427
BLNK	7.89019	-0.296623	0.29529	-1.00451	0.315132	0.806148
BLOC1S1	9.03259	-0.0964757	0.255619	-0.37742	0.705862	0.942404
BLOC1S2	12.8159	0.235764	0.22475	1.04901	0.294175	0.791474
BLOC1S3	8.32274	-0.216455	0.270307	-0.800776	0.423262	0.851398
BLOC1S4	6.50667	0.089396	0.308447	0.289826	0.77195	0.956626
BLOC1S5	8.82665	0.0148388	0.240252	0.0617634	0.950751	0.990481
BLOC1S6	14.1728	-0.410424	0.250677	-1.63726	0.101576	0.603879
BLVRA	13.0199	0.121241	0.218697	0.554378	0.57932	0.904999
BLVRB	10.9911	-0.453213	0.255215	-1.77581	0.0757648	0.550393
BLZF1	9.06007	0.51385	0.287798	1.78546	0.0741873	0.548326
BMERB1	86.968	0.539308	0.270934	1.99055	0.0465304	0.487931
BMF	10.7715	0.205729	0.222797	0.923393	0.355802	0.822882
BMI1	8.20015	0.00523381	0.278908	0.0187654	0.985028	0.995906
BMP1	7.72126	0.205257	0.251166	0.817215	0.413806	0.848722
BMP10	9.04183	-0.365567	0.278784	-1.31129	0.189759	0.710736
BMP15	12.4299	-0.226638	0.262671	-0.862822	0.388236	0.841834
BMP2	9.58926	0.487977	0.244745	1.99382	0.0461721	0.487931
BMP2K	8.67648	-0.0280622	0.261016	-0.107512	0.914383	0.983257
BMP3	9.05073	0.317353	0.246229	1.28885	0.19745	0.716207
BMP4	11.694	0.0534745	0.219924	0.24315	0.807889	0.962124
BMP5	9.17454	0.188945	0.238303	0.792879	0.427848	0.852835
BMP6	10.1439	0.253566	0.222972	1.13721	0.25545	0.760723
BMP7	7.971	0.523611	0.256575	2.04077	0.0412733	0.479304
BMP8A	10.6292	0.125181	0.244699	0.511571	0.608951	0.914619
BMP8B	9.82752	-0.289043	0.242436	-1.19224	0.233166	0.741411
BMPER	9.00563	-0.226658	0.280733	-0.80738	0.419448	0.850448
BMPR1A	10.0137	0.254492	0.268829	0.946668	0.343808	0.818348
BMPR1B	8.1681	-0.0170423	0.289458	-0.0588765	0.953051	0.990537
BMPR2	11.608	0.0769706	0.23499	0.327549	0.743253	0.950468
BMS1	18.751	-0.289916	0.245499	-1.18093	0.237632	0.744162
BMT2	8.62922	0.0552446	0.273753	0.201804	0.84007	0.968706
BMX	7.30626	0.0949559	0.270951	0.350454	0.725998	0.946956
BNC1	9.93081	0.426163	0.217171	1.96234	0.0497229	0.494502
BNC2	8.01938	0.538748	0.258302	2.08573	0.0370031	0.462588
BNIP1	10.7031	0.0957895	0.235526	0.406704	0.684225	0.933612
BNIP2	10.0221	-0.340335	0.265948	-1.27971	0.200648	0.720268
BNIP3	8.86619	0.144236	0.248965	0.579342	0.562359	0.90038
BNIP3L	14.5957	-0.547063	0.235508	-2.32291	0.0201842	0.394752
BNIP5	9.65851	-0.00478702	0.241017	-0.0198617	0.984154	0.9959
BNIPL	10.0897	-0.563018	0.283652	-1.98489	0.047157	0.487931
BOC	10.5696	-0.230938	0.23431	-0.985608	0.324325	0.809681
BOD1	11.284	-0.548747	0.252937	-2.1695	0.0300447	0.436009
BOD1L1	9.43287	-0.0521607	0.261205	-0.199693	0.841721	0.969167
BOD1L2	6.09111	0.104676	0.281103	0.372374	0.709614	0.943445
BOK	9.66545	0.338734	0.20797	1.62876	0.103363	0.605781
BOLA1	8.87699	0.116608	0.240279	0.485302	0.627462	0.918901
BOLA2B	17.4668	0.154094	0.237603	0.648536	0.516638	0.885365
BOLA3	18.4388	-0.00489464	0.214896	-0.0227767	0.981828	0.995787
BOLL	9.95912	-0.0741512	0.247576	-0.299509	0.764552	0.95624
BOP1	8.00881	0.0044204	0.268231	0.0164798	0.986852	0.996724
BORA	6.62216	0.439336	0.26717	1.64441	0.100093	0.599725
BORCS5	11.7985	-0.117655	0.220981	-0.53242	0.594435	0.910654
BORCS6	7.55386	-0.506361	0.309954	-1.63366	0.10233	0.60447
BORCS7	8.10947	0.66614	0.245179	2.71696	0.00658855	0.267955
BORCS8	12.204	0.270176	0.227817	1.18593	0.235649	0.742686
BPGM	10.062	0.0723714	0.242528	0.298405	0.765394	0.956393
BPHL	7.50688	0.237749	0.280653	0.84713	0.396923	0.844487
BPI	7.08427	0.152146	0.294143	0.517252	0.604981	0.914103
BPIFA1	8.79157	0.0203228	0.263775	0.0770461	0.938587	0.987383
BPIFA2	9.72536	0.572697	0.247366	2.31518	0.0206032	0.396299
BPIFA3	12.0916	0.425031	0.200368	2.12125	0.0339006	0.449097
BPIFB1	7.43721	0.366454	0.28212	1.29893	0.193967	0.71341
BPIFB2	9.99686	0.0488703	0.248265	0.196847	0.843947	0.969167
BPIFB3	7.76386	0.459422	0.27696	1.6588	0.0971559	0.592761
BPIFB4	4.80598	0.0474366	0.374529	0.126657	0.899212	0.980616
BPIFB6	8.73006	0.296945	0.269534	1.10169	0.270595	0.77329
BPIFC	8.80602	0.334633	0.261222	1.28103	0.200183	0.720078
BPNT1	9.79593	0.0450541	0.274553	0.1641	0.869652	0.973362
BPNT2	11.6727	-0.208931	0.225498	-0.92653	0.354171	0.8225
BPTF	11.7427	0.0155394	0.226024	0.0687512	0.945188	0.989131
BPY2	11.3164	0.0309716	0.347664	0.0890849	0.929014	0.985584
BRAF	15.9537	0.539387	0.209531	2.57426	0.0100455	0.308017
BRAP	10.2857	0.213709	0.231053	0.924935	0.355	0.822882
BRAT1	11.2924	0.0507629	0.220331	0.230394	0.817786	0.963938
BRCA1	12.3853	-0.301619	0.213361	-1.41366	0.157463	0.678635
BRCA2	10.33	0.202342	0.215874	0.937313	0.348598	0.820497
BRCC3	9.71483	0.242584	0.253929	0.955323	0.339414	0.815337
BRD1	10.4375	0.0917173	0.250028	0.366828	0.713747	0.943964
BRD2	16.3448	-0.0153028	0.24292	-0.0629954	0.94977	0.990481
BRD3	9.12887	0.297929	0.274824	1.08407	0.278332	0.779379
BRD3OS	6.71852	-0.0377572	0.289927	-0.13023	0.896384	0.97966
BRD4	13.5401	-0.474696	0.270542	-1.75461	0.0793255	0.555929
BRD7	15.2323	-0.226979	0.215562	-1.05296	0.292358	0.788942
BRD8	10.5098	-0.149587	0.243272	-0.614898	0.538622	0.89287
BRD9	8.15306	0.758712	0.287573	2.63833	0.0083315	0.295832
BRDT	8.05024	0.426525	0.260517	1.63722	0.101584	0.603879
BRF1	10.9603	-0.0418819	0.239597	-0.174802	0.861236	0.971375
BRF2	8.10495	0.731868	0.281919	2.59602	0.00943096	0.303527
BRI3	11.0337	0.0419599	0.271247	0.154693	0.877064	0.974449
BRI3BP	12.8008	-0.30471	0.235574	-1.29348	0.195846	0.71414
BRICD5	8.58053	0.441484	0.255503	1.7279	0.0840054	0.567029
BRINP1	9.03576	-0.072473	0.247531	-0.292783	0.769688	0.956626
BRINP2	10.5408	0.23852	0.234065	1.01903	0.308187	0.800224
BRINP3	7.70672	-0.301463	0.278926	-1.0808	0.279788	0.780358
BRIP1	9.94211	0.122922	0.25235	0.487108	0.626182	0.918785
BRIX1	13.0646	-0.139907	0.223413	-0.626226	0.531167	0.891245
BRK1	9.98363	0.0726182	0.250161	0.290286	0.771598	0.956626
BRME1	15.1196	-0.416705	0.228713	-1.82196	0.0684617	0.537825
BRMS1	11.7072	-1.09746	0.278867	-3.93543	8.30477e-05	0.0474097
BRMS1L	9.44869	0.456224	0.215963	2.11252	0.0346423	0.453726
BROX	12.1585	0.237813	0.20327	1.16994	0.242026	0.748284
BRPF1	7.83625	0.0436164	0.282271	0.15452	0.8772	0.974449
BRPF3	9.78251	0.279255	0.338197	0.825715	0.408966	0.846595
BRS3	9.6119	0.531619	0.244861	2.17111	0.0299231	0.436009
BRSK1	7.32406	0.508115	0.278974	1.82137	0.0685501	0.537825
BRSK2	9.85426	-0.496621	0.272733	-1.82091	0.0686212	0.537825
BRWD1	19.1973	-0.317435	0.234133	-1.35579	0.175167	0.69786
BRWD3	11.6796	-0.143865	0.258198	-0.557187	0.5774	0.904999
BSCL2	8.12313	-0.0116583	0.265898	-0.043845	0.965028	0.993008
BSDC1	11.0053	0.311674	0.253405	1.22994	0.218718	0.731747
BSG	13.4386	0.366093	0.250293	1.46266	0.14356	0.662384
BSN	11.4088	0.0468348	0.237388	0.197292	0.843599	0.969167
BSND	9.03062	0.501969	0.246766	2.03419	0.0419323	0.479304
BSPH1	9.74202	0.276162	0.264872	1.04262	0.297123	0.793213
BSPRY	6.75043	-0.438448	0.294171	-1.49045	0.136106	0.65153
BST1	11.891	0.212419	0.223384	0.950918	0.341646	0.81722
BST2	9.17939	-0.458751	0.261576	-1.7538	0.0794653	0.556066
BSX	7.08336	-0.126728	0.305038	-0.415449	0.677814	0.932453
BTAF1	11.5854	0.18415	0.22375	0.823019	0.410497	0.847166
BTBD1	10.992	0.275369	0.240091	1.14694	0.251408	0.757102
BTBD10	13.2755	0.0564903	0.223112	0.253193	0.800119	0.962025
BTBD11	10.1768	-0.0842181	0.221295	-0.38057	0.703523	0.941796
BTBD16	8.3374	-0.10862	0.27395	-0.396496	0.691739	0.935839
BTBD17	5.85813	0.148611	0.29108	0.51055	0.609666	0.915038
BTBD18	8.89833	0.145504	0.258645	0.562561	0.573734	0.904246
BTBD19	8.42998	0.37116	0.261302	1.42042	0.155484	0.677897
BTBD2	8.59451	-0.131648	0.30134	-0.436876	0.662202	0.930361
BTBD3	9.33907	-0.0416132	0.245361	-0.169599	0.865325	0.972494
BTBD6	31.1531	0.176531	0.200047	0.882449	0.377534	0.836854
BTBD7	10.2726	-0.175095	0.229088	-0.764316	0.444679	0.858943
BTBD8	8.83718	0.0665848	0.254428	0.261704	0.79355	0.959765
BTBD9	11.0886	0.478931	0.245395	1.95167	0.0509769	0.496898
BTC	14.3511	0.0224389	0.214572	0.104575	0.916713	0.983257
BTD	7.82122	0.450373	0.276869	1.62666	0.103809	0.607405
BTF3	61.9499	-0.0524622	0.222319	-0.235977	0.813451	0.962961
BTF3L4	11.0477	-0.430871	0.261616	-1.64696	0.0995665	0.599025
BTG1	14.4047	-0.402053	0.258405	-1.5559	0.119731	0.632369
BTG2	8.68537	-0.20628	0.271624	-0.759433	0.447594	0.86041
BTG3	9.86448	0.628521	0.240794	2.61021	0.00904879	0.30087
BTG4	9.54754	-0.161329	0.262807	-0.613868	0.539303	0.893097
BTK	9.36546	0.136752	0.24432	0.559725	0.575667	0.904829
BTLA	9.94087	0.220678	0.396565	0.556475	0.577886	0.904999
BTN1A1	10.9592	0.368556	0.254319	1.44919	0.147285	0.668158
BTN2A1	11.8368	0.403486	0.208571	1.93453	0.0530485	0.502938
BTN2A2	6.0809	-0.514318	0.353684	-1.45417	0.145898	0.666341
BTN3A1	12.4815	0.354895	0.237047	1.49715	0.134354	0.64955
BTN3A2	5.06257	0.477271	0.359335	1.3282	0.18411	0.707256
BTN3A3	10.3147	0.270565	0.238704	1.13347	0.257016	0.761588
BTNL2	11.0621	0.000719611	0.232296	0.00309782	0.997528	0.999093
BTNL3	10.4924	-0.114121	0.230313	-0.495502	0.620246	0.917064
BTNL8	8.18586	-0.118408	0.287656	-0.411632	0.680609	0.933234
BTNL9	9.77132	-0.271895	0.238295	-1.141	0.253871	0.759347
BTRC	10.6747	0.330908	0.223864	1.47817	0.139363	0.655638
BUB1	7.36265	0.0425196	0.296122	0.143588	0.885826	0.976145
BUB1B	11.2318	-0.434584	0.259816	-1.67266	0.0943948	0.590685
BUB3	11.634	-0.0717532	0.233297	-0.307562	0.758416	0.954446
BUD13	9.84936	-0.348289	0.272249	-1.2793	0.200791	0.720268
BUD23	9.47707	0.240859	0.254176	0.947609	0.343329	0.818331
BUD31	10.5315	0.00786396	0.238859	0.0329231	0.973736	0.993951
BVES	10.2449	-0.339886	0.245772	-1.38293	0.166685	0.690326
BYSL	9.64055	-0.177421	0.235913	-0.752061	0.452014	0.862156
BZW1	14.4094	0.34029	0.224831	1.51354	0.130143	0.646342
BZW2	11.8268	0.443547	0.23354	1.89924	0.0575333	0.511092
C10orf105	11.3554	0.0668008	0.25827	0.258647	0.795907	0.960654
C10orf120	7.85856	0.168833	0.276231	0.6112	0.541067	0.89348
C10orf126	8.52837	0.0668125	0.26719	0.250056	0.802544	0.962124
C10orf143	6.7498	0.189551	0.28175	0.672765	0.501097	0.879852
C10orf53	8.35666	-0.0456174	0.27417	-0.166384	0.867855	0.972945
C10orf62	11.2294	0.31403	0.215623	1.45638	0.145287	0.665078
C10orf67	9.63381	0.375069	0.253847	1.47754	0.139531	0.655726
C10orf71	8.61454	0.650537	0.252246	2.57898	0.00990932	0.307982
C10orf82	10.7237	0.284054	0.24194	1.17407	0.240368	0.746415
C10orf88	9.0858	0.259586	0.25114	1.03363	0.301307	0.795999
C10orf90	8.63461	0.245073	0.267865	0.914913	0.360237	0.826453
C10orf95	14.648	-0.207857	0.228593	-0.909288	0.363198	0.828564
C10orf99	11.1047	-0.607457	0.251878	-2.41171	0.0158778	0.358605
C11orf1	9.23348	0.285836	0.259228	1.10264	0.270182	0.77277
C11orf16	12.7159	0.0538443	0.247887	0.217213	0.828042	0.966282
C11orf21	18.3419	-0.234067	0.367771	-0.636449	0.524484	0.889594
C11orf24	9.291	1.15087	0.274188	4.19737	2.70036e-05	0.0258931
C11orf42	8.44295	0.214102	0.253813	0.843543	0.398925	0.844929
C11orf45	7.04141	0.222711	0.30432	0.731829	0.464273	0.865941
C11orf49	8.34924	0.0680619	0.251976	0.270113	0.787073	0.957853
C11orf52	6.75924	0.0935155	0.285296	0.327784	0.743075	0.950446
C11orf53	5.74356	0.32994	0.31813	1.03712	0.299679	0.794715
C11orf54	6.51931	-0.159785	0.331693	-0.481727	0.63	0.91959
C11orf58	20.5618	-0.00232481	0.211611	-0.0109862	0.991234	0.997397
C11orf65	11.5716	0.0311897	0.248588	0.125468	0.900153	0.980616
C11orf68	7.62331	-0.084976	0.292456	-0.29056	0.771388	0.956626
C11orf71	7.80585	-0.0979211	0.264008	-0.370902	0.710711	0.943478
C11orf80	13.4351	0.161032	0.202307	0.795975	0.426046	0.852412
C11orf86	6.98037	0.386389	0.28482	1.35661	0.174905	0.69786
C11orf87	10.8585	0.104808	0.218715	0.479198	0.631798	0.920372
C11orf91	7.99969	0.0464498	0.278177	0.166979	0.867386	0.972945
C11orf94	8.13459	0.476912	0.273188	1.74573	0.0808583	0.558508
C11orf96	10.5191	0.28255	0.354284	0.797523	0.425147	0.85204
C11orf97	8.84717	0.699499	0.251028	2.78654	0.00532742	0.256352
C12orf29	9.01619	-0.0513454	0.246547	-0.208258	0.835027	0.968503
C12orf4	4.6909	0.198579	0.34841	0.569957	0.568707	0.902062
C12orf40	7.94678	0.974536	0.287617	3.38832	0.000703233	0.109452
C12orf42	8.4665	0.266798	0.263136	1.01392	0.310623	0.802643
C12orf43	10.2598	0.120992	0.238606	0.50708	0.612099	0.915699
C12orf50	8.86219	-0.430508	0.281846	-1.52746	0.126647	0.641566
C12orf54	5.90189	0.269255	0.351137	0.76681	0.443194	0.858017
C12orf56	9.31763	0.31578	0.242963	1.29971	0.193701	0.71314
C12orf57	12.6898	0.0500472	0.251405	0.19907	0.842208	0.969167
C12orf60	7.14688	-0.2791	0.313201	-0.891119	0.372865	0.8341
C12orf66	8.35483	0.294092	0.274501	1.07137	0.284004	0.783767
C12orf71	7.823	-0.18442	0.256318	-0.719495	0.471836	0.868567
C12orf73	7.46388	0.424167	0.292081	1.45222	0.14644	0.66663
C12orf75	3.84913	0.332867	0.456497	0.729177	0.465893	0.86651
C12orf76	11.0907	0.0956323	0.222219	0.430351	0.66694	0.930983
C13orf42	7.60962	0.293657	0.288804	1.0168	0.309248	0.800596
C13orf46	8.52754	-0.0601115	0.260683	-0.230592	0.817632	0.96393
C14orf119	14.6954	0.199246	0.263478	0.756215	0.44952	0.861821
C14orf132	6.50189	0.0605503	0.3057	0.198071	0.84299	0.969167
C14orf177	11.0726	-0.148598	0.238799	-0.622274	0.533761	0.891549
C14orf178	10.3638	-0.121208	0.253945	-0.477299	0.633149	0.920955
C14orf180	4.6294	0.408604	0.330046	1.23802	0.215708	0.730294
C14orf28	10.2481	0.351872	0.218043	1.61377	0.106576	0.613414
C14orf39	8.26325	0.168585	0.253519	0.664979	0.506064	0.882105
C14orf93	6.49477	-0.126982	0.319392	-0.397574	0.690945	0.935839
C15orf39	9.4625	0.12772	0.251176	0.50849	0.61111	0.91566
C15orf40	10.3249	0.00401366	0.252239	0.0159121	0.987304	0.996724
C15orf48	23.079	-0.0751862	0.265896	-0.282765	0.777357	0.957405
C15orf61	9.97677	0.137379	0.358655	0.38304	0.70169	0.940703
C15orf62	14.0971	0.263133	0.235307	1.11825	0.263459	0.765856
C15orf65	5.94196	0.146416	0.295101	0.496157	0.619784	0.917064
C16orf46	8.3548	0.254875	0.240811	1.0584	0.289872	0.787537
C16orf54	6.84349	0.179729	0.283753	0.633399	0.526473	0.889698
C16orf70	11.3868	0.280987	0.234254	1.19949	0.230336	0.739221
C16orf72	5.9802	-0.0653739	0.334558	-0.195404	0.845077	0.969167
C16orf74	9.20647	0.318728	0.254261	1.25354	0.210007	0.725882
C16orf78	8.36449	0.0368269	0.260762	0.141228	0.88769	0.976694
C16orf82	7.11047	-0.529085	0.317632	-1.66572	0.0957697	0.592761
C16orf86	9.02899	0.0368938	0.248594	0.14841	0.882019	0.975591
C16orf87	7.67119	0.511807	0.266039	1.9238	0.0543793	0.508573
C16orf89	7.27674	-0.0087701	0.293083	-0.0299236	0.976128	0.994468
C16orf90	6.6222	0.385485	0.29302	1.31556	0.188322	0.710736
C16orf91	9.12808	-0.0176793	0.261575	-0.0675876	0.946114	0.989615
C16orf92	7.91873	-0.0308706	0.282513	-0.109272	0.912987	0.983257
C16orf95	10.4055	0.110502	0.230519	0.479362	0.631681	0.920372
C16orf96	8.20163	-0.595505	0.278038	-2.14181	0.0322087	0.442019
C17orf100	6.28639	0.205263	0.283505	0.72402	0.469053	0.867748
C17orf107	6.52486	0.188341	0.285645	0.659355	0.509668	0.883277
C17orf113	7.45247	-0.121006	0.291333	-0.415353	0.677884	0.932453
C17orf49	9.7089	-0.215796	0.237864	-0.907223	0.364289	0.828768
C17orf50	8.83672	-0.26928	0.245125	-1.09854	0.271967	0.774662
C17orf58	14.2303	0.163953	0.266382	0.615481	0.538237	0.89287
C17orf64	6.13107	0.85173	0.337758	2.52172	0.0116782	0.325544
C17orf67	10.0126	-0.0755511	0.270035	-0.279782	0.779645	0.957405
C17orf75	11.1094	-0.10801	0.25174	-0.429055	0.667883	0.930983
C17orf78	9.15702	0.324751	0.242313	1.34021	0.180176	0.703123
C17orf80	9.22651	0.0361905	0.265979	0.136065	0.89177	0.977866
C17orf97	11.4306	0.0816331	0.221373	0.368758	0.712308	0.943585
C17orf98	8.51443	0.316616	0.265463	1.1927	0.232988	0.741411
C17orf99	8.91875	-0.760313	0.29021	-2.61987	0.00879631	0.298025
C18orf21	10.8028	-0.164081	0.245927	-0.667193	0.504649	0.881442
C18orf25	12.6224	-0.220311	0.220938	-0.997162	0.318686	0.806283
C18orf32	6.05478	0.300938	0.329056	0.914548	0.360429	0.826571
C18orf54	11.8818	0.217043	0.223749	0.97003	0.332032	0.813223
C18orf63	8.86777	-0.089871	0.292687	-0.307055	0.758801	0.954635
C19orf12	11.2707	0.16684	0.273475	0.610075	0.541812	0.893794
C19orf18	12.6494	0.269816	0.214079	1.26036	0.207541	0.723837
C19orf25	8.94972	0.240682	0.247478	0.972538	0.330783	0.812412
C19orf33	11.2293	-0.564327	0.23929	-2.35834	0.0183568	0.37967
C19orf38	12.8322	-0.131072	0.236523	-0.554161	0.579469	0.904999
C19orf44	9.7018	-0.306783	0.251034	-1.22208	0.221678	0.733645
C19orf47	9.16433	-0.0912574	0.259969	-0.351032	0.725564	0.946956
C19orf48	10.4519	0.43111	0.233896	1.84317	0.0653037	0.530815
C19orf53	8.91315	0.21863	0.251089	0.870726	0.383904	0.840146
C19orf54	9.26882	0.272246	0.249496	1.09118	0.275193	0.778581
C19orf67	7.94872	0.00636265	0.289561	0.0219734	0.982469	0.995787
C19orf71	5.11741	0.0345213	0.323661	0.106659	0.91506	0.983257
C19orf73	9.69465	0.135852	0.253467	0.535977	0.591974	0.909984
C19orf81	6.64653	0.493028	0.315045	1.56494	0.117596	0.627993
C19orf84	13.301	-0.346554	0.230095	-1.50614	0.132032	0.647946
C1D	32.174	0.212493	0.247454	0.858716	0.390497	0.842476
C1GALT1	11.5689	-0.175935	0.231925	-0.758585	0.448101	0.860855
C1GALT1C1	8.56645	0.255878	0.294189	0.869774	0.384424	0.840146
C1GALT1C1L	7.83706	-0.117221	0.250412	-0.468111	0.639706	0.923179
C1orf100	9.93132	-0.0597906	0.247013	-0.242054	0.808738	0.962124
C1orf105	7.82784	0.616189	0.269416	2.28712	0.0221885	0.403955
C1orf109	11.5408	0.175574	0.242276	0.724685	0.468645	0.867748
C1orf112	10.2316	-0.136976	0.26906	-0.50909	0.610689	0.915634
C1orf115	12.6221	0.181214	0.249606	0.726001	0.467838	0.867677
C1orf116	14.8218	0.420642	0.23069	1.82341	0.0682413	0.537825
C1orf122	7.82681	0.352855	0.30526	1.15591	0.247716	0.754106
C1orf127	7.52561	-0.223284	0.307154	-0.726945	0.46726	0.867582
C1orf131	9.73762	0.379753	0.263783	1.43964	0.149969	0.670291
C1orf141	8.55346	0.0748609	0.27049	0.276761	0.781964	0.957405
C1orf146	7.71564	-0.157877	0.295961	-0.533436	0.593731	0.910654
C1orf158	7.15189	0.0118404	0.272089	0.0435167	0.96529	0.993008
C1orf159	8.66972	-0.144264	0.26472	-0.544969	0.585775	0.907702
C1orf162	6.46668	-0.297319	0.297344	-0.999916	0.317351	0.806148
C1orf167	7.81682	-0.140569	0.298136	-0.471491	0.63729	0.922477
C1orf174	13.0123	0.12186	0.231521	0.526346	0.598648	0.911373
C1orf185	10.8512	-0.219051	0.263424	-0.831554	0.405661	0.845945
C1orf189	10.8891	0.0697843	0.244519	0.285394	0.775342	0.957364
C1orf194	11.5008	0.45113	0.22578	1.9981	0.0457058	0.487931
C1orf198	11.3327	-0.168972	0.245424	-0.688488	0.491145	0.876063
C1orf21	7.88051	0.515548	0.264127	1.95189	0.050951	0.496898
C1orf210	8.5978	-0.15506	0.256007	-0.605689	0.544722	0.895319
C1orf216	10.2092	0.140683	0.244068	0.576409	0.564338	0.901023
C1orf226	7.69526	-0.0241196	0.294794	-0.0818184	0.934791	0.986269
C1orf232	7.9025	0.0683787	0.286488	0.238679	0.811355	0.962259
C1orf35	10.2855	0.447768	0.238917	1.87415	0.0609095	0.517248
C1orf43	13.8045	-0.394897	0.234233	-1.68592	0.0918116	0.584185
C1orf50	8.92671	0.0920694	0.296448	0.310575	0.756124	0.953802
C1orf52	12.9909	0.0926087	0.212227	0.436367	0.662571	0.930361
C1orf53	7.86788	0.246595	0.261125	0.944356	0.344988	0.818939
C1orf54	8.37589	0.123337	0.254713	0.48422	0.62823	0.919404
C1orf56	5.80591	-0.0853126	0.332189	-0.256819	0.797318	0.961014
C1orf68	9.85741	0.799149	0.333871	2.39358	0.0166847	0.365751
C1orf74	7.56199	0.446444	0.294827	1.51426	0.12996	0.645891
C1orf87	7.79081	-0.222589	0.272412	-0.817103	0.41387	0.848722
C1orf94	9.67116	0.337545	0.25061	1.34689	0.178014	0.700248
C1QA	8.09693	0.23553	0.246752	0.954519	0.339821	0.81559
C1QB	10.9724	-0.198371	0.255727	-0.775713	0.437919	0.856763
C1QBP	12.7046	0.0518832	0.21076	0.246172	0.805549	0.962124
C1QC	7.9432	0.639828	0.264687	2.4173	0.0156362	0.35672
C1QL1	7.51386	-0.00606292	0.315757	-0.0192012	0.984681	0.9959
C1QL2	20.2283	0.16771	0.259133	0.647194	0.517506	0.88572
C1QL3	8.89125	0.564222	0.250587	2.2516	0.0243473	0.411783
C1QL4	8.83914	-0.311593	0.26959	-1.1558	0.247763	0.754106
C1QTNF1	7.58806	-0.317135	0.31856	-0.995528	0.319479	0.80707
C1QTNF12	7.82911	0.21502	0.276054	0.778906	0.436035	0.856036
C1QTNF2	7.81505	0.642587	0.257253	2.49787	0.012494	0.33045
C1QTNF3	7.88825	-0.0390694	0.270877	-0.144233	0.885317	0.976123
C1QTNF4	10.3602	0.0717006	0.258713	0.277144	0.78167	0.957405
C1QTNF5	7.44489	-0.0573972	0.317208	-0.180945	0.856411	0.970973
C1QTNF6	9.66466	0.260302	0.235903	1.10343	0.269841	0.772204
C1QTNF7	9.45006	0.226929	0.238883	0.94996	0.342132	0.817233
C1QTNF8	6.00857	0.140642	0.303624	0.46321	0.643214	0.92437
C1QTNF9	12.2248	0.0843911	0.240987	0.350189	0.726197	0.946997
C1QTNF9B	15.1574	0.36892	0.206515	1.7864	0.074034	0.548326
C1R	9.62632	0.010477	0.25271	0.0414587	0.96693	0.993349
C1RL	8.51495	0.287658	0.263702	1.09085	0.27534	0.778581
C1S	11.6084	-0.269175	0.270506	-0.995081	0.319697	0.807092
C2	8.17459	0.383324	0.270093	1.41923	0.155832	0.678313
C20orf141	8.92777	-0.0611166	0.258911	-0.236053	0.813392	0.962961
C20orf144	10.601	0.292163	0.262463	1.11316	0.26564	0.769004
C20orf173	10.649	0.262022	0.225691	1.16098	0.245651	0.751781
C20orf202	12.3621	0.243535	0.234548	1.03832	0.299123	0.794715
C20orf203	9.97567	-0.210656	0.269191	-0.78255	0.433891	0.855192
C20orf204	7.8716	0.159968	0.267334	0.598385	0.549583	0.896078
C20orf27	7.07109	-0.245118	0.295614	-0.829182	0.407002	0.846595
C20orf85	9.01158	-0.230749	0.262448	-0.87922	0.379282	0.838028
C20orf96	9.10309	0.153912	0.270144	0.56974	0.568854	0.902062
C21orf58	9.37702	-0.0508827	0.270569	-0.188058	0.850831	0.970145
C21orf62	10.3001	0.41769	0.263062	1.5878	0.112331	0.621688
C21orf91	7.83085	-0.0267933	0.24875	-0.107712	0.914224	0.983257
C22orf15	16.5459	-0.31311	0.252644	-1.23933	0.215224	0.729932
C22orf23	7.76451	0.225448	0.267849	0.841698	0.399957	0.844929
C22orf31	9.29978	-0.310687	0.255363	-1.21665	0.223738	0.73479
C22orf39	7.71504	0.331175	0.263715	1.25581	0.209186	0.725598
C22orf42	9.72295	-0.0793179	0.336203	-0.235923	0.813493	0.962961
C2CD2	11.473	-0.062668	0.257145	-0.243707	0.807457	0.962124
C2CD2L	9.4821	-0.11863	0.250284	-0.473979	0.635515	0.921954
C2CD3	7.00033	0.466207	0.272796	1.709	0.0874518	0.574916
C2CD4A	7.99889	0.292156	0.259161	1.12732	0.259609	0.764149
C2CD4B	6.15469	0.246659	0.310111	0.795391	0.426386	0.852431
C2CD4C	8.43038	0.115683	0.251104	0.4607	0.645014	0.924682
C2CD4D	10.8021	-0.140736	0.237903	-0.59157	0.554138	0.897091
C2CD5	9.86145	-0.225919	0.232633	-0.971138	0.33148	0.812815
C2CD6	7.94353	0.310378	0.299109	1.03767	0.299422	0.794715
C2orf15	9.78395	0.00168541	0.237585	0.00709392	0.99434	0.998315
C2orf16	7.70625	0.0749216	0.286683	0.26134	0.793831	0.959765
C2orf42	9.48298	0.386699	0.267682	1.44462	0.148563	0.668845
C2orf49	12.1785	0.200315	0.454187	0.441042	0.659183	0.929926
C2orf50	7.76596	-0.116966	0.268024	-0.436402	0.662545	0.930361
C2orf66	11.9841	0.521109	0.223036	2.33643	0.0194686	0.389727
C2orf68	7.22769	0.184395	0.250352	0.736542	0.461401	0.865179
C2orf69	11.8395	0.739883	0.236799	3.12453	0.00178092	0.162213
C2orf72	8.3351	-0.354442	0.271215	-1.30686	0.191259	0.710736
C2orf73	8.15574	0.156594	0.256211	0.611192	0.541073	0.89348
C2orf74	10.0946	0.0432426	0.253144	0.170823	0.864363	0.972324
C2orf76	4.61126	0.372304	0.358867	1.03744	0.299529	0.794715
C2orf78	9.74708	0.386064	0.227721	1.69534	0.0900111	0.579702
C2orf80	8.65119	0.220976	0.245839	0.898866	0.368724	0.831943
C2orf81	9.68849	-0.179123	0.24419	-0.733538	0.46323	0.865534
C2orf83	7.73107	0.109352	0.25023	0.437004	0.662108	0.930361
C2orf88	8.82678	0.389895	0.245382	1.58893	0.112076	0.621688
C2orf91	7.97515	-0.0589107	0.299022	-0.197011	0.843819	0.969167
C2orf92	7.19123	0.622155	0.274189	2.26908	0.0232637	0.407344
C3	9.68346	0.0546534	0.345491	0.15819	0.874307	0.973954
C3AR1	8.97608	-0.41193	0.292532	-1.40815	0.159086	0.680774
C3orf14	9.39433	-0.00145614	0.248111	-0.0058689	0.995317	0.998597
C3orf18	7.61238	0.449817	0.257149	1.74925	0.0802482	0.557464
C3orf20	6.01652	-0.310896	0.38592	-0.805596	0.420476	0.850786
C3orf22	9.86583	0.610891	0.24805	2.46277	0.0137867	0.338253
C3orf33	9.45135	0.266965	0.261565	1.02064	0.307423	0.799899
C3orf35	7.79174	0.00889477	0.293234	0.0303334	0.975801	0.994468
C3orf36	8.71637	-0.221711	0.271454	-0.816755	0.414069	0.848722
C3orf38	10.2479	0.185114	0.231409	0.799942	0.423745	0.851398
C3orf49	7.9393	-0.340592	0.282286	-1.20655	0.227605	0.738415
C3orf52	13.5581	-0.0226408	0.211236	-0.107183	0.914644	0.983257
C3orf56	9.72886	0.368468	0.235701	1.56329	0.117985	0.627993
C3orf62	12.7977	-0.179808	0.234122	-0.768009	0.442482	0.858017
C3orf70	6.97098	0.329907	0.298044	1.10691	0.268334	0.771129
C3orf80	7.82143	-0.0697392	0.253523	-0.275081	0.783254	0.957405
C3orf84	11.0971	-0.16854	0.268156	-0.628514	0.529667	0.890424
C3orf85	8.64033	0.448001	0.269256	1.66385	0.0961424	0.592761
C4B	8.63079	-0.336118	0.279482	-1.20264	0.229114	0.738864
C4BPA	8.48777	-0.00740074	0.248197	-0.029818	0.976212	0.994468
C4BPB	9.14955	0.357847	0.23769	1.50552	0.13219	0.648179
C4orf17	9.49835	-0.27722	0.24746	-1.12026	0.262602	0.76486
C4orf19	8.6946	0.253255	0.244276	1.03676	0.29985	0.794715
C4orf3	16.4561	0.35895	0.234589	1.53012	0.125987	0.640496
C4orf33	7.9059	0.0690674	0.276167	0.250093	0.802515	0.962124
C4orf36	7.88323	0.0431597	0.26034	0.165782	0.868329	0.973102
C4orf45	7.85492	0.119216	0.275993	0.431952	0.665776	0.930983
C4orf46	141.221	0.477813	0.270945	1.76351	0.0778151	0.55408
C4orf47	8.1169	0.4987	0.24486	2.03667	0.041683	0.479304
C4orf48	6.37969	0.0416873	0.313267	0.133073	0.894136	0.978643
C4orf50	7.49767	0.225835	0.280524	0.805047	0.420792	0.850832
C4orf51	9.85756	0.773487	0.25927	2.98333	0.00285134	0.203916
C4orf54	7.8444	-0.398609	0.282029	-1.41336	0.157549	0.678789
C5	8.28881	0.311869	0.286028	1.09034	0.275562	0.778901
C5AR1	10.5404	0.592208	0.235399	2.51577	0.0118774	0.326707
C5AR2	8.07178	0.237182	0.276755	0.85701	0.391439	0.843062
C5orf15	13.4664	0.565612	0.228732	2.47281	0.0134056	0.338253
C5orf22	7.33713	-0.0104478	0.290344	-0.0359844	0.971295	0.993756
C5orf24	10.5419	0.203016	0.227459	0.892538	0.372105	0.8341
C5orf34	10.8744	-0.160142	0.218275	-0.733673	0.463148	0.865534
C5orf38	15.8958	-0.466685	0.269027	-1.73471	0.0827918	0.563316
C5orf46	8.51532	0.438598	0.245347	1.78766	0.0738306	0.548326
C5orf47	10.3817	-0.198255	0.233263	-0.849921	0.395369	0.844246
C5orf49	9.425	0.331538	0.247581	1.33911	0.180535	0.703578
C5orf51	8.68528	0.34184	0.244594	1.39758	0.162239	0.684315
C5orf52	9.73838	-0.143396	0.262754	-0.54574	0.585244	0.907406
C5orf58	5.45886	-0.17317	0.338368	-0.51178	0.608805	0.914619
C5orf60	8.33139	0.0637623	0.289524	0.220231	0.825691	0.965818
C5orf63	13.1544	0.0194436	0.220165	0.088314	0.929627	0.985786
C5orf67	5.8267	0.329908	0.374587	0.880724	0.378467	0.837599
C6	10.3634	0.10425	0.239989	0.434396	0.664001	0.930977
C6orf118	5.0118	-0.0651955	0.374445	-0.174112	0.861777	0.971401
C6orf120	6.24802	-0.251037	0.307454	-0.816503	0.414212	0.848722
C6orf132	8.8402	-0.507964	0.267216	-1.90095	0.0573085	0.511092
C6orf136	7.08459	0.562896	0.259863	2.16612	0.0303017	0.436214
C6orf141	7.57085	-0.339632	0.321195	-1.0574	0.290328	0.787647
C6orf15	9.05015	-0.100045	0.270115	-0.37038	0.711099	0.943478
C6orf163	8.38072	0.129863	0.27434	0.473367	0.635951	0.922045
C6orf201	8.83986	-0.284334	0.294483	-0.965537	0.334276	0.813774
C6orf223	8.27035	0.755654	0.271816	2.78002	0.00543551	0.258977
C6orf226	7.44334	-0.0496638	0.27072	-0.183451	0.854444	0.970885
C6orf47	6.86932	-0.0625867	0.302994	-0.206561	0.836353	0.968706
C6orf52	9.51403	0.146618	0.246688	0.594347	0.55228	0.896405
C6orf58	11.718	0.19513	0.239479	0.814814	0.415179	0.84921
C6orf62	10.9803	-0.0854126	0.252237	-0.33862	0.734896	0.948869
C6orf89	6.20854	0.2183	0.307766	0.709307	0.478134	0.871966
C7	11.5746	0.289448	0.239346	1.20933	0.226536	0.73769
C7orf25	8.99069	0.0542428	0.23178	0.234027	0.814964	0.963563
C7orf26	8.59631	0.408229	0.241061	1.69347	0.0903663	0.581203
C7orf31	12.1386	-0.204091	0.236233	-0.863939	0.387621	0.841674
C7orf33	8.31141	-0.533989	0.305431	-1.74831	0.0804095	0.557464
C7orf50	12.3669	-0.359668	0.244786	-1.46931	0.141748	0.659713
C7orf57	8.16634	-0.517731	0.286326	-1.80818	0.0705779	0.542994
C7orf61	11.3135	-0.00725576	0.232108	-0.0312603	0.975062	0.994268
C7orf77	9.53546	0.0817794	0.272401	0.300217	0.764011	0.956109
C8A	6.95792	-0.390944	0.298633	-1.30911	0.190497	0.710736
C8B	9.05984	-0.150139	0.26592	-0.564601	0.572345	0.903762
C8G	8.48249	0.103809	0.242292	0.428448	0.668325	0.930983
C8orf33	8.39942	0.0172787	0.285236	0.0605769	0.951696	0.990481
C8orf34	8.75433	-1.09691	0.428735	-2.55849	0.0105128	0.314157
[truncated: 16,678 more rows]

## Sheet: IE
	baseMean	log2FoldChange	lfcSE	stat	pvalue	padj
A1BG	8.63047	0.291676	0.266793	1.09327	0.274276	0.818005
A1CF	7.77983	0.220175	0.284285	0.774486	0.438643	0.883706
A2M	14.1124	0.106363	0.312871	0.339958	0.733888	0.960731
A2ML1	9.96116	0.128694	0.240573	0.534949	0.592685	0.930302
A3GALT2	7.60442	-0.0186443	0.270473	-0.0689321	0.945044	0.99403
A4GALT	9.10701	0.725411	0.262164	2.76701	0.00565727	0.367313
A4GNT	8.62992	0.276071	0.242292	1.13942	0.254529	0.808889
AAAS	12.9771	-0.21543	0.227538	-0.94679	0.343746	0.850713
AACS	14.2931	0.155234	0.209356	0.741483	0.4584	0.887985
AADAC	6.88557	0.295861	0.293546	1.00789	0.31351	0.834819
AADACL2	8.88144	0.474215	0.27862	1.70201	0.088753	0.660609
AADACL3	10.7136	0.0653557	0.228542	0.285968	0.774903	0.967056
AADACL4	10.8911	-0.106206	0.250167	-0.424542	0.671171	0.94804
AADAT	6.47897	0.605512	0.321903	1.88104	0.0599665	0.615719
AAGAB	8.9676	0.0649094	0.259532	0.250101	0.802509	0.972823
AAK1	9.03129	0.679028	0.237909	2.85415	0.00431517	0.336724
AAMDC	12.4043	0.0852607	0.215876	0.394951	0.692879	0.950826
AAMP	12.0319	0.0863641	0.221865	0.389265	0.69708	0.951041
AANAT	7.39123	-0.731276	0.367252	-1.99121	0.046458	0.584063
AAR2	7.96759	0.200644	0.277259	0.72367	0.469268	0.893519
AARD	6.8625	-0.625841	0.337033	-1.85691	0.0633238	0.62058
AARS1	9.73793	-0.157007	0.246285	-0.637504	0.523797	0.90916
AARS2	9.32046	0.413774	0.258571	1.60023	0.109547	0.691862
AARSD1	12.4507	0.284848	0.215313	1.32295	0.185852	0.75919
AASDH	8.73753	0.181135	0.277404	0.652965	0.513779	0.904532
AASDHPPT	7.39556	0.0452416	0.324621	0.139367	0.88916	0.984498
AASS	9.20605	-0.0423243	0.271199	-0.156064	0.875983	0.982932
AATF	10.2135	-0.296043	0.236685	-1.25079	0.211011	0.783446
AATK	4.92897	0.60279	0.421605	1.42975	0.152788	0.732468
ABAT	9.43268	-0.0921323	0.273919	-0.336349	0.736608	0.960744
ABCA1	8.36864	0.189752	0.259675	0.730729	0.464944	0.891207
ABCA10	9.50588	-0.331881	0.284125	-1.16808	0.242774	0.801233
ABCA12	10.2965	0.462188	0.238472	1.93812	0.0526085	0.595502
ABCA13	8.79089	-0.0227639	0.284095	-0.0801278	0.936136	0.992542
ABCA2	6.29264	0.591962	0.311683	1.89925	0.0575321	0.608355
ABCA3	6.97081	0.16001	0.29053	0.550751	0.581804	0.928651
ABCA4	9.53214	-0.338991	0.295871	-1.14574	0.251902	0.806304
ABCA5	8.35177	0.252664	0.240826	1.04916	0.294105	0.825395
ABCA6	8.94569	0.6186	0.261802	2.36285	0.0181348	0.46847
ABCA7	9.52551	0.207988	0.254505	0.817226	0.4138	0.877246
ABCA8	8.61224	0.556278	0.260041	2.13919	0.0324203	0.540154
ABCA9	7.01487	0.295493	0.33446	0.883493	0.37697	0.863364
ABCB1	9.84615	0.482502	0.231399	2.08515	0.0370556	0.556593
ABCB10	22.8077	-0.366427	0.193518	-1.8935	0.058291	0.612501
ABCB11	7.11403	0.0964028	0.323718	0.297799	0.765857	0.964786
ABCB4	7.11602	0.088686	0.286103	0.30998	0.756577	0.963067
ABCB5	9.04888	-0.0455215	0.269416	-0.168964	0.865825	0.982174
ABCB6	10.7857	0.160777	0.223133	0.720546	0.471189	0.894354
ABCB7	7.78835	-0.106957	0.281145	-0.380434	0.703624	0.952091
ABCB8	6.64203	-0.637733	0.351257	-1.81557	0.0694361	0.628703
ABCB9	12.9973	0.288912	0.226842	1.27363	0.202796	0.776852
ABCC1	9.72726	-0.48128	0.268468	-1.79269	0.0730226	0.632959
ABCC10	7.72814	0.248491	0.270799	0.917623	0.358816	0.858793
ABCC11	7.86305	0.356324	0.282978	1.25919	0.207961	0.781348
ABCC12	8.31641	0.429961	0.270152	1.59155	0.111486	0.69349
ABCC2	7.40158	0.159342	0.276991	0.575262	0.565114	0.92471
ABCC3	11.3415	0.126106	0.224146	0.562604	0.573704	0.927598
ABCC4	7.12027	0.0240259	0.306646	0.0783504	0.937549	0.992609
ABCC5	8.4323	0.566098	0.255917	2.21204	0.0269639	0.513893
ABCC6	11.8682	0.11194	0.221782	0.504727	0.61375	0.932794
ABCC8	11.0939	0.0650504	0.242109	0.268683	0.788174	0.969298
ABCC9	9.34014	0.535933	0.2662	2.01327	0.044086	0.584063
ABCD1	10.0855	0.287455	0.267226	1.0757	0.282061	0.821911
ABCD2	9.46599	0.137346	0.288638	0.475842	0.634187	0.937103
ABCD3	7.69586	-0.235709	0.332245	-0.709444	0.478049	0.89642
ABCD4	10.1816	0.0209955	0.253266	0.0828989	0.933932	0.991988
ABCE1	9.92557	-0.00621848	0.243652	-0.0255219	0.979639	0.997346
ABCF1	10.6502	0.0858151	0.237935	0.360666	0.718349	0.955055
ABCF2	11.4007	-0.272763	0.215102	-1.26807	0.204775	0.779412
ABCF3	9.87628	0.306355	0.217256	1.41011	0.158508	0.735701
ABCG1	8.6042	-0.114346	0.304069	-0.376051	0.706879	0.952162
ABCG2	6.57748	-0.135272	0.318876	-0.424216	0.671408	0.948145
ABCG4	8.38368	0.297049	0.254308	1.16807	0.242778	0.801233
ABCG5	11.3532	0.470815	0.230468	2.04287	0.0410658	0.579735
ABCG8	11.61	0.189925	0.224642	0.845454	0.397857	0.873182
ABHD1	10.2894	0.203287	0.236055	0.861183	0.389137	0.870266
ABHD10	6.91758	0.402372	0.291645	1.37967	0.167689	0.743729
ABHD11	7.63364	0.0116151	0.305982	0.0379602	0.969719	0.997108
ABHD12	8.53535	-0.101743	0.261632	-0.38888	0.697365	0.951041
ABHD12B	5.70682	0.448001	0.361566	1.23906	0.215324	0.784837
ABHD13	7.26513	0.165012	0.289606	0.569782	0.568826	0.926247
ABHD14A	7.43963	-0.0656501	0.325267	-0.201834	0.840046	0.978324
ABHD14B	9.10171	-0.196881	0.279402	-0.704651	0.481027	0.897114
ABHD15	9.427	0.273535	0.278697	0.981476	0.326358	0.841102
ABHD16A	15.0634	-0.336191	0.271642	-1.23763	0.215854	0.784837
ABHD16B	9.67707	0.0622702	0.243927	0.255282	0.798506	0.971767
ABHD17A	18.0419	-0.0921286	0.216431	-0.425672	0.670347	0.947707
ABHD17B	11.2698	0.205766	0.242586	0.848218	0.396316	0.872866
ABHD17C	11.4902	-0.274156	0.24266	-1.12979	0.258563	0.81104
ABHD18	12.6668	-0.250973	0.223546	-1.12269	0.26157	0.812757
ABHD2	11.4819	-0.124212	0.24639	-0.504129	0.61417	0.932794
ABHD3	7.93101	-0.00627112	0.304366	-0.0206039	0.983562	0.997728
ABHD4	6.35714	0.366257	0.322946	1.13411	0.256747	0.810284
ABHD5	11.658	0.103297	0.235444	0.438731	0.660856	0.944704
ABHD6	7.26527	-0.493074	0.286656	-1.72009	0.0854163	0.658135
ABHD8	13.5376	0.257103	0.228074	1.12728	0.259625	0.81104
ABI1	12.2598	0.147701	0.214627	0.688178	0.491341	0.899754
ABI2	10.533	-0.283414	0.27565	-1.02816	0.303872	0.831564
ABI3	7.70557	0.176163	0.319359	0.551613	0.581214	0.928651
ABI3BP	8.35458	0.348082	0.281589	1.23614	0.216408	0.784837
ABITRAM	12.2315	0.392441	0.224488	1.74816	0.0804366	0.648801
ABL1	9.42415	0.0720422	0.252995	0.284758	0.77583	0.967131
ABL2	9.00111	-0.00659791	0.336133	-0.0196289	0.984339	0.997728
ABLIM1	10.456	0.0928729	0.24121	0.385029	0.700216	0.951179
ABLIM2	7.54106	0.246598	0.303886	0.811481	0.41709	0.878874
ABLIM3	8.23756	-0.220449	0.290858	-0.757926	0.448495	0.887346
ABO	8.31208	-0.0157261	0.281088	-0.0559472	0.955384	0.996192
ABR	8.95591	-0.419683	0.273428	-1.5349	0.124809	0.710167
ABRA	6.99796	0.233506	0.313383	0.745115	0.456202	0.887985
ABRACL	13.3356	-0.0177047	0.217259	-0.0814913	0.935051	0.992326
ABRAXAS1	11.4457	0.19643	0.210545	0.932959	0.350841	0.855327
ABRAXAS2	12.5028	0.0880114	0.20476	0.429827	0.667322	0.947152
ABT1	8.17545	0.412843	0.260903	1.58236	0.113566	0.694271
ABTB1	10.9249	-0.57531	0.271506	-2.11896	0.0340939	0.545484
ABTB2	9.74865	0.0917364	0.235885	0.388903	0.697348	0.951041
ACAA1	7.34848	-0.73562	0.322967	-2.27769	0.0227449	0.502413
ACAA2	12.092	0.0988149	0.239724	0.412203	0.680191	0.949471
ACACA	8.63628	-0.191175	0.285899	-0.668681	0.503699	0.902951
ACACB	9.86352	0.117434	0.257144	0.456685	0.647898	0.941731
ACAD10	11.2631	0.210167	0.243086	0.86458	0.387269	0.869354
ACAD11	9.30514	-0.277743	0.247444	-1.12245	0.261672	0.812757
ACAD8	13.6115	-0.0729843	0.243791	-0.299372	0.764656	0.964707
ACAD9	12.4415	-0.338891	0.224797	-1.50754	0.131671	0.718268
ACADL	8.68032	0.519392	0.274775	1.89025	0.058725	0.612501
ACADM	11.5399	-0.086408	0.219084	-0.394406	0.693281	0.950826
ACADS	9.72427	0.643515	0.274702	2.34259	0.0191502	0.476889
ACADSB	11.3233	-0.0941165	0.246723	-0.381466	0.702858	0.951989
ACADVL	19.5815	-0.095281	0.297163	-0.320635	0.748487	0.961813
ACAN	6.57021	0.163468	0.311121	0.525416	0.599294	0.930489
ACAP2	9.20244	0.053331	0.264603	0.201551	0.840268	0.978324
ACAP3	13.5626	-0.172166	0.256323	-0.671676	0.50179	0.902844
ACAT1	11.1084	0.156857	0.238665	0.657228	0.511034	0.904532
ACAT2	10.393	-0.074355	0.241584	-0.307781	0.758249	0.963067
ACBD3	10.9756	-0.0114863	0.209386	-0.0548571	0.956252	0.996192
ACBD4	7.02037	-0.0237015	0.330172	-0.0717852	0.942773	0.993324
ACBD5	13.05	0.373533	0.213986	1.74559	0.0808816	0.648801
ACBD6	6.5556	-0.158888	0.327149	-0.485675	0.627197	0.936409
ACBD7	10.603	0.0907167	0.260074	0.348812	0.727231	0.958234
ACCS	8.27505	0.420411	0.278708	1.50843	0.131446	0.718268
ACCSL	6.30146	-0.612831	0.349771	-1.75209	0.0797581	0.648158
ACD	7.75958	0.175328	0.37976	0.46168	0.644311	0.940239
ACE	8.04718	0.114238	0.30006	0.380718	0.703413	0.952091
ACE2	9.10043	0.74588	0.275426	2.70809	0.00676709	0.379546
ACER1	8.60281	-0.128849	0.320515	-0.402008	0.687678	0.950334
ACER2	13.9904	-0.0665474	0.216559	-0.307295	0.758619	0.963298
ACER3	7.74342	0.371829	0.288645	1.28819	0.19768	0.773451
ACHE	9.69934	0.0826604	0.294231	0.280937	0.778759	0.967646
ACIN1	7.86603	-0.245254	0.28128	-0.871922	0.383251	0.866946
ACKR1	6.73163	-0.133778	0.342252	-0.390876	0.695889	0.951041
ACKR2	11.4367	-0.0887344	0.235971	-0.37604	0.706887	0.952162
ACKR3	8.18228	0.0229949	0.273352	0.0841219	0.93296	0.991819
ACKR4	10.2884	0.0900142	0.291232	0.309081	0.75726	0.963067
ACLY	8.9976	0.350614	0.289515	1.21104	0.22588	0.788894
ACMSD	6.91035	0.253845	0.332933	0.76245	0.445791	0.887085
ACO1	11.3397	0.0464814	0.231115	0.201118	0.840606	0.978324
ACO2	12.4611	-0.124209	0.243807	-0.509456	0.610433	0.932794
ACOD1	9.88894	0.303929	0.242408	1.25379	0.209917	0.783446
ACOT1	14.4956	0.160278	0.237932	0.673633	0.500545	0.902177
ACOT11	9.02217	0.0490779	0.249885	0.196402	0.844296	0.979423
ACOT12	7.18904	-0.0175604	0.326232	-0.0538278	0.957072	0.996192
ACOT13	8.69287	0.360769	0.24303	1.48446	0.137686	0.722778
ACOT2	12.7749	0.0714052	0.237684	0.30042	0.763857	0.964707
ACOT4	11.985	0.200589	0.214808	0.933806	0.350404	0.855327
ACOT6	5.77083	0.262347	0.34734	0.755303	0.450067	0.887985
ACOT7	7.62075	-0.282592	0.319638	-0.884101	0.376642	0.862863
ACOT8	9.96041	-0.27943	0.270655	-1.03242	0.301876	0.831284
ACOT9	8.75075	0.540478	0.248892	2.17154	0.0298907	0.529283
ACOX1	8.47832	-0.0879668	0.267103	-0.329337	0.741901	0.961156
ACOX2	10.0701	0.201911	0.242072	0.834094	0.404228	0.874395
ACOX3	8.6562	-0.701172	0.312672	-2.24252	0.0249278	0.504775
ACOXL	6.06945	0.446949	0.323354	1.38223	0.166902	0.7422
ACP1	8.72466	-0.272408	0.303927	-0.896292	0.370097	0.861973
ACP2	11.1345	0.0388675	0.236366	0.164438	0.869386	0.982289
ACP3	12.7287	0.309871	0.233788	1.32544	0.185026	0.758954
ACP4	6.62287	-0.0435965	0.330941	-0.131735	0.895194	0.985328
ACP5	7.43762	-0.0843963	0.293054	-0.287989	0.773355	0.966538
ACP6	9.93723	0.524545	0.23265	2.25466	0.024155	0.504775
ACP7	7.56453	0.381422	0.309757	1.23136	0.21819	0.784837
ACR	12.5445	0.446206	0.219135	2.03622	0.0417287	0.58291
ACRBP	8.6203	0.229096	0.257642	0.889204	0.373894	0.862231
ACRV1	10.5965	0.0530093	0.243012	0.218134	0.827324	0.97601
ACSBG1	7.32619	0.1914	0.301835	0.634122	0.526001	0.909702
ACSBG2	9.99398	-0.0392381	0.25191	-0.155762	0.876221	0.982932
ACSF2	17.0922	-0.105493	0.244048	-0.432265	0.665548	0.946865
ACSF3	10.7621	0.0951619	0.241935	0.393336	0.694071	0.950826
ACSL1	13.1587	0.0129653	0.250481	0.0517615	0.958719	0.996254
ACSL3	6.78823	-0.0809182	0.293371	-0.275822	0.782684	0.967963
ACSL4	9.21728	0.23576	0.256669	0.918535	0.358339	0.858793
ACSL5	6.57269	0.486898	0.360545	1.35045	0.176872	0.751466
ACSL6	6.74586	-0.554414	0.323502	-1.71379	0.0865677	0.660109
ACSM1	6.87286	0.575833	0.306208	1.88053	0.0600361	0.615978
ACSM2A	9.5754	0.066316	0.268178	0.247283	0.804689	0.972941
ACSM2B	10.6795	0.144586	0.23041	0.627514	0.530322	0.91088
ACSM3	11.8318	0.503375	0.224244	2.24476	0.0247833	0.504775
ACSM4	10.5486	-0.636279	0.28795	-2.20969	0.0271269	0.513893
ACSM5	20.3021	-0.0990722	0.225373	-0.439592	0.660233	0.944704
ACSM6	6.84096	-0.292929	0.331203	-0.884437	0.37646	0.862863
ACSS1	9.95747	-0.145999	0.23938	-0.609903	0.541926	0.915724
ACSS2	9.50396	0.0447597	0.232694	0.192354	0.847465	0.979927
ACSS3	10.5475	0.17834	0.235964	0.755794	0.449773	0.887985
ACTA1	12.3052	0.292022	0.412232	0.708391	0.478702	0.896669
ACTA2	64.2852	0.263834	0.408499	0.645863	0.518368	0.907193
ACTBL2	11.5497	0.301486	0.250601	1.20305	0.228955	0.792917
ACTC1	14.5998	-0.276482	0.373945	-0.739365	0.459686	0.887985
ACTG2	41.4767	0.534275	0.405492	1.3176	0.187638	0.761698
ACTL10	8.13476	0.06739	0.264648	0.25464	0.799001	0.971767
ACTL6A	10.639	-0.397294	0.258469	-1.5371	0.124268	0.709987
ACTL6B	6.54324	0.716762	0.307436	2.33142	0.0197313	0.482605
ACTL7A	7.05401	0.207161	0.267373	0.774801	0.438457	0.883706
ACTL7B	6.51042	0.0248357	0.324763	0.0764731	0.939043	0.992921
ACTL8	9.12742	0.533824	0.24295	2.19726	0.0280021	0.516706
ACTL9	10.7137	-0.392223	0.273659	-1.43325	0.151785	0.732468
ACTN1	11.7683	0.32556	0.457563	0.711508	0.47677	0.89642
ACTN2	11.4472	0.414099	0.218887	1.89184	0.0585118	0.612501
ACTN3	7.93736	0.059283	0.278831	0.212613	0.831629	0.97601
ACTN4	21.5671	-0.344914	0.237868	-1.45002	0.147052	0.729733
ACTR10	12.501	0.462506	0.259867	1.77978	0.0751115	0.636131
ACTR1A	9.67368	-0.189113	0.246708	-0.766545	0.443352	0.886601
ACTR1B	7.01161	-0.489474	0.316886	-1.54464	0.122434	0.706862
ACTR2	14.2128	-0.163119	0.214485	-0.760514	0.446947	0.887086
ACTR3	15.382	-0.116899	0.221268	-0.528312	0.597283	0.930488
ACTR3B	16.6561	-0.328641	0.220283	-1.4919	0.135725	0.722778
ACTR5	11.3311	0.24614	0.270148	0.911131	0.362226	0.859741
ACTR6	11.1255	0.290752	0.243358	1.19475	0.232184	0.794667
ACTR8	7.59643	-0.235184	0.291389	-0.807113	0.419601	0.878975
ACTRT1	10.9454	0.332721	0.24186	1.37567	0.168922	0.745373
ACTRT2	15.0602	0.167432	0.202289	0.82769	0.407846	0.875541
ACTRT3	8.00326	0.122438	0.29867	0.409943	0.681848	0.949681
ACVR1	10.1259	-0.268778	0.247737	-1.08494	0.27795	0.819976
ACVR1B	10.311	0.397043	0.2164	1.83476	0.0665405	0.62394
ACVR1C	8.98734	0.66679	0.348754	1.91192	0.0558861	0.604042
ACVR2A	13.9092	0.131774	0.330437	0.398786	0.690051	0.950459
ACVR2B	9.44388	0.469585	0.264216	1.77728	0.0755226	0.636131
ACVRL1	7.91701	0.145879	0.278113	0.524532	0.599909	0.930489
ACY1	11.883	-0.0073593	0.221871	-0.0331693	0.97354	0.997108
ACY3	9.28079	0.194577	0.256561	0.758406	0.448208	0.88729
ACYP1	8.69739	-0.462825	0.279061	-1.65851	0.0972144	0.667719
ACYP2	13.2655	-0.118629	0.21626	-0.548547	0.583316	0.92907
ADA	10.1191	-0.185022	0.242237	-0.763805	0.444983	0.886975
ADA2	8.10366	0.683618	0.274861	2.48714	0.0128774	0.432575
ADAD1	9.90673	0.254456	0.252433	1.00801	0.313447	0.834772
ADAD2	6.10879	0.141327	0.409678	0.34497	0.730117	0.958959
ADAL	6.71953	0.476425	0.281565	1.69206	0.0906341	0.661419
ADAM10	13.4612	0.198152	0.200233	0.989608	0.322366	0.840076
ADAM11	10.1635	-0.114729	0.237035	-0.484017	0.628374	0.936571
ADAM12	8.55424	0.161737	0.272118	0.594362	0.55227	0.919105
ADAM15	1016.12	-0.161363	0.298339	-0.540873	0.588595	0.929736
ADAM17	7.57895	-0.243623	0.282282	-0.863047	0.388112	0.870251
ADAM18	8.38182	-0.019776	0.263922	-0.0749313	0.940269	0.992942
ADAM19	8.43432	-0.199422	0.282325	-0.706354	0.479968	0.897114
ADAM2	8.33045	0.243081	0.307848	0.789613	0.429754	0.881618
ADAM20	7.37344	0.373458	0.28875	1.29336	0.195887	0.772722
ADAM21	10.4578	-0.411306	0.274136	-1.50037	0.133517	0.720903
ADAM22	8.51609	-0.00563941	0.294018	-0.0191805	0.984697	0.997728
ADAM23	9.22001	0.488062	0.244627	1.99513	0.0460289	0.584063
ADAM28	8.67308	-0.169871	0.302306	-0.561917	0.574172	0.927598
ADAM29	7.91848	-0.0807265	0.286566	-0.281703	0.778172	0.967587
ADAM30	8.29547	-0.00891725	0.281949	-0.0316272	0.974769	0.997108
ADAM32	9.62415	-0.344078	0.297947	-1.15483	0.24816	0.804853
ADAM33	12.1295	-0.00868196	0.302815	-0.0286709	0.977127	0.997284
ADAM7	7.4404	0.246536	0.315414	0.781625	0.434435	0.882738
ADAM8	5.39313	0.0573582	0.374798	0.153038	0.878368	0.983002
ADAM9	12.1808	-0.442751	0.25137	-1.76135	0.0781791	0.644089
ADAMDEC1	7.17245	0.104607	0.448399	0.23329	0.815536	0.974442
ADAMTS1	9.48346	-0.111742	0.287749	-0.388332	0.69777	0.951041
ADAMTS10	9.33878	0.353107	0.250448	1.4099	0.158568	0.735728
ADAMTS12	9.28527	0.434172	0.245512	1.76844	0.0769876	0.640558
ADAMTS13	11.7612	0.471403	0.207265	2.2744	0.0229422	0.503514
ADAMTS14	7.474	0.470675	0.29796	1.57965	0.114186	0.694271
ADAMTS15	8.33191	0.0954535	0.29532	0.323221	0.746528	0.961813
ADAMTS16	7.20481	0.055658	0.292192	0.190484	0.84893	0.980027
ADAMTS17	8.28019	-0.217606	0.27407	-0.793979	0.427208	0.881485
ADAMTS18	9.27409	0.037453	0.260211	0.143933	0.885553	0.98364
ADAMTS19	5.42379	-0.272626	0.349978	-0.778981	0.435991	0.883138
ADAMTS2	4.4665	1.01441	0.378528	2.67988	0.00736485	0.384805
ADAMTS20	10.2891	0.174607	0.259055	0.674013	0.500303	0.902177
ADAMTS3	14.5241	-0.340518	0.239649	-1.4209	0.155345	0.733597
ADAMTS4	12.3634	-0.266653	0.224318	-1.18873	0.234546	0.797346
ADAMTS5	7.16397	0.24927	0.408499	0.61021	0.541723	0.915724
ADAMTS6	8.41025	0.201957	0.261225	0.773113	0.439456	0.883706
ADAMTS7	8.40099	-0.0166744	0.31042	-0.0537156	0.957162	0.996192
ADAMTS8	7.16424	-0.00420255	0.287998	-0.0145923	0.988357	0.997728
ADAMTS9	7.3714	0.600236	0.27647	2.17107	0.0299257	0.529283
ADAMTSL1	8.44526	-0.133925	0.298021	-0.449381	0.653157	0.943247
ADAMTSL2	10.2757	-0.0652419	0.242086	-0.269499	0.787546	0.968953
ADAMTSL3	5.56018	0.516036	0.375863	1.37294	0.169772	0.746152
ADAMTSL4	7.13818	0.159291	0.320937	0.49633	0.619661	0.934842
ADAMTSL5	7.74006	0.182012	0.289513	0.628686	0.529555	0.910575
ADAP1	9.92492	-0.210817	0.26112	-0.807356	0.419461	0.878874
ADAP2	8.1381	0.544861	0.277136	1.96604	0.049294	0.589526
ADAR	8.43203	-0.154428	0.253783	-0.608504	0.542853	0.915724
ADARB1	10.8048	0.0241601	0.230875	0.104646	0.916657	0.987848
ADARB2	7.96009	0.52197	0.282012	1.85088	0.0641873	0.623081
ADAT1	11.9648	-0.164623	0.230326	-0.714737	0.474771	0.895712
ADAT2	9.63939	-0.147715	0.269936	-0.547221	0.584227	0.929167
ADAT3	16.7133	-0.318297	0.239619	-1.32835	0.184062	0.758823
ADCK1	8.53001	-0.148489	0.28397	-0.522905	0.601041	0.930893
ADCK2	10.385	0.326391	0.235927	1.38344	0.16653	0.7422
ADCK5	5.89427	-0.0264503	0.337225	-0.0784351	0.937482	0.992609
ADCY1	7.6115	0.229232	0.300571	0.762656	0.445669	0.887085
ADCY10	8.07412	0.240628	0.29323	0.820611	0.411868	0.877246
ADCY2	10.9045	-0.0949864	0.24748	-0.383814	0.701116	0.951486
ADCY3	8.59465	-0.378008	0.253579	-1.49069	0.136043	0.722778
ADCY4	11.2611	0.17781	0.22399	0.793833	0.427293	0.881537
ADCY5	10.7996	-0.300053	0.247747	-1.21112	0.225848	0.788894
ADCY6	8.05759	0.0969508	0.290495	0.333744	0.738573	0.960744
ADCY7	9.45121	0.65515	0.244232	2.6825	0.0073075	0.384805
ADCY8	9.02361	0.144206	0.283047	0.509477	0.610418	0.932794
ADCY9	7.89251	-0.0764302	0.289586	-0.263929	0.791835	0.970593
ADCYAP1	10.1123	0.354493	0.215297	1.64653	0.0996547	0.674309
ADCYAP1R1	9.91582	0.0406676	0.244079	0.166617	0.867672	0.982288
ADD1	11.7792	-0.345663	0.232658	-1.48571	0.137355	0.722778
ADD2	7.75804	0.213318	0.264666	0.80599	0.420249	0.879394
ADD3	11.4339	0.169571	0.213814	0.793074	0.427734	0.881618
ADGB	8.61424	0.108927	0.261608	0.416375	0.677135	0.949471
ADGRA1	9.3237	0.51372	0.252821	2.03196	0.042158	0.58291
ADGRA2	8.64405	0.285247	0.316671	0.90077	0.367711	0.861736
ADGRA3	10.9269	0.131667	0.234412	0.561693	0.574325	0.927598
ADGRB1	8.05663	0.588979	0.353862	1.66443	0.0960261	0.666743
ADGRB2	6.89196	0.521504	0.340006	1.53381	0.125077	0.710167
ADGRB3	7.94165	0.670017	0.284482	2.35522	0.0185117	0.470814
ADGRD1	9.67007	0.269198	0.369988	0.727584	0.466868	0.892547
ADGRD2	15.4144	-0.130958	0.237383	-0.551673	0.581173	0.928651
ADGRE1	8.9752	-0.377327	0.279391	-1.35054	0.176844	0.751466
ADGRE2	13.3772	-0.405545	0.240096	-1.6891	0.0912005	0.66201
ADGRE5	12.1877	0.100604	0.2388	0.421289	0.673544	0.948445
ADGRF1	9.5994	0.54267	0.228638	2.37349	0.0176207	0.466518
ADGRF2	8.88523	0.0482405	0.271927	0.177402	0.859192	0.981162
ADGRF3	6.79937	-0.068343	0.288061	-0.237252	0.812461	0.974251
ADGRF4	9.037	-0.140037	0.276337	-0.506764	0.61232	0.932794
ADGRF5	11.0126	0.0230239	0.228369	0.100819	0.919694	0.98851
ADGRG1	10.7535	-0.542757	0.305804	-1.77485	0.0759219	0.637874
ADGRG2	7.4769	0.00929751	0.300516	0.0309385	0.975319	0.997108
ADGRG3	9.81638	-0.0972202	0.254743	-0.38164	0.702729	0.951989
ADGRG4	7.8539	0.409742	0.30918	1.32525	0.185088	0.758954
ADGRG5	6.88449	0.140395	0.295844	0.474559	0.635102	0.937511
ADGRG6	9.32289	0.0563295	0.25536	0.220589	0.825412	0.975947
ADGRG7	7.86791	-0.114988	0.271604	-0.423368	0.672027	0.948313
ADGRL1	8.75421	0.109857	0.276834	0.396835	0.691489	0.950607
ADGRL2	9.00464	0.184068	0.253417	0.726344	0.467628	0.892991
ADGRL3	8.85706	0.0189681	0.315617	0.0600985	0.952077	0.995853
ADGRL4	8.29642	0.34571	0.299866	1.15288	0.248959	0.804853
ADGRV1	6.72027	-0.131114	0.360792	-0.363407	0.716301	0.954129
ADH1A	8.22306	0.642528	0.276691	2.32219	0.0202228	0.487128
ADH1B	9.36939	0.185533	0.261822	0.708624	0.478558	0.896581
ADH4	6.03022	0.122045	0.345982	0.352751	0.724275	0.957307
ADH5	24.2965	-0.295192	0.191779	-1.53922	0.123749	0.708828
ADH6	6.5303	0.328808	0.314819	1.04444	0.296284	0.827543
ADH7	9.54906	-0.335808	0.28917	-1.16128	0.245526	0.804508
ADHFE1	10.8772	0.132121	0.238228	0.554598	0.579169	0.928183
ADI1	9.81495	-0.260539	0.238517	-1.09233	0.274689	0.81837
ADIG	10.4493	0.175506	0.224194	0.782834	0.433725	0.882738
ADIPOQ	12.4285	-0.28073	0.239628	-1.17153	0.241387	0.801233
ADIPOR1	8.77926	-0.459219	0.252121	-1.82142	0.0685427	0.628256
ADIPOR2	5.45931	0.177663	0.339271	0.523659	0.600515	0.930489
ADIRF	13.0521	0.251367	0.244412	1.02846	0.303736	0.831434
ADK	11.4194	-0.579804	0.225864	-2.56705	0.0102568	0.422883
ADM	9.9653	0.345021	0.223212	1.54571	0.122176	0.706244
ADM2	7.79951	0.30336	0.256058	1.18473	0.236124	0.798297
ADM5	8.99578	0.445561	0.263426	1.69141	0.0907592	0.661419
ADNP	11.8608	-0.0369732	0.210671	-0.175502	0.860685	0.981805
ADNP2	13.4586	0.265576	0.213348	1.2448	0.213204	0.78386
ADO	8.63519	0.405345	0.286303	1.41579	0.156837	0.735701
ADORA1	6.90291	0.032196	0.318717	0.101018	0.919536	0.98851
ADORA2A	7.91851	0.480602	0.317452	1.51394	0.130042	0.718268
ADORA2B	9.63437	0.489167	0.270362	1.8093	0.0704042	0.630619
ADORA3	10.2898	0.326111	0.260787	1.25049	0.211122	0.783446
ADPGK	10.795	0.105936	0.241378	0.438879	0.660749	0.944704
ADPRH	7.22702	0.102717	0.291703	0.35213	0.724741	0.957414
ADPRHL1	10.6395	0.388155	0.262127	1.48079	0.138663	0.722778
ADPRM	10.6001	0.1067	0.238909	0.446615	0.655153	0.943887
ADPRS	11.1503	-0.0345708	0.254556	-0.135808	0.891973	0.98494
ADRA1A	10.9296	-0.15808	0.310069	-0.509821	0.610177	0.932794
ADRA1B	9.0438	0.264439	0.2712	0.975071	0.329525	0.84205
ADRA1D	9.64628	-0.18199	0.278891	-0.652549	0.514047	0.904532
ADRA2A	8.81427	0.318004	0.29037	1.09517	0.273444	0.817257
ADRA2B	10.2117	-0.0670252	0.249286	-0.268869	0.788031	0.969249
ADRA2C	8.06998	0.393188	0.308711	1.27365	0.202789	0.776852
ADRB1	6.19787	0.366614	0.302463	1.21209	0.225476	0.788766
ADRB2	9.05845	0.192404	0.255823	0.752096	0.451993	0.887985
ADRB3	8.37529	0.200047	0.352613	0.567329	0.570491	0.927011
ADRM1	9.5356	-0.170281	0.261576	-0.650982	0.515058	0.905217
ADSL	12.5982	-0.0883376	0.231143	-0.382178	0.702329	0.951743
ADSS1	8.00535	-0.0930216	0.260026	-0.357739	0.720538	0.956385
ADSS2	11.9299	-0.1838	0.227274	-0.808713	0.41868	0.878874
ADTRP	7.83746	0.284585	0.269541	1.05581	0.291053	0.823575
AEBP1	9.61127	0.224135	0.318435	0.703864	0.481518	0.897114
AEBP2	11.6813	-0.168999	0.247141	-0.683818	0.49409	0.900305
AEN	23.4896	-0.0703902	0.249461	-0.282169	0.777814	0.967386
AFAP1	8.95806	0.292218	0.247104	1.18257	0.236978	0.798802
AFAP1L1	10.1449	-0.0817042	0.265638	-0.307578	0.758404	0.963192
AFAP1L2	11.1632	-0.174859	0.22115	-0.79068	0.429131	0.881618
AFDN	8.16782	-0.439636	0.296923	-1.48064	0.138703	0.722778
AFF1	11.0453	0.585931	0.225982	2.59282	0.00951929	0.410259
AFF2	7.49047	0.409536	0.302981	1.35169	0.176475	0.751143
AFF3	10.2784	-0.0821166	0.230537	-0.356197	0.721693	0.956788
AFF4	6.97803	-0.158141	0.303605	-0.520876	0.602453	0.930893
AFG1L	8.03853	0.210465	0.275313	0.764458	0.444594	0.886943
AFG3L2	14.7847	-0.215442	0.233272	-0.923565	0.355713	0.857865
AFM	8.85842	0.150218	0.273721	0.548799	0.583144	0.92907
AFMID	5.22878	-0.129085	0.368622	-0.350182	0.726202	0.958086
AFP	6.79033	-0.0341282	0.350315	-0.0974215	0.922392	0.989323
AFTPH	6.96703	-0.217518	0.326513	-0.666185	0.505293	0.902951
AGA	12.8542	-0.356412	0.22595	-1.57739	0.114705	0.694271
AGAP1	11.8793	0.130221	0.254564	0.511548	0.608967	0.932794
AGAP2	9.24861	0.165178	0.247348	0.667797	0.504263	0.902951
AGAP3	10.1865	-0.325068	0.244488	-1.32958	0.183656	0.758377
AGAP9	30.4245	-0.0440815	0.185297	-0.237896	0.811962	0.974251
AGBL1	9.62989	0.476224	0.247155	1.92682	0.0540018	0.598216
AGBL2	12.391	-0.07395	0.214116	-0.345373	0.729814	0.958959
AGBL3	8.0877	-0.092845	0.268074	-0.346341	0.729086	0.958699
AGBL4	9.19017	0.520701	0.255008	2.0419	0.0411614	0.579825
AGBL5	13.2345	-0.0475526	0.233544	-0.203613	0.838656	0.978324
AGER	6.0734	0.115826	0.323413	0.358136	0.720242	0.956345
AGFG1	5.73183	0.541702	0.334199	1.6209	0.105039	0.683655
AGFG2	9.68766	0.0348398	0.236767	0.147148	0.883015	0.983523
AGGF1	10.4146	0.169034	0.234905	0.719584	0.471781	0.894473
AGK	8.74852	0.0949809	0.28572	0.332426	0.739567	0.960744
AGL	10.9492	0.157149	0.234454	0.670274	0.502683	0.902951
AGMAT	10.3492	-0.0842716	0.244162	-0.345147	0.729984	0.958959
AGMO	7.26456	-0.205046	0.326772	-0.62749	0.530338	0.91088
AGO1	13.7059	-0.262422	0.210516	-1.24657	0.212556	0.783446
AGO2	7.95042	-0.341679	0.292575	-1.16784	0.242873	0.801296
AGO3	8.21882	0.270359	0.278874	0.969465	0.332313	0.842929
AGO4	10.6397	0.239507	0.222327	1.07727	0.281358	0.821763
AGPAT1	14.6033	0.181052	0.227034	0.797466	0.425181	0.879766
AGPAT2	13.7058	-0.212712	0.218395	-0.973976	0.330068	0.842516
AGPAT3	9.83396	0.317601	0.269906	1.17671	0.23931	0.801233
AGPAT4	6.86682	0.0685582	0.299781	0.228694	0.819107	0.975282
AGPAT5	10.1847	-0.300671	0.255644	-1.17613	0.239542	0.801233
AGPS	13.6153	0.221789	0.211422	1.04903	0.294162	0.825409
AGR2	7.44367	0.155739	0.2857	0.545112	0.585676	0.929239
AGR3	9.85511	-0.228226	0.300875	-0.758543	0.448126	0.88729
AGRN	12.34	0.0710426	0.187137	0.379628	0.704221	0.95216
AGRP	8.41019	-0.0479476	0.299783	-0.159941	0.872928	0.982524
AGT	6.24756	0.384789	0.330934	1.16274	0.244936	0.803701
AGTPBP1	8.71863	0.30873	0.282343	1.09346	0.274193	0.818005
AGTR1	8.10103	0.334584	0.294517	1.13604	0.255938	0.809785
AGTR2	9.74526	0.228465	0.253208	0.902284	0.366906	0.861525
AGTRAP	8.09092	-0.325437	0.28631	-1.13666	0.255681	0.809489
AGXT	8.79857	-0.119461	0.293163	-0.407488	0.683649	0.949801
AGXT2	9.84092	0.662623	0.288225	2.29898	0.021506	0.499443
AHCTF1	12.0993	-0.347903	0.241389	-1.44125	0.149514	0.731166
AHCY	10.6165	-0.317231	0.24077	-1.31756	0.187649	0.761698
AHCYL1	12.6267	0.267522	0.247095	1.08267	0.278956	0.820214
AHCYL2	11.6512	-0.607182	0.265704	-2.28518	0.0223022	0.502413
AHDC1	6.42967	-0.570653	0.337068	-1.69299	0.0904571	0.661419
AHI1	9.64856	0.178353	0.239497	0.744699	0.456454	0.887985
AHNAK	49.5925	-0.791086	0.375333	-2.10769	0.0350577	0.550229
AHNAK2	14.328	-0.481198	0.212667	-2.26268	0.0236553	0.504775
AHR	7.67106	0.167669	0.287705	0.582781	0.560041	0.922883
AHRR	8.05367	0.0876936	0.26335	0.332993	0.73914	0.960744
AHSA1	6.9353	-0.106625	0.299477	-0.356038	0.721812	0.956788
AHSG	8.77644	0.0587355	0.289235	0.203072	0.839079	0.978324
AHSP	7.92571	0.670747	0.263881	2.54185	0.0110267	0.428197
AICDA	7.88762	-0.106463	0.342586	-0.310763	0.755981	0.963067
AIDA	13.0261	-0.248353	0.238085	-1.04313	0.296889	0.827869
AIF1	14.4356	-0.208968	0.241664	-0.864703	0.387202	0.869308
AIF1L	9.5747	0.416712	0.225339	1.84927	0.0644193	0.623081
AIFM1	11.4076	0.202113	0.25178	0.802734	0.422129	0.879766
AIFM2	11.1447	-0.106881	0.231999	-0.460698	0.645015	0.940654
AIFM3	7.94965	-0.342203	0.296025	-1.156	0.247683	0.804853
AIG1	4.73528	-0.0170631	0.36379	-0.0469037	0.96259	0.996451
AIM2	7.93934	-0.417337	0.29044	-1.43691	0.150742	0.732228
AIMP1	11.5766	-0.353459	0.243909	-1.44914	0.147297	0.730094
AIMP2	10.0801	0.000552375	0.250426	0.00220574	0.99824	0.999505
AIP	8.32296	0.0727742	0.259989	0.279912	0.779545	0.967926
AIPL1	8.13984	-0.00912618	0.313617	-0.0290997	0.976785	0.99721
AIRE	11.1192	0.10449	0.236896	0.441078	0.659157	0.944704
AJAP1	7.38183	-0.150682	0.317939	-0.473934	0.635547	0.937511
AJM1	14.5888	-0.0766002	0.236927	-0.323308	0.746462	0.961813
AJUBA	14.4584	-0.112303	0.218107	-0.514898	0.606624	0.932794
AK1	12.0883	-0.0809243	0.231261	-0.349926	0.726394	0.958086
AK2	20.6274	-0.0181138	0.186697	-0.0970224	0.922709	0.989323
AK3	18.006	-0.237681	0.211706	-1.12269	0.261568	0.812757
AK4	29.2254	-0.107626	0.178088	-0.604343	0.545616	0.916491
AK5	8.73414	-0.600911	0.37291	-1.61141	0.107091	0.687408
AK6	13.4129	-0.14386	0.225235	-0.638712	0.52301	0.90855
AK7	11.1731	-0.335469	0.288688	-1.16204	0.245218	0.804224
AK8	12.5616	0.184422	0.217461	0.848068	0.3964	0.872866
AK9	7.2811	0.126063	0.279968	0.450275	0.652512	0.943229
AKAIN1	7.789	-0.0896385	0.290141	-0.308948	0.757361	0.963067
AKAP1	13.0558	-0.347739	0.254305	-1.36741	0.171498	0.746823
AKAP10	9.49535	-0.369386	0.269225	-1.37203	0.170053	0.746165
AKAP11	7.97473	-0.487316	0.301864	-1.61436	0.10645	0.685589
AKAP12	11.1051	0.129239	0.245786	0.525821	0.599013	0.930489
AKAP13	6.42767	0.261782	0.331392	0.789947	0.429559	0.881618
AKAP14	9.8558	0.289346	0.256045	1.13006	0.258452	0.81104
AKAP17A	9.42961	-0.511954	0.294886	-1.73611	0.0825443	0.652931
AKAP3	6.42668	0.330027	0.325573	1.01368	0.310735	0.834418
AKAP4	7.27273	0.449902	0.304672	1.47668	0.139762	0.724089
AKAP5	9.0795	-0.161981	0.28221	-0.573975	0.565984	0.925187
AKAP6	7.97628	0.511127	0.29627	1.72521	0.0844903	0.65654
AKAP7	8.63095	-0.124557	0.278114	-0.447863	0.654252	0.943376
AKAP8	13.6823	0.347775	0.208515	1.66787	0.0953423	0.666743
AKAP8L	7.985	-0.0452211	0.274618	-0.164669	0.869205	0.982289
AKAP9	6.68346	0.279669	0.327024	0.855195	0.392443	0.872011
AKIP1	11.6224	-0.183274	0.250248	-0.732372	0.463942	0.890447
AKIRIN1	15.0582	-0.114943	0.216579	-0.530721	0.595612	0.930488
AKIRIN2	13.7851	-0.130228	0.214358	-0.607525	0.543503	0.916074
AKNA	8.04278	0.363207	0.280038	1.29699	0.194635	0.77246
AKNAD1	8.90182	-0.242003	0.266571	-0.907838	0.363964	0.860911
AKR1A1	12.0568	0.021968	0.207911	0.105661	0.915851	0.987607
AKR1B1	16.8003	-0.321857	0.197966	-1.62582	0.103989	0.681958
AKR1B15	12.9194	-0.495599	0.228188	-2.17189	0.029864	0.529283
AKR1C1	8.33217	0.414516	0.259681	1.59625	0.110433	0.693045
AKR1C2	8.94786	0.112558	0.264267	0.425927	0.670161	0.947707
AKR1C3	8.9431	0.61654	0.238869	2.58108	0.00984924	0.416564
AKR1C4	5.88098	-0.136092	0.365649	-0.372194	0.709749	0.953025
AKR1D1	10.7863	0.239649	0.220599	1.08635	0.277323	0.819551
AKR1E2	12.1478	0.312618	0.210335	1.48629	0.137202	0.722778
AKR7A2	4.61012	0.385333	0.409209	0.941653	0.34637	0.852214
AKR7A3	9.48521	0.154335	0.236271	0.653212	0.51362	0.904532
AKR7L	13.4672	-0.387882	0.233224	-1.66313	0.0962856	0.666743
AKT1	9.14139	-0.111679	0.270988	-0.412117	0.680253	0.949471
AKT1S1	11.4059	-0.00852972	0.224994	-0.0379109	0.969759	0.997108
AKT2	8.57177	-0.467872	0.276129	-1.6944	0.0901902	0.661419
AKT3	13.318	-0.321398	0.247702	-1.29752	0.194452	0.772403
AKTIP	10.1025	-0.228977	0.246753	-0.92796	0.353428	0.857112
ALAD	9.92008	-0.328653	0.23572	-1.39425	0.163241	0.741275
ALAS1	9.7636	0.125479	0.248464	0.505018	0.613546	0.932794
ALAS2	7.43978	-0.0734547	0.296701	-0.247571	0.804466	0.97292
ALB	11.2005	0.338959	0.262057	1.29346	0.195853	0.772722
ALCAM	9.70527	0.230239	0.254238	0.905603	0.365146	0.861302
ALDH16A1	9.39819	-0.0997789	0.256903	-0.388392	0.697726	0.951041
ALDH18A1	9.99	-0.165127	0.252639	-0.653606	0.513366	0.904532
ALDH1A1	6.37917	-0.599362	0.376872	-1.59036	0.111754	0.693798
ALDH1A2	10.5528	-0.495943	0.265132	-1.87055	0.0614075	0.619951
ALDH1A3	9.51545	0.0235878	0.244303	0.0965516	0.923082	0.989427
ALDH1B1	11.0247	-0.0539511	0.365593	-0.147571	0.882681	0.983523
ALDH1L1	8.32804	-0.115904	0.283003	-0.409549	0.682137	0.949681
ALDH1L2	9.71909	0.0595127	0.279941	0.212591	0.831646	0.97601
ALDH2	17.2586	-0.318781	0.226256	-1.40894	0.158852	0.736133
ALDH3A1	10.4524	-0.237894	0.230738	-1.03101	0.302535	0.831284
ALDH3A2	11.6566	-0.328404	0.229863	-1.42869	0.153092	0.732468
ALDH3B1	7.15309	0.371036	0.306962	1.20874	0.226764	0.789738
ALDH3B2	14.7665	0.212743	0.245081	0.868053	0.385365	0.868554
ALDH4A1	8.43087	-0.11009	0.269793	-0.408055	0.683233	0.949681
ALDH5A1	5.58371	0.146805	0.406157	0.361448	0.717765	0.954617
ALDH6A1	9.25238	0.437899	0.242923	1.80263	0.0714469	0.63152
ALDH7A1	8.18761	0.235303	0.25562	0.920518	0.357302	0.85822
ALDH8A1	7.6356	0.136096	0.273343	0.497893	0.618559	0.934166
ALDH9A1	11.4264	-0.348511	0.230489	-1.51205	0.130521	0.718268
ALDOA	26.0044	-0.522208	0.249831	-2.09025	0.0365958	0.554197
ALDOB	10.268	-0.0921371	0.28366	-0.324816	0.74532	0.961598
ALDOC	9.12953	0.302369	0.247199	1.22318	0.221263	0.786034
ALG10	13.0012	-0.182843	0.22287	-0.820402	0.411987	0.877246
ALG10B	26.119	-0.136115	0.211539	-0.643448	0.519934	0.908388
ALG12	10.4553	0.117527	0.220775	0.53234	0.594491	0.930488
ALG13	8.70726	-0.199085	0.257797	-0.772257	0.439962	0.883706
ALG14	7.1408	0.234656	0.336463	0.697421	0.485539	0.89724
ALG1L	20.2849	-0.615212	0.231261	-2.66026	0.00780812	0.384805
ALG1L2	24.221	-0.266253	0.18981	-1.40274	0.160695	0.738145
ALG2	9.58121	-0.093388	0.253853	-0.367882	0.712961	0.953858
ALG3	10.528	-0.00376865	0.261688	-0.0144013	0.98851	0.997728
ALG5	7.8073	0.0790748	0.284949	0.277506	0.781392	0.967963
ALG6	15.4431	0.410713	0.211892	1.93831	0.0525854	0.595502
ALG8	4.93022	0.156603	0.427509	0.366315	0.71413	0.953993
ALG9	12.162	0.169298	0.223859	0.75627	0.449487	0.887985
ALK	7.77457	-0.286236	0.314934	-0.908877	0.363415	0.860376
ALKAL1	8.63797	-0.104038	0.284546	-0.365629	0.714642	0.953993
ALKAL2	8.52783	0.908841	0.260462	3.48934	0.000484206	0.200967
ALKBH1	8.25174	0.263214	0.270123	0.974424	0.329846	0.842516
ALKBH2	10.7415	0.00301074	0.244553	0.0123112	0.990177	0.997792
ALKBH3	10.8334	-0.0645962	0.232453	-0.27789	0.781097	0.967963
ALKBH4	9.81601	-0.0824749	0.264082	-0.312308	0.754807	0.962683
ALKBH5	10.5126	-0.0978288	0.242343	-0.40368	0.686448	0.950334
ALKBH6	6.616	-0.368941	0.333925	-1.10486	0.26922	0.816247
ALKBH7	7.6259	0.341235	0.257591	1.32471	0.185266	0.759022
ALKBH8	9.22947	-0.221193	0.273107	-0.809911	0.417991	0.878874
ALLC	7.43221	-0.17945	0.315064	-0.569567	0.568971	0.926247
ALMS1	12.5943	0.159369	0.23165	0.687974	0.491469	0.899754
ALOX12	8.92205	-0.113211	0.29376	-0.385385	0.699952	0.951041
ALOX12B	7.38831	0.17175	0.295681	0.580863	0.561333	0.923331
ALOX15	12.4379	0.143916	0.216645	0.664294	0.506502	0.90348
ALOX15B	8.47216	-0.0626532	0.291508	-0.214928	0.829823	0.97601
ALOX5	8.04126	0.458223	0.273452	1.6757	0.0937972	0.665418
ALOX5AP	5.84915	0.639539	0.358959	1.78165	0.0748062	0.636131
ALOXE3	7.52373	0.189635	0.330953	0.572997	0.566647	0.925215
ALPG	7.0015	0.238035	0.360402	0.66047	0.508952	0.904532
ALPI	7.61114	0.257968	0.264316	0.975982	0.329073	0.841701
ALPK1	5.70359	0.73167	0.316683	2.31042	0.0208652	0.4958
ALPK2	10.321	0.0471639	0.286112	0.164844	0.869067	0.982289
ALPK3	9.26861	-0.108779	0.299973	-0.362629	0.716882	0.954129
ALPL	7.12467	0.486987	0.270613	1.79957	0.0719282	0.63152
ALPP	7.26451	0.226079	0.26294	0.859813	0.389892	0.870266
ALS2	7.96119	0.689369	0.2647	2.60434	0.00920505	0.402491
ALS2CL	13.5208	-0.758152	0.221767	-3.41868	0.000629259	0.217216
ALX1	6.69797	0.183785	0.290266	0.633161	0.526629	0.90997
ALX3	9.03516	0.0884516	0.269125	0.328663	0.74241	0.961156
ALX4	6.60872	0.00201483	0.304505	0.00661673	0.994721	0.998839
ALYREF	16.7924	-0.218849	0.317632	-0.689001	0.490822	0.899705
AMACR	7.87717	0.42405	0.294524	1.43978	0.149929	0.731321
AMBN	10.527	0.246521	0.228929	1.07684	0.28155	0.821763
AMBP	10.0095	-0.326067	0.261499	-1.24691	0.21243	0.783446
AMBRA1	8.28381	-0.0691341	0.273199	-0.253054	0.800226	0.971857
AMD1	17.5534	-0.233933	0.223985	-1.04441	0.296294	0.827543
AMDHD1	9.88048	0.144828	0.266864	0.542704	0.587334	0.929736
AMDHD2	8.70275	0.223063	0.260847	0.85515	0.392468	0.872011
AMELX	8.94538	-0.231703	0.299159	-0.774513	0.438627	0.883706
AMELY	7.77881	0.357549	0.33697	1.06107	0.288658	0.822609
AMER1	6.60215	0.35446	0.323255	1.09653	0.272846	0.817242
AMER2	9.61566	0.769749	0.243167	3.16551	0.00154811	0.260486
AMER3	6.6912	0.518148	0.307288	1.6862	0.0917577	0.663555
AMFR	12.0966	0.0053989	0.213358	0.0253045	0.979812	0.997436
AMH	15.5975	0.0981541	0.2106	0.466069	0.641166	0.93981
AMHR2	12.5599	0.0840997	0.228356	0.368284	0.712662	0.953858
AMIGO1	9.56429	0.608702	0.236825	2.57026	0.0101623	0.420845
AMIGO2	7.58992	0.476	0.276226	1.72323	0.0848477	0.657007
AMIGO3	9.62117	0.299845	0.245469	1.22151	0.221891	0.786077
AMMECR1	8.03699	0.135626	0.30173	0.449496	0.653074	0.943247
AMMECR1L	11.3767	-0.20636	0.229936	-0.897468	0.369469	0.861973
AMN	7.48722	-0.619902	0.39997	-1.54987	0.121172	0.704282
AMN1	7.04989	-0.162893	0.303819	-0.53615	0.591855	0.93006
AMOT	7.90921	-0.0763366	0.291341	-0.262018	0.793307	0.970884
AMOTL1	9.12395	-0.145495	0.256773	-0.56663	0.570966	0.927137
AMOTL2	12.3147	0.27826	0.240752	1.15579	0.247765	0.804853
AMPD1	11.0326	0.135402	0.246843	0.548535	0.583325	0.92907
AMPD2	21.8198	-0.440705	0.259456	-1.69858	0.0893993	0.660609
AMPD3	10.112	0.201419	0.231647	0.869508	0.384569	0.868067
AMPH	8.62926	0.0434471	0.272771	0.15928	0.873448	0.982734
AMT	7.13318	0.155073	0.30974	0.500657	0.616613	0.93334
AMTN	7.85615	0.0964492	0.301939	0.319432	0.749399	0.961813
AMY1A	30.9475	-0.230059	0.284473	-0.808719	0.418677	0.878874
AMY2B	7.31621	-0.185635	0.33212	-0.55894	0.576203	0.927909
AMZ1	16.4917	-0.255038	0.214359	-1.18977	0.234137	0.796748
AMZ2	18.7084	-0.0685512	0.217734	-0.314839	0.752884	0.962168
ANAPC1	15.7415	-0.139637	0.228549	-0.610973	0.541217	0.915724
ANAPC10	11.362	0.0775271	0.218971	0.354052	0.7233	0.956869
ANAPC11	11.9242	-0.0641884	0.222947	-0.287909	0.773416	0.966538
ANAPC13	13.056	0.472851	0.228072	2.07326	0.0381485	0.562046
ANAPC15	10.238	0.115989	0.24099	0.481302	0.630302	0.936571
ANAPC16	10.2612	-0.0836627	0.256581	-0.326067	0.744373	0.961598
ANAPC2	8.56823	-0.661471	0.287926	-2.29736	0.0215982	0.499603
ANAPC4	3.3997	0.153422	0.431918	0.355211	0.722431	0.956788
ANAPC5	11.9179	0.046718	0.21024	0.222213	0.824148	0.975947
ANAPC7	14.2472	-0.0284223	0.225484	-0.12605	0.899692	0.986285
ANG	11.3946	0.30592	0.226482	1.35075	0.176777	0.751466
ANGEL1	9.91645	0.228103	0.238483	0.956477	0.338831	0.848191
ANGEL2	7.31183	-0.139132	0.319863	-0.434975	0.66358	0.945677
ANGPT1	6.01366	-0.121322	0.359429	-0.337541	0.735709	0.960744
ANGPT2	8.5609	-0.136503	0.264374	-0.516327	0.605626	0.932134
ANGPT4	9.62604	-0.206301	0.279874	-0.737122	0.461048	0.888595
ANGPTL1	4.85476	0.770527	0.426592	1.80624	0.0708806	0.631301
ANGPTL2	9.15155	0.0638742	0.281969	0.22653	0.820789	0.975755
ANGPTL3	7.74818	-0.124683	0.29036	-0.429409	0.667626	0.947223
ANGPTL4	10.1168	0.1725	0.234027	0.737095	0.461065	0.888595
ANGPTL5	5.17051	0.555223	0.383871	1.44638	0.148071	0.731166
ANGPTL6	14.2528	0.0674795	0.216769	0.311296	0.755575	0.963067
ANGPTL7	8.29496	-0.242505	0.298297	-0.812965	0.416238	0.878874
ANGPTL8	9.79287	-0.293907	0.261783	-1.12271	0.26156	0.812757
ANHX	9.33575	0.447461	0.238048	1.87971	0.0601483	0.616538
[truncated: 18,025 more rows]

## Sheet: OD
	baseMean	log2FoldChange	lfcSE	stat	pvalue	padj
[truncated: 18,677 more rows]

[truncated: 1 more sheets: VA]
