# Supplementary material for: Spatial multi-omics of human skin reveals KRAS and inflammatory responses to spaceflight
Source: Nat Commun. 2024 Jun 11;15:4773. doi: 10.1038/s41467-024-48625-2 (PMC11166909; doi:10.1038/s41467-024-48625-2)
Supplement: Supplementary file 5 — Supplementary Data 2 [file 41467_2024_48625_MOESM5_ESM.xlsx]

## Sheet: Hallmark
	pathway	pval	padj	log2err	NES	size	ROIType
1	MYC_TARGETS_V1	1.12826e-05	0.000564131	0.593325	-1.65774	200	OE
2	MYOGENESIS	0.00151666	0.0379166	0.45506	-1.38904	200	OE
3	OXIDATIVE_PHOSPHORYLATION	0.0389739	0.466314	0.321776	-1.18434	199	OE
4	REACTIVE_OXYGEN_SPECIES_PATHWAY	0.0428954	0.466314	0.252961	1.44676	48	OE
5	CHOLESTEROL_HOMEOSTASIS	0.0552753	0.466314	0.321776	-1.25721	73	OE
6	MITOTIC_SPINDLE	0.0600404	0.466314	0.321776	-1.13858	199	OE
7	KRAS_SIGNALING_UP	0.0669643	0.466314	0.181383	1.2598	199	OE
8	COMPLEMENT	0.0746102	0.466314	0.170932	1.25364	200	OE
9	P53_PATHWAY	0.166899	0.851866	0.249247	-1.10202	198	OE
10	PANCREAS_BETA_CELLS	0.177531	0.851866	0.119348	1.24772	40	OE
11	NOTCH_SIGNALING	0.187411	0.851866	0.117766	1.23882	32	OE
12	UV_RESPONSE_UP	0.223022	0.905912	0.257206	-1.07698	157	OE
13	APICAL_SURFACE	0.235537	0.905912	0.100633	1.18948	44	OE
14	PROTEIN_SECRETION	0.281915	0.909598	0.193813	-1.09965	96	OE
15	SPERMATOGENESIS	0.292882	0.909598	0.078921	1.0949	135	OE
16	WNT_BETA_CATENIN_SIGNALING	0.319444	0.909598	0.0835991	1.11346	42	OE
17	ANDROGEN_RESPONSE	0.351418	0.909598	0.0723571	1.06723	99	OE
18	TGF_BETA_SIGNALING	0.354497	0.909598	0.0755015	1.07921	54	OE
19	MYC_TARGETS_V2	0.357049	0.909598	0.0749279	1.07761	58	OE
20	TNFA_SIGNALING_VIA_NFKB	0.363839	0.909598	0.0656814	1.06001	199	OE
21	MTORC1_SIGNALING	0.433962	0.996041	0.208955	-1.01029	199	OE
22	BILE_ACID_METABOLISM	0.457587	0.996041	0.0579755	1.0093	112	OE
23	ADIPOGENESIS	0.486239	0.996041	0.193813	-1.00307	198	OE
24	HEDGEHOG_SIGNALING	0.495017	0.996041	0.10925	-0.987035	36	OE
25	DNA_REPAIR	0.511008	0.996041	0.0514265	0.984021	148	OE
26	KRAS_SIGNALING_DN	0.536476	0.996041	0.0477342	0.975117	196	OE
27	INFLAMMATORY_RESPONSE	0.537862	0.996041	0.0472587	0.975384	200	OE
28	UV_RESPONSE_DN	0.565268	0.996314	0.04707	0.955733	144	OE
29	APOPTOSIS	0.637931	0.996314	0.0409056	0.924595	161	OE
30	UNFOLDED_PROTEIN_RESPONSE	0.686977	0.996314	0.0392759	0.894986	112	OE
31	G2M_CHECKPOINT	0.690929	0.996314	0.0359969	0.89688	198	OE
32	ANGIOGENESIS	0.700997	0.996314	0.0883594	-0.86782	36	OE
33	IL6_JAK_STAT3_SIGNALING	0.704082	0.996314	0.114267	-0.8988	87	OE
34	EPITHELIAL_MESENCHYMAL_TRANSITION	0.707127	0.996314	0.034641	0.889315	200	OE
35	INTERFERON_GAMMA_RESPONSE	0.713808	0.996314	0.0341946	0.886429	200	OE
36	ALLOGRAFT_REJECTION	0.735849	0.996314	0.157403	-0.910684	199	OE
37	ESTROGEN_RESPONSE_LATE	0.753898	0.996314	0.0315649	0.86665	200	OE
38	IL2_STAT5_SIGNALING	0.844866	0.996314	0.0259034	0.822168	199	OE
39	ESTROGEN_RESPONSE_EARLY	0.851893	0.996314	0.0253416	0.815778	200	OE
40	APICAL_JUNCTION	0.875839	0.996314	0.0240742	0.804819	197	OE
41	PEROXISOME	0.902081	0.996314	0.0273075	0.759424	103	OE
42	HEME_METABOLISM	0.908175	0.996314	0.0220834	0.788248	198	OE
43	GLYCOLYSIS	0.914894	0.996314	0.0216519	0.781224	198	OE
44	COAGULATION	0.949825	0.996314	0.0218679	0.721422	138	OE
45	XENOBIOTIC_METABOLISM	0.952009	0.996314	0.0190042	0.746675	199	OE
46	HYPOXIA	0.966518	0.996314	0.0180135	0.729025	199	OE
47	E2F_TARGETS	0.973274	0.996314	0.0173915	0.710468	200	OE
48	FATTY_ACID_METABOLISM	0.977612	0.996314	0.117766	-0.760925	155	OE
49	PI3K_AKT_MTOR_SIGNALING	0.988701	0.996314	0.0992333	-0.738109	105	OE
50	INTERFERON_ALPHA_RESPONSE	0.996314	0.996314	0.0220834	0.624493	97	OE
51	MYC_TARGETS_V1	1.40792e-26	7.0396e-25	1.3345	-3.00575	200	IE
52	OXIDATIVE_PHOSPHORYLATION	2.55002e-13	6.37505e-12	0.932595	-2.31691	199	IE
53	P53_PATHWAY	4.46636e-07	7.44394e-06	0.674963	-1.866	198	IE
54	UNFOLDED_PROTEIN_RESPONSE	0.00175176	0.021897	0.45506	-1.62377	112	IE
55	MTORC1_SIGNALING	0.00262271	0.0248072	0.431708	-1.43072	199	IE
56	DNA_REPAIR	0.00297687	0.0248072	0.431708	-1.49396	148	IE
57	FATTY_ACID_METABOLISM	0.00404029	0.0288592	0.407018	-1.45079	155	IE
58	G2M_CHECKPOINT	0.0173602	0.101938	0.352488	-1.29776	198	IE
59	PI3K_AKT_MTOR_SIGNALING	0.0183488	0.101938	0.352488	-1.40945	105	IE
60	ESTROGEN_RESPONSE_LATE	0.0256105	0.128053	0.352488	-1.28883	200	IE
61	PROTEIN_SECRETION	0.028485	0.128325	0.352488	-1.3583	96	IE
62	SPERMATOGENESIS	0.0350877	0.128325	0.282013	1.37241	135	IE
63	NOTCH_SIGNALING	0.036134	0.128325	0.321776	-1.52768	32	IE
64	KRAS_SIGNALING_UP	0.0374532	0.128325	0.261664	1.33185	199	IE
65	UV_RESPONSE_UP	0.0384975	0.128325	0.321776	-1.27543	157	IE
66	MITOTIC_SPINDLE	0.0457756	0.143049	0.321776	-1.19498	199	IE
67	PEROXISOME	0.0600326	0.176567	0.321776	-1.28494	103	IE
68	CHOLESTEROL_HOMEOSTASIS	0.110448	0.306799	0.234393	-1.24055	73	IE
69	KRAS_SIGNALING_DN	0.122807	0.323176	0.138805	1.21174	196	IE
70	ADIPOGENESIS	0.144231	0.360577	0.261664	-1.13922	198	IE
71	HYPOXIA	0.154229	0.367212	0.257206	-1.1207	199	IE
72	APOPTOSIS	0.184874	0.420168	0.213928	-1.12238	161	IE
73	BILE_ACID_METABOLISM	0.209141	0.441919	0.108394	1.16589	112	IE
74	REACTIVE_OXYGEN_SPECIES_PATHWAY	0.212121	0.441919	0.166934	-1.14524	48	IE
75	EPITHELIAL_MESENCHYMAL_TRANSITION	0.262376	0.524752	0.193813	-1.07218	200	IE
76	INFLAMMATORY_RESPONSE	0.30375	0.580293	0.0806388	1.06904	200	IE
77	XENOBIOTIC_METABOLISM	0.313358	0.580293	0.078921	1.06585	199	IE
78	TGF_BETA_SIGNALING	0.391931	0.681766	0.0747385	1.03961	54	IE
79	PANCREAS_BETA_CELLS	0.409567	0.681766	0.0743625	1.04024	40	IE
80	ANDROGEN_RESPONSE	0.412162	0.681766	0.122679	-1.00537	99	IE
81	INTERFERON_ALPHA_RESPONSE	0.422695	0.681766	0.0701132	1.02342	97	IE
82	GLYCOLYSIS	0.4375	0.683594	0.144631	-1.00878	198	IE
83	ANGIOGENESIS	0.479199	0.726059	0.0679923	0.987238	36	IE
84	TNFA_SIGNALING_VIA_NFKB	0.522388	0.768218	0.133555	-0.979041	199	IE
85	E2F_TARGETS	0.569307	0.813296	0.126876	-0.971003	200	IE
86	UV_RESPONSE_DN	0.64	0.888889	0.104733	-0.939298	144	IE
87	APICAL_SURFACE	0.701493	0.89224	0.0824344	-0.877036	44	IE
88	COAGULATION	0.742588	0.89224	0.0412376	0.875693	138	IE
89	APICAL_JUNCTION	0.742718	0.89224	0.107554	-0.909916	197	IE
90	ALLOGRAFT_REJECTION	0.745318	0.89224	0.0375363	0.869824	199	IE
91	INTERFERON_GAMMA_RESPONSE	0.75125	0.89224	0.0372254	0.872516	200	IE
92	COMPLEMENT	0.75875	0.89224	0.036762	0.870307	200	IE
93	MYOGENESIS	0.767327	0.89224	0.10673	-0.903896	200	IE
94	WNT_BETA_CATENIN_SIGNALING	0.8	0.909091	0.0428451	0.793987	42	IE
95	ESTROGEN_RESPONSE_EARLY	0.841584	0.916159	0.100991	-0.874281	200	IE
96	HEME_METABOLISM	0.855769	0.916159	0.0982123	-0.868291	198	IE
97	HEDGEHOG_SIGNALING	0.86119	0.916159	0.0691198	-0.783645	36	IE
98	IL6_JAK_STAT3_SIGNALING	0.89083	0.927948	0.0363783	0.77004	87	IE
99	MYC_TARGETS_V2	0.910275	0.928839	0.0350901	0.718321	58	IE
100	IL2_STAT5_SIGNALING	0.928839	0.928839	0.0268159	0.77892	199	IE
101	MYC_TARGETS_V1	2.90461e-22	1.4523e-20	1.22105	-2.79723	200	OD
102	OXIDATIVE_PHOSPHORYLATION	5.24336e-09	1.31084e-07	0.761461	-2.09117	199	OD
103	EPITHELIAL_MESENCHYMAL_TRANSITION	2.96981e-06	4.94969e-05	0.627257	-1.85666	200	OD
104	UNFOLDED_PROTEIN_RESPONSE	0.000499595	0.00624493	0.477271	-1.67759	112	OD
105	MTORC1_SIGNALING	0.000755928	0.00755928	0.477271	-1.57428	199	OD
106	APOPTOSIS	0.00170066	0.0141721	0.45506	-1.54506	161	OD
107	P53_PATHWAY	0.00275878	0.0197056	0.431708	-1.44588	198	OD
108	PI3K_AKT_MTOR_SIGNALING	0.00593282	0.0370801	0.407018	-1.52689	105	OD
109	G2M_CHECKPOINT	0.00693972	0.038554	0.407018	-1.37217	198	OD
110	INTERFERON_GAMMA_RESPONSE	0.00777165	0.0388582	0.407018	-1.43439	200	OD
111	SPERMATOGENESIS	0.0108027	0.0461606	0.38073	1.46222	135	OD
112	IL6_JAK_STAT3_SIGNALING	0.0110785	0.0461606	0.38073	-1.43647	87	OD
113	ALLOGRAFT_REJECTION	0.0130404	0.0501554	0.38073	-1.38267	199	OD
114	PROTEIN_SECRETION	0.0221694	0.0723264	0.352488	-1.36523	96	OD
115	BILE_ACID_METABOLISM	0.0224255	0.0723264	0.352488	1.35078	112	OD
116	ADIPOGENESIS	0.0240893	0.0723264	0.352488	-1.28993	198	OD
117	PANCREAS_BETA_CELLS	0.024591	0.0723264	0.352488	1.50098	40	OD
118	MITOTIC_SPINDLE	0.0321766	0.0893794	0.321776	-1.31204	199	OD
119	APICAL_JUNCTION	0.0376574	0.0990985	0.321776	-1.29387	197	OD
120	GLYCOLYSIS	0.047081	0.117702	0.287857	-1.28338	198	OD
121	UV_RESPONSE_UP	0.0498084	0.118591	0.282013	-1.29661	157	OD
122	MYOGENESIS	0.0670498	0.152386	0.24134	-1.24873	200	OD
123	APICAL_SURFACE	0.0846457	0.181711	0.216543	1.30776	44	OD
124	MYC_TARGETS_V2	0.0872211	0.181711	0.216543	-1.34007	58	OD
125	FATTY_ACID_METABOLISM	0.105263	0.209991	0.191892	-1.21587	155	OD
126	E2F_TARGETS	0.109195	0.209991	0.186433	-1.19594	200	OD
127	ESTROGEN_RESPONSE_LATE	0.136015	0.239899	0.165657	-1.16604	200	OD
128	ANDROGEN_RESPONSE	0.143403	0.239899	0.160801	-1.18908	99	OD
129	INTERFERON_ALPHA_RESPONSE	0.143403	0.239899	0.160801	-1.19608	97	OD
130	HYPOXIA	0.143939	0.239899	0.159647	-1.1604	199	OD
131	KRAS_SIGNALING_DN	0.151064	0.243651	0.165657	1.17199	196	OD
132	COMPLEMENT	0.162835	0.25443	0.15017	-1.13763	200	OD
133	NOTCH_SIGNALING	0.183236	0.27763	0.142057	-1.20851	32	OD
134	ESTROGEN_RESPONSE_EARLY	0.245211	0.360604	0.119348	-1.08005	200	OD
135	TGF_BETA_SIGNALING	0.336	0.48	0.101714	-1.0747	54	OD
136	REACTIVE_OXYGEN_SPECIES_PATHWAY	0.375486	0.521509	0.0934449	-1.04992	48	OD
137	DNA_REPAIR	0.483559	0.653458	0.0791317	-0.989809	148	OD
138	WNT_BETA_CATENIN_SIGNALING	0.517454	0.68086	0.0787114	-0.962188	42	OD
139	XENOBIOTIC_METABOLISM	0.537879	0.689588	0.0725352	-0.963036	199	OD
140	ANGIOGENESIS	0.581673	0.727092	0.0711327	0.936378	36	OD
141	IL2_STAT5_SIGNALING	0.63447	0.773744	0.0643583	-0.937978	199	OD
142	UV_RESPONSE_DN	0.724609	0.837953	0.059476	-0.893159	144	OD
143	TNFA_SIGNALING_VIA_NFKB	0.727273	0.837953	0.057853	-0.908641	199	OD
144	COAGULATION	0.756705	0.837953	0.05653	-0.880814	138	OD
145	PEROXISOME	0.762105	0.837953	0.0606404	0.882277	103	OD
146	HEDGEHOG_SIGNALING	0.770916	0.837953	0.0574877	0.82772	36	OD
147	CHOLESTEROL_HOMEOSTASIS	0.797938	0.84887	0.0574877	0.846314	73	OD
148	HEME_METABOLISM	0.845011	0.863095	0.0561767	0.85212	198	OD
149	INFLAMMATORY_RESPONSE	0.845833	0.863095	0.0552496	0.849849	200	OD
150	KRAS_SIGNALING_UP	1	1	0.0481184	0.725529	199	OD
151	EPITHELIAL_MESENCHYMAL_TRANSITION	1.62082e-14	8.10408e-13	0.975995	-2.40512	200	VA
152	MYOGENESIS	2.92586e-10	7.31464e-09	0.814036	-2.14652	200	VA
153	APICAL_JUNCTION	2.53513e-05	0.000355923	0.57561	-1.72636	197	VA
154	MYC_TARGETS_V1	2.84738e-05	0.000355923	0.57561	-1.71572	200	VA
155	COAGULATION	0.000168797	0.00168797	0.518848	-1.69117	138	VA
156	ADIPOGENESIS	0.000468206	0.00390172	0.498493	-1.57853	198	VA
157	OXIDATIVE_PHOSPHORYLATION	0.000710088	0.00507206	0.477271	-1.57957	199	VA
158	APOPTOSIS	0.000913242	0.00570776	0.477271	-1.56346	161	VA
159	IL2_STAT5_SIGNALING	0.00110584	0.00614356	0.45506	-1.56028	199	VA
160	P53_PATHWAY	0.00234079	0.0117039	0.431708	-1.48077	198	VA
161	UV_RESPONSE_DN	0.00572983	0.0260447	0.407018	-1.46518	144	VA
162	FATTY_ACID_METABOLISM	0.013596	0.0562063	0.38073	-1.37228	155	VA
163	KRAS_SIGNALING_UP	0.0146136	0.0562063	0.38073	1.36663	199	VA
164	TGF_BETA_SIGNALING	0.019919	0.0711394	0.352488	-1.46355	54	VA
165	MITOTIC_SPINDLE	0.0356493	0.118831	0.321776	-1.2683	199	VA
166	IL6_JAK_STAT3_SIGNALING	0.0457708	0.143034	0.321776	-1.32916	87	VA
167	COMPLEMENT	0.0596708	0.168515	0.266351	-1.24864	200	VA
168	SPERMATOGENESIS	0.0606654	0.168515	0.257206	1.2883	135	VA
169	ESTROGEN_RESPONSE_LATE	0.0699588	0.184102	0.245042	-1.22413	200	VA
170	BILE_ACID_METABOLISM	0.0742972	0.185743	0.234393	-1.25463	112	VA
171	ANDROGEN_RESPONSE	0.0814664	0.193968	0.224966	-1.24928	99	VA
172	MTORC1_SIGNALING	0.0989691	0.219632	0.204295	-1.19439	199	VA
173	HYPOXIA	0.101031	0.219632	0.202072	-1.1937	199	VA
174	PI3K_AKT_MTOR_SIGNALING	0.108108	0.225225	0.195789	-1.20367	105	VA
175	NOTCH_SIGNALING	0.116466	0.232932	0.184706	-1.29899	32	VA
176	PEROXISOME	0.161157	0.309917	0.157403	-1.17201	103	VA
177	UNFOLDED_PROTEIN_RESPONSE	0.170683	0.316079	0.15017	-1.16412	112	VA
178	ESTROGEN_RESPONSE_EARLY	0.222222	0.396825	0.131458	-1.11012	200	VA
179	TNFA_SIGNALING_VIA_NFKB	0.235977	0.406857	0.122679	1.10134	199	VA
180	HEME_METABOLISM	0.256098	0.426829	0.120433	-1.08993	198	VA
181	ANGIOGENESIS	0.332008	0.530419	0.10208	-1.09229	36	VA
182	UV_RESPONSE_UP	0.339468	0.530419	0.102449	-1.04687	157	VA
183	INTERFERON_GAMMA_RESPONSE	0.36214	0.548697	0.0988903	-1.03569	200	VA
184	DNA_REPAIR	0.411885	0.605714	0.0911073	-1.01583	148	VA
185	WNT_BETA_CATENIN_SIGNALING	0.469548	0.670783	0.0815265	-0.993746	42	VA
186	GLYCOLYSIS	0.504065	0.70009	0.0795565	-0.977721	198	VA
187	E2F_TARGETS	0.534884	0.722816	0.0739901	0.973706	200	VA
188	INFLAMMATORY_RESPONSE	0.554264	0.729294	0.0721798	0.965892	200	VA
189	PROTEIN_SECRETION	0.571429	0.732601	0.0725352	-0.948886	96	VA
190	G2M_CHECKPOINT	0.619608	0.77451	0.0672065	0.940435	198	VA
191	HEDGEHOG_SIGNALING	0.648111	0.79038	0.0656814	-0.886029	36	VA
192	APICAL_SURFACE	0.671937	0.799925	0.0636424	-0.867832	44	VA
193	MYC_TARGETS_V2	0.710417	0.819852	0.0635008	0.880663	58	VA
194	XENOBIOTIC_METABOLISM	0.72147	0.819852	0.0592219	0.905948	199	VA
195	ALLOGRAFT_REJECTION	0.791103	0.879003	0.0549074	0.880289	199	VA
196	INTERFERON_ALPHA_RESPONSE	0.809237	0.879605	0.0555947	-0.848806	97	VA
197	PANCREAS_BETA_CELLS	0.827381	0.880193	0.0540088	-0.776888	40	VA
198	CHOLESTEROL_HOMEOSTASIS	0.887526	0.914573	0.052163	0.780626	73	VA
199	REACTIVE_OXYGEN_SPECIES_PATHWAY	0.896282	0.914573	0.0496901	-0.745964	48	VA
200	KRAS_SIGNALING_DN	0.923077	0.923077	0.0498907	-0.820212	196	VA

## Sheet: C2-canonical 
	pathway	pval	padj	log2err	NES	size	ROIType
1	HSIAO_HOUSEKEEPING_GENES	7.13358e-20	4.43281e-16	1.15122	-2.26955	382	OE
2	REACTOME_EUKARYOTIC_TRANSLATION_ELONGATION	5.05054e-14	1.5692e-10	0.965328	-2.81755	91	OE
3	WP_CYTOPLASMIC_RIBOSOMAL_PROTEINS	1.04837e-13	2.17152e-10	0.954542	-2.85538	87	OE
4	KEGG_RIBOSOME	5.52381e-13	8.58123e-10	0.921426	-2.81796	86	OE
5	REACTOME_EUKARYOTIC_TRANSLATION_INITIATION	1.16701e-12	1.45036e-09	0.91012	-2.56562	119	OE
6	REACTOME_INFLUENZA_INFECTION	1.7636e-11	1.82651e-08	0.863415	-2.31231	155	OE
7	REACTOME_RESPONSE_OF_EIF2AK4_GCN2_TO_AMINO_ACID_DEFICIENCY	2.47507e-11	2.19716e-08	0.863415	-2.55178	101	OE
8	REACTOME_SRP_DEPENDENT_COTRANSLATIONAL_PROTEIN_TARGETING_TO_MEMBRANE	3.05466e-11	2.37271e-08	0.851339	-2.50181	111	OE
9	REACTOME_SIGNALING_BY_ROBO_RECEPTORS	1.33784e-10	9.23706e-08	0.826657	-2.08938	215	OE
10	REACTOME_TRANSLATION	1.85205e-10	1.15086e-07	0.826657	-1.9365	288	OE
11	REACTOME_REGULATION_OF_EXPRESSION_OF_SLITS_AND_ROBOS	2.82889e-10	1.59807e-07	0.814036	-2.20237	170	OE
12	PECE_MAMMARY_STEM_CELL_UP	6.14052e-10	3.17977e-07	0.801216	-2.31257	132	OE
13	REACTOME_NONSENSE_MEDIATED_DECAY_NMD	6.70985e-10	3.20731e-07	0.801216	-2.38385	115	OE
14	REACTOME_SELENOAMINO_ACID_METABOLISM	1.85575e-09	8.23688e-07	0.788187	-2.29504	117	OE
15	RICKMAN_METASTASIS_DN	7.87348e-09	3.26172e-06	0.74774	-1.91557	252	OE
16	WANG_TUMOR_INVASIVENESS_UP	2.1248e-08	8.25219e-06	0.733762	-1.68145	379	OE
17	CHNG_MULTIPLE_MYELOMA_HYPERPLOID_UP	3.13524e-07	0.000114602	0.674963	-2.40326	52	OE
18	REACTOME_METABOLISM_OF_AMINO_ACIDS_AND_DERIVATIVES	6.46035e-07	0.000223026	0.659444	-1.59672	370	OE
19	REACTOME_INTERLEUKIN_12_FAMILY_SIGNALING	8.76743e-07	0.000286741	0.659444	-2.28048	56	OE
20	LI_AMPLIFIED_IN_LUNG_CANCER	1.28226e-06	0.000398398	0.643552	-1.85186	179	OE
21	JAEGER_METASTASIS_DN	2.17574e-06	0.000643813	0.627257	-1.70171	252	OE
22	BILANGES_SERUM_AND_RAPAMYCIN_SENSITIVE_GENES	2.52897e-06	0.00071432	0.627257	-2.1991	66	OE
23	CHARAFE_BREAST_CANCER_BASAL_VS_MESENCHYMAL_UP	3.46395e-06	0.00093587	0.627257	-1.9602	117	OE
24	REACTOME_INTERLEUKIN_12_SIGNALING	5.21492e-06	0.00135023	0.610527	-2.27279	46	OE
25	REACTOME_ACTIVATION_OF_THE_MRNA_UPON_BINDING_OF_THE_CAP_BINDING_COMPLEX_AND_EIFS_AND_SUBSEQUENT_BINDING_TO_43S	8.49449e-06	0.00211139	0.593325	-2.12234	60	OE
26	REACTOME_CELLULAR_RESPONSE_TO_STARVATION	1.62427e-05	0.003882	0.57561	-1.74669	155	OE
27	PROVENZANI_METASTASIS_DN	2.29918e-05	0.00529151	0.57561	-1.83849	136	OE
28	YAMASHITA_LIVER_CANCER_WITH_EPCAM_UP	2.55663e-05	0.0056739	0.57561	-2.09095	53	OE
29	REACTOME_GENE_AND_PROTEIN_EXPRESSION_BY_JAK_STAT_SIGNALING_AFTER_INTERLEUKIN_12_STIMULATION	2.91532e-05	0.00624683	0.57561	-2.22665	37	OE
30	BAE_BRCA1_TARGETS_UP	4.71511e-05	0.00976656	0.557332	-1.97595	71	OE
31	OSMAN_BLADDER_CANCER_DN	7.69269e-05	0.0154201	0.538434	-1.4184	397	OE
32	BIOCARTA_TALL1_PATHWAY	0.000166812	0.0323928	0.518848	1.97379	14	OE
33	KEGG_PARKINSONS_DISEASE	0.000194	0.0365308	0.518848	-1.7241	112	OE
34	DAZARD_UV_RESPONSE_CLUSTER_G1	0.000239203	0.0437179	0.518848	-1.93969	59	OE
35	TIEN_INTESTINE_PROBIOTICS_6HR_UP	0.000261429	0.0463817	0.498493	-1.99596	44	OE
36	KIM_WT1_TARGETS_DN	0.000270136	0.0463817	0.498493	-1.34218	464	OE
37	RICKMAN_TUMOR_DIFFERENTIATED_WELL_VS_POORLY_DN	0.000276171	0.0463817	0.498493	-1.37279	375	OE
38	TIEN_INTESTINE_PROBIOTICS_24HR_DN	0.000337693	0.0538508	0.498493	-1.56043	203	OE
39	REACTOME_TGF_BETA_RECEPTOR_SIGNALING_ACTIVATES_SMADS	0.000337976	0.0538508	0.498493	-1.96901	31	OE
40	KARLSSON_TGFB1_TARGETS_UP	0.000368367	0.0572259	0.498493	-1.64423	122	OE
41	MURAKAMI_UV_RESPONSE_24HR	0.000390944	0.058651	0.498493	-2.11722	20	OE
42	KOHOUTEK_CCNT1_TARGETS	0.000396418	0.058651	0.498493	-1.87601	50	OE
43	PETROVA_PROX1_TARGETS_UP	0.000470968	0.0680603	0.498493	-2.09704	25	OE
44	JISON_SICKLE_CELL_DISEASE_DN	0.000488689	0.0687545	0.477271	-1.52001	177	OE
45	SPIELMAN_LYMPHOBLAST_EUROPEAN_VS_ASIAN_UP	0.0004979	0.0687545	0.477271	-1.29923	475	OE
46	HE_PTEN_TARGETS_DN	0.000707821	0.0956174	0.477271	-1.95907	7	OE
47	APRELIKOVA_BRCA1_TARGETS	0.000727533	0.0957682	0.477271	-1.87424	46	OE
48	WP_MRNA_PROCESSING	0.000739761	0.0957682	0.477271	-1.60917	125	OE
49	INAMURA_LUNG_CANCER_SCC_UP	0.000769016	0.0975238	0.477271	-2.01168	13	OE
50	REACTOME_SIGNALING_BY_PTK6	0.000788313	0.0979715	0.477271	-1.7965	53	OE
51	WP_ERK_PATHWAY_IN_HUNTINGTONS_DISEASE	0.000832441	0.101427	0.477271	-2.09044	15	OE
52	PID_BETA_CATENIN_DEG_PATHWAY	0.000929948	0.109235	0.477271	-2.01503	18	OE
53	REACTOME_DOWNREGULATION_OF_TGF_BETA_RECEPTOR_SIGNALING	0.00093168	0.109235	0.477271	-2.0459	25	OE
54	AMIT_EGF_RESPONSE_40_MCF10A	0.000959957	0.110466	0.477271	-2.09035	17	OE
55	WONG_EMBRYONIC_STEM_CELL_CORE	0.000995401	0.112244	0.45506	-1.35565	333	OE
56	REACTOME_AUF1_HNRNP_D0_BINDS_AND_DESTABILIZES_MRNA	0.00101153	0.112244	0.45506	-1.81023	54	OE
57	LIN_APC_TARGETS	0.00104872	0.114329	0.45506	-1.76321	70	OE
58	WP_VEGFAVEGFR2_SIGNALING_PATHWAY	0.00107163	0.114813	0.45506	-1.29107	428	OE
59	REACTOME_RRNA_PROCESSING	0.00113513	0.119555	0.45506	-1.47752	201	OE
60	LEI_MYB_TARGETS	0.00128916	0.133514	0.45506	-1.33725	312	OE
61	LUI_TARGETS_OF_PAX8_PPARG_FUSION	0.00143479	0.145884	0.45506	-1.85623	34	OE
62	REACTOME_RESPIRATORY_ELECTRON_TRANSPORT	0.00145556	0.145884	0.45506	-1.67206	92	OE
63	KEGG_THYROID_CANCER	0.00149021	0.146986	0.45506	1.79171	29	OE
64	WP_LTF_DANGER_SIGNAL_RESPONSE_PATHWAY	0.00159089	0.151391	0.45506	1.84521	18	OE
65	HOLLERN_SQUAMOUS_BREAST_TUMOR	0.00160368	0.151391	0.45506	-1.4765	170	OE
66	MALONEY_RESPONSE_TO_17AAG_DN	0.00161601	0.151391	0.45506	-1.65632	77	OE
67	YAO_TEMPORAL_RESPONSE_TO_PROGESTERONE_CLUSTER_14	0.00163232	0.151391	0.45506	-1.50832	143	OE
68	DAZARD_RESPONSE_TO_UV_NHEK_UP	0.00173634	0.158671	0.45506	-1.45071	217	OE
69	REACTOME_PREVENTION_OF_PHAGOSOMAL_LYSOSOMAL_FUSION	0.00183604	0.163056	0.45506	-1.92441	8	OE
70	LUI_THYROID_CANCER_CLUSTER_3	0.00183681	0.163056	0.45506	-1.84446	28	OE
71	FOURNIER_ACINAR_DEVELOPMENT_LATE_2	0.00205677	0.180011	0.431708	-1.35007	277	OE
72	KIM_GASTRIC_CANCER_CHEMOSENSITIVITY	0.00210796	0.181928	0.431708	-1.59483	91	OE
73	REACTOME_ANTIGEN_PROCESSING_CROSS_PRESENTATION	0.00215611	0.182815	0.431708	-1.62229	104	OE
74	WP_ELECTRON_TRANSPORT_CHAIN_OXPHOS_SYSTEM_IN_MITOCHONDRIA	0.00217707	0.182815	0.431708	-1.61704	89	OE
75	REACTOME_PTK6_REGULATES_RTKS_AND_THEIR_EFFECTORS_AKT1_AND_DOK1	0.00224945	0.185733	0.431708	-1.90377	8	OE
76	GALE_APL_WITH_FLT3_MUTATED_DN	0.0022716	0.185733	0.431708	-2.00482	15	OE
77	SMID_BREAST_CANCER_RELAPSE_IN_LUNG_UP	0.0024715	0.199289	0.431708	-1.91312	22	OE
78	WP_IMATINIB_AND_CHRONIC_MYELOID_LEUKEMIA	0.00250153	0.199289	0.431708	1.78471	20	OE
79	REACTOME_SIGNALING_BY_MST1	0.00259055	0.202224	0.431708	-1.78799	5	OE
80	LIU_BREAST_CANCER	0.00260346	0.202224	0.431708	-1.81005	28	OE
81	REACTOME_RESPIRATORY_ELECTRON_TRANSPORT_ATP_SYNTHESIS_BY_CHEMIOSMOTIC_COUPLING_AND_HEAT_PRODUCTION_BY_UNCOUPLING_PROTEINS	0.0027759	0.21271	0.431708	-1.53668	114	OE
82	KEGG_PANTOTHENATE_AND_COA_BIOSYNTHESIS	0.00282434	0.21271	0.431708	-1.94336	16	OE
83	TURASHVILI_BREAST_LOBULAR_CARCINOMA_VS_DUCTAL_NORMAL_DN	0.00284115	0.21271	0.431708	-1.60227	85	OE
84	WP_NONHOMOLOGOUS_END_JOINING	0.00300367	0.2222	0.431708	1.76538	10	OE
85	REACTOME_ACTIVATED_NTRK3_SIGNALS_THROUGH_PI3K	0.00307109	0.224082	0.431708	1.75462	6	OE
86	CHEN_LUNG_CANCER_SURVIVAL	0.00310124	0.224082	0.431708	-1.92586	25	OE
87	ABBUD_LIF_SIGNALING_2_UP	0.00315962	0.225677	0.431708	-1.88323	13	OE
88	REACTOME_CYTOPROTECTION_BY_HMOX1	0.00324703	0.229284	0.431708	-1.48157	119	OE
89	PID_TAP63_PATHWAY	0.00342245	0.238956	0.431708	-1.66862	54	OE
90	RICKMAN_TUMOR_DIFFERENTIATED_WELL_VS_POORLY_UP	0.00348278	0.240461	0.431708	-1.3577	238	OE
91	WP_RELATIONSHIP_BETWEEN_INFLAMMATION_COX2_AND_EGFR	0.00353857	0.240461	0.431708	1.73239	25	OE
92	BIOCARTA_IL1R_PATHWAY	0.0035601	0.240461	0.431708	1.75617	30	OE
93	GARY_CD5_TARGETS_UP	0.00369718	0.247036	0.431708	-1.2571	461	OE
94	IBRAHIM_NRF1_UP	0.00381697	0.250858	0.431708	-1.28604	410	OE
95	REACTOME_SIGNALING_BY_INSULIN_RECEPTOR	0.00383514	0.250858	0.431708	1.63336	78	OE
96	REACTOME_SIGNAL_ATTENUATION	0.0038785	0.251052	0.431708	1.74455	10	OE
97	KEGG_HUNTINGTONS_DISEASE	0.00408744	0.261849	0.407018	-1.38489	171	OE
98	TAKAO_RESPONSE_TO_UVB_RADIATION_UP	0.00413964	0.262487	0.407018	-1.66124	84	OE
99	REACTOME_CYTOSOLIC_IRON_SULFUR_CLUSTER_ASSEMBLY	0.00448717	0.27816	0.407018	-1.84208	13	OE
100	AIGNER_ZEB1_TARGETS	0.00448854	0.27816	0.407018	-1.81248	35	OE
101	LIU_CDX2_TARGETS_DN	0.00452111	0.27816	0.407018	-1.8366	8	OE
102	WP_FOXA2_PATHWAY	0.00458818	0.279519	0.407018	1.73169	21	OE
103	ROVERSI_GLIOMA_LOH_REGIONS	0.00463559	0.279665	0.407018	1.70343	45	OE
104	REACTOME_REGULATION_OF_PTEN_LOCALIZATION	0.004961	0.292524	0.407018	-1.82144	8	OE
105	CROMER_METASTASIS_DN	0.00500422	0.292524	0.407018	-1.56137	76	OE
106	REACTOME_TYPE_I_HEMIDESMOSOME_ASSEMBLY	0.00514105	0.292524	0.407018	-1.87466	11	OE
107	OSWALD_HEMATOPOIETIC_STEM_CELL_IN_COLLAGEN_GEL_UP	0.00519349	0.292524	0.407018	-1.37368	217	OE
108	REACTOME_SUPPRESSION_OF_PHAGOSOMAL_MATURATION	0.00519526	0.292524	0.407018	-1.86867	12	OE
109	WP_SIGNAL_TRANSDUCTION_THROUGH_IL1R	0.00520646	0.292524	0.407018	1.71844	32	OE
110	SESTO_RESPONSE_TO_UV_C0	0.00524298	0.292524	0.407018	-1.49645	106	OE
111	REACTOME_TRANSPORT_OF_CONNEXONS_TO_THE_PLASMA_MEMBRANE	0.00529215	0.292524	0.407018	-1.80104	18	OE
112	FISCHER_G1_S_CELL_CYCLE	0.00529928	0.292524	0.407018	1.45013	199	OE
113	REACTOME_COENZYME_A_BIOSYNTHESIS	0.00535393	0.292524	0.407018	-1.80216	8	OE
114	JACKSON_DNMT1_TARGETS_UP	0.00536654	0.292524	0.407018	-1.57252	83	OE
115	SIMBULAN_UV_RESPONSE_IMMORTALIZED_DN	0.00557898	0.293669	0.407018	-1.66743	31	OE
116	DER_IFN_BETA_RESPONSE_DN	0.00565897	0.293669	0.407018	1.7659	8	OE
117	YU_MYC_TARGETS_DN	0.00569178	0.293669	0.407018	-1.55825	56	OE
118	REACTOME_VITAMIN_B5_PANTOTHENATE_METABOLISM	0.00569352	0.293669	0.407018	-1.88573	17	OE
119	SCHAEFFER_PROSTATE_DEVELOPMENT_AND_CANCER_BOX5_DN	0.00574687	0.293669	0.407018	-1.79341	8	OE
120	REACTOME_TRIGLYCERIDE_CATABOLISM	0.0057583	0.293669	0.407018	-1.74236	24	OE
121	REACTOME_CELLULAR_RESPONSE_TO_CHEMICAL_STRESS	0.00580395	0.293669	0.407018	-1.40028	155	OE
122	CHICAS_RB1_TARGETS_LOW_SERUM	0.0058165	0.293669	0.407018	-1.52376	91	OE
123	NAGASHIMA_NRG1_SIGNALING_UP	0.00582395	0.293669	0.407018	-1.40898	172	OE
124	AKL_HTLV1_INFECTION_UP	0.00586015	0.293669	0.407018	-1.78178	27	OE
125	PID_MYC_PATHWAY	0.00593142	0.294863	0.407018	-1.84767	25	OE
126	KEGG_NEUROACTIVE_LIGAND_RECEPTOR_INTERACTION	0.00599513	0.295665	0.407018	1.3822	270	OE
127	REACTOME_ANTIGEN_PRESENTATION_FOLDING_ASSEMBLY_AND_PEPTIDE_LOADING_OF_CLASS_I_MHC	0.00611208	0.298746	0.407018	-1.84114	25	OE
128	REACTOME_PINK1_PRKN_MEDIATED_MITOPHAGY	0.00615376	0.298746	0.407018	-1.78452	21	OE
129	KEGG_GLIOMA	0.00624274	0.300108	0.407018	1.55983	65	OE
130	LUI_THYROID_CANCER_PAX8_PPARG_DN	0.00627841	0.300108	0.407018	-1.6367	46	OE
131	MARKS_HDAC_TARGETS_UP	0.00638821	0.303026	0.407018	1.68301	22	OE
132	WP_PARKINUBIQUITIN_PROTEASOMAL_SYSTEM_PATHWAY	0.00659341	0.309667	0.407018	-1.6323	68	OE
133	LIU_PROSTATE_CANCER_UP	0.00662789	0.309667	0.407018	1.58063	93	OE
134	REACTOME_RAB_GERANYLGERANYLATION	0.00671195	0.311254	0.407018	-1.50501	65	OE
135	REACTOME_SODIUM_COUPLED_SULPHATE_DI_AND_TRI_CARBOXYLATE_TRANSPORTERS	0.00683657	0.314685	0.407018	-1.73173	5	OE
136	BIOCARTA_NFKB_PATHWAY	0.00690249	0.315383	0.407018	1.69312	21	OE
137	PID_ERA_GENOMIC_PATHWAY	0.00699079	0.317086	0.407018	-1.52679	64	OE
138	REACTOME_RHO_GTPASES_ACTIVATE_PAKS	0.00705704	0.317771	0.407018	-1.76677	21	OE
139	REACTOME_SIGNALING_BY_NTRK3_TRKC	0.00719812	0.321792	0.407018	1.69409	17	OE
140	PID_PLK1_PATHWAY	0.00777019	0.344885	0.407018	-1.71757	45	OE
141	BIOCARTA_EIF_PATHWAY	0.00785763	0.346293	0.38073	-1.8692	15	OE
142	SU_KIDNEY	0.0080033	0.346692	0.38073	1.71943	15	OE
143	REACTOME_SERINE_BIOSYNTHESIS	0.00801943	0.346692	0.38073	-1.87288	9	OE
144	ACEVEDO_NORMAL_TISSUE_ADJACENT_TO_LIVER_TUMOR_UP	0.00803406	0.346692	0.38073	-1.40437	165	OE
145	GOLDRATH_IMMUNE_MEMORY	0.00814889	0.349222	0.38073	1.58202	63	OE
146	GRADE_COLON_AND_RECTAL_CANCER_UP	0.00823886	0.350659	0.38073	-1.27826	289	OE
147	WP_TRANSLATION_FACTORS	0.00837524	0.352567	0.38073	-1.60485	48	OE
148	KEGG_NON_HOMOLOGOUS_END_JOINING	0.00846641	0.352567	0.38073	1.66766	13	OE
149	REACTOME_SIGNALING_BY_FGFR3_FUSIONS_IN_CANCER	0.00849863	0.352567	0.38073	1.67839	10	OE
150	JOHNSTONE_PARVB_TARGETS_3_UP	0.00853176	0.352567	0.38073	-1.23376	421	OE
151	PID_TNF_PATHWAY	0.00858684	0.352567	0.38073	-1.60902	46	OE
152	YAGI_AML_WITH_INV_16_TRANSLOCATION	0.00862411	0.352567	0.38073	-1.2142	397	OE
153	REACTOME_GLUCAGON_LIKE_PEPTIDE_1_GLP1_REGULATES_INSULIN_SECRETION	0.00878682	0.356871	0.38073	-1.6401	42	OE
154	REACTOME_DNA_REPLICATION_INITIATION	0.0088728	0.357565	0.38073	1.71082	8	OE
155	WU_CELL_MIGRATION	0.00897091	0.357565	0.38073	-1.39134	182	OE
156	REACTOME_POST_CHAPERONIN_TUBULIN_FOLDING_PATHWAY	0.00897652	0.357565	0.38073	-1.72775	21	OE
157	PID_REELIN_PATHWAY	0.00922655	0.365183	0.38073	-1.64467	28	OE
158	QI_PLASMACYTOMA_DN	0.00936188	0.368146	0.38073	-1.46563	97	OE
159	REACTOME_ZINC_EFFLUX_AND_COMPARTMENTALIZATION_BY_THE_SLC30_FAMILY	0.00946828	0.368146	0.38073	1.72488	7	OE
160	KARLSSON_TGFB1_TARGETS_DN	0.00947914	0.368146	0.38073	-1.31903	193	OE
161	BUFFA_HYPOXIA_METAGENE	0.00955993	0.368978	0.38073	-1.6043	47	OE
162	BHATTACHARYA_EMBRYONIC_STEM_CELL	0.00964515	0.369969	0.38073	-1.51228	81	OE
163	TOMLINS_PROSTATE_CANCER_UP	0.0100423	0.380255	0.38073	-1.62734	39	OE
164	MARIADASON_RESPONSE_TO_BUTYRATE_SULINDAC_6	0.0100802	0.380255	0.38073	-1.58484	46	OE
165	LENAOUR_DENDRITIC_CELL_MATURATION_UP	0.0101831	0.380255	0.38073	-1.43228	115	OE
166	WP_ESTROGEN_METABOLISM	0.0101927	0.380255	0.38073	-1.75075	13	OE
167	HENDRICKS_SMARCA4_TARGETS_DN	0.0102193	0.380255	0.38073	-1.58218	48	OE
168	WP_DNA_IRDOUBLE_STRAND_BREAKS_AND_CELLULAR_RESPONSE_VIA_ATM	0.0104803	0.386805	0.38073	1.58797	55	OE
169	DELASERNA_TARGETS_OF_MYOD_AND_SMARCA4	0.0105335	0.386805	0.38073	-1.79511	11	OE
170	REACTOME_HEDGEHOG_LIGAND_BIOGENESIS	0.0106395	0.386805	0.38073	-1.47501	64	OE
171	SASSON_RESPONSE_TO_GONADOTROPHINS_DN	0.0107056	0.386805	0.38073	-1.45536	85	OE
172	ANDERSEN_LIVER_CANCER_KRT19_UP	0.0107065	0.386805	0.38073	-1.60153	34	OE
173	BIOCARTA_PTDINS_PATHWAY	0.0107771	0.387104	0.38073	-1.69443	23	OE
174	REACTOME_NA_CL_DEPENDENT_NEUROTRANSMITTER_TRANSPORTERS	0.0108917	0.388087	0.38073	1.68134	19	OE
175	LASTOWSKA_NEUROBLASTOMA_COPY_NUMBER_UP	0.0109457	0.388087	0.38073	-1.32916	178	OE
176	STEINER_ERYTHROCYTE_MEMBRANE_GENES	0.0110475	0.388087	0.38073	-1.72828	13	OE
177	REACTOME_SENSORY_PROCESSING_OF_SOUND	0.0110855	0.388087	0.38073	1.5374	75	OE
178	WP_ALPHA_6_BETA_4_SIGNALING_PATHWAY	0.0111168	0.388087	0.38073	1.64956	33	OE
179	TAKADA_GASTRIC_CANCER_COPY_NUMBER_UP	0.0113531	0.394122	0.38073	-1.74641	7	OE
180	KEGG_SPLICEOSOME	0.0120717	0.415949	0.38073	-1.40152	125	OE
181	CHEMELLO_SOLEUS_VS_EDL_MYOFIBERS_UP	0.0121414	0.415949	0.38073	-1.74629	20	OE
182	REACTOME_FANCONI_ANEMIA_PATHWAY	0.0121826	0.415949	0.38073	-1.62024	36	OE
183	REACTOME_DISASSEMBLY_OF_THE_DESTRUCTION_COMPLEX_AND_RECRUITMENT_OF_AXIN_TO_THE_MEMBRANE	0.0123664	0.419917	0.38073	-1.56919	31	OE
184	WP_SECRETION_OF_HYDROCHLORIC_ACID_IN_PARIETAL_CELLS	0.0124897	0.421109	0.38073	1.65229	5	OE
185	HOFMANN_MYELODYSPLASTIC_SYNDROM_LOW_RISK_UP	0.0125414	0.421109	0.38073	1.6269	21	OE
186	HOFMANN_MYELODYSPLASTIC_SYNDROM_HIGH_RISK_UP	0.0126048	0.421109	0.38073	1.63788	10	OE
187	WP_HIPPOMERLIN_SIGNALING_DYSREGULATION	0.0129063	0.428875	0.38073	-1.39198	118	OE
188	REACTOME_REGULATION_OF_TNFR1_SIGNALING	0.012996	0.429558	0.38073	-1.5831	34	OE
189	PALOMERO_GSI_SENSITIVITY_UP	0.01313	0.431693	0.38073	-1.73139	7	OE
190	GEISS_RESPONSE_TO_DSRNA_DN	0.0133659	0.43562	0.38073	1.59516	16	OE
191	HILLION_HMGA1_TARGETS	0.0133897	0.43562	0.38073	-1.45732	82	OE
192	YAO_HOXA10_TARGETS_VIA_PROGESTERONE_DN	0.0135234	0.43768	0.38073	-1.74738	19	OE
193	SWEET_LUNG_CANCER_KRAS_DN	0.013804	0.444077	0.38073	1.31712	414	OE
194	REACTOME_DOWNREGULATION_OF_ERBB2_SIGNALING	0.0138758	0.444077	0.38073	-1.58855	28	OE
195	TIEN_INTESTINE_PROBIOTICS_2HR_UP	0.0139569	0.444077	0.38073	-1.60965	24	OE
196	REACTOME_COOPERATION_OF_PREFOLDIN_AND_TRIC_CCT_IN_ACTIN_AND_TUBULIN_FOLDING	0.0140069	0.444077	0.38073	-1.66279	30	OE
197	REACTOME_TRYPTOPHAN_CATABOLISM	0.0141674	0.444106	0.38073	1.63633	14	OE
198	WP_GLYCEROPHOSPHOLIPID_BIOSYNTHETIC_PATHWAY	0.0141745	0.444106	0.38073	1.61454	30	OE
199	DELACROIX_RARG_BOUND_MEF	0.0142223	0.444106	0.38073	-1.20102	359	OE
200	WP_CATALYTIC_CYCLE_OF_MAMMALIAN_FLAVINCONTAINING_MONOOXYGENASES_FMOS	0.0144737	0.449697	0.38073	-1.66501	4	OE
201	KAAB_FAILED_HEART_VENTRICLE_DN	0.0147442	0.450801	0.38073	-1.61138	43	OE
202	WALLACE_PROSTATE_CANCER_UP	0.0148646	0.450801	0.38073	-1.70974	20	OE
203	REACTOME_SIGNALING_BY_NOTCH1_HD_DOMAIN_MUTANTS_IN_CANCER	0.0151267	0.450801	0.38073	-1.65676	14	OE
204	KAPOSI_LIVER_CANCER_MET_UP	0.0151753	0.450801	0.38073	-1.64218	18	OE
205	WP_OSTEOPONTIN_SIGNALING	0.0151892	0.450801	0.38073	1.61271	13	OE
206	COLDREN_GEFITINIB_RESISTANCE_DN	0.0152175	0.450801	0.38073	-1.25332	220	OE
207	REACTOME_RNA_POLYMERASE_III_CHAIN_ELONGATION	0.0153968	0.450801	0.38073	-1.63901	18	OE
208	AMIT_SERUM_RESPONSE_120_MCF10A	0.0154205	0.450801	0.38073	1.48143	65	OE
209	WP_INTERLEUKIN1_IL1_STRUCTURAL_PATHWAY	0.0154326	0.450801	0.38073	1.58236	49	OE
210	REACTOME_HISTIDINE_CATABOLISM	0.0154395	0.450801	0.38073	1.65603	8	OE
211	REACTOME_MRNA_SPLICING	0.0154682	0.450801	0.38073	-1.3066	188	OE
212	MODY_HIPPOCAMPUS_PRENATAL	0.0154956	0.450801	0.38073	-1.57608	44	OE
213	DAIRKEE_CANCER_PRONE_RESPONSE_BPA_E2	0.0155766	0.450801	0.38073	-1.41355	116	OE
214	REACTOME_DEGRADATION_OF_BETA_CATENIN_BY_THE_DESTRUCTION_COMPLEX	0.0155888	0.450801	0.38073	-1.53781	84	OE
215	REACTOME_INSULIN_RECEPTOR_RECYCLING	0.0155974	0.450801	0.38073	1.59121	26	OE
216	WP_STEROID_BIOSYNTHESIS	0.0157188	0.452207	0.352488	-1.70298	10	OE
217	KEGG_ACUTE_MYELOID_LEUKEMIA	0.0159054	0.453568	0.352488	1.54918	57	OE
218	REACTOME_PROTEIN_FOLDING	0.0159121	0.453568	0.352488	-1.49857	93	OE
219	MARTINEZ_RESPONSE_TO_TRABECTEDIN_UP	0.0160603	0.453664	0.352488	-1.50507	70	OE
220	REACTOME_REGULATION_OF_KIT_SIGNALING	0.0160615	0.453664	0.352488	1.57706	16	OE
221	MURAKAMI_UV_RESPONSE_6HR_DN	0.0162262	0.456242	0.352488	-1.6308	21	OE
222	HWANG_PROSTATE_CANCER_MARKERS	0.0164694	0.460994	0.352488	-1.57274	28	OE
223	WU_ALZHEIMER_DISEASE_DN	0.016726	0.466078	0.352488	-1.62457	18	OE
224	TURJANSKI_MAPK11_TARGETS	0.0170296	0.472418	0.352488	1.62628	5	OE
225	SWEET_LUNG_CANCER_KRAS_UP	0.0175176	0.483798	0.352488	-1.18413	465	OE
226	MUNSHI_MULTIPLE_MYELOMA_UP	0.0177656	0.485791	0.352488	-1.41833	74	OE
227	AIYAR_COBRA1_TARGETS_DN	0.0177777	0.485791	0.352488	-1.57686	29	OE
228	HASLINGER_B_CLL_WITH_17P13_DELETION	0.0178243	0.485791	0.352488	-1.64031	22	OE
229	GRAHAM_CML_DIVIDING_VS_NORMAL_DIVIDING_DN	0.0180236	0.487072	0.352488	1.61058	10	OE
230	PODAR_RESPONSE_TO_ADAPHOSTIN_UP	0.0181031	0.487072	0.352488	-1.37875	142	OE
231	NGO_MALIGNANT_GLIOMA_1P_LOH	0.0181737	0.487072	0.352488	-1.6367	14	OE
232	FRASOR_RESPONSE_TO_SERM_OR_FULVESTRANT_DN	0.0181848	0.487072	0.352488	1.5667	49	OE
233	REACTOME_RNA_POLYMERASE_III_TRANSCRIPTION_INITIATION_FROM_TYPE_1_PROMOTER	0.0188036	0.499239	0.352488	-1.55824	28	OE
234	SCHAEFFER_PROSTATE_DEVELOPMENT_6HR_DN	0.0188651	0.499239	0.352488	-1.16821	457	OE
235	KUROZUMI_RESPONSE_TO_ONCOCYTIC_VIRUS	0.0189262	0.499239	0.352488	1.53456	45	OE
236	REACTOME_SMOOTH_MUSCLE_CONTRACTION	0.019032	0.499239	0.352488	-1.53621	38	OE
237	REACTOME_PROCESSING_OF_CAPPED_INTRON_CONTAINING_PRE_MRNA	0.0190408	0.499239	0.352488	-1.23459	240	OE
238	YU_BAP1_TARGETS	0.0192532	0.501294	0.352488	1.56824	29	OE
239	REACTOME_CD163_MEDIATING_AN_ANTI_INFLAMMATORY_RESPONSE	0.0194393	0.501294	0.352488	-1.75439	9	OE
240	BOYAULT_LIVER_CANCER_SUBCLASS_G1_UP	0.0194434	0.501294	0.352488	-1.3877	113	OE
241	OUELLET_OVARIAN_CANCER_INVASIVE_VS_LMP_UP	0.0194979	0.501294	0.352488	-1.38889	116	OE
242	XU_HGF_TARGETS_REPRESSED_BY_AKT1_UP	0.0195724	0.501294	0.352488	-1.67805	10	OE
243	BAFNA_MUC4_TARGETS_UP	0.0196496	0.501294	0.352488	1.55907	4	OE
244	MIKKELSEN_IPS_WITH_HCP_H3K27ME3	0.0196839	0.501294	0.352488	1.49517	95	OE
245	OSADA_ASCL1_TARGETS_DN	0.0199212	0.50205	0.352488	-1.55732	24	OE
246	BOYAULT_LIVER_CANCER_SUBCLASS_G6_UP	0.0200336	0.50205	0.352488	1.44808	66	OE
247	REACTOME_G_BETA_GAMMA_SIGNALLING_THROUGH_CDC42	0.0200841	0.50205	0.352488	-1.65698	20	OE
248	GARGALOVIC_RESPONSE_TO_OXIDIZED_PHOSPHOLIPIDS_LIGHTYELLOW_UP	0.0201639	0.50205	0.352488	-1.70049	11	OE
249	WP_GENES_CONTROLLING_NEPHROGENESIS	0.0201819	0.50205	0.352488	1.52472	44	OE
250	REN_ALVEOLAR_RHABDOMYOSARCOMA_DN	0.0201983	0.50205	0.352488	-1.1927	406	OE
251	SEIDEN_ONCOGENESIS_BY_MET	0.0204889	0.507243	0.352488	-1.421	89	OE
252	DARWICHE_SQUAMOUS_CELL_CARCINOMA_UP	0.0206543	0.509308	0.352488	-1.29682	143	OE
253	REACTOME_THE_ROLE_OF_GTSE1_IN_G2_M_PROGRESSION_AFTER_G2_CHECKPOINT	0.02076	0.509891	0.352488	-1.4161	75	OE
254	NIKOLSKY_BREAST_CANCER_14Q22_AMPLICON	0.0209677	0.511894	0.352488	1.6072	14	OE
255	REACTOME_DEGRADATION_OF_AXIN	0.021051	0.511894	0.352488	-1.51684	54	OE
256	REACTOME_HSF1_ACTIVATION	0.021103	0.511894	0.352488	-1.55829	29	OE
257	REACTOME_ENDOSOMAL_VACUOLAR_PATHWAY	0.021171	0.511894	0.352488	-1.69357	11	OE
258	REACTOME_SIGNALING_BY_NTRKS	0.0212772	0.512466	0.352488	1.40247	134	OE
259	REACTOME_REGULATION_OF_FZD_BY_UBIQUITINATION	0.0214457	0.514532	0.352488	-1.64446	20	OE
260	BIOCARTA_HIF_PATHWAY	0.0215356	0.514702	0.352488	-1.72671	15	OE
261	PID_IL1_PATHWAY	0.0217146	0.515127	0.352488	1.56576	34	OE
262	REACTOME_TRANSFERRIN_ENDOCYTOSIS_AND_RECYCLING	0.0217192	0.515127	0.352488	1.56081	31	OE
263	REACTOME_SENSORY_PROCESSING_OF_SOUND_BY_OUTER_HAIR_CELLS_OF_THE_COCHLEA	0.0218933	0.516362	0.352488	1.53632	53	OE
264	REACTOME_NOTCH1_INTRACELLULAR_DOMAIN_REGULATES_TRANSCRIPTION	0.0219375	0.516362	0.352488	-1.51977	47	OE
265	MIKKELSEN_PARTIALLY_REPROGRAMMED_TO_PLURIPOTENCY	0.0222171	0.519162	0.352488	-1.6602	10	OE
266	PID_IL2_1PATHWAY	0.0222235	0.519162	0.352488	1.48733	55	OE
267	RORIE_TARGETS_OF_EWSR1_FLI1_FUSION_DN	0.0224995	0.523641	0.352488	1.62228	28	OE
268	RIGGI_EWING_SARCOMA_PROGENITOR_UP	0.0226444	0.525046	0.352488	1.27824	427	OE
269	YUAN_ZNF143_PARTNERS	0.0227568	0.52569	0.352488	-1.60651	22	OE
270	REACTOME_TGF_BETA_RECEPTOR_SIGNALING_IN_EMT_EPITHELIAL_TO_MESENCHYMAL_TRANSITION	0.0228631	0.526189	0.352488	-1.70348	15	OE
271	SARRIO_EPITHELIAL_MESENCHYMAL_TRANSITION_DN	0.0229567	0.526395	0.352488	-1.33709	138	OE
272	REACTOME_RESPONSE_OF_MTB_TO_PHAGOCYTOSIS	0.0232074	0.530186	0.352488	-1.59935	22	OE
273	WP_HYPERTROPHY_MODEL	0.0234221	0.532735	0.352488	1.56197	20	OE
274	SESTO_RESPONSE_TO_UV_C4	0.0234904	0.532735	0.352488	-1.63706	20	OE
275	WP_RESISTIN_AS_A_REGULATOR_OF_INFLAMMATION	0.0235962	0.533187	0.352488	1.57051	33	OE
276	REACTOME_HEDGEHOG_OFF_STATE	0.023926	0.538612	0.352488	-1.34977	110	OE
277	MOOTHA_VOXPHOS	0.0240176	0.538612	0.352488	-1.45267	86	OE
278	HU_GENOTOXIN_ACTION_DIRECT_VS_INDIRECT_24HR	0.0241199	0.538612	0.352488	-1.49207	51	OE
279	KEGG_CHRONIC_MYELOID_LEUKEMIA	0.024183	0.538612	0.352488	1.46879	73	OE
280	REN_BOUND_BY_E2F	0.0243122	0.539558	0.352488	1.48591	60	OE
281	REACTOME_PTK6_REGULATES_CELL_CYCLE	0.0245597	0.54311	0.352488	-1.65495	6	OE
282	REACTOME_ROLE_OF_SECOND_MESSENGERS_IN_NETRIN_1_SIGNALING	0.0248606	0.547505	0.352488	1.57421	10	OE
283	WALLACE_PROSTATE_CANCER_DN	0.0249346	0.547505	0.352488	-1.65423	6	OE
284	WP_CELL_CYCLE	0.025118	0.549589	0.352488	1.42904	120	OE
285	LIU_NASOPHARYNGEAL_CARCINOMA	0.0252179	0.549608	0.352488	-1.44686	66	OE
286	BLANCO_MELO_COVID19_SARS_COV_2_INFECTION_CALU3_CELLS_UP	0.0254039	0.549608	0.352488	1.30956	319	OE
287	ZHENG_FOXP3_TARGETS_IN_T_LYMPHOCYTE_DN	0.0254652	0.549608	0.352488	1.47508	38	OE
288	REACTOME_RET_SIGNALING	0.0255952	0.549608	0.352488	1.49979	40	OE
289	REACTOME_REGULATION_OF_TLR_BY_ENDOGENOUS_LIGAND	0.0256527	0.549608	0.352488	1.54765	21	OE
290	REACTOME_BETA_CATENIN_PHOSPHORYLATION_CASCADE	0.025679	0.549608	0.352488	-1.67097	17	OE
291	MOREIRA_RESPONSE_TO_TSA_UP	0.0258062	0.549608	0.352488	-1.509	28	OE
292	KEGG_OLFACTORY_TRANSDUCTION	0.0258264	0.549608	0.287857	1.28831	371	OE
293	REACTOME_SIGNALING_BY_FGFR4_IN_DISEASE	0.0259713	0.550803	0.352488	1.59312	11	OE
294	WP_FGFR3_SIGNALING_IN_CHONDROCYTE_PROLIFERATION_AND_TERMINAL_DIFFERENTIATION	0.0261196	0.552065	0.352488	1.52592	27	OE
295	WP_GENES_TARGETED_BY_MIRNAS_IN_ADIPOCYTES	0.0269467	0.567616	0.352488	-1.61199	13	OE
296	WP_ARYLAMINE_METABOLISM	0.0271387	0.568746	0.352488	1.48157	3	OE
297	WP_CHOLESTEROL_BIOSYNTHESIS_WITH_SKELETAL_DYSPLASIAS	0.0271834	0.568746	0.352488	-1.63048	7	OE
298	REACTOME_FORMATION_OF_INCISION_COMPLEX_IN_GG_NER	0.0274316	0.572013	0.352488	-1.49733	41	OE
299	REACTOME_SIGNALING_BY_HEDGEHOG	0.0276402	0.574435	0.352488	-1.33081	147	OE
300	REACTOME_TNFR1_INDUCED_NFKAPPAB_SIGNALING_PATHWAY	0.0280195	0.578438	0.352488	-1.51949	29	OE
301	KEGG_TYPE_II_DIABETES_MELLITUS	0.0280408	0.578438	0.352488	1.48733	47	OE
302	KEGG_PATHOGENIC_ESCHERICHIA_COLI_INFECTION	0.0282729	0.578438	0.352488	-1.47293	51	OE
303	WP_PATHOGENIC_ESCHERICHIA_COLI_INFECTION	0.0282729	0.578438	0.352488	-1.47293	51	OE
304	REACTOME_AMINO_ACIDS_REGULATE_MTORC1	0.0282982	0.578438	0.352488	1.56581	54	OE
305	HEDENFALK_BREAST_CANCER_BRACX_UP	0.0285742	0.581794	0.352488	-1.63422	19	OE
306	WIEMANN_TELOMERE_SHORTENING_AND_CHRONIC_LIVER_DAMAGE_DN	0.0286496	0.581794	0.352488	1.58238	5	OE
307	RAMPON_ENRICHED_LEARNING_ENVIRONMENT_LATE_UP	0.0289637	0.586256	0.352488	-1.5146	21	OE
308	BLANCO_MELO_RESPIRATORY_SYNCYTIAL_VIRUS_INFECTION_A594_CELLS_UP	0.0293478	0.586887	0.276501	1.31732	278	OE
309	LEIN_LOCALIZED_TO_DISTAL_AND_PROXIMAL_DENDRITES	0.0295284	0.586887	0.352488	1.52268	17	OE
310	REACTOME_ATTACHMENT_OF_GPI_ANCHOR_TO_UPAR	0.0295883	0.586887	0.352488	1.58627	7	OE
311	REACTOME_SOS_MEDIATED_SIGNALLING	0.0295883	0.586887	0.352488	1.58682	7	OE
312	WP_TYPE_II_DIABETES_MELLITUS	0.0296678	0.586887	0.352488	1.53008	21	OE
313	KIM_WT1_TARGETS_12HR_DN	0.029668	0.586887	0.352488	-1.2739	210	OE
314	WONG_MITOCHONDRIA_GENE_MODULE	0.0296729	0.586887	0.352488	-1.27286	217	OE
315	SMITH_LIVER_CANCER	0.0298046	0.586887	0.352488	-1.459	47	OE
316	BIOCARTA_AKT_PATHWAY	0.0298449	0.586887	0.352488	1.50874	22	OE
317	REACTOME_N_GLYCAN_TRIMMING_AND_ELONGATION_IN_THE_CIS_GOLGI	0.0301708	0.591424	0.352488	1.57803	5	OE
318	BIOCARTA_VEGF_PATHWAY	0.0302779	0.59153	0.352488	-1.54059	27	OE
319	KEGG_LINOLEIC_ACID_METABOLISM	0.0303666	0.59153	0.352488	1.50282	27	OE
320	REACTOME_ROLE_OF_ABL_IN_ROBO_SLIT_SIGNALING	0.0305505	0.593252	0.352488	1.58075	8	OE
321	LINDSTEDT_DENDRITIC_CELL_MATURATION_B	0.0307319	0.594883	0.352488	-1.46594	49	OE
322	REACTOME_MODULATION_BY_MTB_OF_HOST_IMMUNE_SYSTEM	0.0309339	0.594883	0.352488	-1.62426	6	OE
323	BIOCARTA_ERYTH_PATHWAY	0.0309737	0.594883	0.352488	1.57597	15	OE
324	KEGG_APOPTOSIS	0.0310174	0.594883	0.287857	1.4174	87	OE
325	WP_BENZOAPYRENE_METABOLISM	0.0312173	0.596875	0.352488	-1.69558	9	OE
326	KEGG_INSULIN_SIGNALING_PATHWAY	0.0315053	0.598756	0.276501	1.39344	137	OE
327	LOPEZ_MESOTHELIOMA_SURVIVAL_OVERALL_DN	0.0317417	0.598756	0.321776	-1.63229	15	OE
328	REACTOME_NEGATIVE_REGULATION_OF_NOTCH4_SIGNALING	0.0317835	0.598756	0.321776	-1.42718	53	OE
329	HOLLEMAN_VINCRISTINE_RESISTANCE_B_ALL_DN	0.0318362	0.598756	0.321776	-1.5947	16	OE
330	TERAO_AOX4_TARGETS_SKIN_UP	0.0319057	0.598756	0.321776	-1.53103	30	OE
331	KEGG_CELL_CYCLE	0.0320665	0.598756	0.276501	1.39063	124	OE
332	MIKKELSEN_IPS_ICP_WITH_H3K4ME3_AND_H327ME3	0.0320665	0.598756	0.276501	1.40577	124	OE
333	DAZARD_UV_RESPONSE_CLUSTER_G4	0.0322911	0.598756	0.321776	-1.61571	19	OE
334	CHESLER_BRAIN_HIGHEST_GENETIC_VARIANCE	0.0324797	0.598756	0.321776	1.48494	36	OE
335	VANDESLUIS_COMMD1_TARGETS_GROUP_3_UP	0.0327596	0.598756	0.321776	-1.38235	81	OE
336	REACTOME_SIGNALLING_TO_ERKS	0.0328818	0.598756	0.321776	1.52119	34	OE
337	BOYERINAS_ONCOFETAL_TARGETS_OF_LET7A1	0.0330383	0.598756	0.321776	-1.60182	12	OE
338	ZHAN_LATE_DIFFERENTIATION_GENES_UP	0.0331095	0.598756	0.321776	1.50738	32	OE
339	KEGG_ALDOSTERONE_REGULATED_SODIUM_REABSORPTION	0.033209	0.598756	0.321776	1.47868	42	OE
340	REACTOME_RUNX1_AND_FOXP3_CONTROL_THE_DEVELOPMENT_OF_REGULATORY_T_LYMPHOCYTES_TREGS	0.0332234	0.598756	0.321776	-1.59952	10	OE
341	WP_PROTEASOME_DEGRADATION	0.0332481	0.598756	0.321776	-1.41835	61	OE
342	REACTOME_JOSEPHIN_DOMAIN_DUBS	0.0332685	0.598756	0.321776	-1.63932	11	OE
343	KEGG_ALZHEIMERS_DISEASE	0.0333164	0.598756	0.321776	-1.2929	155	OE
344	CHUANG_OXIDATIVE_STRESS_RESPONSE_UP	0.033331	0.598756	0.321776	-1.51483	27	OE
345	SABATES_COLORECTAL_ADENOMA_DN	0.0333333	0.598756	0.257206	1.2927	286	OE
346	WP_ATM_SIGNALING_IN_DEVELOPMENT_AND_DISEASE	0.0334672	0.598756	0.287857	1.44713	45	OE
347	FOURNIER_ACINAR_DEVELOPMENT_LATE_DN	0.0335249	0.598756	0.321776	-1.49337	21	OE
348	HALMOS_CEBPA_TARGETS_DN	0.033557	0.598756	0.287857	1.45016	44	OE
349	RODRIGUES_DCC_TARGETS_UP	0.0336597	0.598756	0.321776	1.56238	6	OE
350	REACTOME_NEPHRIN_FAMILY_INTERACTIONS	0.0337246	0.598756	0.321776	1.55255	23	OE
351	JI_CARCINOGENESIS_BY_KRAS_AND_STK11_UP	0.0338695	0.599615	0.321776	-1.59919	12	OE
352	KRISHNAN_FURIN_TARGETS_UP	0.033966	0.599615	0.321776	-1.68281	9	OE
353	BIOCARTA_TUBBY_PATHWAY	0.0342273	0.600861	0.321776	1.56571	5	OE
354	WP_FAMILIAL_PARTIAL_LIPODYSTROPHY_FPLD	0.0343114	0.600861	0.321776	1.50557	30	OE
355	WP_METHIONINE_DE_NOVO_AND_SALVAGE_PATHWAY	0.0343328	0.600861	0.321776	1.49308	22	OE
356	BAELDE_DIABETIC_NEPHROPATHY_DN	0.0344649	0.600861	0.321776	-1.14212	428	OE
357	WORSCHECH_TUMOR_REJECTION_UP	0.0345711	0.600861	0.276501	1.44382	63	OE
358	FUJIWARA_PARK2_HEPATOCYTE_PROLIFERATION_UP	0.0347006	0.600861	0.321776	-1.59188	12	OE
359	CHEBOTAEV_GR_TARGETS_UP	0.0348692	0.600861	0.271289	1.42151	77	OE
360	WP_FLUOROPYRIMIDINE_ACTIVITY	0.0348719	0.600861	0.321776	1.51493	33	OE
361	HILLION_HMGA1B_TARGETS	0.0350179	0.600861	0.321776	-1.41915	86	OE
362	MYLLYKANGAS_AMPLIFICATION_HOT_SPOT_25	0.035105	0.600861	0.321776	1.57693	9	OE
363	BOYLAN_MULTIPLE_MYELOMA_D_UP	0.035171	0.600861	0.321776	-1.36722	90	OE
364	QUINTENS_EMBRYONIC_BRAIN_RESPONSE_TO_IR	0.0352111	0.600861	0.321776	1.4449	82	OE
365	VART_KSHV_INFECTION_ANGIOGENIC_MARKERS_UP	0.0355097	0.600861	0.257206	1.35245	161	OE
366	PURBEY_TARGETS_OF_CTBP1_NOT_SATB1_UP	0.0355987	0.600861	0.248911	1.29303	288	OE
367	WP_FATTY_ACID_BETAOXIDATION	0.0357634	0.600861	0.282013	1.46696	34	OE
368	PID_NCADHERIN_PATHWAY	0.0358104	0.600861	0.321776	-1.53463	33	OE
369	REACTOME_REGULATION_OF_PTEN_GENE_TRANSCRIPTION	0.036036	0.600861	0.271289	1.43967	61	OE
370	WP_GABA_RECEPTOR_SIGNALING	0.0360578	0.600861	0.321776	1.4927	31	OE
371	REACTOME_METALLOTHIONEINS_BIND_METALS	0.0360912	0.600861	0.321776	-1.62333	11	OE
372	WP_3Q29_COPY_NUMBER_VARIATION_SYNDROME	0.0362175	0.600861	0.321776	-1.37169	63	OE
373	BERNARD_PPAPDC1B_TARGETS_DN	0.0362385	0.600861	0.321776	-1.36675	56	OE
374	ZHOU_TNF_SIGNALING_30MIN	0.0363157	0.600861	0.321776	-1.44916	49	OE
375	BIOCARTA_ATM_PATHWAY	0.0363597	0.600861	0.321776	1.51581	20	OE
376	WAKASUGI_HAVE_ZNF143_BINDING_SITES	0.0363833	0.600861	0.321776	1.53039	54	OE
377	HOLLEMAN_VINCRISTINE_RESISTANCE_ALL_DN	0.0367177	0.600861	0.321776	-1.57079	20	OE
378	REACTOME_MITOPHAGY	0.036893	0.600861	0.321776	-1.50337	27	OE
379	EBAUER_MYOGENIC_TARGETS_OF_PAX3_FOXO1_FUSION	0.0369365	0.600861	0.321776	-1.44236	48	OE
380	OUELLET_CULTURED_OVARIAN_CANCER_INVASIVE_VS_LMP_UP	0.0372249	0.600861	0.321776	-1.41298	68	OE
381	REACTOME_TACHYKININ_RECEPTORS_BIND_TACHYKININS	0.0372697	0.600861	0.321776	1.55576	5	OE
382	DEMAGALHAES_AGING_UP	0.0373711	0.600861	0.266351	1.42479	52	OE
383	REACTOME_SPHINGOLIPID_METABOLISM	0.0374932	0.600861	0.321776	1.42388	87	OE
384	HOFFMANN_LARGE_TO_SMALL_PRE_BII_LYMPHOCYTE_UP	0.0375045	0.600861	0.321776	-1.24976	150	OE
385	KAUFFMANN_MELANOMA_RELAPSE_UP	0.0375162	0.600861	0.266351	1.41091	59	OE
386	AMIT_DELAYED_EARLY_GENES	0.0376245	0.600861	0.321776	-1.5104	18	OE
387	HASLINGER_B_CLL_WITH_11Q23_DELETION	0.0376409	0.600861	0.321776	1.54244	23	OE
388	MA_MYELOID_DIFFERENTIATION_DN	0.0376897	0.600861	0.321776	-1.48989	43	OE
389	REACTOME_INTERLEUKIN_27_SIGNALING	0.0377042	0.600861	0.321776	-1.61995	11	OE
390	KRIGE_AMINO_ACID_DEPRIVATION	0.0377875	0.600861	0.321776	-1.47267	29	OE
391	BOYAULT_LIVER_CANCER_SUBCLASS_G6_DN	0.0378076	0.600861	0.321776	1.52926	19	OE
392	TERAMOTO_OPN_TARGETS_CLUSTER_8	0.0382481	0.603802	0.321776	1.5459	8	OE
393	REACTOME_ASYMMETRIC_LOCALIZATION_OF_PCP_PROTEINS	0.0382483	0.603802	0.321776	-1.35901	63	OE
394	WP_KISSPEPTINKISSPEPTIN_RECEPTOR_SYSTEM_IN_THE_OVARY	0.0382957	0.603802	0.321776	1.43776	39	OE
395	BIOCARTA_CBL_PATHWAY	0.0384407	0.603802	0.321776	-1.57153	12	OE
396	PID_EPHA_FWDPATHWAY	0.0385144	0.603802	0.271289	1.44795	34	OE
397	REACTOME_SIGNALING_BY_PDGFR_IN_DISEASE	0.0385757	0.603802	0.282013	1.48378	20	OE
398	REACTOME_APOPTOTIC_CLEAVAGE_OF_CELL_ADHESION_PROTEINS	0.0393172	0.612838	0.321776	-1.61165	11	OE
399	ALCALA_APOPTOSIS	0.0393503	0.612838	0.321776	-1.32248	85	OE
400	REACTOME_INTERLEUKIN_RECEPTOR_SHC_SIGNALING	0.039548	0.613538	0.271289	1.45955	27	OE
401	RAMASWAMY_METASTASIS_UP	0.0396022	0.613538	0.321776	-1.34823	63	OE
402	REACTOME_ACTIVATED_NTRK3_SIGNALS_THROUGH_RAS	0.0396914	0.613538	0.321776	1.54402	8	OE
403	JOSEPH_RESPONSE_TO_SODIUM_BUTYRATE_UP	0.039949	0.613968	0.321776	-1.50093	30	OE
404	REACTOME_FLT3_SIGNALING_THROUGH_SRC_FAMILY_KINASES	0.0401422	0.613968	0.321776	1.54828	6	OE
405	REACTOME_PLASMA_LIPOPROTEIN_ASSEMBLY	0.0401895	0.613968	0.321776	-1.57106	19	OE
406	REACTOME_RHO_GTPASES_ACTIVATE_CIT	0.0401895	0.613968	0.321776	-1.57088	19	OE
407	REACTOME_ACTIVATION_OF_THE_PRE_REPLICATIVE_COMPLEX	0.0402778	0.613968	0.266351	1.47507	33	OE
408	REACTOME_IRS_ACTIVATION	0.0403121	0.613968	0.321776	1.5442	5	OE
409	REACTOME_CELLULAR_RESPONSE_TO_HYPOXIA	0.0406298	0.614408	0.321776	-1.33992	74	OE
410	KEGG_TOLL_LIKE_RECEPTOR_SIGNALING_PATHWAY	0.0406404	0.614408	0.248911	1.38096	96	OE
411	WP_SLEEP_REGULATION	0.0406504	0.614408	0.261664	1.44853	38	OE
412	FARMER_BREAST_CANCER_CLUSTER_6	0.0409091	0.614408	0.276501	1.50752	14	OE
413	CHIARETTI_T_ALL_REFRACTORY_TO_THERAPY	0.0409205	0.614408	0.321776	-1.43082	28	OE
414	REACTOME_FGFR1C_LIGAND_BINDING_AND_ACTIVATION	0.0409342	0.614408	0.321776	-1.56138	12	OE
415	WHITFIELD_CELL_CYCLE_G1_S	0.0413223	0.617828	0.24134	1.36801	126	OE
416	REACTOME_SEPARATION_OF_SISTER_CHROMATIDS	0.0416982	0.617828	0.321776	-1.22939	187	OE
417	LOPEZ_TRANSLATION_VIA_FN1_SIGNALING	0.041923	0.617828	0.321776	-1.50373	35	OE
418	REACTOME_GAB1_SIGNALOSOME	0.041979	0.617828	0.271289	1.48837	17	OE
419	SCHAEFFER_PROSTATE_DEVELOPMENT_12HR_UP	0.0420817	0.617828	0.321776	-1.29716	109	OE
420	REACTOME_LRR_FLII_INTERACTING_PROTEIN_1_LRRFIP1_ACTIVATES_TYPE_I_IFN_PRODUCTION	0.0421585	0.617828	0.287857	1.52139	5	OE
421	REACTOME_INSULIN_RECEPTOR_SIGNALLING_CASCADE	0.0421736	0.617828	0.321776	1.50996	54	OE
422	REACTOME_SIGNALING_BY_TYPE_1_INSULIN_LIKE_GROWTH_FACTOR_1_RECEPTOR_IGF1R	0.0422535	0.617828	0.248911	1.41257	54	OE
423	REACTOME_ARACHIDONATE_PRODUCTION_FROM_DAG	0.0422736	0.617828	0.321776	-1.57732	5	OE
424	WANG_ESOPHAGUS_CANCER_PROGRESSION_UP	0.042368	0.617828	0.321776	1.56124	9	OE
425	WP_IL1_SIGNALING_PATHWAY	0.0424165	0.617828	0.248911	1.4085	55	OE
426	FUNG_IL2_SIGNALING_1	0.0425197	0.617828	0.276501	1.52844	10	OE
427	SMID_BREAST_CANCER_RELAPSE_IN_LIVER_DN	0.0425197	0.617828	0.276501	1.52397	10	OE
428	WP_SMALL_LIGAND_GPCRS	0.0426471	0.617828	0.266351	1.47216	19	OE
429	BIOCARTA_P35ALZHEIMERS_PATHWAY	0.0426715	0.617828	0.321776	-1.54763	8	OE
430	YAO_TEMPORAL_RESPONSE_TO_PROGESTERONE_CLUSTER_17	0.0427683	0.617828	0.321776	-1.27224	182	OE
431	REACTOME_PI3K_AKT_ACTIVATION	0.0428523	0.617828	0.321776	1.55917	9	OE
432	WP_DNA_IRDAMAGE_AND_CELLULAR_RESPONSE_VIA_ATR	0.0431566	0.620776	0.24134	1.41109	79	OE
433	BOHN_PRIMARY_IMMUNODEFICIENCY_SYNDROM_UP	0.0437361	0.625127	0.321776	-1.42143	46	OE
434	WP_DOPAMINE_METABOLISM	0.0437611	0.625127	0.321776	-1.53	13	OE
435	ZHAN_MULTIPLE_MYELOMA_CD1_VS_CD2_DN	0.0438144	0.625127	0.245042	1.39125	52	OE
436	REACTOME_SYNTHESIS_OF_PIPS_AT_THE_ER_MEMBRANE	0.0438615	0.625127	0.321776	1.53168	5	OE
437	REACTOME_RHOV_GTPASE_CYCLE	0.0440191	0.625578	0.321776	-1.45385	37	OE
438	CHUANG_OXIDATIVE_STRESS_RESPONSE_DN	0.0440945	0.625578	0.271289	1.5119	10	OE
439	BIOCARTA_ERBB4_PATHWAY	0.0442667	0.626591	0.321776	-1.56476	7	OE
440	WOOD_EBV_EBNA1_TARGETS_DN	0.0446781	0.628699	0.245042	1.41987	48	OE
441	HU_GENOTOXIC_DAMAGE_4HR	0.0447135	0.628699	0.321776	-1.41878	36	OE
442	REACTOME_SIGNALING_BY_ERYTHROPOIETIN	0.0447192	0.628699	0.321776	1.48687	25	OE
443	XU_AKT1_TARGETS_6HR	0.0450837	0.631067	0.321776	-1.45685	26	OE
444	ZHANG_ANTIVIRAL_RESPONSE_TO_RIBAVIRIN_UP	0.0450907	0.631067	0.321776	-1.4096	28	OE
445	CHIANG_LIVER_CANCER_SUBCLASS_INTERFERON_DN	0.0452676	0.632118	0.321776	-1.41016	51	OE
446	REACTOME_INTERLEUKIN_2_FAMILY_SIGNALING	0.0458221	0.636144	0.245042	1.40655	43	OE
447	RODRIGUES_NTN1_TARGETS_DN	0.0459223	0.636144	0.321776	-1.26729	155	OE
448	AUNG_GASTRIC_CANCER	0.0461555	0.636144	0.321776	-1.38363	50	OE
449	REACTOME_COPI_INDEPENDENT_GOLGI_TO_ER_RETROGRADE_TRAFFIC	0.0461555	0.636144	0.321776	-1.38208	50	OE
450	REACTOME_SELECTIVE_AUTOPHAGY	0.0462357	0.636144	0.321776	-1.29467	77	OE
451	WP_CORTICOTROPINRELEASING_HORMONE_SIGNALING_PATHWAY	0.0462357	0.636144	0.321776	-1.33836	92	OE
452	CHEN_HOXA5_TARGETS_9HR_DN	0.0462724	0.636144	0.321776	1.4825	41	OE
453	SATOH_COLORECTAL_CANCER_MYC_DN	0.0464241	0.63682	0.234393	1.4079	71	OE
454	MORI_SMALL_PRE_BII_LYMPHOCYTE_UP	0.0467051	0.638728	0.321776	-1.34306	76	OE
455	WP_NEURODEGENERATION_WITH_BRAIN_IRON_ACCUMULATION_NBIA_SUBTYPES_PATHWAY	0.0468962	0.638728	0.321776	-1.45566	43	OE
456	REACTOME_HSP90_CHAPERONE_CYCLE_FOR_STEROID_HORMONE_RECEPTORS_SHR_IN_THE_PRESENCE_OF_LIGAND	0.0470486	0.638728	0.321776	-1.39753	54	OE
457	CASTELLANO_NRAS_TARGETS_UP	0.0470718	0.638728	0.321776	-1.37333	71	OE
458	TAKEDA_TARGETS_OF_NUP98_HOXA9_FUSION_6HR_DN	0.0470772	0.638728	0.321776	1.47934	41	OE
459	REACTOME_CIRCADIAN_CLOCK	0.0471894	0.638856	0.321776	-1.30625	69	OE
460	ROY_WOUND_BLOOD_VESSEL_UP	0.0473062	0.639045	0.237794	1.39454	49	OE
461	BIOCARTA_IRES_PATHWAY	0.047457	0.639692	0.321776	-1.5569	7	OE
462	REACTOME_FORMATION_OF_TUBULIN_FOLDING_INTERMEDIATES_BY_CCT_TRIC	0.0477112	0.640678	0.321776	-1.44743	24	OE
463	REACTOME_ASSEMBLY_OF_THE_HIV_VIRION	0.0477364	0.640678	0.321776	-1.5641	15	OE
464	BIOCARTA_SM_PATHWAY	0.0479177	0.640932	0.321776	-1.47991	14	OE
465	BOYLAN_MULTIPLE_MYELOMA_PCA1_UP	0.0479616	0.640932	0.224966	1.33755	119	OE
466	BILANGES_RAPAMYCIN_SENSITIVE_VIA_TSC1_AND_TSC2	0.0485694	0.646824	0.321776	-1.37673	68	OE
467	REACTOME_NEGATIVE_REGULATION_OF_THE_PI3K_AKT_NETWORK	0.0486618	0.646824	0.224966	1.3474	113	OE
468	MATZUK_MALE_REPRODUCTION_SERTOLI	0.0487396	0.646824	0.321776	-1.39429	28	OE
469	BOYAULT_LIVER_CANCER_SUBCLASS_G23_DN	0.0488189	0.646824	0.257206	1.49644	10	OE
470	NAGY_STAGA_COMPONENTS_HUMAN	0.0489603	0.647318	0.321776	-1.52083	13	OE
471	HALMOS_CEBPA_TARGETS_UP	0.0490716	0.647412	0.234393	1.40305	46	OE
472	WP_EBSTEINBARR_VIRUS_LMP1_SIGNALING	0.0494157	0.648643	0.321776	1.50994	23	OE
473	REACTOME_VLDL_ASSEMBLY	0.0496254	0.648643	0.321776	-1.56038	5	OE
474	BARIS_THYROID_CANCER_UP	0.049634	0.648643	0.321776	-1.4372	24	OE
475	REACTOME_REGULATION_OF_MRNA_STABILITY_BY_PROTEINS_THAT_BIND_AU_RICH_ELEMENTS	0.0497464	0.648643	0.321776	-1.37946	86	OE
476	REACTOME_LOSS_OF_FUNCTION_OF_MECP2_IN_RETT_SYNDROME	0.0498269	0.648643	0.321776	-1.51434	13	OE
477	REACTOME_SMALL_INTERFERING_RNA_SIRNA_BIOGENESIS	0.0499195	0.648643	0.257206	1.48596	9	OE
478	THUM_MIR21_TARGETS_HEART_DISEASE_DN	0.0499195	0.648643	0.257206	1.50142	9	OE
479	BIOCARTA_RACC_PATHWAY	0.05	0.648643	0.248911	1.48094	14	OE
480	REACTOME_INTERLEUKIN_1_PROCESSING	0.05012	0.648645	0.321776	1.54203	9	OE
481	REACTOME_CONSTITUTIVE_SIGNALING_BY_ABERRANT_PI3K_IN_CANCER	0.0502451	0.648645	0.222056	1.38231	78	OE
482	REACTOME_TNF_SIGNALING	0.0503486	0.648645	0.321776	-1.44518	43	OE
483	WP_TYROBP_CAUSAL_NETWORK_IN_MICROGLIA	0.0504528	0.648645	0.227987	1.38987	60	OE
484	REACTOME_REGULATION_OF_HSF1_MEDIATED_HEAT_SHOCK_RESPONSE	0.0505221	0.648645	0.321776	-1.30737	80	OE
485	REACTOME_DOWNSTREAM_SIGNAL_TRANSDUCTION	0.0506329	0.648728	0.237794	1.44663	29	OE
486	BIOCARTA_GH_PATHWAY	0.0508475	0.64883	0.237794	1.42651	27	OE
487	BIOCARTA_MTOR_PATHWAY	0.0508797	0.64883	0.321776	-1.42919	21	OE
488	REACTOME_SIGNALING_BY_FLT3_ITD_AND_TKD_MUTANTS	0.0510511	0.64883	0.245042	1.49289	16	OE
489	WP_APOPTOSIS_MODULATION_AND_SIGNALING	0.0510585	0.64883	0.222056	1.35686	88	OE
490	DACOSTA_UV_RESPONSE_VIA_ERCC3_TTD_UP	0.0512847	0.650373	0.321776	-1.38049	59	OE
491	GENTILE_UV_LOW_DOSE_UP	0.0515615	0.652344	0.321776	-1.42724	24	OE
492	DIRMEIER_LMP1_RESPONSE_LATE_DN	0.0516501	0.652344	0.321776	-1.43059	27	OE
493	REACTOME_GAP_JUNCTION_ASSEMBLY	0.0517871	0.652748	0.321776	-1.47958	35	OE
494	BOYLAN_MULTIPLE_MYELOMA_C_CLUSTER_DN	0.0520394	0.654105	0.234393	1.44364	29	OE
495	REACTOME_THE_CITRIC_ACID_TCA_CYCLE_AND_RESPIRATORY_ELECTRON_TRANSPORT	0.0521052	0.654105	0.321776	-1.24963	165	OE
496	BIOCARTA_ARF_PATHWAY	0.0524738	0.657403	0.24134	1.45448	17	OE
497	REACTOME_PCP_CE_PATHWAY	0.0532694	0.666028	0.321776	-1.32163	91	OE
498	MURAKAMI_UV_RESPONSE_1HR_UP	0.0539821	0.673584	0.321776	-1.51682	15	OE
499	BIOCARTA_TGFB_PATHWAY	0.0544118	0.67635	0.234393	1.4482	19	OE
500	JI_RESPONSE_TO_FSH_UP	0.0545587	0.67635	0.321776	-1.32732	67	OE
501	REACTOME_HIV_TRANSCRIPTION_INITIATION	0.0545946	0.67635	0.321776	-1.39192	46	OE
502	SCHAEFFER_PROSTATE_DEVELOPMENT_48HR_DN	0.0546392	0.67635	0.193813	1.22797	404	OE
503	LIU_SOX4_TARGETS_DN	0.0549999	0.678436	0.321776	-1.16022	305	OE
504	ZHENG_FOXP3_TARGETS_IN_THYMUS_DN	0.0550261	0.678436	0.321776	-1.48647	13	OE
505	REACTOME_TRANSCRIPTION_OF_E2F_TARGETS_UNDER_NEGATIVE_CONTROL_BY_P107_RBL1_AND_P130_RBL2_IN_COMPLEX_WITH_HDAC1	0.0555556	0.682935	0.234393	1.45924	16	OE
506	WIKMAN_ASBESTOS_LUNG_CANCER_UP	0.0560996	0.682935	0.321776	-1.53247	17	OE
507	WP_AIRWAY_SMOOTH_MUSCLE_CELL_CONTRACTION	0.0560996	0.682935	0.321776	-1.53565	17	OE
508	REACTOME_PEXOPHAGY	0.0561239	0.682935	0.321776	-1.49543	10	OE
509	PID_RHOA_PATHWAY	0.0561754	0.682935	0.321776	-1.38606	44	OE
510	KEGG_BASAL_TRANSCRIPTION_FACTORS	0.056312	0.682935	0.321776	-1.40586	34	OE
511	KEGG_NON_SMALL_CELL_LUNG_CANCER	0.056338	0.682935	0.213928	1.3662	54	OE
512	SESTO_RESPONSE_TO_UV_C3	0.0563798	0.682935	0.231127	1.4331	21	OE
513	REACTOME_JNK_C_JUN_KINASES_PHOSPHORYLATION_AND_ACTIVATION_MEDIATED_BY_ACTIVATED_HUMAN_TAK1	0.0563801	0.682935	0.321776	-1.4141	21	OE
514	REACTOME_IRS_MEDIATED_SIGNALLING	0.0565046	0.682982	0.216543	1.39027	48	OE
515	GENTILE_UV_RESPONSE_CLUSTER_D2	0.0566038	0.682982	0.21925	1.40797	37	OE
516	BIOCARTA_CD40_PATHWAY	0.0571429	0.685751	0.231127	1.46269	15	OE
517	REACTOME_DEFECTIVE_CFTR_CAUSES_CYSTIC_FIBROSIS	0.0571643	0.685751	0.321776	-1.29685	60	OE
518	STEARMAN_LUNG_CANCER_EARLY_VS_LATE_DN	0.0571643	0.685751	0.321776	-1.29828	60	OE
519	WP_ACTIVATION_OF_NLRP3_INFLAMMASOME_BY_SARSCOV2	0.0576	0.685945	0.237794	1.50156	7	OE
520	WP_KETOGENESIS_AND_KETOLYSIS	0.0576	0.685945	0.237794	1.48587	8	OE
521	KOBAYASHI_EGFR_SIGNALING_6HR_DN	0.0577224	0.685945	0.321776	-1.45228	18	OE
522	KEGG_ARGININE_AND_PROLINE_METABOLISM	0.0579232	0.685945	0.321776	-1.35181	53	OE
523	HOLLERN_EMT_BREAST_TUMOR_DN	0.0579275	0.685945	0.321776	-1.28239	122	OE
524	WATANABE_RECTAL_CANCER_RADIOTHERAPY_RESPONSIVE_UP	0.0579524	0.685945	0.321776	-1.26589	110	OE
525	WP_TRIACYLGLYCERIDE_SYNTHESIS	0.057971	0.685945	0.224966	1.38822	24	OE
526	GINESTIER_BREAST_CANCER_ZNF217_AMPLIFIED_DN	0.0580635	0.685945	0.321776	-1.16313	320	OE
527	REACTOME_TNF_RECEPTOR_SUPERFAMILY_TNFSF_MEMBERS_MEDIATING_NON_CANONICAL_NF_KB_PATHWAY	0.0584708	0.689002	0.227987	1.44732	17	OE
528	REACTOME_THE_RETINOID_CYCLE_IN_CONES_DAYLIGHT_VISION	0.0586231	0.689002	0.321776	-1.53351	7	OE
529	NADLER_OBESITY_UP	0.0590046	0.689002	0.321776	-1.28695	58	OE
530	REACTOME_TRANSCRIPTION_OF_THE_HIV_GENOME	0.0590739	0.689002	0.321776	-1.27221	69	OE
531	PID_WNT_CANONICAL_PATHWAY	0.0591303	0.689002	0.321776	-1.49285	20	OE
532	ZHU_CMV_8_HR_DN	0.0592842	0.689002	0.321776	-1.37905	49	OE
533	REACTOME_AGGREPHAGY	0.0593169	0.689002	0.321776	-1.36502	40	OE
534	PID_EPHRINB_REV_PATHWAY	0.0594744	0.689002	0.216543	1.41189	30	OE
535	WP_DEVELOPMENT_OF_URETERIC_COLLECTION_SYSTEM	0.0595084	0.689002	0.208955	1.36701	60	OE
536	TUOMISTO_TUMOR_SUPPRESSION_BY_COL13A1_DN	0.0595122	0.689002	0.321776	-1.44992	18	OE
537	REACTOME_THE_ACTIVATION_OF_ARYLSULFATASES	0.059542	0.689002	0.227987	1.47063	13	OE
538	REACTOME_REGULATION_OF_PTEN_STABILITY_AND_ACTIVITY	0.0600488	0.691988	0.321776	-1.31869	67	OE
539	TERAO_AOX4_TARGETS_HG_UP	0.0601399	0.691988	0.216543	1.40157	28	OE
540	REACTOME_MISCELLANEOUS_SUBSTRATES	0.0602219	0.691988	0.231127	1.44123	11	OE
541	BILANGES_SERUM_RESPONSE_TRANSLATION	0.0602455	0.691988	0.321776	-1.43634	33	OE
542	JAZAERI_BREAST_CANCER_BRCA1_VS_BRCA2_UP	0.0605257	0.692177	0.321776	-1.36916	48	OE
543	WP_FIBRIN_COMPLEMENT_RECEPTOR_3_SIGNALING_PATHWAY	0.0606469	0.692177	0.2114	1.36735	43	OE
544	REACTOME_SYNTHESIS_OF_PI	0.0607083	0.692177	0.237794	1.48259	5	OE
545	REACTOME_SYNTHESIS_OF_LEUKOTRIENES_LT_AND_EOXINS_EX	0.0608309	0.692177	0.222056	1.43263	20	OE
546	HOLLEMAN_ASPARAGINASE_RESISTANCE_B_ALL_UP	0.0608547	0.692177	0.321776	-1.40336	27	OE
547	BENPORATH_ES_CORE_NINE	0.0611645	0.692177	0.321776	-1.59072	9	OE
548	WP_FOLATEALCOHOL_AND_CANCER_PATHWAY_HYPOTHESES	0.0611645	0.692177	0.321776	-1.59548	9	OE
549	LIU_TARGETS_OF_VMYB_VS_CMYB_DN	0.0612517	0.692177	0.208955	1.38001	41	OE
550	REACTOME_SEMAPHORIN_INTERACTIONS	0.0612645	0.692177	0.321776	-1.28426	63	OE
551	REACTOME_PKA_MEDIATED_PHOSPHORYLATION_OF_CREB	0.0618805	0.697868	0.321776	-1.48405	20	OE
552	MATZUK_SPERMATOCYTE	0.0620409	0.69841	0.321776	-1.33222	70	OE
553	WP_PHASE_I_BIOTRANSFORMATIONS_NON_P450	0.0624	0.700237	0.227987	1.47096	8	OE
554	PLASARI_TGFB1_TARGETS_1HR_UP	0.0625	0.700237	0.2114	1.40037	33	OE
555	REACTOME_MITOTIC_G2_G2_M_PHASES	0.0625417	0.700237	0.287805	-1.21237	195	OE
556	WP_SARSCOV2_B117_VARIANT_ANTAGONISES_INNATE_IMMUNE_ACTIVATION	0.0628019	0.700237	0.227987	1.44836	9	OE
557	BORCZUK_MALIGNANT_MESOTHELIOMA_UP	0.0628442	0.700237	0.287805	-1.17936	308	OE
558	REACTOME_SIGNALING_BY_CTNNB1_PHOSPHO_SITE_MUTANTS	0.0629046	0.700237	0.287805	-1.48568	15	OE
559	SPIRA_SMOKERS_LUNG_CANCER_UP	0.0630302	0.700237	0.287805	-1.39041	39	OE
560	BIOCARTA_TNFR1_PATHWAY	0.0632911	0.700237	0.2114	1.41357	29	OE
561	REACTOME_G1_S_SPECIFIC_TRANSCRIPTION	0.0632911	0.700237	0.2114	1.4204	29	OE
562	NAGY_PCAF_COMPONENTS_HUMAN	0.0635321	0.700237	0.287805	-1.5765	9	OE
563	BROCKE_APOPTOSIS_REVERSED_BY_IL6	0.0635555	0.700237	0.287805	-1.2387	144	OE
564	DARWICHE_PAPILLOMA_RISK_HIGH_UP	0.0635555	0.700237	0.287805	-1.23685	144	OE
565	FLECHNER_PBL_KIDNEY_TRANSPLANT_OK_VS_DONOR_UP	0.0638713	0.700739	0.287805	-1.19665	150	OE
566	KEGG_PHENYLALANINE_METABOLISM	0.0639867	0.700739	0.287805	-1.43316	18	OE
567	REACTOME_PROPIONYL_COA_CATABOLISM	0.0640809	0.700739	0.231127	1.47232	5	OE
568	MIKKELSEN_MEF_ICP_WITH_H3K27ME3	0.0640884	0.700739	0.184706	1.26833	200	OE
569	REACTOME_DEGRADATION_OF_DVL	0.0641648	0.700739	0.287805	-1.30231	56	OE
570	KEGG_RNA_DEGRADATION	0.064433	0.701432	0.199915	1.36146	57	OE
571	LIU_CMYB_TARGETS_UP	0.0645489	0.701432	0.287805	-1.20926	162	OE
572	FREDERICK_PRKCI_TARGETS	0.0645669	0.701432	0.222056	1.44033	10	OE
573	REACTOME_PRE_NOTCH_PROCESSING_IN_THE_ENDOPLASMIC_RETICULUM	0.0651629	0.704535	0.282013	-1.55046	6	OE
574	REACTOME_REGULATION_OF_RUNX3_EXPRESSION_AND_ACTIVITY	0.0653262	0.704535	0.287805	-1.35557	54	OE
575	WP_FATTY_ACID_BIOSYNTHESIS	0.0656716	0.704535	0.213928	1.40321	22	OE
576	LEE_METASTASIS_AND_ALTERNATIVE_SPLICING_UP	0.0656905	0.704535	0.287805	-1.29115	74	OE
577	REACTOME_PI_METABOLISM	0.0657568	0.704535	0.193813	1.34918	84	OE
578	MIKHAYLOVA_OXIDATIVE_STRESS_RESPONSE_VIA_VHL_DN	0.0660147	0.704535	0.276501	-1.53312	5	OE
579	REACTOME_SIGNAL_REGULATORY_PROTEIN_FAMILY_INTERACTIONS	0.0660661	0.704535	0.213928	1.43554	16	OE
580	NUTT_GBM_VS_AO_GLIOMA_UP	0.0660801	0.704535	0.287805	-1.35122	46	OE
581	KONG_E2F1_TARGETS	0.0661417	0.704535	0.21925	1.43477	10	OE
582	GAVIN_IL2_RESPONSIVE_FOXP3_TARGETS_UP	0.0661765	0.704535	0.2114	1.41991	19	OE
583	PID_EPHA2_FWD_PATHWAY	0.0661765	0.704535	0.2114	1.4177	19	OE
584	MARIADASON_RESPONSE_TO_BUTYRATE_CURCUMIN_SULINDAC_TSA_1	0.066313	0.704535	0.287857	-1.53196	8	OE
585	GRUETZMANN_PANCREATIC_CANCER_DN	0.0663786	0.704535	0.287805	-1.22587	196	OE
586	MIKKELSEN_ES_HCP_WITH_H3_UNMETHYLATED	0.0664962	0.704535	0.195789	1.36743	62	OE
587	KEGG_DRUG_METABOLISM_OTHER_ENZYMES	0.0665779	0.704535	0.199915	1.37156	41	OE
588	PID_IL5_PATHWAY	0.0666667	0.704535	0.213928	1.4456	14	OE
589	REACTOME_HIV_INFECTION	0.0669926	0.705651	0.287805	-1.15201	228	OE
590	REACTOME_IRF3_MEDIATED_INDUCTION_OF_TYPE_I_IFN	0.0671756	0.705651	0.213928	1.46333	13	OE
591	REACTOME_INTRAFLAGELLAR_TRANSPORT	0.0671908	0.705651	0.287805	-1.34694	52	OE
592	REACTOME_CYTOSOLIC_SENSORS_OF_PATHOGEN_ASSOCIATED_DNA	0.067357	0.705651	0.287805	-1.27324	63	OE
593	BIOCARTA_BTG2_PATHWAY	0.0673854	0.705651	0.287857	-1.49034	11	OE
594	REACTOME_RUNX1_REGULATES_TRANSCRIPTION_OF_GENES_INVOLVED_IN_INTERLEUKIN_SIGNALING	0.0674536	0.705651	0.224966	1.46173	5	OE
595	KEGG_ALPHA_LINOLENIC_ACID_METABOLISM	0.0675676	0.705655	0.2114	1.4139	18	OE
596	LIU_PROSTATE_CANCER_DN	0.0681783	0.709118	0.287805	-1.09777	476	OE
597	REACTOME_PROLONGED_ERK_ACTIVATION_EVENTS	0.0681818	0.709118	0.2114	1.44031	14	OE
598	TAKAYAMA_BOUND_BY_AR	0.0682415	0.709118	0.282013	-1.51507	9	OE
599	HAHTOLA_MYCOSIS_FUNGOIDES_DN	0.0690691	0.71652	0.208955	1.42359	16	OE
600	PID_P38_MKK3_6PATHWAY	0.0695035	0.719794	0.202072	1.40113	26	OE
601	REACTOME_INTERACTION_WITH_CUMULUS_CELLS_AND_THE_ZONA_PELLUCIDA	0.0697306	0.719794	0.213928	1.42251	11	OE
602	WP_GENES_RELATED_TO_PRIMARY_CILIUM_DEVELOPMENT_BASED_ON_CRISPR	0.0697322	0.719794	0.287805	-1.23935	102	OE
603	WP_MAPK_AND_NFKB_SIGNALING_PATHWAYS_INHIBITED_BY_YERSINIA_YOPJ	0.0700935	0.72154	0.2114	1.42168	12	OE
604	XU_HGF_TARGETS_INDUCED_BY_AKT1_48HR_UP	0.070229	0.72154	0.208955	1.45103	13	OE
605	REACTOME_SCF_SKP2_MEDIATED_DEGRADATION_OF_P27_P21	0.0702497	0.72154	0.287805	-1.32542	59	OE
606	RUNNE_GENDER_EFFECT_UP	0.0704	0.72189	0.213928	1.47297	7	OE
607	MUELLER_PLURINET	0.0709156	0.725483	0.287805	-1.15163	294	OE
608	BORCZUK_MALIGNANT_MESOTHELIOMA_DN	0.0709838	0.725483	0.186433	1.321	93	OE
609	WP_CEREBRAL_ORGANIC_ACIDURIAS_INCLUDING_DISEASES	0.071618	0.728221	0.276501	-1.48663	7	OE
610	LAMB_CCND1_TARGETS	0.0719645	0.728221	0.287805	-1.44702	20	OE
611	LEE_NAIVE_T_LYMPHOCYTE	0.0719645	0.728221	0.287805	-1.44885	20	OE
612	PID_AP1_PATHWAY	0.0719674	0.728221	0.287805	-1.30278	70	OE
613	SIMBULAN_UV_RESPONSE_NORMAL_DN	0.0719744	0.728221	0.287805	-1.40167	33	OE
614	KEGG_NEUROTROPHIN_SIGNALING_PATHWAY	0.0720189	0.728221	0.179782	1.30686	126	OE
615	HASLINGER_B_CLL_WITH_MUTATED_VH_GENES	0.0720721	0.728221	0.204295	1.40775	18	OE
616	WP_TOLLLIKE_RECEPTOR_SIGNALING_PATHWAY	0.0723039	0.729116	0.183024	1.33526	97	OE
617	CAFFAREL_RESPONSE_TO_THC_8HR_3_UP	0.0725126	0.729116	0.216543	1.43387	5	OE
618	PLASARI_TGFB1_TARGETS_1HR_DN	0.0725126	0.729116	0.216543	1.43315	5	OE
619	REACTOME_CARNITINE_METABOLISM	0.0727273	0.730093	0.204295	1.43357	14	OE
620	MALTA_CURATED_STEMNESS_MARKERS	0.0728812	0.730458	0.287805	-1.44004	20	OE
621	BIOCARTA_EDG1_PATHWAY	0.0731343	0.731814	0.202072	1.38864	22	OE
622	PID_HDAC_CLASSI_PATHWAY	0.0737686	0.736975	0.287805	-1.31928	66	OE
623	LINDSTEDT_DENDRITIC_CELL_MATURATION_A	0.074026	0.737281	0.186433	1.33699	58	OE
624	REACTOME_TRANSCRIPTIONAL_REGULATION_BY_E2F6	0.0742779	0.737281	0.191892	1.36746	34	OE
625	KEGG_CYTOKINE_CYTOKINE_RECEPTOR_INTERACTION	0.0745946	0.737281	0.168238	1.2427	255	OE
626	KEGG_BASE_EXCISION_REPAIR	0.075	0.737281	0.191892	1.37033	33	OE
627	WP_ATM_SIGNALING_PATHWAY	0.075067	0.737281	0.188204	1.35491	40	OE
628	BLANCO_MELO_HUMAN_PARAINFLUENZA_VIRUS_3_INFECTION_A594_CELLS_UP	0.0751381	0.737281	0.169571	1.25611	195	OE
629	WP_APOPTOSISRELATED_NETWORK_DUE_TO_ALTERED_NOTCH3_IN_OVARIAN_CANCER	0.0751736	0.737281	0.287805	-1.28855	53	OE
630	SMID_BREAST_CANCER_RELAPSE_IN_PLEURA_UP	0.075188	0.737281	0.261664	-1.51993	6	OE
631	LEE_LIVER_CANCER_SURVIVAL_DN	0.0754274	0.737281	0.287805	-1.19224	176	OE
632	JIANG_AGING_CEREBRAL_CORTEX_DN	0.0754854	0.737281	0.287805	-1.356	49	OE
633	MEBARKI_HCC_PROGENITOR_WNT_UP_CTNNB1_INDEPENDENT	0.0756677	0.737281	0.197822	1.38614	21	OE
634	SEITZ_NEOPLASTIC_TRANSFORMATION_BY_8P_DELETION_UP	0.0759651	0.737281	0.179782	1.34221	72	OE
635	REACTOME_HDL_REMODELING	0.0762943	0.737281	0.271289	-1.46146	10	OE
636	REACTOME_TETRAHYDROBIOPTERIN_BH4_SYNTHESIS_RECYCLING_SALVAGE_AND_REGULATION	0.0762943	0.737281	0.271289	-1.45869	10	OE
637	SUZUKI_RESPONSE_TO_TSA	0.0765154	0.737281	0.287805	-1.4647	16	OE
638	KAUFFMANN_DNA_REPAIR_GENES	0.0765864	0.737281	0.166934	1.2419	221	OE
639	FARDIN_HYPOXIA_9	0.0769231	0.737281	0.266351	-1.47739	7	OE
640	REACTOME_INTERLEUKIN_23_SIGNALING	0.0769487	0.737281	0.287805	-1.55011	9	OE
641	LEE_AGING_NEOCORTEX_UP	0.0770818	0.737281	0.287805	-1.2728	74	OE
642	KEGG_TAURINE_AND_HYPOTAURINE_METABOLISM	0.0771654	0.737281	0.202072	1.41737	10	OE
643	VANLOO_SP3_TARGETS_UP	0.0772947	0.737281	0.204295	1.40722	9	OE
644	ADDYA_ERYTHROID_DIFFERENTIATION_BY_HEMIN	0.077429	0.737281	0.287805	-1.2509	73	OE
645	REACTOME_CELL_JUNCTION_ORGANIZATION	0.0774751	0.737281	0.287805	-1.27239	87	OE
646	REACTOME_SIGNALING_BY_NTRK2_TRKB	0.0775862	0.737281	0.191892	1.36785	25	OE
647	BIOCARTA_TOB1_PATHWAY	0.0776398	0.737281	0.287857	-1.39253	19	OE
648	ZHENG_RESPONSE_TO_ARSENITE_DN	0.0776545	0.737281	0.202072	1.41337	11	OE
649	MIKKELSEN_MEF_LCP_WITH_H3K4ME3	0.0776993	0.737281	0.287805	-1.21908	126	OE
650	IVANOV_MUTATED_IN_COLON_CANCER	0.0777778	0.737281	0.271289	-1.48719	12	OE
651	REACTOME_CD28_CO_STIMULATION	0.0777778	0.737281	0.188204	1.354	33	OE
652	REACTOME_RECRUITMENT_OF_NUMA_TO_MITOTIC_CENTROSOMES	0.0778181	0.737281	0.287805	-1.2755	92	OE
653	MARCHINI_TRABECTEDIN_RESISTANCE_DN	0.0778523	0.737281	0.184706	1.34448	44	OE
654	REACTOME_CLEC7A_INFLAMMASOME_PATHWAY	0.0779436	0.737281	0.206588	1.44264	6	OE
655	WP_PILOCYTIC_ASTROCYTOMA	0.0779436	0.737281	0.206588	1.44466	6	OE
656	TAKEDA_TARGETS_OF_NUP98_HOXA9_FUSION_6HR_UP	0.0780669	0.737281	0.176694	1.30424	82	OE
657	MIKKELSEN_MEF_ICP_WITH_H3K4ME3_AND_H3K27ME3	0.0781671	0.737281	0.184706	1.34768	39	OE
658	NAGASHIMA_EGF_SIGNALING_UP	0.0781805	0.737281	0.287805	-1.27021	56	OE
659	LEIN_LOCALIZED_TO_PROXIMAL_DENDRITES	0.0781893	0.737281	0.186433	1.35586	35	OE
660	VALK_AML_CLUSTER_5	0.0783217	0.73741	0.188204	1.38361	28	OE
661	PID_DELTA_NP63_PATHWAY	0.0788404	0.741171	0.287805	-1.34185	47	OE
662	COLDREN_GEFITINIB_RESISTANCE_UP	0.0790123	0.741666	0.175204	1.31375	85	OE
663	REACTOME_TCF_DEPENDENT_SIGNALING_IN_RESPONSE_TO_WNT	0.0793098	0.742052	0.287805	-1.13411	226	OE
664	MAGRANGEAS_MULTIPLE_MYELOMA_IGG_VS_IGA_UP	0.0794118	0.742052	0.191892	1.395	19	OE
665	SA_CASPASE_CASCADE	0.0794118	0.742052	0.191892	1.39449	19	OE
666	STAMBOLSKY_BOUND_BY_MUTATED_TP53	0.0795796	0.742504	0.193813	1.39831	16	OE
667	REACTOME_MITOCHONDRIAL_TRANSLATION	0.0797297	0.742789	0.287805	-1.24053	94	OE
668	FLORIO_NEOCORTEX_BASAL_RADIAL_GLIA_UP	0.0799585	0.743079	0.158514	1.21202	367	OE
669	TURASHVILI_BREAST_NORMAL_DUCTAL_VS_LOBULAR_DN	0.08	0.743079	0.199915	1.44974	7	OE
670	KEGG_MAPK_SIGNALING_PATHWAY	0.0804348	0.746003	0.161979	1.22186	266	OE
671	WP_ENERGY_METABOLISM	0.0806878	0.747234	0.179782	1.33815	47	OE
672	KEGG_OXIDATIVE_PHOSPHORYLATION	0.0809279	0.747402	0.287805	-1.24152	115	OE
673	HECKER_IFNB1_TARGETS	0.0809465	0.747402	0.173748	1.30914	93	OE
674	THILLAINADESAN_ZNF217_TARGETS_DN	0.0813648	0.75015	0.257206	-1.45234	9	OE
675	WP_FRAGILE_X_SYNDROME	0.0815348	0.750603	0.169571	1.29096	119	OE
676	WP_PROGERIAASSOCIATED_LIPODYSTROPHY	0.0820896	0.754592	0.190023	1.37548	22	OE
677	REACTOME_FORMATION_OF_THE_CORNIFIED_ENVELOPE	0.0825576	0.755964	0.287805	-1.25829	122	OE
678	WANG_BARRETTS_ESOPHAGUS_DN	0.0830343	0.755964	0.287805	-1.4328	25	OE
679	REACTOME_GAP_JUNCTION_TRAFFICKING_AND_REGULATION	0.0830544	0.755964	0.287805	-1.32605	46	OE
680	XU_RESPONSE_TO_TRETINOIN_UP	0.0830861	0.755964	0.271289	-1.42876	15	OE
681	ZAMORA_NOS2_TARGETS_DN	0.0831871	0.755964	0.287805	-1.25431	76	OE
682	HORIUCHI_WTAP_TARGETS_DN	0.0832977	0.755964	0.287805	-1.1283	310	OE
683	KEGG_NICOTINATE_AND_NICOTINAMIDE_METABOLISM	0.0833333	0.755964	0.282013	-1.40552	24	OE
684	DARWICHE_PAPILLOMA_RISK_LOW_UP	0.083435	0.755964	0.287805	-1.18665	158	OE
685	REACTOME_SIGNALING_BY_HIPPO	0.0838821	0.755964	0.287805	-1.41215	20	OE
686	HOEGERKORP_CD44_TARGETS_DIRECT_DN	0.0839695	0.755964	0.190023	1.41758	13	OE
687	RAY_ALZHEIMERS_DISEASE	0.0839695	0.755964	0.190023	1.41845	13	OE
688	GRAHAM_CML_QUIESCENT_VS_NORMAL_DIVIDING_DN	0.0839937	0.755964	0.193813	1.39669	11	OE
689	REACTOME_SIGNALING_BY_NOTCH1_PEST_DOMAIN_MUTANTS_IN_CANCER	0.0844869	0.755964	0.287805	-1.33092	57	OE
690	FIRESTEIN_PROLIFERATION	0.0846682	0.755964	0.161979	1.25963	164	OE
691	YIH_RESPONSE_TO_ARSENITE_C1	0.0846828	0.755964	0.287805	-1.40999	22	OE
692	FOSTER_TOLERANT_MACROPHAGE_DN	0.0847107	0.755964	0.153159	1.19183	411	OE
693	SHARMA_PILOCYTIC_ASTROCYTOMA_LOCATION_UP	0.0847458	0.755964	0.181383	1.38073	27	OE
694	IIZUKA_LIVER_CANCER_PROGRESSION_L1_G1_UP	0.0847988	0.755964	0.287805	-1.41103	20	OE
695	REACTOME_STABILIZATION_OF_P53	0.0848624	0.755964	0.287805	-1.25805	56	OE
696	WP_OVERVIEW_OF_PROINFLAMMATORY_AND_PROFIBROTIC_MEDIATORS	0.0851319	0.755964	0.165657	1.28791	119	OE
697	SHEN_SMARCA2_TARGETS_DN	0.0852211	0.755964	0.156312	1.21429	291	OE
698	BROWNE_HCMV_INFECTION_8HR_UP	0.0853659	0.755964	0.166934	1.29336	100	OE
699	REACTOME_CYP2E1_REACTIONS	0.0855784	0.755964	0.191892	1.38954	11	OE
700	PID_IL2_STAT5_PATHWAY	0.0857538	0.755964	0.17822	1.37045	30	OE
701	ZHAN_MULTIPLE_MYELOMA_SUBGROUPS	0.0857538	0.755964	0.17822	1.37636	30	OE
702	WP_SYNAPTIC_VESICLE_PATHWAY	0.0858257	0.755964	0.172324	1.32561	51	OE
703	REACTOME_RAF_ACTIVATION	0.085834	0.755964	0.287805	-1.34971	34	OE
704	REACTOME_CALNEXIN_CALRETICULIN_CYCLE	0.0859822	0.755964	0.287805	-1.42346	25	OE
705	LUI_THYROID_CANCER_CLUSTER_4	0.0860534	0.755964	0.266351	-1.4133	15	OE
706	POMEROY_MEDULLOBLASTOMA_PROGNOSIS_DN	0.08616	0.755964	0.287805	-1.37093	43	OE
707	PID_LKB1_PATHWAY	0.0861742	0.755964	0.287805	-1.3284	47	OE
708	ZHOU_INFLAMMATORY_RESPONSE_FIMA_UP	0.0862423	0.755964	0.151149	1.18189	465	OE
709	WHITESIDE_CISPLATIN_RESISTANCE_UP	0.0862534	0.755964	0.252961	-1.4494	11	OE
710	WP_DNA_REPAIR_PATHWAYS_FULL_NETWORK	0.0866426	0.758044	0.164406	1.2825	117	OE
711	KEGG_ADIPOCYTOKINE_SIGNALING_PATHWAY	0.0867347	0.758044	0.169571	1.31112	67	OE
712	KYNG_WERNER_SYNDROM_AND_NORMAL_AGING_UP	0.0869565	0.758915	0.166934	1.30969	76	OE
713	BIOCARTA_FAS_PATHWAY	0.0871369	0.759423	0.176694	1.36525	30	OE
714	BRACHAT_RESPONSE_TO_CAMPTOTHECIN_DN	0.0873165	0.759592	0.287805	-1.35461	39	OE
715	KEGG_ARACHIDONIC_ACID_METABOLISM	0.0875161	0.759592	0.169571	1.31195	56	OE
716	KEGG_ENDOMETRIAL_CANCER	0.0876289	0.759592	0.169571	1.31669	52	OE
717	KEGG_PATHWAYS_IN_CANCER	0.0876452	0.759592	0.152145	1.19995	325	OE
718	LU_TUMOR_ENDOTHELIAL_MARKERS_UP	0.0880597	0.762121	0.183024	1.36656	22	OE
719	HUMMERICH_MALIGNANT_SKIN_TUMOR_DN	0.0884146	0.764054	0.266351	-1.35859	20	OE
720	REACTOME_SYNTHESIS_OF_PIPS_AT_THE_EARLY_ENDOSOME_MEMBRANE	0.0885886	0.764054	0.183024	1.3776	16	OE
721	REACTOME_ADVANCED_GLYCOSYLATION_ENDPRODUCT_RECEPTOR_SIGNALING	0.0888889	0.764054	0.252961	-1.42725	12	OE
722	WP_PROXIMAL_TUBULE_TRANSPORT	0.0889175	0.764054	0.168238	1.31334	57	OE
723	EPPERT_CE_HSC_LSC	0.0889488	0.764054	0.172324	1.32924	39	OE
724	PID_LPA4_PATHWAY	0.0890208	0.764054	0.261664	-1.40241	15	OE
725	REACTOME_GPVI_MEDIATED_ACTIVATION_CASCADE	0.0891632	0.764091	0.173748	1.33296	35	OE
726	BIOCARTA_IL10_PATHWAY	0.0893372	0.764091	0.257206	-1.41893	13	OE
727	YIH_RESPONSE_TO_ARSENITE_C2	0.0893939	0.764091	0.183024	1.41338	14	OE
728	BIOCARTA_ETC_PATHWAY	0.0899183	0.766383	0.248911	-1.41581	10	OE
729	MURAKAMI_UV_RESPONSE_1HR_DN	0.0899183	0.766383	0.248911	-1.41215	10	OE
730	REACTOME_RNA_POLYMERASE_III_TRANSCRIPTION_TERMINATION	0.0900322	0.766383	0.271289	-1.39086	23	OE
731	VANHARANTA_UTERINE_FIBROID_DN	0.0906296	0.770413	0.287805	-1.29047	66	OE
732	ZHAN_MULTIPLE_MYELOMA_CD2_DN	0.0910634	0.772912	0.287805	-1.31587	47	OE
733	WP_GLYCOSYLATION_AND_RELATED_CONGENITAL_DEFECTS	0.0911722	0.772912	0.176694	1.35603	23	OE
734	GRAHAM_CML_QUIESCENT_VS_CML_DIVIDING_UP	0.0913043	0.772977	0.176694	1.3409	24	OE
735	YAMASHITA_LIVER_CANCER_WITH_EPCAM_DN	0.0915916	0.774354	0.179782	1.3702	16	OE
736	ZWANG_CLASS_3_TRANSIENTLY_INDUCED_BY_EGF	0.0918033	0.774668	0.151149	1.23067	218	OE
737	PID_HDAC_CLASSIII_PATHWAY	0.0918781	0.774668	0.287805	-1.39259	25	OE
738	XU_GH1_AUTOCRINE_TARGETS_UP	0.0922151	0.774969	0.287805	-1.18409	179	OE
739	WP_RAC1PAK1P38MMP2_PATHWAY	0.0922882	0.774969	0.16318	1.30809	68	OE
740	LINDGREN_BLADDER_CANCER_CLUSTER_3_DN	0.0924054	0.774969	0.287805	-1.15419	223	OE
741	DOUGLAS_BMI1_TARGETS_DN	0.0924548	0.774969	0.148262	1.19764	311	OE
742	WP_TRANSCRIPTION_FACTOR_REGULATION_IN_ADIPOGENESIS	0.0925373	0.774969	0.17822	1.35555	22	OE
743	REACTOME_PI3K_AKT_SIGNALING_IN_CANCER	0.0927961	0.77509	0.159647	1.28212	105	OE
744	KEGG_ALANINE_ASPARTATE_AND_GLUTAMATE_METABOLISM	0.0928571	0.77509	0.282013	-1.35536	32	OE
745	BIOCARTA_EIF4_PATHWAY	0.0929487	0.77509	0.266351	-1.38467	24	OE
746	RHEIN_ALL_GLUCOCORTICOID_THERAPY_DN	0.0930507	0.77509	0.287805	-1.11876	362	OE
747	BIOCARTA_IL3_PATHWAY	0.0932331	0.775569	0.17822	1.38156	15	OE
748	BILANGES_SERUM_SENSITIVE_VIA_TSC1	0.0934718	0.775847	0.176694	1.35928	21	OE
749	WP_ERBB_SIGNALING_PATHWAY	0.0935162	0.775847	0.160801	1.29558	90	OE
750	KYNG_RESPONSE_TO_H2O2_VIA_ERCC6_UP	0.09375	0.776668	0.168238	1.34502	36	OE
751	REACTOME_DISEASES_OF_SIGNAL_TRANSDUCTION_BY_GROWTH_FACTOR_RECEPTORS_AND_SECOND_MESSENGERS	0.0938651	0.776668	0.287805	-1.1092	429	OE
752	BOYAULT_LIVER_CANCER_SUBCLASS_G12_UP	0.0942555	0.778861	0.287805	-1.34748	39	OE
753	REACTOME_ACYL_CHAIN_REMODELING_OF_CL	0.0944351	0.779185	0.188204	1.40523	5	OE
754	REACTOME_SIGNALING_BY_WNT_IN_CANCER	0.0945455	0.779185	0.282013	-1.31235	34	OE
755	MARTORIATI_MDM4_TARGETS_NEUROEPITHELIUM_DN	0.0947489	0.779566	0.152145	1.2577	156	OE
756	BEIER_GLIOMA_STEM_CELL_UP	0.0951087	0.779566	0.166934	1.34015	36	OE
757	BIOCARTA_EFP_PATHWAY	0.0952381	0.779566	0.252961	-1.3608	16	OE
758	VETTER_TARGETS_OF_PRKCA_AND_ETS1_DN	0.0952381	0.779566	0.252961	-1.36097	16	OE
759	WANG_BARRETTS_ESOPHAGUS_AND_ESOPHAGUS_CANCER_DN	0.0952381	0.779566	0.282013	-1.36113	35	OE
760	FERRANDO_HOX11_NEIGHBORS	0.0955137	0.779566	0.172324	1.3478	23	OE
761	REACTOME_LDL_CLEARANCE	0.0955882	0.779566	0.173748	1.37414	19	OE
762	WANG_LSD1_TARGETS_DN	0.0956873	0.779566	0.165657	1.32661	37	OE
763	REACTOME_ION_CHANNEL_TRANSPORT	0.0957207	0.779566	0.15017	1.23945	182	OE
764	MILI_PSEUDOPODIA_CHEMOTAXIS_DN	0.0958948	0.779961	0.287805	-1.16453	417	OE
765	REACTOME_TRIGLYCERIDE_METABOLISM	0.0961538	0.779977	0.287857	-1.34098	37	OE
766	VANOEVELEN_MYOGENESIS_SIN3A_TARGETS	0.0961749	0.779977	0.147331	1.2215	218	OE
767	REACTOME_SIGNALING_BY_FGFR2_IIIA_TM	0.0962733	0.779977	0.257206	-1.3557	19	OE
768	BIOCARTA_INSULIN_PATHWAY	0.0964392	0.780303	0.173748	1.36831	20	OE
769	PELLICCIOTTA_HDAC_IN_ANTIGEN_PRESENTATION_DN	0.0966957	0.781362	0.287805	-1.30042	49	OE
770	PEDERSEN_TARGETS_OF_611CTF_ISOFORM_OF_ERBB2	0.0968944	0.781683	0.157403	1.2999	74	OE
771	CHENG_IMPRINTED_BY_ESTRADIOL	0.0970874	0.781683	0.155242	1.27374	107	OE
772	PUJANA_BREAST_CANCER_WITH_BRCA1_MUTATED_DN	0.0971129	0.781683	0.234393	-1.42588	9	OE
773	WP_COMPLEMENT_AND_COAGULATION_CASCADES	0.0974026	0.782563	0.160801	1.29593	58	OE
774	CHIBA_RESPONSE_TO_TSA_DN	0.097561	0.782563	0.252961	-1.3758	21	OE
775	FUNG_IL2_TARGETS_WITH_STAT5_BINDING_SITES	0.0976	0.782563	0.179782	1.42373	7	OE
776	WP_TRANSCRIPTIONAL_ACTIVATION_BY_NRF2_IN_RESPONSE_TO_PHYTOCHEMICALS	0.0979228	0.78414	0.248911	-1.38703	15	OE
777	RICKMAN_TUMOR_DIFFERENTIATED_MODERATELY_VS_POORLY_DN	0.0982143	0.78544	0.248911	-1.35464	16	OE
778	KEGG_ETHER_LIPID_METABOLISM	0.098338	0.78544	0.165657	1.33076	32	OE
779	BIOCARTA_PDZS_PATHWAY	0.0985075	0.785784	0.248911	-1.32542	17	OE
780	REACTOME_ACTIVATION_OF_THE_AP_1_FAMILY_OF_TRANSCRIPTION_FACTORS	0.0992126	0.789382	0.176694	1.36819	10	OE
781	REACTOME_STAT5_ACTIVATION_DOWNSTREAM_OF_FLT3_ITD_MUTANTS	0.0992126	0.789382	0.176694	1.36825	10	OE
782	MOTAMED_RESPONSE_TO_ANDROGEN_DN	0.0995025	0.790522	0.181383	1.38316	6	OE
783	PAL_PRMT5_TARGETS_DN	0.0996564	0.790522	0.266351	-1.33771	29	OE
784	WANG_RESPONSE_TO_FORSKOLIN_DN	0.0997375	0.790522	0.231127	-1.42166	9	OE
785	BLALOCK_ALZHEIMERS_DISEASE_INCIPIENT_DN	0.0999377	0.790585	0.287805	-1.18657	165	OE
786	NEBEN_AML_WITH_FLT3_OR_NRAS_DN	0.1	0.790585	0.237794	-1.40449	12	OE
787	ENK_UV_RESPONSE_KERATINOCYTE_DN	0.100164	0.790875	0.287805	-1.08567	477	OE
788	BIOCARTA_PCAF_PATHWAY	0.100763	0.794388	0.172324	1.3831	13	OE
789	REACTOME_RETINOID_CYCLE_DISEASE_EVENTS	0.100865	0.794388	0.24134	-1.40004	13	OE
790	REACTOME_MITOTIC_METAPHASE_AND_ANAPHASE	0.101317	0.796139	0.287805	-1.13824	231	OE
791	REACTOME_STIMULI_SENSING_CHANNELS	0.101343	0.796139	0.152145	1.26349	105	OE
792	CASTELLANO_NRAS_TARGETS_DN	0.101515	0.796484	0.170932	1.37923	14	OE
793	WP_MODULATORS_OF_TCR_SIGNALING_AND_T_CELL_ACTIVATION	0.101673	0.796717	0.156312	1.29817	61	OE
794	REACTOME_ERYTHROPOIETIN_ACTIVATES_PHOSPHOINOSITIDE_3_KINASE_PI3K	0.102804	0.802557	0.172324	1.37492	12	OE
795	REACTOME_NEGATIVE_FEEDBACK_REGULATION_OF_MAPK_PATHWAY	0.102819	0.802557	0.17822	1.38172	6	OE
796	BIOCARTA_G2_PATHWAY	0.102899	0.802557	0.165657	1.33109	24	OE
797	REACTOME_APOPTOSIS	0.102935	0.802557	0.287805	-1.15872	178	OE
798	PID_IL12_STAT4_PATHWAY	0.103571	0.806507	0.266351	-1.33286	32	OE
799	PID_RAS_PATHWAY	0.103734	0.806766	0.160801	1.34234	30	OE
800	WP_EXTRACELLULAR_VESICLEMEDIATED_SIGNALING_IN_RECIPIENT_CELLS	0.104003	0.807492	0.287805	-1.34707	30	OE
801	LI_CISPLATIN_RESISTANCE_UP	0.104377	0.807492	0.257206	-1.33963	26	OE
802	FARMER_BREAST_CANCER_CLUSTER_5	0.104412	0.807492	0.165657	1.3521	19	OE
803	SHIN_B_CELL_LYMPHOMA_CLUSTER_9	0.104412	0.807492	0.165657	1.35238	19	OE
804	BERGER_MBD2_TARGETS	0.104478	0.807492	0.176694	1.37998	6	OE
805	ROESSLER_LIVER_CANCER_METASTASIS_UP	0.10475	0.808536	0.149208	1.26609	106	OE
806	REACTOME_EGFR_DOWNREGULATION	0.10508	0.808536	0.287805	-1.34255	30	OE
807	REACTOME_ANTIGEN_ACTIVATES_B_CELL_RECEPTOR_BCR_LEADING_TO_GENERATION_OF_SECOND_MESSENGERS	0.105189	0.808536	0.160801	1.33188	31	OE
808	MYLLYKANGAS_AMPLIFICATION_HOT_SPOT_21	0.105263	0.808536	0.21925	-1.46953	6	OE
809	REACTOME_MET_RECEPTOR_ACTIVATION	0.105263	0.808536	0.21925	-1.46919	6	OE
810	REACTOME_ATTENUATION_PHASE	0.105442	0.808911	0.257206	-1.3323	27	OE
811	WP_IL1_AND_MEGAKARYOCYTES_IN_OBESITY	0.105797	0.80924	0.16318	1.32892	24	OE
812	REACTOME_HIV_LIFE_CYCLE	0.105833	0.80924	0.287805	-1.16314	146	OE
813	PEDERSEN_METASTASIS_BY_ERBB2_ISOFORM_4	0.105968	0.80924	0.148262	1.26421	106	OE
814	FLECHNER_PBL_KIDNEY_TRANSPLANT_REJECTED_VS_OK_DN	0.106383	0.80924	0.287857	-1.29255	50	OE
815	REACTOME_FORMATION_OF_TC_NER_PRE_INCISION_COMPLEX	0.106383	0.80924	0.287857	-1.27652	50	OE
816	REACTOME_GLUCAGON_SIGNALING_IN_METABOLIC_REGULATION	0.106383	0.80924	0.261664	-1.33229	33	OE
817	PID_PI3KCI_PATHWAY	0.106439	0.80924	0.154191	1.30613	48	OE
818	SASSON_RESPONSE_TO_FORSKOLIN_UP	0.106527	0.80924	0.287805	-1.25122	88	OE
819	MARCINIAK_ER_STRESS_RESPONSE_VIA_CHOP	0.106825	0.810513	0.164406	1.3381	21	OE
820	REACTOME_TRANSLESION_SYNTHESIS_BY_POLK	0.107143	0.810972	0.237794	-1.33798	16	OE
821	REACTOME_DEFECTS_IN_BIOTIN_BTN_METABOLISM	0.1072	0.810972	0.170932	1.37668	8	OE
822	BIOCARTA_ERAD_PATHWAY	0.107353	0.810972	0.16318	1.34153	19	OE
823	LEIN_MIDBRAIN_MARKERS	0.107407	0.810972	0.148262	1.27189	81	OE
824	KEGG_VEGF_SIGNALING_PATHWAY	0.108344	0.814768	0.148262	1.28157	75	OE
825	KYNG_WERNER_SYNDROM_AND_NORMAL_AGING_DN	0.108402	0.814768	0.287805	-1.15069	181	OE
826	ZHAN_MULTIPLE_MYELOMA_CD1_UP	0.108753	0.814768	0.153159	1.30797	46	OE
827	REACTOME_RAS_SIGNALING_DOWNSTREAM_OF_NF1_LOSS_OF_FUNCTION_VARIANTS	0.1088	0.814768	0.169571	1.3718	7	OE
828	WP_INSULIN_SIGNALING	0.10882	0.814768	0.141225	1.22885	160	OE
829	CHANDRAN_METASTASIS_TOP50_UP	0.109023	0.814768	0.266351	-1.31933	36	OE
830	KEGG_PEROXISOME	0.109069	0.814768	0.146416	1.28521	78	OE
831	ZHONG_SECRETOME_OF_LUNG_CANCER_AND_FIBROBLAST	0.109252	0.814768	0.287805	-1.18749	130	OE
832	PETROVA_PROX1_TARGETS_DN	0.109395	0.814768	0.15017	1.27362	56	OE
833	RUTELLA_RESPONSE_TO_HGF_UP	0.109407	0.814768	0.132147	1.17058	420	OE
834	MUNSHI_MULTIPLE_MYELOMA_DN	0.109501	0.814768	0.169571	1.3454	9	OE
835	SHEPARD_BMYB_TARGETS	0.109549	0.814768	0.287805	-1.21981	75	OE
836	TIMOFEEVA_GROWTH_STRESS_VIA_STAT1_DN	0.110119	0.814768	0.234393	-1.32918	16	OE
837	BANDRES_RESPONSE_TO_CARMUSTIN_MGMT_48HR_UP	0.110294	0.814768	0.160801	1.33768	19	OE
838	REACTOME_NEUTROPHIL_DEGRANULATION	0.110365	0.814768	0.287805	-1.06972	467	OE
839	PID_TCR_JNK_PATHWAY	0.110606	0.814768	0.16318	1.36737	14	OE
840	REACTOME_DEGRADATION_OF_GLI1_BY_THE_PROTEASOME	0.110954	0.814768	0.287805	-1.25967	59	OE
841	BROWNE_INTERFERON_RESPONSIVE_GENES	0.110969	0.814768	0.148262	1.2769	67	OE
842	MORI_MATURE_B_LYMPHOCYTE_UP	0.11106	0.814768	0.287805	-1.24682	88	OE
843	REACTOME_TRAF6_MEDIATED_IRF7_ACTIVATION_IN_TLR7_8_OR_9_SIGNALING	0.111111	0.814768	0.224966	-1.37064	12	OE
844	WP_NUCLEAR_RECEPTORS	0.111111	0.814768	0.153159	1.30614	38	OE
845	LEE_AGING_CEREBELLUM_UP	0.111226	0.814768	0.287805	-1.29924	84	OE
846	MEBARKI_HCC_PROGENITOR_FZD8CRD_DN	0.11134	0.814768	0.131458	1.17256	405	OE
847	REACTOME_SIGNALING_BY_RNF43_MUTANTS	0.111406	0.814768	0.21925	-1.41969	8	OE
848	TERAMOTO_OPN_TARGETS_CLUSTER_3	0.111406	0.814768	0.21925	-1.41205	7	OE
849	YAN_ESCAPE_FROM_ANOIKIS	0.111433	0.814768	0.158514	1.3287	23	OE
850	WP_BMP2WNT4FOXO1_PATHWAY_IN_PRIMARY_ENDOMETRIAL_STROMAL_CELL_DIFFERENTIATION	0.11145	0.814768	0.16318	1.37059	13	OE
851	BERENJENO_ROCK_SIGNALING_NOT_VIA_RHOA_DN	0.112033	0.817748	0.276501	-1.29227	48	OE
852	WP_CANCER_IMMUNOTHERAPY_BY_CTLA4_BLOCKADE	0.112121	0.817748	0.161979	1.36248	14	OE
853	IKEDA_MIR30_TARGETS_DN	0.11254	0.818301	0.24134	-1.35101	23	OE
854	BIOCARTA_DSP_PATHWAY	0.112721	0.818301	0.166934	1.33545	9	OE
855	PASTURAL_RIZ1_TARGETS_DN	0.112985	0.818301	0.170932	1.38334	5	OE
856	REACTOME_BETA_OXIDATION_OF_LAUROYL_COA_TO_DECANOYL_COA_COA	0.112985	0.818301	0.170932	1.38124	5	OE
857	REACTOME_IRON_UPTAKE_AND_TRANSPORT	0.113256	0.818301	0.147331	1.26367	56	OE
858	BLANCO_MELO_BETA_INTERFERON_TREATED_BRONCHIAL_EPITHELIAL_CELLS_UP	0.113306	0.818301	0.130777	1.18005	363	OE
859	KIM_ALL_DISORDERS_OLIGODENDROCYTE_NUMBER_CORR_DN	0.113573	0.818301	0.153159	1.31038	32	OE
860	ABBUD_LIF_SIGNALING_2_DN	0.1136	0.818301	0.165657	1.36269	7	OE
861	REACTOME_PP2A_MEDIATED_DEPHOSPHORYLATION_OF_KEY_METABOLIC_FACTORS	0.1136	0.818301	0.165657	1.36099	7	OE
862	REACTOME_PROGRAMMED_CELL_DEATH	0.113868	0.818301	0.287805	-1.10751	207	OE
863	SCHAEFFER_PROSTATE_DEVELOPMENT_AND_CANCER_BOX2_DN	0.114058	0.818301	0.216543	-1.40688	7	OE
864	WP_MAPK_PATHWAY_IN_CONGENITAL_THYROID_CANCER	0.114114	0.818301	0.159647	1.33521	16	OE
865	CHEOK_RESPONSE_TO_MERCAPTOPURINE_DN	0.114243	0.818301	0.158514	1.3247	21	OE
866	BROWNE_HCMV_INFECTION_1HR_DN	0.114411	0.818301	0.134273	1.21432	210	OE
867	REACTOME_METAL_SEQUESTRATION_BY_ANTIMICROBIAL_PROTEINS	0.114671	0.818301	0.169571	1.37693	5	OE
868	PID_P38_ALPHA_BETA_PATHWAY	0.114799	0.818301	0.152145	1.3239	30	OE
869	WP_COPPER_HOMEOSTASIS	0.115044	0.818301	0.282013	-1.25744	52	OE
870	SILIGAN_BOUND_BY_EWS_FLT1_FUSION	0.115127	0.818301	0.149208	1.29209	45	OE
871	REACTOME_SIGNALING_BY_TGF_BETA_RECEPTOR_COMPLEX	0.11524	0.818301	0.287805	-1.22198	74	OE
872	IRITANI_MAD1_TARGETS_DN	0.115385	0.818301	0.261664	-1.28302	43	OE
873	SA_TRKA_RECEPTOR	0.115442	0.818301	0.158514	1.34461	17	OE
874	HARRIS_HYPOXIA	0.115712	0.818301	0.287805	-1.22867	79	OE
875	VARELA_ZMPSTE24_TARGETS_UP	0.115846	0.818301	0.148262	1.29247	41	OE
876	BIOCARTA_P53HYPOXIA_PATHWAY	0.115854	0.818301	0.231127	-1.33352	21	OE
877	MIKKELSEN_ES_ICP_WITH_H3K4ME3_AND_H3K27ME3	0.115925	0.818301	0.138022	1.23874	135	OE
878	PID_CD8_TCR_PATHWAY	0.115979	0.818301	0.145516	1.28205	53	OE
879	MARTINEZ_RESPONSE_TO_TRABECTEDIN_DN	0.116262	0.818301	0.287805	-1.11253	268	OE
880	WP_ADIPOGENESIS	0.116686	0.818301	0.137251	1.25398	129	OE
881	REACTOME_INTERCONVERSION_OF_NUCLEOTIDE_DI_AND_TRIPHOSPHATES	0.116737	0.818301	0.152145	1.31232	29	OE
882	SHEPARD_BMYB_MORPHOLINO_DN	0.116785	0.818301	0.287805	-1.11225	198	OE
883	EHLERS_ANEUPLOIDY_DN	0.116822	0.818301	0.160801	1.34824	12	OE
884	KIM_LRRC3B_TARGETS	0.116838	0.818301	0.245042	-1.31838	29	OE
885	REACTOME_TP53_REGULATES_TRANSCRIPTION_OF_SEVERAL_ADDITIONAL_CELL_DEATH_GENES_WHOSE_SPECIFIC_ROLES_IN_P53_DEPENDENT_APOPTOSIS_REMAIN_UNCERTAIN	0.116959	0.818301	0.224966	-1.3512	14	OE
886	WANG_SMARCE1_TARGETS_UP	0.117078	0.818301	0.130777	1.18923	285	OE
887	LINDSTEDT_DENDRITIC_CELL_MATURATION_C	0.117117	0.818301	0.144631	1.26055	61	OE
888	LY_AGING_MIDDLE_DN	0.117117	0.818301	0.157403	1.32687	16	OE
889	REACTOME_CONSTITUTIVE_SIGNALING_BY_EGFRVIII	0.117293	0.818301	0.157403	1.35131	15	OE
890	BIOCARTA_PAR1_PATHWAY	0.117647	0.818301	0.155242	1.32841	19	OE
891	KONDO_PROSTATE_CANCER_HCP_WITH_H3K27ME3	0.118159	0.818301	0.141225	1.25154	94	OE
892	BYSTRYKH_HEMATOPOIESIS_STEM_CELL_IL3RA	0.1184	0.818301	0.161979	1.3483	8	OE
893	MATZUK_FERTILIZATION	0.1184	0.818301	0.161979	1.35032	8	OE
894	ANDERSEN_CHOLANGIOCARCINOMA_CLASS1	0.118404	0.818301	0.143759	1.25993	61	OE
895	REACTOME_RNA_POLYMERASE_III_TRANSCRIPTION_INITIATION_FROM_TYPE_3_PROMOTER	0.118467	0.818301	0.245042	-1.28626	28	OE
896	MORI_PRE_BI_LYMPHOCYTE_UP	0.11886	0.818301	0.287805	-1.22316	79	OE
897	REACTOME_ER_QUALITY_CONTROL_COMPARTMENT_ERQC	0.118902	0.818301	0.227987	-1.31772	20	OE
898	MEISSNER_BRAIN_ICP_WITH_H3K4ME3	0.118949	0.818301	0.149208	1.31353	30	OE
899	REACTOME_RHO_GTPASES_ACTIVATE_ROCKS	0.119048	0.818301	0.224966	-1.34286	18	OE
900	KEGG_LONG_TERM_DEPRESSION	0.119289	0.818301	0.142057	1.26283	69	OE
901	REACTOME_CHREBP_ACTIVATES_METABOLIC_GENE_EXPRESSION	0.119363	0.818301	0.2114	-1.40922	8	OE
902	REACTOME_P75NTR_NEGATIVELY_REGULATES_CELL_CYCLE_VIA_SC1	0.119403	0.818301	0.164406	1.34082	6	OE
903	REACTOME_RRNA_MODIFICATION_IN_THE_MITOCHONDRION	0.119403	0.818301	0.164406	1.34682	6	OE
904	MIKKELSEN_MCV6_ICP_WITH_H3K27ME3	0.119552	0.818301	0.140406	1.26402	75	OE
905	NAKAMURA_METASTASIS_MODEL_DN	0.11971	0.818301	0.287805	-1.31571	43	OE
906	REACTOME_VASOPRESSIN_REGULATES_RENAL_WATER_HOMEOSTASIS_VIA_AQUAPORINS	0.11971	0.818301	0.287805	-1.31598	43	OE
907	AMUNDSON_RESPONSE_TO_ARSENITE	0.119867	0.818301	0.287805	-1.10614	216	OE
908	RIZ_ERYTHROID_DIFFERENTIATION_HBZ	0.119946	0.818301	0.146416	1.29756	37	OE
909	KORKOLA_EMBRYONIC_CARCINOMA_VS_SEMINOMA_DN	0.120116	0.818301	0.152145	1.31592	23	OE
910	REACTOME_STRIATED_MUSCLE_CONTRACTION	0.120301	0.818301	0.252961	-1.29565	36	OE
911	HOLLEMAN_PREDNISOLONE_RESISTANCE_B_ALL_UP	0.120482	0.818301	0.224966	-1.33331	22	OE
912	PID_HDAC_CLASSII_PATHWAY	0.120567	0.818301	0.245042	-1.2964	33	OE
913	REACTOME_REGULATION_OF_COMMISSURAL_AXON_PATHFINDING_BY_SLIT_AND_ROBO	0.12126	0.818301	0.158514	1.33971	10	OE
914	REACTOME_GLYCOSPHINGOLIPID_METABOLISM	0.121294	0.818301	0.145516	1.27791	43	OE
915	REACTOME_REGULATION_OF_GENE_EXPRESSION_BY_HYPOXIA_INDUCIBLE_FACTOR	0.121294	0.818301	0.2114	-1.36521	11	OE
916	HUMMERICH_SKIN_CANCER_PROGRESSION_UP	0.121373	0.818301	0.287805	-1.21957	85	OE
917	REACTOME_REGULATION_OF_PLK1_ACTIVITY_AT_G2_M_TRANSITION	0.121373	0.818301	0.287805	-1.21958	85	OE
918	MOOTHA_ROS	0.1216	0.818301	0.159647	1.35043	7	OE
919	REACTOME_SIGNALING_BY_ERBB2_ECD_MUTANTS	0.121622	0.818301	0.154191	1.32075	16	OE
920	KEGG_CARDIAC_MUSCLE_CONTRACTION	0.121637	0.818301	0.287805	-1.25185	72	OE
921	MOOTHA_TCA	0.121662	0.818301	0.222056	-1.33937	15	OE
922	WP_ALZHEIMERS_DISEASE	0.121796	0.818301	0.287805	-1.10456	259	OE
923	CAFFAREL_RESPONSE_TO_THC_24HR_3_UP	0.122016	0.818301	0.208955	-1.38903	8	OE
924	KHETCHOUMIAN_TRIM24_TARGETS_DN	0.122016	0.818301	0.208955	-1.38469	8	OE
925	WP_SERINE_METABOLISM	0.122016	0.818301	0.208955	-1.3797	8	OE
926	LEE_METASTASIS_AND_RNA_PROCESSING_UP	0.122024	0.818301	0.222056	-1.31085	16	OE
927	IWANAGA_CARCINOGENESIS_BY_KRAS_PTEN_DN	0.122129	0.818301	0.12564	1.17174	353	OE
928	ALFANO_MYC_TARGETS	0.122315	0.818301	0.287805	-1.13342	237	OE
929	KIM_ALL_DISORDERS_DURATION_CORR_DN	0.12271	0.818301	0.287805	-1.17968	145	OE
930	MYLLYKANGAS_AMPLIFICATION_HOT_SPOT_13	0.12272	0.818301	0.161979	1.33932	6	OE
931	REACTOME_REACTIONS_SPECIFIC_TO_THE_COMPLEX_N_GLYCAN_SYNTHESIS_PATHWAY	0.122835	0.818301	0.157403	1.337	10	OE
932	REACTOME_TRANSPORT_OF_MATURE_MRNAS_DERIVED_FROM_INTRONLESS_TRANSCRIPTS	0.123159	0.818301	0.143759	1.28418	42	OE
933	REACTOME_SYNTHESIS_OF_KETONE_BODIES	0.1232	0.818301	0.158514	1.34201	8	OE
934	TONKS_TARGETS_OF_RUNX1_RUNX1T1_FUSION_SUSTAINED_IN_GRANULOCYTE_DN	0.1232	0.818301	0.158514	1.34324	7	OE
935	LIANG_HEMATOPOIESIS_STEM_CELL_NUMBER_SMALL_VS_HUGE_DN	0.123269	0.818301	0.146416	1.30037	32	OE
936	ZHENG_IL22_SIGNALING_DN	0.123324	0.818301	0.143759	1.28654	40	OE
937	WP_PHOSPHOINOSITIDES_METABOLISM	0.123522	0.818301	0.142057	1.27566	49	OE
938	REACTOME_CD28_DEPENDENT_PI3K_AKT_SIGNALING	0.123881	0.818301	0.152145	1.305	22	OE
939	SALVADOR_MARTIN_PEDIATRIC_TBD_ANTI_TNF_THERAPY_NONRESPONDER_POST_TREATMENT_UP	0.123881	0.818301	0.152145	1.30285	22	OE
940	REACTOME_REGULATION_OF_FOXO_TRANSCRIPTIONAL_ACTIVITY_BY_ACETYLATION	0.124409	0.818301	0.156312	1.33547	10	OE
941	BLANCO_MELO_SARS_COV_1_INFECTION_MCR5_CELLS_UP	0.124611	0.818301	0.155242	1.33258	12	OE
942	NAKAJIMA_EOSINOPHIL	0.124638	0.818301	0.149208	1.30581	24	OE
943	REACTOME_INTERLEUKIN_36_PATHWAY	0.1248	0.818301	0.157403	1.3419	7	OE
944	FLECHNER_PBL_KIDNEY_TRANSPLANT_OK_VS_DONOR_DN	0.125	0.818301	0.252961	-1.28789	40	OE
945	HOLLEMAN_PREDNISOLONE_RESISTANCE_ALL_UP	0.125	0.818301	0.222056	-1.31581	20	OE
946	RAHMAN_TP53_TARGETS_PHOSPHORYLATED	0.125	0.818301	0.21925	-1.32103	18	OE
947	REACTOME_TRANSPORT_OF_NUCLEOSIDES_AND_FREE_PURINE_AND_PYRIMIDINE_BASES_ACROSS_THE_PLASMA_MEMBRANE	0.125	0.818301	0.2114	-1.36394	12	OE
948	WP_CELLULAR_PROTEOSTASIS	0.125313	0.818301	0.199915	-1.4325	6	OE
949	WP_NEURAL_CREST_CELL_MIGRATION_DURING_DEVELOPMENT	0.125337	0.818301	0.142901	1.28308	39	OE
950	SENESE_HDAC1_AND_HDAC2_TARGETS_UP	0.125409	0.818301	0.126876	1.19056	228	OE
951	REACTOME_CLASS_A_1_RHODOPSIN_LIKE_RECEPTORS	0.12566	0.818301	0.124434	1.16719	325	OE
952	REACTOME_ACTIVATED_NTRK2_SIGNALS_THROUGH_RAS	0.125984	0.818301	0.204295	-1.36057	9	OE
953	REACTOME_CELL_SURFACE_INTERACTIONS_AT_THE_VASCULAR_WALL	0.126021	0.818301	0.131458	1.2252	137	OE
954	REACTOME_RHO_GTPASES_ACTIVATE_PKNS	0.12617	0.818301	0.249247	-1.22773	88	OE
955	MISSIAGLIA_REGULATED_BY_METHYLATION_UP	0.126184	0.818301	0.249247	-1.15234	119	OE
956	DANG_REGULATED_BY_MYC_DN	0.126358	0.818301	0.249247	-1.13583	244	OE
957	TCGA_GLIOBLASTOMA_MUTATED	0.1264	0.818301	0.156312	1.33477	8	OE
958	KEGG_COMPLEMENT_AND_COAGULATION_CASCADES	0.126422	0.818301	0.137251	1.26247	68	OE
959	WP_SYNAPTIC_SIGNALING_PATHWAYS_ASSOCIATED_WITH_AUTISM_SPECTRUM_DISORDER	0.126467	0.818301	0.1396	1.26945	50	OE
960	BURTON_ADIPOGENESIS_5	0.126468	0.818301	0.249247	-1.20724	116	OE
961	KEGG_SMALL_CELL_LUNG_CANCER	0.126551	0.818301	0.135741	1.24394	84	OE
962	TAKEDA_TARGETS_OF_NUP98_HOXA9_FUSION_10D_UP	0.126966	0.819281	0.128143	1.20519	185	OE
963	REACTOME_MITOCHONDRIAL_CALCIUM_ION_TRANSPORT	0.127352	0.819281	0.147331	1.30631	23	OE
964	TURJANSKI_MAPK14_TARGETS	0.127559	0.819281	0.154191	1.33084	10	OE
965	KEGG_NATURAL_KILLER_CELL_MEDIATED_CYTOTOXICITY	0.127838	0.819281	0.132147	1.23437	121	OE
966	REACTOME_TRANSCRIPTION_OF_E2F_TARGETS_UNDER_NEGATIVE_CONTROL_BY_DREAM_COMPLEX	0.127941	0.819281	0.148262	1.31772	19	OE
967	FOURNIER_ACINAR_DEVELOPMENT_EARLY_UP	0.128049	0.819281	0.21925	-1.30982	20	OE
968	NUMATA_CSF3_SIGNALING_VIA_STAT3	0.128049	0.819281	0.21925	-1.32112	21	OE
969	GRABARCZYK_BCL11B_TARGETS_DN	0.128072	0.819281	0.138022	1.2543	59	OE
970	HENDRICKS_SMARCA4_TARGETS_UP	0.128319	0.819281	0.266351	-1.23317	52	OE
971	WP_OXIDATIVE_PHOSPHORYLATION	0.128319	0.819281	0.266351	-1.22818	52	OE
972	WP_PKCGAMMA_CALCIUM_SIGNALING_PATHWAY_IN_ATAXIA	0.128358	0.819281	0.149208	1.2981	22	OE
973	WP_MITOCHONDRIAL_COMPLEX_IV_ASSEMBLY	0.128571	0.819281	0.237794	-1.28664	32	OE
974	WP_LIPID_PARTICLES_COMPOSITION	0.128609	0.819281	0.202072	-1.34969	9	OE
975	DAUER_STAT3_TARGETS_UP	0.128631	0.819281	0.257206	-1.23083	48	OE
976	GRAESSMANN_RESPONSE_TO_MC_AND_SERUM_DEPRIVATION_DN	0.128866	0.819281	0.287857	-1.19675	83	OE
977	TONG_INTERACT_WITH_PTTG1	0.128889	0.819281	0.266351	-1.22666	56	OE
978	REACTOME_INTERLEUKIN_7_SIGNALING	0.128944	0.819281	0.142057	1.27709	35	OE
979	RIZ_ERYTHROID_DIFFERENTIATION	0.129204	0.820094	0.249247	-1.24513	81	OE
980	NABA_SECRETED_FACTORS	0.129843	0.82331	0.121543	1.16703	330	OE
981	WP_EXTRACELLULAR_VESICLES_IN_THE_CROSSTALK_OF_CARDIAC_CELLS	0.130435	0.824516	0.21925	-1.31341	19	OE
982	REACTOME_FATTY_ACID_METABOLISM	0.130533	0.824516	0.126876	1.20589	175	OE
983	LEE_SP4_THYMOCYTE	0.130564	0.824516	0.213928	-1.30743	15	OE
984	PID_ERBB_NETWORK_PATHWAY	0.130564	0.824516	0.213928	-1.31095	15	OE
985	WP_NONSMALL_CELL_LUNG_CANCER	0.13076	0.824914	0.133555	1.24093	72	OE
986	VALK_AML_CLUSTER_16	0.131356	0.827133	0.142901	1.30738	27	OE
987	CHIARETTI_ACUTE_LYMPHOBLASTIC_LEUKEMIA_ZAP70	0.131378	0.827133	0.135002	1.25647	67	OE
988	WP_MITOCHONDRIAL_LONG_CHAIN_FATTY_ACID_BETAOXIDATION	0.131934	0.828412	0.147331	1.30639	17	OE
989	WANG_RESPONSE_TO_BEXAROTENE_UP	0.13205	0.828412	0.140406	1.26455	34	OE
990	WP_ANGIOPOIETINLIKE_PROTEIN_8_REGULATORY_PATHWAY	0.132164	0.828412	0.128143	1.22206	132	OE
991	REACTOME_SIGNALING_BY_PDGFRA_TRANSMEMBRANE_JUXTAMEMBRANE_AND_KINASE_DOMAIN_MUTANTS	0.132399	0.828412	0.15017	1.32381	12	OE
992	REACTOME_RIPK1_MEDIATED_REGULATED_NECROSIS	0.132404	0.828412	0.231127	-1.26643	28	OE
993	MCBRYAN_TERMINAL_END_BUD_UP	0.132565	0.828412	0.208955	-1.33612	13	OE
994	GARCIA_TARGETS_OF_FLI1_AND_DAX1_DN	0.132728	0.828412	0.249247	-1.16798	164	OE
995	REACTOME_DEFECTIVE_B4GALT1_CAUSES_B4GALT1_CDG_CDG_2D	0.1328	0.828412	0.152145	1.31643	8	OE
996	REACTOME_DEFECTIVE_ST3GAL3_CAUSES_MCT12_AND_EIEE15	0.1328	0.828412	0.152145	1.32257	8	OE
997	FOSTER_KDM1A_TARGETS_UP	0.132973	0.828412	0.122108	1.18005	253	OE
998	APPIERTO_RESPONSE_TO_FENRETINIDE_DN	0.133047	0.828412	0.257206	-1.21639	51	OE
999	REACTOME_PROCESSING_OF_SMDT1	0.133634	0.829861	0.146416	1.30409	16	OE
1000	REACTOME_EPH_EPHRIN_MEDIATED_REPULSION_OF_CELLS	0.134034	0.829861	0.135741	1.26325	49	OE
1001	GAUSSMANN_MLL_AF4_FUSION_TARGETS_E_DN	0.134146	0.829861	0.213928	-1.30835	21	OE
1002	REACTOME_SPHINGOLIPID_DE_NOVO_BIOSYNTHESIS	0.134228	0.829861	0.137251	1.26297	44	OE
1003	KIM_HYPOXIA	0.134328	0.829861	0.2114	-1.27427	17	OE
1004	REACTOME_PROTON_COUPLED_MONOCARBOXYLATE_TRANSPORT	0.134328	0.829861	0.154191	1.32445	6	OE
1005	BIOCARTA_MALATEX_PATHWAY	0.1344	0.829861	0.151149	1.31095	8	OE
1006	REACTOME_N_GLYCAN_TRIMMING_IN_THE_ER_AND_CALNEXIN_CALRETICULIN_CYCLE	0.134545	0.829861	0.234393	-1.29282	34	OE
1007	REACTOME_TRANSCRIPTIONAL_REGULATION_BY_RUNX3	0.135	0.829861	0.276501	-1.19147	95	OE
1008	BAKKER_FOXO3_TARGETS_UP	0.135379	0.829861	0.249247	-1.25004	54	OE
1009	REACTOME_ASSEMBLY_AND_CELL_SURFACE_PRESENTATION_OF_NMDA_RECEPTORS	0.135458	0.829861	0.245042	-1.24946	41	OE
1010	WP_HAIR_FOLLICLE_DEVELOPMENT_CYTODIFFERENTIATION_PART_3_OF_3	0.135678	0.829861	0.276501	-1.18055	88	OE
1011	SASSON_FSH_RESPONSE	0.136	0.829861	0.15017	1.32061	7	OE
1012	TURASHVILI_BREAST_LOBULAR_CARCINOMA_VS_LOBULAR_NORMAL_UP	0.136364	0.829861	0.276501	-1.16309	94	OE
1013	BRUNEAU_SEPTATION_ATRIAL	0.136594	0.829861	0.154191	1.33501	5	OE
1014	CALVET_IRINOTECAN_SENSITIVE_VS_REVERTED_DN	0.136594	0.829861	0.154191	1.34196	5	OE
1015	REACTOME_SIGNALLING_TO_P38_VIA_RIT_AND_RIN	0.136594	0.829861	0.154191	1.34463	5	OE
1016	REACTOME_UPTAKE_AND_FUNCTION_OF_DIPHTHERIA_TOXIN	0.136594	0.829861	0.154191	1.33497	5	OE
1017	REACTOME_NUCLEAR_RECEPTOR_TRANSCRIPTION_PATHWAY	0.136598	0.829861	0.132846	1.26423	53	OE
1018	SCHLOSSER_SERUM_RESPONSE_AUGMENTED_BY_MYC	0.136612	0.829861	0.287857	-1.15724	105	OE
1019	BIOCARTA_MCALPAIN_PATHWAY	0.136646	0.829861	0.213928	-1.28838	19	OE
1020	PHESSE_TARGETS_OF_APC_AND_MBD2_UP	0.136646	0.829861	0.213928	-1.29126	19	OE
1021	WU_ALZHEIMER_DISEASE_UP	0.137072	0.829861	0.147331	1.31888	12	OE
1022	JIANG_AGING_HYPOTHALAMUS_UP	0.137097	0.829861	0.245042	-1.22816	46	OE
1023	WP_ARYL_HYDROCARBON_RECEPTOR_PATHWAY_WP2586	0.137097	0.829861	0.245042	-1.22759	46	OE
1024	REACTOME_NUCLEOTIDE_CATABOLISM	0.137174	0.829861	0.137251	1.26667	35	OE
1025	WP_TRANSLATION_INHIBITORS_IN_CHRONICALLY_ACTIVATED_PDGFRA_CELLS	0.137255	0.829861	0.24134	-1.2369	45	OE
1026	CHIANG_LIVER_CANCER_SUBCLASS_POLYSOMY7_DN	0.137681	0.829861	0.141225	1.2926	24	OE
1027	CARDOSO_RESPONSE_TO_GAMMA_RADIATION_AND_3AB	0.137879	0.829861	0.144631	1.31508	14	OE
1028	WP_PEPTIDE_GPCRS	0.137888	0.829861	0.129443	1.23734	74	OE
1029	REACTOME_RECYCLING_OF_EIF2_GDP	0.137931	0.829861	0.195789	-1.35573	8	OE
1030	SA_PTEN_PATHWAY	0.137931	0.829861	0.143759	1.29153	17	OE
1031	REACTOME_AUTOPHAGY	0.138186	0.829861	0.249247	-1.16334	145	OE
1032	CASTELLANO_HRAS_AND_NRAS_TARGETS_UP	0.13828	0.829861	0.153159	1.33297	5	OE
1033	CHNG_MULTIPLE_MYELOMA_HYPERPLOID_DN	0.138313	0.829861	0.137251	1.29123	30	OE
1034	WEST_ADRENOCORTICAL_TUMOR_UP	0.138488	0.829861	0.249247	-1.10907	292	OE
1035	SNIJDERS_AMPLIFIED_IN_HEAD_AND_NECK_TUMORS	0.138814	0.829861	0.135002	1.26564	37	OE
1036	PID_CD40_PATHWAY	0.13885	0.829861	0.138022	1.26898	31	OE
1037	REACTOME_DISEASES_OF_DNA_REPAIR	0.138927	0.829861	0.13649	1.25152	34	OE
1038	KEGG_ERBB_SIGNALING_PATHWAY	0.138958	0.829861	0.128789	1.22245	87	OE
1039	BIOCARTA_TFF_PATHWAY	0.13913	0.829861	0.140406	1.29005	24	OE
1040	DARWICHE_SKIN_TUMOR_PROMOTER_DN	0.139313	0.829861	0.249247	-1.12748	184	OE
1041	BLANCO_MELO_BRONCHIAL_EPITHELIAL_CELLS_INFLUENZA_A_INFECTION_DN	0.139334	0.829861	0.128143	1.24155	79	OE
1042	REACTOME_CELLULAR_HEXOSE_TRANSPORT	0.139466	0.829861	0.142057	1.28463	21	OE
1043	KOBAYASHI_RESPONSE_TO_ROMIDEPSIN	0.139706	0.829861	0.141225	1.30509	19	OE
1044	REACTOME_REGULATION_OF_TP53_ACTIVITY	0.139938	0.829861	0.249247	-1.14845	157	OE
1045	REACTOME_ABACAVIR_TRANSMEMBRANE_TRANSPORT	0.139966	0.829861	0.152145	1.32563	5	OE
1046	ABRAMSON_INTERACT_WITH_AIRE	0.140078	0.829861	0.237794	-1.25072	44	OE
1047	ALONSO_METASTASIS_UP	0.140166	0.829861	0.249247	-1.11998	190	OE
1048	KEGG_ANTIGEN_PROCESSING_AND_PRESENTATION	0.140187	0.829861	0.261664	-1.23027	69	OE
1049	REACTOME_REGULATION_OF_HMOX1_EXPRESSION_AND_ACTIVITY	0.140271	0.829861	0.257206	-1.20415	63	OE
1050	ELLWOOD_MYC_TARGETS_DN	0.140562	0.829861	0.133555	1.27333	42	OE
1051	REACTOME_POLB_DEPENDENT_LONG_PATCH_BASE_EXCISION_REPAIR	0.140584	0.829861	0.193813	-1.3451	8	OE
1052	CHANGOLKAR_H2AFY_TARGETS_DN	0.140625	0.829861	0.237794	-1.25383	40	OE
1053	GNATENKO_PLATELET_SIGNATURE	0.140625	0.829861	0.237794	-1.25801	40	OE
1054	REACTOME_CONJUGATION_OF_BENZOATE_WITH_GLYCINE	0.140962	0.829961	0.15017	1.31307	6	OE
1055	EBAUER_TARGETS_OF_PAX3_FOXO1_FUSION_DN	0.141079	0.829961	0.245042	-1.2244	49	OE
1056	WP_DNA_REPLICATION	0.141145	0.829961	0.132846	1.27412	41	OE
1057	WP_PREIMPLANTATION_EMBRYO	0.141593	0.829961	0.252961	-1.20343	57	OE
1058	BIOCARTA_NUCLEARRS_PATHWAY	0.141667	0.829961	0.135741	1.26316	33	OE
1059	REACTOME_CHYLOMICRON_ASSEMBLY	0.141689	0.829961	0.195789	-1.34581	10	OE
1060	WP_IRINOTECAN_PATHWAY	0.141732	0.829961	0.145516	1.31718	10	OE
1061	WP_COHESIN_COMPLEX_CORNELIA_DE_LANGE_SYNDROME	0.141818	0.829961	0.227987	-1.28851	34	OE
1062	REACTOME_N_GLYCAN_ANTENNAE_ELONGATION_IN_THE_MEDIAL_TRANS_GOLGI	0.141844	0.829961	0.137251	1.28227	26	OE
1063	DORN_ADENOVIRUS_INFECTION_48HR_DN	0.142308	0.831061	0.234393	-1.25379	39	OE
1064	REACTOME_DUAL_INCISION_IN_GG_NER	0.142308	0.831061	0.234393	-1.24791	39	OE
1065	REACTOME_NEGATIVE_REGULATION_OF_NMDA_RECEPTOR_MEDIATED_NEURONAL_TRANSMISSION	0.142433	0.831061	0.140406	1.27639	21	OE
1066	JEON_SMAD6_TARGETS_DN	0.142647	0.831073	0.1396	1.3003	19	OE
1067	WP_GPCRS_CLASS_A_RHODOPSINLIKE	0.142703	0.831073	0.11725	1.16804	253	OE
1068	WP_IRON_METABOLISM_IN_PLACENTA	0.143302	0.833031	0.143759	1.31223	12	OE
1069	BRUNEAU_SEPTATION_VENTRICULAR	0.143307	0.833031	0.144631	1.31299	10	OE
1070	ZHU_CMV_ALL_UP	0.143646	0.834223	0.282013	-1.15218	106	OE
1071	SCHUETZ_BREAST_CANCER_DUCTAL_INVASIVE_UP	0.1439	0.834271	0.114267	1.15795	347	OE
1072	DORN_ADENOVIRUS_INFECTION_32HR_DN	0.143939	0.834271	0.231127	-1.25824	38	OE
1073	REACTOME_SYNTHESIS_OF_PIPS_AT_THE_PLASMA_MEMBRANE	0.14433	0.834271	0.128789	1.25423	53	OE
1074	FLOTHO_PEDIATRIC_ALL_THERAPY_RESPONSE_UP	0.144681	0.834271	0.245042	-1.20746	50	OE
1075	WP_MITOCHONDRIAL_COMPLEX_I_ASSEMBLY_MODEL_OXPHOS_SYSTEM	0.144681	0.834271	0.245042	-1.20564	50	OE
1076	WP_BIOTIN_METABOLISM_INCLUDING_IEMS	0.144928	0.834271	0.145516	1.30471	9	OE
1077	GRADE_COLON_VS_RECTAL_CANCER_UP	0.144986	0.834271	0.132147	1.26463	38	OE
1078	REACTOME_APC_C_CDH1_MEDIATED_DEGRADATION_OF_CDC20_AND_OTHER_APC_C_CDH1_TARGETED_PROTEINS_IN_LATE_MITOSIS_EARLY_G1	0.145	0.834271	0.266351	-1.21168	73	OE
1079	WP_LET7_INHIBITION_OF_ES_CELL_REPROGRAMMING	0.145363	0.834271	0.184706	-1.3999	6	OE
1080	BIOCARTA_HCMV_PATHWAY	0.145427	0.834271	0.1396	1.28203	17	OE
1081	REACTOME_TRP_CHANNELS	0.145455	0.834271	0.134273	1.28725	28	OE
1082	REACTOME_METABOLISM_OF_STEROIDS	0.145612	0.834271	0.249247	-1.14335	153	OE
1083	REACTOME_STING_MEDIATED_INDUCTION_OF_HOST_IMMUNE_RESPONSES	0.145646	0.834271	0.1396	1.29093	16	OE
1084	KEGG_B_CELL_RECEPTOR_SIGNALING_PATHWAY	0.145704	0.834271	0.12564	1.23169	75	OE
1085	YAO_TEMPORAL_RESPONSE_TO_PROGESTERONE_CLUSTER_16	0.145729	0.834271	0.266351	-1.18151	77	OE
1086	GRANDVAUX_IRF3_TARGETS_DN	0.145833	0.834271	0.202072	-1.26807	18	OE
1087	REACTOME_MET_ACTIVATES_PI3K_AKT_SIGNALING	0.145937	0.834271	0.147331	1.30021	6	OE
1088	TANAKA_METHYLATED_IN_ESOPHAGEAL_CARCINOMA	0.146341	0.834633	0.123842	1.22203	100	OE
1089	LIN_NPAS4_TARGETS_UP	0.146591	0.834633	0.118815	1.19364	167	OE
1090	NIKOLSKY_BREAST_CANCER_8P12_P11_AMPLICON	0.146667	0.834633	0.248911	-1.19961	56	OE
1091	HOWLIN_CITED1_TARGETS_1_DN	0.146739	0.834633	0.131458	1.25486	36	OE
1092	PID_MTOR_4PATHWAY	0.146919	0.834633	0.257206	-1.22395	68	OE
1093	REACTOME_MULTIFUNCTIONAL_ANION_EXCHANGERS	0.146982	0.834633	0.188204	-1.3352	9	OE
1094	REACTOME_AMINE_LIGAND_BINDING_RECEPTORS	0.147256	0.834633	0.130106	1.2606	42	OE
1095	MEISSNER_ES_ICP_WITH_H3K4ME3	0.147265	0.834633	0.133555	1.2475	31	OE
1096	PID_AVB3_OPN_PATHWAY	0.147265	0.834633	0.133555	1.24815	31	OE
1097	REACTOME_CDC42_GTPASE_CYCLE	0.147429	0.834633	0.118815	1.20431	153	OE
1098	VERHAAK_GLIOBLASTOMA_NEURAL	0.147541	0.834633	0.120433	1.22058	128	OE
1099	REACTOME_PI_3K_CASCADE_FGFR2	0.147612	0.834633	0.135741	1.26969	23	OE
1100	REACTOME_NEGATIVE_REGULATION_OF_TCF_DEPENDENT_SIGNALING_BY_WNT_LIGAND_ANTAGONISTS	0.148368	0.836087	0.199915	-1.29244	15	OE
1101	GROSS_HYPOXIA_VIA_ELK3_ONLY_UP	0.148556	0.836087	0.131458	1.24641	34	OE
1102	BROWN_MYELOID_CELL_DEVELOPMENT_DN	0.14876	0.836087	0.120433	1.21115	126	OE
1103	WP_SARSCOV2_AND_ACE2_RECEPTOR_MOLECULAR_MECHANISMS	0.1488	0.836087	0.142901	1.30586	7	OE
1104	HUMMERICH_BENIGN_SKIN_TUMOR_DN	0.149068	0.836087	0.204295	-1.27096	19	OE
1105	SHETH_LIVER_CANCER_VS_TXNIP_LOSS_PAM1	0.149189	0.836087	0.114267	1.16639	258	OE
1106	REACTOME_INITIAL_TRIGGERING_OF_COMPLEMENT	0.149275	0.836087	0.135002	1.28182	24	OE
1107	ACEVEDO_LIVER_CANCER_WITH_H3K27ME3_UP	0.149351	0.836087	0.114267	1.16246	275	OE
1108	NADLER_OBESITY_DN	0.149378	0.836087	0.237794	-1.18982	48	OE
1109	CHIARADONNA_NEOPLASTIC_TRANSFORMATION_KRAS_CDC25_DN	0.149485	0.836087	0.126254	1.24445	53	OE
1110	MARKEY_RB1_CHRONIC_LOF_UP	0.14952	0.836087	0.249247	-1.16082	110	OE
1111	COATES_MACROPHAGE_M1_VS_M2_UP	0.149579	0.836087	0.249247	-1.26053	84	OE
1112	REACTOME_KERATAN_SULFATE_DEGRADATION	0.149618	0.836087	0.138805	1.29796	13	OE
1113	REACTOME_PROLACTIN_RECEPTOR_SIGNALING	0.15	0.836432	0.138022	1.30035	14	OE
1114	REACTOME_APC_CDC20_MEDIATED_DEGRADATION_OF_NEK2A	0.150327	0.836432	0.208955	-1.29194	25	OE
1115	PEART_HDAC_PROLIFERATION_CLUSTER_UP	0.150442	0.836432	0.245042	-1.20377	53	OE
1116	PID_AMB2_NEUTROPHILS_PATHWAY	0.150466	0.836432	0.128143	1.26603	41	OE
1117	WP_ANGIOGENESIS	0.150641	0.836432	0.206588	-1.29884	24	OE
1118	OZEN_MIR125B1_TARGETS	0.150746	0.836432	0.13649	1.27581	22	OE
1119	REACTOME_REGULATION_OF_RUNX2_EXPRESSION_AND_ACTIVITY	0.150754	0.836432	0.261664	-1.18422	72	OE
1120	NAGASHIMA_NRG1_SIGNALING_DN	0.150773	0.836432	0.12564	1.24254	52	OE
1121	PID_ERBB1_RECEPTOR_PROXIMAL_PATHWAY	0.150892	0.836432	0.130106	1.24899	35	OE
1122	WP_STATIN_INHIBITION_OF_CHOLESTEROL_PRODUCTION	0.151203	0.83741	0.213928	-1.27097	29	OE
1123	REACTOME_REGULATION_OF_TP53_ACTIVITY_THROUGH_PHOSPHORYLATION	0.151515	0.838026	0.261664	-1.15758	89	OE
1124	WP_RAS_SIGNALING	0.151584	0.838026	0.116234	1.18645	181	OE
1125	PID_DNA_PK_PATHWAY	0.15188	0.838916	0.13649	1.30675	15	OE
1126	ZHANG_BREAST_CANCER_PROGENITORS_DN	0.152392	0.839195	0.249247	-1.16874	134	OE
1127	MACLACHLAN_BRCA1_TARGETS_UP	0.152439	0.839195	0.199915	-1.25582	20	OE
1128	CREIGHTON_AKT1_SIGNALING_VIA_MTOR_UP	0.152482	0.839195	0.216543	-1.24755	33	OE
1129	REACTOME_CREATINE_METABOLISM	0.152589	0.839195	0.188204	-1.33767	10	OE
1130	WP_RETINOBLASTOMA_GENE_IN_CANCER	0.152605	0.839195	0.122108	1.21312	87	OE
1131	ZIRN_TRETINOIN_RESPONSE_DN	0.152882	0.839473	0.179782	-1.38472	6	OE
1132	PID_TCR_RAS_PATHWAY	0.15303	0.839473	0.13649	1.29366	14	OE
1133	NGUYEN_NOTCH1_TARGETS_UP	0.153061	0.839473	0.2114	-1.25086	27	OE
1134	BIOCARTA_PKC_PATHWAY	0.1536	0.841685	0.140406	1.30113	7	OE
1135	WP_G13_SIGNALING_PATHWAY	0.153846	0.842291	0.224966	-1.23475	39	OE
1136	SMID_BREAST_CANCER_NORMAL_LIKE_DN	0.154229	0.843643	0.142901	1.29085	6	OE
1137	WP_ALZHEIMERS_DISEASE_AND_MIRNA_EFFECTS	0.154594	0.844488	0.249247	-1.07501	262	OE
1138	WENG_POR_TARGETS_GLOBAL_UP	0.154762	0.844488	0.195789	-1.26479	18	OE
1139	WEBER_METHYLATED_LCP_IN_SPERM_UP	0.154887	0.844488	0.135002	1.28886	15	OE
1140	REACTOME_PTK6_REGULATES_RHO_GTPASES_RAS_GTPASE_AND_MAP_KINASES	0.154971	0.844488	0.193813	-1.28727	14	OE
1141	LI_LUNG_CANCER	0.155378	0.844488	0.227987	-1.23123	41	OE
1142	MCBRYAN_PUBERTAL_BREAST_6_7WK_DN	0.155779	0.844488	0.257206	-1.16948	77	OE
1143	NIKOLSKY_BREAST_CANCER_17Q11_Q21_AMPLICON	0.155844	0.844488	0.11725	1.2062	126	OE
1144	MONTERO_THYROID_CANCER_POOR_SURVIVAL_DN	0.155906	0.844488	0.138022	1.29425	10	OE
1145	RADMACHER_AML_PROGNOSIS	0.155914	0.844488	0.266351	-1.17058	78	OE
1146	WP_CYTOSOLIC_DNASENSING_PATHWAY	0.155963	0.844488	0.245042	-1.2147	67	OE
1147	REACTOME_SIGNALING_BY_NOTCH4	0.15625	0.844488	0.261664	-1.17482	81	OE
1148	SANA_RESPONSE_TO_IFNG_DN	0.15625	0.844488	0.261664	-1.18113	85	OE
1149	REACTOME_COPII_MEDIATED_VESICLE_TRANSPORT	0.156398	0.844488	0.248911	-1.18361	68	OE
1150	REACTOME_METABOLISM_OF_INGESTED_SEMET_SEC_MESEC_INTO_H2SE	0.156499	0.844488	0.183024	-1.32585	8	OE
1151	WP_REGULATION_OF_APOPTOSIS_BY_PARATHYROID_HORMONERELATED_PROTEIN	0.156627	0.844488	0.195789	-1.26996	22	OE
1152	KIM_MYCN_AMPLIFICATION_TARGETS_UP	0.156716	0.844488	0.120433	1.22197	91	OE
1153	CREIGHTON_ENDOCRINE_THERAPY_RESISTANCE_5	0.156762	0.844488	0.107554	1.12971	470	OE
1154	WP_MITOCHONDRIAL_FATTY_ACID_SYNTHESIS_PATHWAY	0.15683	0.844488	0.142901	1.30481	5	OE
1155	MCGOWAN_RSP6_TARGETS_UP	0.15727	0.845854	0.132846	1.27985	20	OE
1156	REACTOME_ACTIVATION_OF_PPARGC1A_PGC_1ALPHA_BY_PHOSPHORYLATION	0.15748	0.845854	0.137251	1.29025	10	OE
1157	SWEET_KRAS_ONCOGENIC_SIGNATURE	0.157635	0.845854	0.252961	-1.17135	86	OE
1158	BIOCARTA_ALK_PATHWAY	0.157682	0.845854	0.12564	1.23854	37	OE
1159	LIAN_LIPA_TARGETS_6M	0.157764	0.845854	0.119888	1.2073	76	OE
1160	MCMURRAY_TP53_HRAS_COOPERATION_RESPONSE_UP	0.158192	0.846428	0.128789	1.27812	27	OE
1161	RICKMAN_HEAD_AND_NECK_CANCER_D	0.158333	0.846428	0.127505	1.241	33	OE
1162	REACTOME_OTHER_SEMAPHORIN_INTERACTIONS	0.158385	0.846428	0.197822	-1.25648	19	OE
1163	HINATA_NFKB_TARGETS_KERATINOCYTE_UP	0.158416	0.846428	0.119348	1.20289	83	OE
1164	WP_THYMIC_STROMAL_LYMPHOPOIETIN_TSLP_SIGNALING_PATHWAY	0.15873	0.847379	0.123842	1.24054	47	OE
1165	IIZUKA_LIVER_CANCER_PROGRESSION_L1_G1_DN	0.159055	0.848169	0.13649	1.28065	10	OE
1166	REACTOME_SIGNALING_BY_MRAS_COMPLEX_MUTANTS	0.159151	0.848169	0.181383	-1.32155	8	OE
1167	GOLUB_ALL_VS_AML_UP	0.15942	0.848311	0.130106	1.26846	24	OE
1168	WP_TCELL_RECEPTOR_TCR_SIGNALING_PATHWAY	0.159601	0.848311	0.119348	1.21032	90	OE
1169	REACTOME_SIGNALING_BY_NOTCH1	0.16	0.848311	0.252961	-1.18031	73	OE
1170	RUTELLA_RESPONSE_TO_HGF_VS_CSF2RB_AND_IL4_UP	0.160124	0.848311	0.10673	1.13223	411	OE
1171	TOMLINS_PROSTATE_CANCER_DN	0.160156	0.848311	0.222056	-1.23054	40	OE
1172	PID_FOXO_PATHWAY	0.160315	0.848311	0.122679	1.23348	49	OE
1173	REACTOME_SIGNALING_BY_SCF_KIT	0.160377	0.848311	0.124434	1.23892	43	OE
1174	REACTOME_TRANSCRIPTIONAL_REGULATION_BY_RUNX2	0.160714	0.848311	0.276501	-1.12551	119	OE
1175	REACTOME_HDACS_DEACETYLATE_HISTONES	0.160804	0.848311	0.252961	-1.15393	88	OE
1176	BALDWIN_PRKCI_TARGETS_UP	0.161247	0.848311	0.124434	1.2392	38	OE
1177	WESTON_VEGFA_TARGETS_3HR	0.161332	0.848311	0.120433	1.21182	65	OE
1178	YAMASHITA_LIVER_CANCER_STEM_CELL_UP	0.161376	0.848311	0.122679	1.23502	47	OE
1179	REACTOME_HEDGEHOG_ON_STATE	0.161458	0.848311	0.257206	-1.16645	85	OE
1180	MCLACHLAN_DENTAL_CARIES_DN	0.161529	0.848311	0.117766	1.20642	79	OE
1181	BIOCARTA_S1P_PATHWAY	0.1616	0.848311	0.13649	1.28696	8	OE
1182	REACTOME_DAP12_SIGNALING	0.161744	0.848311	0.126876	1.24856	29	OE
1183	WP_NEURAL_CREST_CELL_MIGRATION_IN_CANCER	0.161981	0.848311	0.123257	1.24364	42	OE
1184	TURASHVILI_BREAST_LOBULAR_CARCINOMA_VS_DUCTAL_NORMAL_UP	0.16199	0.848311	0.119888	1.21996	67	OE
1185	BAKER_HEMATOPOIESIS_STAT3_TARGETS	0.162406	0.848311	0.131458	1.28204	15	OE
1186	WP_MONOAMINE_GPCRS	0.1625	0.848311	0.12564	1.23886	33	OE
1187	REACTOME_ESTROGEN_BIOSYNTHESIS	0.162907	0.848311	0.173748	-1.35904	6	OE
1188	KEGG_EPITHELIAL_CELL_SIGNALING_IN_HELICOBACTER_PYLORI_INFECTION	0.163085	0.848311	0.118815	1.21596	68	OE
1189	SU_TESTIS	0.163138	0.848311	0.117766	1.19894	77	OE
1190	FIGUEROA_AML_METHYLATION_CLUSTER_2_DN	0.1632	0.848311	0.135741	1.28262	8	OE
1191	REACTOME_ERYTHROPOIETIN_ACTIVATES_PHOSPHOLIPASE_C_GAMMA_PLCG	0.1632	0.848311	0.135741	1.28474	7	OE
1192	REACTOME_STAT5_ACTIVATION	0.1632	0.848311	0.135741	1.2912	7	OE
1193	WP_PHOTODYNAMIC_THERAPYINDUCED_NFKB_SURVIVAL_SIGNALING	0.163237	0.848311	0.124434	1.22714	35	OE
1194	REACTOME_SIGNALING_BY_EGFR_IN_CANCER	0.163462	0.848311	0.197822	-1.285	24	OE
1195	REACTOME_RNA_POLYMERASE_II_TRANSCRIPTION_TERMINATION	0.163551	0.848311	0.24134	-1.21217	66	OE
1196	WP_STEROL_REGULATORY_ELEMENTBINDING_PROTEINS_SREBP_SIGNALING	0.163551	0.848311	0.24134	-1.19331	69	OE
1197	REACTOME_ALTERNATIVE_COMPLEMENT_ACTIVATION	0.163575	0.848311	0.1396	1.30042	5	OE
1198	REACTOME_TIE2_SIGNALING	0.163664	0.848311	0.130777	1.27544	18	OE
1199	KEGG_COLORECTAL_CANCER	0.163683	0.848311	0.119348	1.21337	62	OE
1200	CHYLA_CBFA2T3_TARGETS_UP	0.164087	0.84907	0.105125	1.1397	381	OE
1201	ZHU_CMV_24_HR_UP	0.164103	0.84907	0.252961	-1.17325	82	OE
1202	MATZUK_LUTEAL_GENES	0.164456	0.850192	0.17822	-1.30841	8	OE
1203	REACTOME_REGULATION_OF_LOCALIZATION_OF_FOXO_TRANSCRIPTION_FACTORS	0.165109	0.851599	0.132846	1.28924	12	OE
1204	HOWLIN_CITED1_TARGETS_2_UP	0.165165	0.851599	0.130106	1.26496	16	OE
1205	WP_IL4_SIGNALING_PATHWAY	0.165173	0.851599	0.118815	1.22385	54	OE
1206	NADELLA_PRKAR1A_TARGETS_UP	0.165354	0.851599	0.176694	-1.3042	9	OE
1207	WP_SARSCOV2_REPLICATION_ORGANELLE_FORMATION	0.165414	0.851599	0.172324	-1.35376	6	OE
1208	CHESLER_BRAIN_QTL_CIS	0.165621	0.851961	0.11725	1.20062	71	OE
1209	KAMIKUBO_MYELOID_CEBPA_NETWORK	0.165975	0.852678	0.123842	1.24216	30	OE
1210	KORKOLA_CORRELATED_WITH_POU5F1	0.16609	0.852678	0.204295	-1.23909	31	OE
1211	REACTOME_YAP1_AND_WWTR1_TAZ_STIMULATED_GENE_EXPRESSION	0.166172	0.852678	0.188204	-1.27868	15	OE
1212	MIKHAYLOVA_OXIDATIVE_STRESS_RESPONSE_VIA_VHL_UP	0.167109	0.854986	0.176694	-1.33097	7	OE
1213	PID_P38_GAMMA_DELTA_PATHWAY	0.167116	0.854986	0.17822	-1.30879	11	OE
1214	KEGG_PROTEASOME	0.167315	0.854986	0.216543	-1.20638	44	OE
1215	REACTOME_RNA_POLYMERASE_III_TRANSCRIPTION	0.167331	0.854986	0.21925	-1.20909	41	OE
1216	RHODES_CANCER_META_SIGNATURE	0.167421	0.854986	0.234393	-1.20228	65	OE
1217	EPPERT_PROGENITOR	0.167447	0.854986	0.111918	1.17929	135	OE
1218	REACTOME_APOPTOTIC_EXECUTION_PHASE	0.168142	0.857489	0.231127	-1.17362	52	OE
1219	SHEDDEN_LUNG_CANCER_GOOD_SURVIVAL_A5	0.168224	0.857489	0.237794	-1.18057	69	OE
1220	WP_INTERLEUKIN1_INDUCED_ACTIVATION_OF_NFKB	0.168504	0.857489	0.132147	1.26931	10	OE
1221	REACTOME_RND1_GTPASE_CYCLE	0.168627	0.857489	0.216543	-1.19638	42	OE
1222	REACTOME_RND3_GTPASE_CYCLE	0.168627	0.857489	0.216543	-1.19105	42	OE
1223	GUO_HEX_TARGETS_UP	0.169118	0.859278	0.114267	1.19975	78	OE
1224	ZHENG_FOXP3_TARGETS_IN_T_LYMPHOCYTE_UP	0.169444	0.85999	0.179782	-1.30122	12	OE
1225	ELLWOOD_MYC_TARGETS_UP	0.169591	0.85999	0.184706	-1.26319	14	OE
1226	BIOCARTA_FIBRINOLYSIS_PATHWAY	0.169782	0.85999	0.130777	1.28409	12	OE
1227	STEGMEIER_PREMITOTIC_CELL_CYCLE_REGULATORS	0.169811	0.85999	0.176694	-1.29469	11	OE
1228	WP_NITRIC_OXIDE_METABOLISM_IN_CYSTIC_FIBROSIS	0.170029	0.86039	0.183024	-1.28028	13	OE
1229	WP_MICROGLIA_PATHOGEN_PHAGOCYTOSIS_PATHWAY	0.170241	0.860639	0.119888	1.23704	40	OE
1230	HOOI_ST7_TARGETS_UP	0.170398	0.860639	0.114751	1.20273	91	OE
1231	CORRE_MULTIPLE_MYELOMA_UP	0.17067	0.860639	0.115734	1.20639	70	OE
1232	BIOCARTA_NTHI_PATHWAY	0.170767	0.860639	0.125033	1.25006	23	OE
1233	GARGALOVIC_RESPONSE_TO_OXIDIZED_PHOSPHOLIPIDS_PINK_DN	0.170833	0.860639	0.122108	1.22845	33	OE
1234	KEGG_ALLOGRAFT_REJECTION	0.170909	0.860639	0.206588	-1.23428	34	OE
1235	BAELDE_DIABETIC_NEPHROPATHY_UP	0.171185	0.861332	0.249247	-1.21366	86	OE
1236	SU_LIVER	0.171392	0.861481	0.116739	1.20686	57	OE
1237	SHEDDEN_LUNG_CANCER_GOOD_SURVIVAL_A4	0.171492	0.861481	0.10714	1.16467	191	OE
1238	IWANAGA_CARCINOGENESIS_BY_KRAS_DN	0.172082	0.861666	0.111918	1.18775	117	OE
1239	WP_HEMATOPOIETIC_STEM_CELL_GENE_REGULATION_BY_GABP_ALPHABETA_COMPLEX	0.172107	0.861666	0.126254	1.26534	20	OE
1240	WP_METABOLISM_OF_SPINGOLIPIDS_IN_ER_AND_GOLGI_APPARATUS	0.172107	0.861666	0.126254	1.26574	20	OE
1241	DING_LUNG_CANCER_MUTATED_FREQUENTLY	0.172222	0.861666	0.17822	-1.29444	12	OE
1242	REACTOME_INTERLEUKIN_35_SIGNALLING	0.172222	0.861666	0.17822	-1.29254	12	OE
1243	REACTOME_CDT1_ASSOCIATION_WITH_THE_CDC6_ORC_ORIGIN_COMPLEX	0.172414	0.861749	0.224966	-1.16427	58	OE
1244	PID_BCR_5PATHWAY	0.172634	0.861749	0.115734	1.20593	62	OE
1245	REACTOME_BIOTIN_TRANSPORT_AND_METABOLISM	0.172742	0.861749	0.130777	1.26521	11	OE
1246	KINNEY_DNMT1_METHYLATION_TARGETS	0.172897	0.861749	0.129443	1.27543	12	OE
1247	MATTIOLI_MULTIPLE_MYELOMA_WITH_14Q32_TRANSLOCATIONS	0.172932	0.861749	0.208955	-1.22358	36	OE
1248	WP_MONOAMINE_TRANSPORT	0.17313	0.862044	0.120985	1.22569	32	OE
1249	WP_PREGNANE_X_RECEPTOR_PATHWAY	0.173427	0.862214	0.121543	1.25553	28	OE
1250	WP_MBDNF_AND_PROBDNF_REGULATION_OF_GABA_NEUROTRANSMISSION	0.173442	0.862214	0.119348	1.2277	38	OE
1251	MASRI_RESISTANCE_TO_TAMOXIFEN_AND_AROMATASE_INHIBITORS_UP	0.173913	0.863865	0.188204	-1.23767	19	OE
1252	WP_FAMILIAL_HYPERLIPIDEMIA_TYPE_2	0.174174	0.863966	0.126254	1.2603	16	OE
1253	ZHANG_PROLIFERATING_VS_QUIESCENT	0.174274	0.863966	0.21925	-1.17075	49	OE
1254	WP_EPO_RECEPTOR_SIGNALING	0.174468	0.863966	0.122108	1.25193	26	OE
1255	WP_NONALCOHOLIC_FATTY_LIVER_DISEASE	0.174489	0.863966	0.249247	-1.1512	149	OE
1256	WP_IL3_SIGNALING_PATHWAY	0.17477	0.864053	0.116739	1.22073	49	OE
1257	HELLER_HDAC_TARGETS_DN	0.174879	0.864053	0.249247	-1.0814	290	OE
1258	WHITESIDE_CISPLATIN_RESISTANCE_DN	0.175	0.864053	0.176694	-1.28517	12	OE
1259	GEISS_RESPONSE_TO_DSRNA_UP	0.175202	0.864053	0.118288	1.22357	37	OE
1260	REACTOME_ENOS_ACTIVATION	0.175202	0.864053	0.173748	-1.28133	11	OE
1261	NABA_ECM_REGULATORS	0.175647	0.865082	0.103576	1.1554	237	OE
1262	REACTOME_FERTILIZATION	0.175887	0.865082	0.121543	1.24966	26	OE
1263	ONGUSAHA_BRCA1_TARGETS_DN	0.175911	0.865082	0.129443	1.26089	11	OE
1264	NIKOLSKY_BREAST_CANCER_1Q32_AMPLICON	0.176012	0.865082	0.128143	1.27249	12	OE
1265	BOSCO_TH1_CYTOTOXIC_MODULE	0.176399	0.865082	0.111011	1.18698	113	OE
1266	YANG_BREAST_CANCER_ESR1_BULK_DN	0.176558	0.865082	0.124434	1.25179	21	OE
1267	REACTOME_TRAFFICKING_OF_AMPA_RECEPTORS	0.176718	0.865082	0.120433	1.21984	31	OE
1268	MEBARKI_HCC_PROGENITOR_WNT_UP	0.176802	0.865082	0.10592	1.16842	182	OE
1269	REACTOME_TRAFFICKING_OF_GLUR2_CONTAINING_AMPA_RECEPTORS	0.176912	0.865082	0.125033	1.24641	17	OE
1270	SCHAEFFER_PROSTATE_DEVELOPMENT_AND_CANCER_BOX4_DN	0.177305	0.865082	0.199915	-1.22849	33	OE
1271	ENGELMANN_CANCER_PROGENITORS_DN	0.17757	0.865082	0.231127	-1.18793	66	OE
1272	BIOCARTA_KREB_PATHWAY	0.1776	0.865082	0.129443	1.27078	8	OE
1273	WP_DDX1_AS_A_REGULATORY_COMPONENT_OF_THE_DROSHA_MICROPROCESSOR	0.1776	0.865082	0.129443	1.25795	7	OE
1274	WP_NANOMATERIAL_INDUCED_APOPTOSIS	0.178042	0.865082	0.123842	1.26299	20	OE
1275	LIU_VAV3_PROSTATE_CARCINOGENESIS_UP	0.178082	0.865082	0.111918	1.18623	88	OE
1276	REACTOME_INLB_MEDIATED_ENTRY_OF_LISTERIA_MONOCYTOGENES_INTO_HOST_CELL	0.178363	0.865082	0.179782	-1.24599	14	OE
1277	YAO_TEMPORAL_RESPONSE_TO_PROGESTERONE_CLUSTER_11	0.178378	0.865082	0.248911	-1.14822	98	OE
1278	PID_INTEGRIN_CS_PATHWAY	0.178451	0.865082	0.193813	-1.22417	26	OE
1279	REACTOME_COMPLEMENT_CASCADE	0.178525	0.865082	0.114267	1.20276	59	OE
1280	JOHANSSON_GLIOMAGENESIS_BY_PDGFB_UP	0.178571	0.865082	0.224966	-1.16284	55	OE
1281	REACTOME_POTENTIAL_THERAPEUTICS_FOR_SARS	0.178571	0.865082	0.24134	-1.14907	87	OE
1282	REACTOME_REGULATION_OF_CHOLESTEROL_BIOSYNTHESIS_BY_SREBP_SREBF	0.178571	0.865082	0.224966	-1.1651	55	OE
1283	BIOCARTA_PLCD_PATHWAY	0.178752	0.865082	0.132846	1.28019	5	OE
1284	TOMIDA_LUNG_CANCER_POOR_SURVIVAL	0.178752	0.865082	0.132846	1.27863	5	OE
1285	REACTOME_HORMONE_LIGAND_BINDING_RECEPTORS	0.179128	0.866225	0.126876	1.26203	12	OE
1286	MCGARVEY_SILENCED_BY_METHYLATION_IN_COLON_CANCER	0.179384	0.866436	0.116234	1.22644	42	OE
1287	PID_NFKAPPAB_CANONICAL_PATHWAY	0.17945	0.866436	0.121543	1.24652	23	OE
1288	REACTOME_CHOLESTEROL_BIOSYNTHESIS	0.179739	0.867155	0.190023	-1.24147	25	OE
1289	REACTOME_MAPK6_MAPK4_SIGNALING	0.18	0.867668	0.237794	-1.14363	90	OE
1290	PARK_HSC_VS_MULTIPOTENT_PROGENITORS_UP	0.180124	0.867668	0.184706	-1.22858	19	OE
1291	REACTOME_THE_FATTY_ACID_CYCLING_MODEL	0.180438	0.867728	0.132147	1.27705	5	OE
1292	MEBARKI_HCC_PROGENITOR_WNT_DN_BLOCKED_BY_FZD8CRD	0.180519	0.867728	0.113787	1.20035	58	OE
1293	WP_IL10_ANTIINFLAMMATORY_SIGNALING_PATHWAY	0.180556	0.867728	0.173748	-1.27626	12	OE
1294	MOSERLE_IFNA_RESPONSE	0.180926	0.868398	0.118815	1.21546	31	OE
1295	REACTOME_MITOTIC_G1_PHASE_AND_G1_S_TRANSITION	0.180974	0.868398	0.106323	1.16802	148	OE
1296	REACTOME_METABOLISM_OF_NUCLEOTIDES	0.181373	0.868635	0.109684	1.19069	97	OE
1297	REACTOME_FORMATION_OF_RNA_POL_II_ELONGATION_COMPLEX	0.181416	0.868635	0.222056	-1.13927	57	OE
1298	WP_P53_TRANSCRIPTIONAL_GENE_NETWORK	0.181472	0.868635	0.111918	1.19719	66	OE
1299	WP_TNFALPHA_SIGNALING_PATHWAY	0.181818	0.868635	0.237794	-1.1405	91	OE
1300	WP_BIOGENIC_AMINE_SYNTHESIS	0.181955	0.868635	0.123257	1.26396	15	OE
1301	WP_MALE_INFERTILITY	0.182028	0.868635	0.105521	1.16906	142	OE
1302	WP_MELANOMA	0.182048	0.868635	0.111463	1.19459	68	OE
1303	HUMMERICH_SKIN_CANCER_PROGRESSION_DN	0.18232	0.868635	0.248911	-1.14688	103	OE
1304	WP_NIPBL_ROLE_IN_DNA_DAMAGE_CORNELIA_DE_LANGE_SYNDROME	0.1824	0.868635	0.127505	1.2646	8	OE
1305	IVANOVA_HEMATOPOIESIS_STEM_CELL	0.182531	0.868635	0.103576	1.15708	188	OE
1306	REACTOME_IRE1ALPHA_ACTIVATES_CHAPERONES	0.182573	0.868635	0.213928	-1.15727	49	OE
1307	LU_TUMOR_VASCULATURE_UP	0.182841	0.868635	0.118288	1.21914	29	OE
1308	REACTOME_TNFS_BIND_THEIR_PHYSIOLOGICAL_RECEPTORS	0.182841	0.868635	0.118288	1.22085	29	OE
1309	GAVIN_FOXP3_TARGETS_CLUSTER_P3	0.183371	0.870488	0.104344	1.16418	162	OE
1310	KEGG_LEISHMANIA_INFECTION	0.183673	0.87064	0.111463	1.19408	67	OE
1311	SHI_SPARC_TARGETS_DN	0.183801	0.87064	0.125033	1.25466	12	OE
1312	HOLLERN_PAPILLARY_BREAST_TUMOR	0.183824	0.87064	0.120985	1.2572	19	OE
1313	BACOLOD_RESISTANCE_TO_ALKYLATING_AGENTS_UP	0.184058	0.871086	0.119888	1.24369	24	OE
1314	REACTOME_IRAK1_RECRUITS_IKK_COMPLEX	0.184438	0.871963	0.175204	-1.25075	13	OE
1315	REACTOME_RAP1_SIGNALLING	0.184524	0.871963	0.17822	-1.25307	16	OE
1316	KEGG_RIBOFLAVIN_METABOLISM	0.184685	0.87206	0.122108	1.24632	16	OE
1317	WP_APOPTOSIS	0.184864	0.872241	0.10925	1.17651	84	OE
1318	LI_WILMS_TUMOR	0.185028	0.872356	0.117766	1.24563	27	OE
1319	MISHRA_CARCINOMA_ASSOCIATED_FIBROBLAST_UP	0.185507	0.873952	0.119348	1.2414	24	OE
1320	ALONSO_METASTASIS_NEURAL_UP	0.185907	0.874771	0.121543	1.2378	17	OE
1321	GRANDVAUX_IRF3_TARGETS_UP	0.18626	0.874771	0.122679	1.24391	13	OE
1322	REACTOME_INSULIN_PROCESSING	0.186441	0.874771	0.11725	1.24229	27	OE
1323	KORKOLA_EMBRYONIC_CARCINOMA_VS_SEMINOMA_UP	0.186495	0.874771	0.184706	-1.25576	23	OE
1324	IGLESIAS_E2F_TARGETS_UP	0.18652	0.874771	0.249247	-1.13292	141	OE
1325	DER_IFN_ALPHA_RESPONSE_DN	0.186594	0.874771	0.135002	1.24852	4	OE
1326	LIU_COMMON_CANCER_GENES	0.186667	0.874771	0.21925	-1.17612	61	OE
1327	WAGNER_APO2_SENSITIVITY	0.187234	0.875596	0.11725	1.23874	26	OE
1328	REACTOME_LIPID_PARTICLE_ORGANIZATION	0.187396	0.875596	0.128143	1.25768	6	OE
1329	PID_GMCSF_PATHWAY	0.1875	0.875596	0.114267	1.21186	36	OE
1330	REACTOME_METABOLISM_OF_POLYAMINES	0.187773	0.875596	0.216543	-1.16978	59	OE
1331	BIOCARTA_PLATELETAPP_PATHWAY	0.187879	0.875596	0.121543	1.2467	14	OE
1332	REACTOME_HIV_ELONGATION_ARREST_AND_RECOVERY	0.187943	0.875596	0.193813	-1.21624	33	OE
1333	BIOCARTA_TERC_PATHWAY	0.18797	0.875596	0.160801	-1.31556	6	OE
1334	TSAI_DNAJB4_TARGETS_DN	0.18797	0.875596	0.160801	-1.31389	6	OE
1335	BYSTROEM_CORRELATED_WITH_IL5_UP	0.188235	0.876175	0.204295	-1.16449	42	OE
1336	REACTOME_RECRUITMENT_OF_MITOTIC_CENTROSOME_PROTEINS_AND_COMPLEXES	0.188482	0.876666	0.237794	-1.12792	79	OE
1337	KEGG_RNA_POLYMERASE	0.189003	0.877583	0.190023	-1.23069	29	OE
1338	MOOTHA_GLYCOGEN_METABOLISM	0.189024	0.877583	0.17822	-1.22951	21	OE
1339	REACTOME_INACTIVATION_OF_CSF3_G_CSF_SIGNALING	0.189103	0.877583	0.183024	-1.24379	24	OE
1340	GINESTIER_BREAST_CANCER_ZNF217_AMPLIFIED_UP	0.190051	0.879472	0.10925	1.18022	67	OE
1341	BIOCARTA_GATA3_PATHWAY	0.190058	0.879472	0.173748	-1.23546	14	OE
1342	WP_NAD_METABOLISM_SIRTUINS_AND_AGING	0.190174	0.879472	0.123842	1.24186	11	OE
1343	WP_ESTROGEN_RECEPTOR_PATHWAY	0.190202	0.879472	0.172324	-1.2417	13	OE
1344	WP_ZINC_HOMEOSTASIS	0.190217	0.879472	0.113313	1.20507	36	OE
1345	REACTOME_FGFR1B_LIGAND_BINDING_AND_ACTIVATION	0.190476	0.879782	0.159647	-1.30973	6	OE
1346	KEGG_AUTOIMMUNE_THYROID_DISEASE	0.190661	0.879782	0.202072	-1.18037	44	OE
1347	SMIRNOV_CIRCULATING_ENDOTHELIOCYTES_IN_CANCER_DN	0.190709	0.879782	0.157403	-1.31352	5	OE
1348	RIZ_ERYTHROID_DIFFERENTIATION_6HR	0.191057	0.880153	0.112843	1.20581	38	OE
1349	LEE_EARLY_T_LYMPHOCYTE_DN	0.191111	0.880153	0.216543	-1.14586	56	OE
1350	BOSCO_EPITHELIAL_DIFFERENTIATION_MODULE	0.191214	0.880153	0.109684	1.18168	64	OE
1351	WP_OXIDATIVE_DAMAGE_RESPONSE	0.191689	0.881675	0.111918	1.21625	40	OE
1352	ABRAHAM_ALPC_VS_MULTIPLE_MYELOMA_UP	0.191919	0.881675	0.186433	-1.20725	26	OE
1353	WP_CHROMOSOMAL_AND_MICROSATELLITE_INSTABILITY_IN_COLORECTAL_CANCER	0.19202	0.881675	0.10714	1.174	73	OE
1354	ZHAN_MULTIPLE_MYELOMA_CD1_DN	0.192157	0.881675	0.202072	-1.17054	45	OE
1355	WP_DOPAMINERGIC_NEUROGENESIS	0.192254	0.881675	0.113787	1.20889	30	OE
1356	LASTOWSKA_COAMPLIFIED_WITH_MYCN	0.192412	0.881746	0.112379	1.20183	38	OE
1357	REACTOME_METABOLISM_OF_NITRIC_OXIDE_NOS3_ACTIVATION_AND_REGULATION	0.192878	0.883232	0.173748	-1.25511	15	OE
1358	REACTOME_AMINO_ACID_TRANSPORT_ACROSS_THE_PLASMA_MEMBRANE	0.193056	0.883393	0.113787	1.20561	33	OE
1359	REACTOME_SIGNALING_BY_TGFB_FAMILY_MEMBERS	0.19337	0.884181	0.24134	-1.1241	103	OE
1360	REACTOME_AKT_PHOSPHORYLATES_TARGETS_IN_THE_NUCLEUS	0.193701	0.885042	0.122108	1.23635	10	OE
1361	GAVIN_PDE3B_TARGETS	0.19403	0.885242	0.118288	1.2221	22	OE
1362	REACTOME_PKA_ACTIVATION_IN_GLUCAGON_SIGNALLING	0.19403	0.885242	0.173748	-1.22335	17	OE
1363	WP_TYPE_III_INTERFERON_SIGNALING	0.194226	0.885242	0.161979	-1.26077	9	OE
1364	REACTOME_REGULATION_OF_GLYCOLYSIS_BY_FRUCTOSE_2_6_BISPHOSPHATE_METABOLISM	0.194444	0.885242	0.166934	-1.2654	12	OE
1365	MORI_IMMATURE_B_LYMPHOCYTE_UP	0.195122	0.885242	0.204295	-1.14057	47	OE
1366	OUYANG_PROSTATE_CANCER_MARKERS	0.195122	0.885242	0.175204	-1.21545	21	OE
1367	PID_CXCR4_PATHWAY	0.195122	0.885242	0.104733	1.17752	100	OE
1368	STAMBOLSKY_TARGETS_OF_MUTATED_TP53_UP	0.195122	0.885242	0.204295	-1.14019	47	OE
1369	BIOCARTA_BARR_MAPK_PATHWAY	0.195455	0.885242	0.118815	1.23778	14	OE
1370	TURASHVILI_BREAST_CARCINOMA_DUCTAL_VS_LOBULAR_DN	0.195489	0.885242	0.157403	-1.3023	6	OE
1371	REACTOME_NOTCH3_ACTIVATION_AND_TRANSMISSION_OF_SIGNAL_TO_THE_NUCLEUS	0.195513	0.885242	0.179782	-1.23361	24	OE
1372	LE_NEURONAL_DIFFERENTIATION_DN	0.195652	0.885242	0.176694	-1.20797	19	OE
1373	REACTOME_NUCLEAR_EVENTS_STIMULATED_BY_ALK_SIGNALING_IN_CANCER	0.195652	0.885242	0.176694	-1.20526	19	OE
1374	AMIT_EGF_RESPONSE_120_MCF10A	0.195739	0.885242	0.110122	1.21478	41	OE
1375	REACTOME_ARACHIDONIC_ACID_METABOLISM	0.196104	0.885756	0.108394	1.19039	58	OE
1376	DITTMER_PTHLH_TARGETS_DN	0.196262	0.885756	0.21925	-1.14826	69	OE
1377	CHICAS_RB1_TARGETS_GROWING	0.196332	0.885756	0.0968878	1.13883	240	OE
1378	REACTOME_NEGATIVE_REGULATION_OF_FGFR1_SIGNALING	0.196429	0.885756	0.190023	-1.21278	32	OE
1379	BANDRES_RESPONSE_TO_CARMUSTIN_WITHOUT_MGMT_48HR_UP	0.196697	0.885756	0.117766	1.2359	18	OE
1380	REACTOME_MUSCLE_CONTRACTION	0.196846	0.885756	0.249247	-1.11844	195	OE
1381	REACTOME_HIGHLY_CALCIUM_PERMEABLE_NICOTINIC_ACETYLCHOLINE_RECEPTORS	0.19685	0.885756	0.160801	-1.25405	9	OE
1382	BIOCARTA_HES_PATHWAY	0.197222	0.886145	0.165657	-1.25595	12	OE
1383	SASAKI_TARGETS_OF_TP73_AND_TP63	0.197222	0.886145	0.165657	-1.25707	12	OE
1384	KYNG_RESPONSE_TO_H2O2_VIA_ERCC6	0.197901	0.887858	0.11725	1.22589	17	OE
1385	WP_DNA_MISMATCH_REPAIR	0.198263	0.887858	0.114751	1.23172	23	OE
1386	KONDO_COLON_CANCER_HCP_WITH_H3K27ME1	0.198276	0.887858	0.114267	1.21844	25	OE
1387	ZHENG_BOUND_BY_FOXP3	0.198364	0.887858	0.0931455	1.10875	491	OE
1388	SABATES_COLORECTAL_ADENOMA_SIZE_DN	0.198847	0.887858	0.168238	-1.2308	13	OE
1389	BIOCARTA_RANMS_PATHWAY	0.19891	0.887858	0.16318	-1.25988	10	OE
1390	REACTOME_RHOBTB3_ATPASE_CYCLE	0.19891	0.887858	0.16318	-1.25938	10	OE
1391	REACTOME_SENSORY_PERCEPTION	0.198913	0.887858	0.096563	1.12809	278	OE
1392	XU_GH1_EXOGENOUS_TARGETS_DN	0.199023	0.887858	0.103576	1.17683	104	OE
1393	KANG_DOXORUBICIN_RESISTANCE_UP	0.199095	0.887858	0.213928	-1.14559	54	OE
1394	REACTOME_SYNTHESIS_OF_ACTIVE_UBIQUITIN_ROLES_OF_E1_AND_E2_ENZYMES	0.199313	0.887858	0.184706	-1.20386	29	OE
1395	VERHAAK_AML_WITH_NPM1_MUTATED_DN	0.199353	0.887858	0.0959207	1.13756	244	OE
1396	BIOCARTA_RANBP2_PATHWAY	0.199461	0.887858	0.161979	-1.2391	11	OE
1397	ALONSO_METASTASIS_EMT_UP	0.2	0.888397	0.190023	-1.20915	34	OE
1398	POS_HISTAMINE_RESPONSE_NETWORK	0.2	0.888397	0.188204	-1.20016	32	OE
1399	LI_WILMS_TUMOR_VS_FETAL_KIDNEY_1_DN	0.200229	0.888397	0.0992333	1.15234	164	OE
1400	GAUSSMANN_MLL_AF4_FUSION_TARGETS_F_DN	0.200274	0.888397	0.110565	1.1909	35	OE
1401	NIKOLSKY_BREAST_CANCER_6P24_P22_AMPLICON	0.200297	0.888397	0.115734	1.23405	21	OE
1402	WP_PANCREATIC_ADENOCARCINOMA_PATHWAY	0.200498	0.888656	0.104344	1.16941	88	OE
1403	WP_HEMATOPOIETIC_STEM_CELL_DIFFERENTIATION	0.200893	0.889771	0.2114	-1.13728	55	OE
1404	REACTOME_BASE_EXCISION_REPAIR_AP_SITE_FORMATION	0.201299	0.889879	0.10673	1.18129	58	OE
1405	HINATA_NFKB_TARGETS_KERATINOCYTE_DN	0.201493	0.889879	0.115734	1.21485	22	OE
1406	WP_NAD_BIOSYNTHETIC_PATHWAYS	0.201493	0.889879	0.115734	1.21445	22	OE
1407	LE_SKI_TARGETS_DN	0.2016	0.889879	0.120433	1.22387	7	OE
1408	WP_CONTROL_OF_IMMUNE_TOLERANCE_BY_VASOACTIVE_INTESTINAL_PEPTIDE	0.201729	0.889879	0.166934	-1.22958	13	OE
1409	RIGGINS_TAMOXIFEN_RESISTANCE_UP	0.201777	0.889879	0.105125	1.16971	66	OE
1410	WP_TCA_CYCLE_AKA_KREBS_OR_CITRIC_ACID_CYCLE	0.202381	0.891138	0.169571	-1.2293	18	OE
1411	BIOCARTA_BARRESTIN_SRC_PATHWAY	0.202399	0.891138	0.115734	1.22465	17	OE
1412	SA_PROGRAMMED_CELL_DEATH	0.202492	0.891138	0.118288	1.2355	12	OE
1413	REACTOME_P75NTR_RECRUITS_SIGNALLING_COMPLEXES	0.202778	0.891257	0.16318	-1.24231	12	OE
1414	DOANE_BREAST_CANCER_CLASSES_UP	0.202806	0.891257	0.105125	1.1714	67	OE
1415	ELVIDGE_HYPOXIA_BY_DMOG_DN	0.203105	0.891593	0.10592	1.17381	59	OE
1416	REACTOME_SIGNALING_BY_NOTCH3	0.20332	0.891593	0.202072	-1.14087	48	OE
1417	ZHOU_CELL_CYCLE_GENES_IN_IR_RESPONSE_6HR	0.203474	0.891593	0.103197	1.16038	84	OE
1418	CHEN_LVAD_SUPPORT_OF_FAILING_HEART_UP	0.203636	0.891593	0.101714	1.16851	102	OE
1419	KANG_GLIS3_TARGETS	0.203804	0.891593	0.10882	1.19025	36	OE
1420	BIOCARTA_DEATH_PATHWAY	0.203938	0.891593	0.111011	1.19084	29	OE
1421	PUJANA_BREAST_CANCER_WITH_BRCA1_MUTATED_UP	0.20437	0.891593	0.105125	1.1818	55	OE
1422	IGARASHI_ATF4_TARGETS_UP	0.204444	0.891593	0.143759	-1.28529	4	OE
1423	REACTOME_BETA_CATENIN_INDEPENDENT_WNT_SIGNALING	0.204515	0.891593	0.249247	-1.13044	145	OE
1424	OLSSON_E2F3_TARGETS_DN	0.204545	0.891593	0.191892	-1.16415	38	OE
1425	REACTOME_DUAL_INCISION_IN_TC_NER	0.204545	0.891593	0.2114	-1.15411	62	OE
1426	KEGG_GLYOXYLATE_AND_DICARBOXYLATE_METABOLISM	0.204748	0.891593	0.168238	-1.22634	15	OE
1427	REACTOME_SIGNALING_BY_KIT_IN_DISEASE	0.204748	0.891593	0.114267	1.24016	20	OE
1428	YAGI_AML_WITH_T_8_21_TRANSLOCATION	0.204995	0.892043	0.0922597	1.11633	365	OE
1429	DEMAGALHAES_AGING_DN	0.205357	0.892364	0.168238	-1.23305	16	OE
1430	PID_PTP1B_PATHWAY	0.205462	0.892364	0.105521	1.1866	51	OE
1431	WP_GDNFRET_SIGNALING_AXIS	0.205499	0.892364	0.112379	1.22396	23	OE
1432	CLIMENT_BREAST_CANCER_COPY_NUMBER_UP	0.205788	0.892718	0.175204	-1.22783	23	OE
1433	TARTE_PLASMA_CELL_VS_B_LYMPHOCYTE_DN	0.205962	0.892718	0.107972	1.18159	38	OE
1434	CHIBA_RESPONSE_TO_TSA	0.206226	0.892718	0.193813	-1.17025	44	OE
1435	DAVICIONI_PAX_FOXO1_SIGNATURE_IN_ARMS_DN	0.206231	0.892718	0.113787	1.2372	20	OE
1436	WP_TCA_CYCLE_IN_SENESCENCE	0.206299	0.892718	0.117766	1.22144	10	OE
1437	WP_HAIR_FOLLICLE_DEVELOPMENT_ORGANOGENESIS_PART_2_OF_3	0.207143	0.895328	0.184706	-1.18819	32	OE
1438	ZWANG_EGF_INTERVAL_UP	0.207407	0.895328	0.101714	1.16094	85	OE
1439	PID_WNT_NONCANONICAL_PATHWAY	0.207756	0.895328	0.10882	1.18829	32	OE
1440	WANG_TARGETS_OF_MLL_CBP_FUSION_DN	0.207843	0.895328	0.193813	-1.15589	45	OE
1441	WINNEPENNINCKX_MELANOMA_METASTASIS_UP	0.208285	0.895328	0.0972151	1.14161	159	OE
1442	BIOCARTA_TOLL_PATHWAY	0.208333	0.895328	0.111011	1.21049	25	OE
1443	FOROUTAN_PRODRANK_TGFB_EMT_DN	0.208333	0.895328	0.224966	-1.13269	81	OE
1444	STAMBOLSKY_RESPONSE_TO_VITAMIN_D3_DN	0.208333	0.895328	0.173748	-1.21295	24	OE
1445	REACTOME_ACETYLCHOLINE_NEUROTRANSMITTER_RELEASE_CYCLE	0.208955	0.895328	0.166934	-1.20078	17	OE
1446	VANDESLUIS_COMMD1_TARGETS_GROUP_4_UP	0.208955	0.895328	0.166934	-1.19133	17	OE
1447	PID_ARF6_DOWNSTREAM_PATHWAY	0.209023	0.895328	0.113787	1.23412	15	OE
1448	GESERICK_TERT_TARGETS_DN	0.209199	0.895328	0.112843	1.22576	21	OE
1449	REACTOME_INTERLEUKIN_37_SIGNALING	0.209199	0.895328	0.112843	1.22656	21	OE
1450	WP_EGFR_TYROSINE_KINASE_INHIBITOR_RESISTANCE	0.209677	0.895328	0.101351	1.15447	84	OE
1451	WP_DISRUPTION_OF_POSTSYNAPTIC_SIGNALING_BY_CNV	0.209722	0.895328	0.108394	1.1935	33	OE
1452	MATTIOLI_MULTIPLE_MYELOMA_SUBGROUPS	0.209895	0.895328	0.113313	1.21369	17	OE
1453	PID_ANTHRAX_PATHWAY	0.209895	0.895328	0.113313	1.21586	17	OE
1454	XU_AKT1_TARGETS_48HR	0.209974	0.895328	0.155242	-1.23325	9	OE
1455	ACEVEDO_LIVER_CANCER_WITH_H3K9ME3_UP	0.210024	0.895328	0.0988903	1.15862	122	OE
1456	SHIPP_DLBCL_VS_FOLLICULAR_LYMPHOMA_UP	0.210117	0.895328	0.191892	-1.16431	44	OE
1457	BIOCARTA_CFTR_PATHWAY	0.210243	0.895328	0.157403	-1.23251	11	OE
1458	SHIN_B_CELL_LYMPHOMA_CLUSTER_6	0.21028	0.895328	0.115734	1.21219	12	OE
1459	REACTOME_COMPLEX_I_BIOGENESIS	0.2103	0.895328	0.202072	-1.13788	51	OE
1460	BIOCARTA_PS1_PATHWAY	0.210526	0.895328	0.164406	-1.20011	14	OE
1461	NOJIMA_SFRP2_TARGETS_UP	0.210714	0.895328	0.183024	-1.18221	32	OE
1462	REACTOME_INTRA_GOLGI_TRAFFIC	0.210738	0.895328	0.10592	1.19053	44	OE
1463	REACTOME_DOPAMINE_RECEPTORS	0.210793	0.895328	0.120985	1.24174	5	OE
1464	WOTTON_RUNX_TARGETS_DN	0.21097	0.895472	0.10882	1.1867	29	OE
1465	MIKKELSEN_MCV6_LCP_WITH_H3K27ME3	0.211594	0.896686	0.110565	1.21199	24	OE
1466	REACTOME_DOWNSTREAM_SIGNALING_OF_ACTIVATED_FGFR2	0.211618	0.896686	0.107554	1.19263	30	OE
1467	PID_FCER1_PATHWAY	0.21216	0.896686	0.103197	1.16556	59	OE
1468	REACTOME_MIRO_GTPASE_CYCLE	0.212202	0.896686	0.155242	-1.24091	8	OE
1469	CREIGHTON_AKT1_SIGNALING_VIA_MTOR_DN	0.212219	0.896686	0.172324	-1.21575	23	OE
1470	DACOSTA_LOW_DOSE_UV_RESPONSE_VIA_ERCC3_XPCS_DN	0.212272	0.896686	0.119348	1.2238	6	OE
1471	BIOCARTA_DNAFRAGMENT_PATHWAY	0.212598	0.896686	0.115734	1.21854	10	OE
1472	REACTOME_ROBO_RECEPTORS_BIND_AKAP5	0.212598	0.896686	0.154191	-1.23037	9	OE
1473	CHOI_ATL_ACUTE_STAGE	0.212714	0.896686	0.148262	-1.27843	5	OE
1474	REACTOME_LTC4_CYSLTR_MEDIATED_IL4_PRODUCTION	0.2128	0.896686	0.116739	1.20956	7	OE
1475	OHGUCHI_LIVER_HNF4A_TARGETS_DN	0.213227	0.896686	0.095288	1.13832	163	OE
1476	PURBEY_TARGETS_OF_CTBP1_AND_SATB1_UP	0.21327	0.896686	0.2114	-1.13125	70	OE
1477	BIOCARTA_AT1R_PATHWAY	0.213277	0.896686	0.108394	1.20819	27	OE
1478	REACTOME_G0_AND_EARLY_G1	0.213277	0.896686	0.108394	1.20921	27	OE
1479	WOOD_EBV_EBNA1_TARGETS_UP	0.213592	0.897405	0.0988903	1.1605	107	OE
1480	NAKAMURA_ADIPOGENESIS_LATE_DN	0.213992	0.897699	0.106323	1.17961	35	OE
1481	MCCABE_HOXC6_TARGETS_UP	0.214173	0.897699	0.11524	1.21619	10	OE
1482	KOBAYASHI_EGFR_SIGNALING_24HR_UP	0.214286	0.897699	0.227987	-1.09535	99	OE
1483	REACTOME_RHO_GTPASES_ACTIVATE_IQGAPS	0.214286	0.897699	0.176694	-1.18495	27	OE
1484	WP_CELL_MIGRATION_AND_INVASION_THROUGH_P75NTR	0.214385	0.897699	0.10673	1.18857	30	OE
1485	REACTOME_SUMO_IS_CONJUGATED_TO_E1_UBA2_SAE1	0.215159	0.899011	0.147331	-1.27613	5	OE
1486	COLIN_PILOCYTIC_ASTROCYTOMA_VS_GLIOBLASTOMA_DN	0.215385	0.899011	0.10714	1.19861	28	OE
1487	WP_ONECARBON_METABOLISM	0.215385	0.899011	0.10714	1.19876	28	OE
1488	REACTOME_INFECTION_WITH_MYCOBACTERIUM_TUBERCULOSIS	0.215488	0.899011	0.175204	-1.17869	26	OE
1489	WP_COMPLEMENT_SYSTEM_IN_NEURONAL_DEVELOPMENT_AND_PLASTICITY	0.215591	0.899011	0.09855	1.16452	103	OE
1490	WP_TRYPTOPHAN_METABOLISM	0.215686	0.899011	0.190023	-1.13317	42	OE
1491	KOKKINAKIS_METHIONINE_DEPRIVATION_48HR_UP	0.215869	0.899011	0.0959207	1.14995	129	OE
1492	WP_INSULIN_SIGNALING_IN_ADIPOCYTES_DIABETIC_CONDITION	0.216	0.899011	0.115734	1.2236	8	OE
1493	WP_INSULIN_SIGNALING_IN_ADIPOCYTES_NORMAL_CONDITION	0.216	0.899011	0.115734	1.2236	8	OE
1494	BROWNE_HCMV_INFECTION_6HR_DN	0.216341	0.899826	0.0949752	1.13438	159	OE
1495	FRASOR_RESPONSE_TO_ESTRADIOL_DN	0.217391	0.902988	0.0992333	1.15107	74	OE
1496	HERNANDEZ_MITOTIC_ARREST_BY_DOCETAXEL_1_UP	0.217391	0.902988	0.10673	1.18756	31	OE
1497	NIKOLSKY_BREAST_CANCER_17P11_AMPLICON	0.217984	0.904843	0.155242	-1.22942	10	OE
1498	PID_FAK_PATHWAY	0.218341	0.90572	0.199915	-1.13413	59	OE
1499	WP_NANOPARTICLE_TRIGGERED_AUTOPHAGIC_CELL_DEATH	0.21865	0.90636	0.169571	-1.20954	23	OE
1500	WP_NUCLEAR_RECEPTORS_IN_LIPID_METABOLISM_AND_TOXICITY	0.218837	0.90636	0.105521	1.17948	32	OE
1501	PLASARI_TGFB1_TARGETS_10HR_DN	0.218986	0.90636	0.0905429	1.11817	251	OE
1502	SEAVEY_EPITHELIOID_HEMANGIOENDOTHELIOMA	0.219178	0.90636	0.0988903	1.14841	93	OE
1503	BIOCARTA_BOTULIN_PATHWAY	0.219224	0.90636	0.118288	1.23516	5	OE
1504	REACTOME_PYRIMIDINE_CATABOLISM	0.219626	0.907019	0.112843	1.20252	12	OE
1505	REACTOME_RHOBTB2_GTPASE_CYCLE	0.21988	0.907019	0.16318	-1.18942	22	OE
1506	REACTOME_GPCR_LIGAND_BINDING	0.220061	0.907019	0.0873098	1.10003	455	OE
1507	WP_PHOTODYNAMIC_THERAPYINDUCED_AP1_SURVIVAL_SIGNALING	0.220339	0.907019	0.101351	1.17253	50	OE
1508	HONRADO_BREAST_CANCER_BRCA1_VS_BRCA2	0.22039	0.907019	0.110122	1.20285	17	OE
1509	MCCLUNG_COCAINE_REWARD_5D	0.220423	0.907019	0.09855	1.15656	75	OE
1510	REACTOME_INITIATION_OF_NUCLEAR_ENVELOPE_NE_REFORMATION	0.220497	0.907019	0.165657	-1.18377	19	OE
1511	REACTOME_MOLYBDENUM_COFACTOR_BIOSYNTHESIS	0.220551	0.907019	0.147331	-1.27683	6	OE
1512	RUAN_RESPONSE_TO_TNF_TROGLITAZONE_DN	0.221024	0.907364	0.103197	1.17698	39	OE
1513	PID_CASPASE_PATHWAY	0.221066	0.907364	0.100991	1.17421	51	OE
1514	BURTON_ADIPOGENESIS_PEAK_AT_0HR	0.221228	0.907364	0.0999277	1.16184	62	OE
1515	REACTOME_SIGNALING_BY_ALK	0.221751	0.907364	0.10592	1.1965	27	OE
1516	BROWNE_HCMV_INFECTION_12HR_UP	0.221951	0.907364	0.0968878	1.15551	110	OE
1517	MYLLYKANGAS_AMPLIFICATION_HOT_SPOT_27	0.222047	0.907364	0.112843	1.20654	10	OE
1518	REACTOME_M_PHASE	0.222145	0.907364	0.249247	-1.04435	405	OE
1519	REACTOME_TP53_REGULATES_TRANSCRIPTION_OF_DNA_REPAIR_GENES	0.222222	0.907364	0.199915	-1.1343	61	OE
1520	ICHIBA_GRAFT_VERSUS_HOST_DISEASE_D7_DN	0.222372	0.907364	0.102822	1.18301	43	OE
1521	HASLINGER_B_CLL_WITH_13Q14_DELETION	0.222388	0.907364	0.10925	1.19955	22	OE
1522	WESTON_VEGFA_TARGETS	0.222637	0.907364	0.0978773	1.14559	94	OE
1523	LEE_LIVER_CANCER_MYC_TGFA_UP	0.222707	0.907364	0.197822	-1.12926	60	OE
1524	KRASNOSELSKAYA_ILF3_TARGETS_DN	0.222812	0.907364	0.101714	1.17606	46	OE
1525	REACTOME_PYROPTOSIS	0.223164	0.907364	0.105521	1.19305	27	OE
1526	GAUSSMANN_MLL_AF4_FUSION_TARGETS_G_UP	0.223301	0.907364	0.0894367	1.12524	240	OE
1527	WENG_POR_TARGETS_LIVER_UP	0.223485	0.907364	0.183024	-1.1546	38	OE
1528	WIERENGA_PML_INTERACTOME	0.223485	0.907364	0.183024	-1.15429	38	OE
1529	VANDESLUIS_COMMD1_TARGETS_GROUP_4_DN	0.223881	0.907364	0.160801	-1.18243	17	OE
1530	WHITFIELD_CELL_CYCLE_G2	0.224	0.907364	0.271289	-1.08763	165	OE
1531	REACTOME_APC_C_MEDIATED_DEGRADATION_OF_CELL_CYCLE_PROTEINS	0.22449	0.907364	0.213928	-1.11815	87	OE
1532	KEGG_GLYCINE_SERINE_AND_THREONINE_METABOLISM	0.224913	0.907364	0.173748	-1.17416	31	OE
1533	REACTOME_SIGNALING_BY_FLT3_FUSION_PROTEINS	0.225	0.907364	0.107554	1.20051	19	OE
1534	KEGG_NOD_LIKE_RECEPTOR_SIGNALING_PATHWAY	0.225064	0.907364	0.0988903	1.15357	62	OE
1535	SARTIPY_BLUNTED_BY_INSULIN_RESISTANCE_DN	0.225225	0.907364	0.10882	1.20135	18	OE
1536	PID_HIF2PATHWAY	0.225455	0.907364	0.17822	-1.17793	34	OE
1537	ZHENG_RESPONSE_TO_ARSENITE_UP	0.225519	0.907364	0.159647	-1.19018	15	OE
1538	REACTOME_ROS_AND_RNS_PRODUCTION_IN_PHAGOCYTES	0.225543	0.907364	0.102449	1.17166	36	OE
1539	BIOCARTA_GSK3_PATHWAY	0.22561	0.907364	0.161979	-1.16815	20	OE
1540	WP_BMP_SIGNALING_IN_EYELID_DEVELOPMENT	0.22561	0.907364	0.161979	-1.16945	20	OE
1541	REACTOME_GROWTH_HORMONE_RECEPTOR_SIGNALING	0.22576	0.907364	0.106323	1.20157	23	OE
1542	REACTOME_LONG_TERM_POTENTIATION	0.22576	0.907364	0.106323	1.20223	23	OE
1543	REACTOME_ABC_TRANSPORTER_DISORDERS	0.226131	0.907364	0.2114	-1.11184	77	OE
1544	FOROUTAN_TGFB_EMT_DN	0.226519	0.907364	0.222056	-1.09873	106	OE
1545	REACTOME_FREE_FATTY_ACIDS_REGULATE_INSULIN_SECRETION	0.226624	0.907364	0.111918	1.20803	11	OE
1546	WP_SEROTONIN_TRANSPORTER_ACTIVITY	0.226624	0.907364	0.111918	1.20435	11	OE
1547	PID_IL4_2PATHWAY	0.226633	0.907364	0.09855	1.16134	63	OE
1548	TONKS_TARGETS_OF_RUNX1_RUNX1T1_FUSION_GRANULOCYTE_UP	0.226633	0.907364	0.09855	1.16705	54	OE
1549	SMID_BREAST_CANCER_RELAPSE_IN_BRAIN_DN	0.22665	0.907364	0.0968878	1.15419	77	OE
1550	KEGG_OTHER_GLYCAN_DEGRADATION	0.226727	0.907364	0.108394	1.21339	16	OE
1551	ROSTY_CERVICAL_CANCER_PROLIFERATION_CLUSTER	0.22695	0.907364	0.252961	-1.09837	140	OE
1552	WP_NODLIKE_RECEPTOR_NLR_SIGNALING_PATHWAY	0.227053	0.907364	0.112843	1.21291	9	OE
1553	WP_TCELL_ANTIGEN_RECEPTOR_TCR_PATHWAY_DURING_STAPHYLOCOCCUS_AUREUS_INFECTION	0.227273	0.907364	0.199915	-1.1197	62	OE
1554	REACTOME_NEGATIVE_REGULATION_OF_MAPK_PATHWAY	0.227451	0.907364	0.184706	-1.12073	42	OE
1555	DARWICHE_SKIN_TUMOR_PROMOTER_UP	0.227586	0.907364	0.248911	-1.08236	137	OE
1556	REACTOME_TRISTETRAPROLIN_TTP_ZFP36_BINDS_AND_DESTABILIZES_MRNA	0.227886	0.907364	0.107972	1.19746	17	OE
1557	MAHAJAN_RESPONSE_TO_IL1A_UP	0.227895	0.907364	0.096563	1.1526	77	OE
1558	WAGSCHAL_EHMT2_TARGETS_UP	0.227941	0.907364	0.10673	1.19868	19	OE
1559	REACTOME_SIGNALING_BY_BMP	0.227972	0.907364	0.103576	1.18382	28	OE
1560	HUANG_DASATINIB_SENSITIVITY_UP	0.228113	0.907364	0.0959207	1.14806	80	OE
1561	REACTOME_SEMA4D_MEDIATED_INHIBITION_OF_CELL_ATTACHMENT_AND_MIGRATION	0.228117	0.907364	0.149208	-1.22166	8	OE
1562	CHAUHAN_RESPONSE_TO_METHOXYESTRADIOL_UP	0.228216	0.907364	0.190023	-1.12915	49	OE
1563	LIU_TARGETS_OF_VMYB_VS_CMYB_UP	0.228228	0.907364	0.107972	1.21264	16	OE
1564	BIOCARTA_BAD_PATHWAY	0.228448	0.907658	0.105125	1.19016	25	OE
1565	REACTOME_CHYLOMICRON_REMODELING	0.228883	0.908579	0.151149	-1.21846	10	OE
1566	REACTOME_ACTIVATION_OF_RAC1	0.229008	0.908579	0.10882	1.19271	13	OE
1567	REACTOME_G1_S_DNA_DAMAGE_CHECKPOINTS	0.229358	0.908579	0.199915	-1.12194	67	OE
1568	RAO_BOUND_BY_SALL4_ISOFORM_A	0.22973	0.908579	0.0902635	1.12831	180	OE
1569	YAMASHITA_LIVER_CANCER_STEM_CELL_DN	0.229814	0.908579	0.0959207	1.14844	76	OE
1570	FERREIRA_EWINGS_SARCOMA_UNSTABLE_VS_STABLE_DN	0.23	0.908579	0.208955	-1.10031	95	OE
1571	FLORIO_HUMAN_NEOCORTEX	0.230014	0.908579	0.103197	1.17779	31	OE
1572	NEWMAN_ERCC6_TARGETS_DN	0.230352	0.908579	0.100991	1.16094	38	OE
1573	REACTOME_CARGO_CONCENTRATION_IN_THE_ER	0.230496	0.908579	0.173748	-1.15487	33	OE
1574	REACTOME_VITAMINS	0.230514	0.908579	0.113787	1.20808	6	OE
1575	WP_SCFA_AND_SKELETAL_MUSCLE_SUBSTRATE_METABOLISM	0.230514	0.908579	0.113787	1.21028	6	OE
1576	BIOCARTA_REELIN_PATHWAY	0.230769	0.908579	0.148262	-1.23887	7	OE
1577	PELLICCIOTTA_HDAC_IN_ANTIGEN_PRESENTATION_UP	0.230769	0.908579	0.197822	-1.11972	63	OE
1578	WP_INTEGRINMEDIATED_CELL_ADHESION	0.230769	0.908579	0.21925	-1.08854	100	OE
1579	CHASSOT_SKIN_WOUND	0.230971	0.908579	0.147331	-1.19281	9	OE
1580	WP_MAPK_SIGNALING_PATHWAY	0.23102	0.908579	0.0878313	1.11741	245	OE
1581	LEE_LIVER_CANCER_CIPROFIBRATE_UP	0.231441	0.908796	0.193813	-1.11306	60	OE
1582	NIKOLSKY_BREAST_CANCER_12Q24_AMPLICON	0.231579	0.908796	0.10714	1.2126	15	OE
1583	DELLA_RESPONSE_TO_TSA_AND_BUTYRATE	0.231707	0.908796	0.159647	-1.17671	21	OE
1584	WP_ENDOPLASMIC_RETICULUM_STRESS_RESPONSE_IN_CORONAVIRUS_INFECTION	0.231707	0.908796	0.186433	-1.11107	47	OE
1585	CASORELLI_APL_SECONDARY_VS_DE_NOVO_UP	0.231806	0.908796	0.100279	1.16693	39	OE
1586	REACTOME_RELAXIN_RECEPTORS	0.232	0.908984	0.111011	1.20686	8	OE
1587	PID_HEDGEHOG_GLI_PATHWAY	0.232365	0.909248	0.188204	-1.11473	48	OE
1588	ODONNELL_TFRC_TARGETS_UP	0.232777	0.909248	0.0852885	1.10286	353	OE
1589	PID_NEPHRIN_NEPH1_PATHWAY	0.232819	0.909248	0.102449	1.17543	31	OE
1590	GARGALOVIC_RESPONSE_TO_OXIDIZED_PHOSPHOLIPIDS_GREY_DN	0.232877	0.909248	0.095288	1.14904	77	OE
1591	WEIGEL_OXIDATIVE_STRESS_BY_HNE_AND_H2O2	0.233083	0.909248	0.17822	-1.1688	36	OE
1592	SPIELMAN_LYMPHOBLAST_EUROPEAN_VS_ASIAN_2FC_UP	0.233333	0.909248	0.151149	-1.21261	12	OE
1593	WP_MIRNA_REGULATION_OF_PROSTATE_CANCER_SIGNALING_PATHWAYS	0.233333	0.909248	0.101714	1.17645	33	OE
1594	WACKER_HYPOXIA_TARGETS_OF_VHL	0.233429	0.909248	0.154191	-1.20303	13	OE
1595	VALK_AML_CLUSTER_12	0.233566	0.909248	0.10208	1.17729	28	OE
1596	SANSOM_APC_MYC_TARGETS	0.233648	0.909248	0.249247	-1.08583	237	OE
1597	REACTOME_CRISTAE_FORMATION	0.233677	0.909248	0.169571	-1.17866	29	OE
1598	MEISSNER_NPC_ICP_WITH_H3K4ME3	0.233824	0.909249	0.105125	1.19005	19	OE
1599	WP_MTHFR_DEFICIENCY	0.234195	0.909707	0.103576	1.18272	25	OE
1600	GHO_ATF5_TARGETS_DN	0.234234	0.909707	0.106323	1.20477	16	OE
1601	WP_EUKARYOTIC_TRANSCRIPTION_INITIATION	0.23506	0.912343	0.183024	-1.13088	41	OE
1602	NOUSHMEHR_GBM_SILENCED_BY_METHYLATION	0.235984	0.913572	0.0972151	1.16397	50	OE
1603	REACTOME_AMPK_INHIBITS_CHREBP_TRANSCRIPTIONAL_ACTIVATION_ACTIVITY	0.236074	0.913572	0.146416	-1.21145	8	OE
1604	REACTOME_DISEASES_OF_BASE_EXCISION_REPAIR	0.236088	0.913572	0.113313	1.22041	5	OE
1605	REACTOME_CREB1_PHOSPHORYLATION_THROUGH_THE_ACTIVATION_OF_ADENYLATE_CYCLASE	0.236111	0.913572	0.15017	-1.20942	12	OE
1606	WP_NUCLEAR_RECEPTORS_METAPATHWAY	0.23617	0.913572	0.0855357	1.10862	307	OE
1607	WP_LUNG_FIBROSIS	0.236364	0.913572	0.195789	-1.10657	62	OE
1608	REACTOME_SIGNALING_BY_ERBB2	0.236515	0.913572	0.186433	-1.12464	49	OE
1609	REACTOME_DISSOLUTION_OF_FIBRIN_CLOT	0.236641	0.913572	0.10673	1.18056	13	OE
1610	LEE_LIVER_CANCER_SURVIVAL_UP	0.23702	0.913572	0.0886261	1.12255	179	OE
1611	HOLLEMAN_DAUNORUBICIN_B_ALL_UP	0.237057	0.913572	0.148262	-1.21007	10	OE
1612	WAMUNYOKOLI_OVARIAN_CANCER_GRADES_1_2_DN	0.237674	0.913572	0.0949752	1.14727	68	OE
1613	WP_OMEGA3_OMEGA6_FATTY_ACID_SYNTHESIS	0.237879	0.913572	0.10592	1.19724	14	OE
1614	WP_NRF2ARE_REGULATION	0.237942	0.913572	0.161979	-1.17464	23	OE
1615	WP_HIPPOYAP_SIGNALING_PATHWAY	0.237952	0.913572	0.156312	-1.17698	22	OE
1616	KUROKAWA_LIVER_CANCER_EARLY_RECURRENCE_DN	0.238095	0.913572	0.141225	-1.24896	6	OE
1617	REACTOME_SEROTONIN_NEUROTRANSMITTER_RELEASE_CYCLE	0.238095	0.913572	0.155242	-1.1923	18	OE
1618	REACTOME_P38MAPK_EVENTS	0.238168	0.913572	0.106323	1.17646	13	OE
1619	WP_NRF2_PATHWAY	0.238876	0.913572	0.0902635	1.13236	135	OE
1620	WP_OSTEOBLAST_DIFFERENTIATION_AND_RELATED_DISEASES	0.238949	0.913572	0.0913924	1.13824	118	OE
1621	ZHOU_INFLAMMATORY_RESPONSE_FIMA_DN	0.23913	0.913572	0.0860347	1.10527	269	OE
1622	OKUMURA_INFLAMMATORY_RESPONSE_LPS	0.239501	0.913572	0.0883594	1.12247	175	OE
1623	REACTOME_RHO_GTPASES_ACTIVATE_RHOTEKIN_AND_RHOPHILINS	0.24	0.913572	0.10882	1.20007	8	OE
1624	EBAUER_TARGETS_OF_PAX3_FOXO1_FUSION_UP	0.240244	0.913572	0.249247	-1.09873	195	OE
1625	HADDAD_B_LYMPHOCYTE_PROGENITOR	0.24026	0.913572	0.0855357	1.10637	275	OE
1626	ANASTASSIOU_MULTICANCER_INVASIVENESS_SIGNATURE	0.24031	0.913572	0.0956031	1.14583	64	OE
1627	DING_LUNG_CANCER_BY_MUTATION_RATE	0.240356	0.913572	0.103958	1.20015	20	OE
1628	REACTOME_SIGNALLING_TO_RAS	0.240356	0.913572	0.103958	1.19552	20	OE
1629	REACTOME_NEUROTRANSMITTER_RELEASE_CYCLE	0.240572	0.913572	0.0959207	1.15452	51	OE
1630	ALTEMEIER_RESPONSE_TO_LPS_WITH_MECHANICAL_VENTILATION	0.240807	0.913572	0.0905429	1.13144	123	OE
1631	REACTOME_TOLL_LIKE_RECEPTOR_CASCADES	0.241143	0.913572	0.0883594	1.13019	153	OE
1632	BIOCARTA_CXCR4_PATHWAY	0.241176	0.913572	0.103197	1.18282	19	OE
1633	KEGG_ARRHYTHMOGENIC_RIGHT_VENTRICULAR_CARDIOMYOPATHY_ARVC	0.241206	0.913572	0.204295	-1.12333	72	OE
1634	WP_ARRHYTHMOGENIC_RIGHT_VENTRICULAR_CARDIOMYOPATHY	0.241206	0.913572	0.204295	-1.12333	72	OE
1635	WP_GASTRIC_CANCER_NETWORK_2	0.241234	0.913572	0.100279	1.1637	31	OE
1636	PID_CXCR3_PATHWAY	0.24124	0.913572	0.0978773	1.17178	43	OE
1637	KEGG_VASOPRESSIN_REGULATED_WATER_REABSORPTION	0.241245	0.913572	0.17822	-1.13152	44	OE
1638	BIOCARTA_BARD1_PATHWAY	0.241379	0.913572	0.144631	-1.20812	8	OE
1639	NIKOLSKY_BREAST_CANCER_20P13_AMPLICON	0.241379	0.913572	0.144631	-1.20735	8	OE
1640	REACTOME_INLA_MEDIATED_ENTRY_OF_LISTERIA_MONOCYTOGENES_INTO_HOST_CELLS	0.241379	0.913572	0.144631	-1.20648	8	OE
1641	ZHAN_MULTIPLE_MYELOMA_PR_DN	0.241379	0.913572	0.0968878	1.15675	46	OE
1642	WP_FOLLICLE_STIMULATING_HORMONE_FSH_SIGNALING_PATHWAY	0.241497	0.913572	0.165657	-1.14467	27	OE
1643	REACTOME_PLATELET_SENSITIZATION_BY_LDL	0.241791	0.913572	0.154191	-1.17937	17	OE
1644	HASINA_NOL7_TARGETS_DN	0.242075	0.913572	0.151149	-1.19768	13	OE
1645	BARRIER_CANCER_RELAPSE_NORMAL_SAMPLE_DN	0.242215	0.913572	0.166934	-1.16653	31	OE
1646	EHLERS_ANEUPLOIDY_UP	0.242308	0.913572	0.176694	-1.13641	39	OE
1647	REACTOME_DISEASES_OF_IMMUNE_SYSTEM	0.242637	0.913572	0.0999277	1.16071	31	OE
1648	TAVAZOIE_METASTASIS	0.242683	0.913572	0.0916795	1.13889	100	OE
1649	REACTOME_ATTACHMENT_AND_ENTRY	0.242833	0.913572	0.111463	1.2169	5	OE
1650	KASLER_HDAC7_TARGETS_2_UP	0.2432	0.913572	0.107972	1.18518	7	OE
1651	REACTOME_SYNTHESIS_OF_EPOXY_EET_AND_DIHYDROXYEICOSATRIENOIC_ACIDS_DHET	0.2432	0.913572	0.107972	1.19669	8	OE
1652	DACOSTA_UV_RESPONSE_VIA_ERCC3_UP	0.244007	0.913572	0.249247	-1.06528	311	OE
1653	WP_FATTY_ACID_TRANSPORTERS	0.244048	0.913572	0.153159	-1.18301	18	OE
1654	KEGG_VIRAL_MYOCARDITIS	0.244344	0.913572	0.191892	-1.12445	65	OE
1655	KEGG_JAK_STAT_SIGNALING_PATHWAY	0.24478	0.913572	0.0883594	1.12274	148	OE
1656	WATANABE_COLON_CANCER_MSI_VS_MSS_DN	0.244924	0.913572	0.0934449	1.14493	66	OE
1657	WP_COMPLEMENT_SYSTEM	0.245074	0.913572	0.0916795	1.12769	96	OE
1658	XU_HGF_SIGNALING_NOT_VIA_AKT1_6HR	0.245098	0.913572	0.160801	-1.18062	25	OE
1659	PID_ILK_PATHWAY	0.245136	0.913572	0.176694	-1.12234	44	OE
1660	IWANAGA_CARCINOGENESIS_BY_KRAS_UP	0.245176	0.913572	0.0870516	1.12294	170	OE
1661	HEDENFALK_BREAST_CANCER_BRACX_DN	0.245342	0.913572	0.156312	-1.17574	19	OE
1662	WP_S1P_RECEPTOR_SIGNAL_TRANSDUCTION	0.24569	0.913572	0.100633	1.17595	25	OE
1663	PID_BETA_CATENIN_NUC_PATHWAY	0.246073	0.913572	0.206588	-1.09899	79	OE
1664	GAUSSMANN_MLL_AF4_FUSION_TARGETS_A_UP	0.246102	0.913572	0.0857844	1.12323	193	OE
1665	GUTIERREZ_CHRONIC_LYMPHOCYTIC_LEUKEMIA_UP	0.246106	0.913572	0.105521	1.17761	12	OE
1666	WP_CONGENITAL_GENERALIZED_LIPODYSTROPHY_CGL	0.246246	0.913572	0.103197	1.1894	18	OE
1667	WP_MRNA_PROTEIN_AND_METABOLITE_INDUCATION_PATHWAY_BY_CYCLOSPORIN_A	0.246684	0.913572	0.142901	-1.2124	7	OE
1668	HEIDENBLAD_AMPLICON_12P11_12_DN	0.246951	0.913572	0.154191	-1.16735	21	OE
1669	KANNAN_TP53_TARGETS_DN	0.246951	0.913572	0.154191	-1.16482	21	OE
1670	REACTOME_CTLA4_INHIBITORY_SIGNALING	0.246951	0.913572	0.154191	-1.16489	21	OE
1671	REACTOME_FORMATION_OF_ATP_BY_CHEMIOSMOTIC_COUPLING	0.247024	0.913572	0.152145	-1.17776	16	OE
1672	REACTOME_TRANSLESION_SYNTHESIS_BY_POLH	0.247024	0.913572	0.152145	-1.18092	18	OE
1673	TIAN_BHLHA15_TARGETS	0.247024	0.913572	0.152145	-1.19012	16	OE
1674	BIOCARTA_GABA_PATHWAY	0.247244	0.913572	0.10592	1.18723	10	OE
1675	PID_MYC_ACTIV_PATHWAY	0.247312	0.913572	0.208955	-1.09167	78	OE
1676	REACTOME_TRANSLATION_OF_SARS_COV_1_STRUCTURAL_PROTEINS	0.247387	0.913572	0.165657	-1.15953	28	OE
1677	DAZARD_RESPONSE_TO_UV_NHEK_DN	0.247578	0.913572	0.0835991	1.10553	299	OE
1678	REACTOME_APC_C_CDC20_MEDIATED_DEGRADATION_OF_CYCLIN_B	0.247588	0.913572	0.158514	-1.16795	23	OE
1679	WEBER_METHYLATED_HCP_IN_FIBROBLAST_DN	0.247657	0.913572	0.0959207	1.16175	42	OE
1680	SCHEIDEREIT_IKK_INTERACTING_PROTEINS	0.247788	0.913572	0.188204	-1.11073	53	OE
1681	MCDOWELL_ACUTE_LUNG_INJURY_DN	0.247967	0.913572	0.179782	-1.0986	47	OE
1682	LEE_TARGETS_OF_PTCH1_AND_SUFU_DN	0.248139	0.913572	0.0913924	1.13116	84	OE
1683	CHIANG_LIVER_CANCER_SUBCLASS_PROLIFERATION_DN	0.248581	0.913572	0.0862866	1.1189	175	OE
1684	REACTOME_ABC_FAMILY_PROTEINS_MEDIATED_TRANSPORT	0.248588	0.913572	0.213928	-1.07797	102	OE
1685	HOWLIN_PUBERTAL_MAMMARY_GLAND	0.248731	0.913572	0.0925529	1.14251	66	OE
1686	WP_DNA_DAMAGE_RESPONSE_ONLY_ATM_DEPENDENT	0.24878	0.913572	0.0902635	1.13643	110	OE
1687	REACTOME_ERKS_ARE_INACTIVATED	0.248855	0.913572	0.103576	1.167	13	OE
1688	WP_VASOPRESSINREGULATED_WATER_REABSORPTION	0.249027	0.913572	0.175204	-1.11101	44	OE
1689	PID_S1P_META_PATHWAY	0.249258	0.913572	0.101714	1.19617	21	OE
1690	GAL_LEUKEMIC_STEM_CELL_UP	0.25	0.913572	0.222056	-1.102	122	OE
1691	KAAB_FAILED_HEART_ATRIUM_DN	0.25	0.913572	0.245042	-1.06971	145	OE
1692	REACTOME_DOWNREGULATION_OF_ERBB2_ERBB3_SIGNALING	0.25	0.913572	0.145516	-1.20251	12	OE
1693	BASSO_B_LYMPHOCYTE_NETWORK	0.250313	0.913572	0.203509	-1.12818	142	OE
1694	BIOCARTA_CASPASE_PATHWAY	0.250746	0.913572	0.101714	1.18171	22	OE
1695	KASLER_HDAC7_TARGETS_1_DN	0.250746	0.913572	0.151149	-1.17408	17	OE
1696	BERENJENO_ROCK_SIGNALING_NOT_VIA_RHOA_UP	0.250871	0.913572	0.164406	-1.15569	28	OE
1697	REACTOME_TRANSPORT_OF_INORGANIC_CATIONS_ANIONS_AND_AMINO_ACIDS_OLIGOPEPTIDES	0.250914	0.913572	0.0897105	1.1334	106	OE
1698	ZHAN_MULTIPLE_MYELOMA_UP	0.250965	0.913572	0.0928481	1.13585	61	OE
1699	WP_BASE_EXCISION_REPAIR	0.251052	0.913572	0.0978773	1.15329	31	OE
1700	BLANCO_MELO_COVID19_BRONCHIAL_EPITHELIAL_CELLS_SARS_COV_2_INFECTION_UP	0.251168	0.913572	0.0873098	1.12061	139	OE
1701	MYLLYKANGAS_AMPLIFICATION_HOT_SPOT_7	0.2512	0.913572	0.10592	1.17827	7	OE
1702	REACTOME_FASL_CD95L_SIGNALING	0.251265	0.913572	0.10925	1.20652	5	OE
1703	MYLLYKANGAS_AMPLIFICATION_HOT_SPOT_24	0.251462	0.913572	0.149208	-1.16366	14	OE
1704	BOQUEST_STEM_CELL_UP	0.25162	0.913572	0.0828962	1.10005	256	OE
1705	LI_ADIPOGENESIS_BY_ACTIVATED_PPARG	0.251874	0.913572	0.101714	1.17539	17	OE
1706	REACTOME_PHOSPHOLIPID_METABOLISM	0.251925	0.913572	0.0838361	1.11598	209	OE
1707	REACTOME_DOWNREGULATION_OF_ERBB4_SIGNALING	0.251989	0.913572	0.141225	-1.19628	8	OE
1708	SENGUPTA_NASOPHARYNGEAL_CARCINOMA_DN	0.252056	0.913572	0.203509	-1.03684	344	OE
1709	BIOCARTA_NO2IL12_PATHWAY	0.252226	0.913572	0.15017	-1.16437	15	OE
1710	PEDERSEN_METASTASIS_BY_ERBB2_ISOFORM_3	0.252252	0.913572	0.101714	1.18719	18	OE
1711	PID_VEGFR1_PATHWAY	0.252525	0.913572	0.160801	-1.14641	26	OE
1712	TURJANSKI_MAPK1_AND_MAPK2_TARGETS	0.252778	0.913572	0.144631	-1.20073	12	OE
1713	REACTOME_OREXIN_AND_NEUROPEPTIDES_FF_AND_QRFP_BIND_TO_THEIR_RESPECTIVE_RECEPTORS	0.2528	0.913572	0.105521	1.18107	8	OE
1714	REACTOME_PROSTANOID_LIGAND_RECEPTORS	0.252818	0.913572	0.10592	1.18328	9	OE
1715	REACTOME_NR1H2_NR1H3_REGULATE_GENE_EXPRESSION_LINKED_TO_GLUCONEOGENESIS	0.252951	0.913572	0.10882	1.20364	5	OE
1716	REACTOME_SIGNALING_BY_MEMBRANE_TETHERED_FUSIONS_OF_PDGFRA_OR_PDGFRB	0.252951	0.913572	0.10882	1.20481	5	OE
1717	REACTOME_CHAPERONE_MEDIATED_AUTOPHAGY	0.253049	0.913572	0.152145	-1.15176	20	OE
1718	GILDEA_METASTASIS	0.253165	0.913572	0.0975449	1.15592	29	OE
1719	REACTOME_MYOGENESIS	0.253165	0.913572	0.0975449	1.15318	29	OE
1720	TAKADA_GASTRIC_CANCER_COPY_NUMBER_DN	0.253165	0.913572	0.0975449	1.15633	29	OE
1721	WELCH_GATA1_TARGETS	0.253205	0.913572	0.156312	-1.17286	24	OE
1722	REACTOME_TRIGLYCERIDE_BIOSYNTHESIS	0.253435	0.913572	0.102449	1.16385	13	OE
1723	ZHANG_RESPONSE_TO_IKK_INHIBITOR_AND_TNF_UP	0.253568	0.913572	0.0833634	1.1156	219	OE
1724	WP_AMPLIFICATION_AND_EXPANSION_OF_ONCOGENIC_PATHWAYS_AS_METASTATIC_TRAITS	0.253731	0.913572	0.15017	-1.17005	17	OE
1725	WP_ROBO4_AND_VEGF_SIGNALING_PATHWAYS_CROSSTALK	0.253731	0.913572	0.107554	1.1918	6	OE
1726	THUM_MIR21_TARGETS_HEART_DISEASE_UP	0.253754	0.913572	0.101351	1.18493	18	OE
1727	SMID_BREAST_CANCER_RELAPSE_IN_PLEURA_DN	0.253901	0.913572	0.0978773	1.17165	26	OE
1728	REACTOME_DNA_DOUBLE_STRAND_BREAK_REPAIR	0.254296	0.914463	0.0855357	1.11324	161	OE
1729	VERNELL_RETINOBLASTOMA_PATHWAY_DN	0.255224	0.917021	0.100633	1.1761	22	OE
1730	DACOSTA_ERCC3_ALLELE_XPCS_VS_TTD_UP	0.255319	0.917021	0.0975449	1.17	26	OE
1731	HOLLERN_MICROACINAR_BREAST_TUMOR_DN	0.255639	0.917021	0.100991	1.18588	15	OE
1732	REACTOME_EICOSANOID_LIGAND_BINDING_RECEPTORS	0.255639	0.917021	0.100991	1.18669	15	OE
1733	PID_TCR_PATHWAY	0.255814	0.917021	0.0919686	1.13443	64	OE
1734	PID_IL27_PATHWAY	0.255892	0.917021	0.159647	-1.14373	26	OE
1735	REACTOME_NONHOMOLOGOUS_END_JOINING_NHEJ	0.256345	0.917459	0.0908241	1.13538	66	OE
1736	TSENG_ADIPOGENIC_POTENTIAL_DN	0.256614	0.917459	0.0931455	1.14912	47	OE
1737	PEDERSEN_METASTASIS_BY_ERBB2_ISOFORM_5	0.256735	0.917459	0.103958	1.18095	11	OE
1738	SILIGAN_TARGETS_OF_EWS_FLI1_FUSION_DN	0.256757	0.917459	0.100633	1.18303	18	OE
1739	LIU_LIVER_CANCER	0.256944	0.917459	0.0959207	1.15011	33	OE
1740	LI_CISPLATIN_RESISTANCE_DN	0.256944	0.917459	0.0959207	1.15048	33	OE
1741	TERAMOTO_OPN_TARGETS_CLUSTER_5	0.257048	0.917459	0.10673	1.18793	6	OE
1742	KEGG_FC_EPSILON_RI_SIGNALING_PATHWAY	0.257353	0.91802	0.0886261	1.12986	78	OE
1743	MEBARKI_HCC_PROGENITOR_WNT_UP_CTNNB1_DEPENDENT	0.257707	0.918351	0.0888945	1.1289	80	OE
1744	KEGG_GLYCEROPHOSPHOLIPID_METABOLISM	0.257783	0.918351	0.0894367	1.12365	75	OE
1745	MIYAGAWA_TARGETS_OF_EWSR1_ETS_FUSIONS_DN	0.257889	0.918351	0.0819779	1.11306	224	OE
1746	KOHOUTEK_CCNT2_TARGETS	0.258621	0.918579	0.181383	-1.10515	58	OE
1747	REACTOME_FLT3_SIGNALING	0.25876	0.918579	0.0937465	1.157	37	OE
1748	REACTOME_EPHA_MEDIATED_GROWTH_CONE_COLLAPSE	0.25879	0.918579	0.0962406	1.14376	29	OE
1749	BIOCARTA_DC_PATHWAY	0.258929	0.918579	0.148262	-1.16433	16	OE
1750	LEE_LIVER_CANCER_E2F1_UP	0.259091	0.918579	0.186433	-1.09656	62	OE
1751	KERLEY_RESPONSE_TO_CISPLATIN_DN	0.259696	0.918579	0.10714	1.20001	5	OE
1752	RIGGI_EWING_SARCOMA_PROGENITOR_DN	0.259798	0.918579	0.0831291	1.11561	184	OE
1753	WP_AMPACTIVATED_PROTEIN_KINASE_AMPK_SIGNALING	0.259923	0.918579	0.0905429	1.13595	65	OE
1754	GABRIELY_MIR21_TARGETS	0.259936	0.918579	0.0808589	1.09438	285	OE
1755	PYEON_HPV_POSITIVE_TUMORS_UP	0.25995	0.918579	0.0888945	1.11801	91	OE
1756	HOLLERN_EMT_BREAST_TUMOR_UP	0.260514	0.918579	0.0852885	1.11308	139	OE
1757	PEDERSEN_METASTASIS_BY_ERBB2_ISOFORM_7	0.260681	0.918579	0.203509	-1.03286	384	OE
1758	REACTOME_PROSTACYCLIN_SIGNALLING_THROUGH_PROSTACYCLIN_RECEPTOR	0.26087	0.918579	0.151149	-1.15787	19	OE
1759	BIOCARTA_PRION_PATHWAY	0.261111	0.918579	0.142057	-1.18327	12	OE
1760	REACTOME_P75NTR_SIGNALS_VIA_NF_KB	0.261128	0.918579	0.147331	-1.15363	15	OE
1761	REACTOME_FOXO_MEDIATED_TRANSCRIPTION_OF_CELL_DEATH_GENES	0.261261	0.918579	0.0995791	1.18147	16	OE
1762	REACTOME_ANDROGEN_BIOSYNTHESIS	0.261456	0.918579	0.1396	-1.18724	11	OE
1763	WILLIAMS_ESR2_TARGETS_DN	0.261456	0.918579	0.1396	-1.18442	11	OE
1764	REACTOME_ANTIMICROBIAL_PEPTIDES	0.261577	0.918579	0.0888945	1.12191	86	OE
1765	REACTOME_MATURATION_OF_SARS_COV_2_SPIKE_PROTEIN	0.261603	0.918579	0.0956031	1.14307	29	OE
1766	REACTOME_PTK6_EXPRESSION	0.261614	0.918579	0.132147	-1.21566	5	OE
1767	REACTOME_ONCOGENIC_MAPK_SIGNALING	0.26178	0.918579	0.199915	-1.08492	80	OE
1768	BARRIER_CANCER_RELAPSE_TUMOR_SAMPLE_UP	0.261905	0.918579	0.147331	-1.15511	16	OE
1769	REACTOME_CRMPS_IN_SEMA3A_SIGNALING	0.261905	0.918579	0.147331	-1.15631	16	OE
1770	REACTOME_INACTIVATION_OF_CDC42_AND_RAC1	0.2624	0.918579	0.103197	1.17222	7	OE
1771	RIZ_ERYTHROID_DIFFERENTIATION_HEMGN	0.262411	0.918579	0.0959207	1.16551	26	OE
1772	BLANCO_MELO_COVID19_SARS_COV_2_INFECTION_A594_ACE2_EXPRESSING_CELLS_DN	0.262626	0.918579	0.195789	-1.08529	94	OE
1773	REACTOME_FGFR2_ALTERNATIVE_SPLICING	0.262626	0.918579	0.157403	-1.12656	26	OE
1774	AMIT_EGF_RESPONSE_480_MCF10A	0.262803	0.918579	0.0928481	1.1476	43	OE
1775	GARGALOVIC_RESPONSE_TO_OXIDIZED_PHOSPHOLIPIDS_RED_DN	0.262931	0.918579	0.096563	1.16162	25	OE
1776	REACTOME_CONDENSATION_OF_PROMETAPHASE_CHROMOSOMES	0.262992	0.918579	0.10208	1.17468	10	OE
1777	PID_PI3KCI_AKT_PATHWAY	0.263374	0.918579	0.0937465	1.14004	35	OE
1778	DAZARD_UV_RESPONSE_CLUSTER_G24	0.263666	0.918579	0.153159	-1.14944	23	OE
1779	MATZUK_OVULATION	0.264095	0.918579	0.146416	-1.15067	15	OE
1780	VALK_AML_WITH_11Q23_REARRANGED	0.264095	0.918579	0.0982123	1.18055	21	OE
1781	HU_ANGIOGENESIS_DN	0.264151	0.918579	0.0925529	1.1527	37	OE
1782	PID_RET_PATHWAY	0.264151	0.918579	0.0925529	1.13557	39	OE
1783	REACTOME_METABOLISM_OF_FOLATE_AND_PTERINES	0.264264	0.918579	0.0988903	1.17822	16	OE
1784	SCHLINGEMANN_SKIN_CARCINOGENESIS_TPA_DN	0.264706	0.918579	0.154191	-1.1487	25	OE
1785	ZHOU_INFLAMMATORY_RESPONSE_LPS_UP	0.265073	0.918579	0.0780892	1.08897	362	OE
1786	WP_FATTY_ACID_OMEGAOXIDATION	0.26513	0.918579	0.143759	-1.17872	13	OE
1787	WP_OMEGA9_FATTY_ACID_SYNTHESIS	0.265152	0.918579	0.0992333	1.16673	14	OE
1788	KONDO_HYPOXIA	0.265252	0.918579	0.137251	-1.17259	8	OE
1789	KEGG_ASTHMA	0.265306	0.918579	0.157403	-1.12487	27	OE
1790	WP_REGULATION_OF_WNT_BCATENIN_SIGNALING_BY_SMALL_MOLECULE_COMPOUNDS	0.265367	0.918579	0.09855	1.16115	17	OE
1791	REACTOME_SIGNALING_BY_ERBB4	0.265487	0.918579	0.181383	-1.08071	57	OE
1792	REACTOME_CROSS_PRESENTATION_OF_SOLUBLE_EXOGENOUS_ANTIGENS_ENDOSOMES	0.26556	0.918579	0.175204	-1.10384	49	OE
1793	REACTOME_NEUROFASCIN_INTERACTIONS	0.2656	0.918579	0.102449	1.17075	7	OE
1794	PID_A6B1_A6B4_INTEGRIN_PATHWAY	0.266129	0.918579	0.172324	-1.09515	46	OE
1795	REACTOME_ABACAVIR_TRANSPORT_AND_METABOLISM	0.266142	0.918579	0.101351	1.16892	10	OE
1796	MORI_SMALL_PRE_BII_LYMPHOCYTE_DN	0.266332	0.918579	0.193813	-1.09933	75	OE
1797	BLANCO_MELO_COVID19_SARS_COV_2_INFECTION_A594_CELLS_UP	0.266338	0.918579	0.0870516	1.12269	79	OE
1798	REACTOME_GLYOXYLATE_METABOLISM_AND_GLYCINE_DEGRADATION	0.266436	0.918579	0.158514	-1.12906	31	OE
1799	WP_FAS_LIGAND_PATHWAY_AND_STRESS_INDUCTION_OF_HEAT_SHOCK_PROTEINS	0.266756	0.918579	0.0916795	1.14309	40	OE
1800	BIOCARTA_MHC_PATHWAY	0.266846	0.918579	0.138022	-1.18303	11	OE
1801	MISHRA_CARCINOMA_ASSOCIATED_FIBROBLAST_DN	0.266881	0.918579	0.152145	-1.13746	23	OE
1802	SHEPARD_CRASH_AND_BURN_MUTANT_UP	0.267033	0.918579	0.0806388	1.10465	205	OE
1803	REACTOME_INSERTION_OF_TAIL_ANCHORED_PROTEINS_INTO_THE_ENDOPLASMIC_RETICULUM_MEMBRANE	0.267062	0.918579	0.0975449	1.17913	21	OE
1804	MATZUK_EMBRYONIC_GERM_CELL	0.267081	0.918579	0.149208	-1.15552	19	OE
1805	REACTOME_PEPTIDE_LIGAND_BINDING_RECEPTORS	0.267261	0.918579	0.0813027	1.11252	193	OE
1806	WU_SILENCED_BY_METHYLATION_IN_BLADDER_CANCER	0.267275	0.918579	0.0899861	1.13107	50	OE
1807	YAO_TEMPORAL_RESPONSE_TO_PROGESTERONE_CLUSTER_8	0.267275	0.918579	0.0899861	1.13128	50	OE
1808	REACTOME_INTRACELLULAR_SIGNALING_BY_SECOND_MESSENGERS	0.26738	0.918579	0.0791317	1.09453	305	OE
1809	MCBRYAN_PUBERTAL_TGFB1_TARGETS_DN	0.267606	0.918579	0.0888945	1.12165	63	OE
1810	REACTOME_AFLATOXIN_ACTIVATION_AND_DETOXIFICATION	0.267647	0.918579	0.0968878	1.15529	19	OE
1811	HERNANDEZ_MITOTIC_ARREST_BY_DOCETAXEL_2_UP	0.267788	0.918579	0.0894367	1.11765	60	OE
1812	REACTOME_SYNTHESIS_OF_DNA	0.267857	0.918579	0.2114	-1.07123	119	OE
1813	DAIRKEE_CANCER_PRONE_RESPONSE_BPA	0.268085	0.918853	0.176694	-1.09532	50	OE
1814	REACTOME_SCAVENGING_BY_CLASS_F_RECEPTORS	0.268657	0.920305	0.103958	1.17854	6	OE
1815	CHYLA_CBFA2T3_TARGETS_DN	0.268817	0.920347	0.0791317	1.09703	236	OE
1816	FIGUEROA_AML_METHYLATION_CLUSTER_5_DN	0.269076	0.920593	0.0911073	1.14011	45	OE
1817	REACTOME_REGULATION_OF_BACH1_ACTIVITY	0.269755	0.920593	0.138022	-1.16631	10	OE
1818	DACOSTA_UV_RESPONSE_VIA_ERCC3_COMMON_UP	0.27	0.920593	0.191892	-1.10776	73	OE
1819	LAIHO_COLORECTAL_CANCER_SERRATED_UP	0.270073	0.920593	0.0855357	1.12048	113	OE
1820	WEST_ADRENOCORTICAL_TUMOR_MARKERS_UP	0.270149	0.920593	0.0972151	1.16215	22	OE
1821	REACTOME_DIGESTION_OF_DIETARY_LIPID	0.2704	0.920593	0.101351	1.16421	7	OE
1822	KEGG_LYSOSOME	0.270433	0.920593	0.0847985	1.11235	120	OE
1823	BIOCARTA_NKCELLS_PATHWAY	0.270588	0.920593	0.0962406	1.15362	19	OE
1824	NAGY_TFTC_COMPONENTS_HUMAN	0.270833	0.920593	0.144631	-1.15709	18	OE
1825	CHARAFE_BREAST_CANCER_LUMINAL_VS_MESENCHYMAL_DN	0.270855	0.920593	0.0764767	1.07697	461	OE
1826	WP_BREAST_CANCER_PATHWAY	0.270857	0.920593	0.0819779	1.1101	153	OE
1827	PARK_OSTEOBLAST_DIFFERENTIATION_BY_PHENYLAMIL_UP	0.271028	0.920593	0.0995791	1.15938	12	OE
1828	THUM_SYSTOLIC_HEART_FAILURE_UP	0.271134	0.920593	0.0764767	1.08115	406	OE
1829	REACTOME_NOTCH2_ACTIVATION_AND_TRANSMISSION_OF_SIGNAL_TO_THE_NUCLEUS	0.271341	0.920593	0.146416	-1.13707	21	OE
1830	REACTOME_NTRK2_ACTIVATES_RAC1	0.271394	0.920593	0.129443	-1.19971	5	OE
1831	SPIRA_SMOKERS_LUNG_CANCER_DN	0.27193	0.920593	0.142901	-1.15334	14	OE
1832	HOFMANN_CELL_LYMPHOMA_UP	0.272011	0.920593	0.0894367	1.13051	48	OE
1833	KALMA_E2F1_TARGETS	0.272237	0.920593	0.13649	-1.17621	11	OE
1834	REACTOME_KETONE_BODY_METABOLISM	0.272441	0.920593	0.0999277	1.16337	10	OE
1835	WP_SARSCOV2_AND_COVID19_PATHWAY	0.272441	0.920593	0.0999277	1.16072	10	OE
1836	NAKAMURA_ADIPOGENESIS_EARLY_DN	0.272977	0.920593	0.0916795	1.1326	35	OE
1837	REACTOME_DIGESTION	0.272997	0.920593	0.0962406	1.15271	20	OE
1838	REACTOME_FLT3_SIGNALING_BY_CBL_MUTANTS	0.273183	0.920593	0.130777	-1.17803	6	OE
1839	KAUFFMANN_MELANOMA_RELAPSE_DN	0.273632	0.920593	0.102822	1.17225	6	OE
1840	RASHI_RESPONSE_TO_IONIZING_RADIATION_5	0.274326	0.920593	0.0826646	1.10779	131	OE
1841	YIH_RESPONSE_TO_ARSENITE_C4	0.274363	0.920593	0.096563	1.15187	17	OE
1842	BERENJENO_TRANSFORMED_BY_RHOA_FOREVER_UP	0.274481	0.920593	0.0959207	1.16791	21	OE
1843	GUENTHER_GROWTH_SPHERICAL_VS_ADHERENT_DN	0.27451	0.920593	0.151149	-1.14436	25	OE
1844	REACTOME_FICOLINS_BIND_TO_REPETITIVE_CARBOHYDRATE_STRUCTURES_ON_THE_TARGET_CELL_SURFACE	0.274874	0.920593	0.103576	1.18589	5	OE
1845	NIKOLSKY_BREAST_CANCER_17Q21_Q25_AMPLICON	0.275026	0.920593	0.0768737	1.08626	323	OE
1846	KEGG_GLYCOLYSIS_GLUCONEOGENESIS	0.275109	0.920593	0.176694	-1.0781	59	OE
1847	REACTOME_GAP_JUNCTION_DEGRADATION	0.275204	0.920593	0.13649	-1.15221	10	OE
1848	DORN_ADENOVIRUS_INFECTION_12HR_UP	0.27551	0.920593	0.154191	-1.12181	27	OE
1849	PID_CMYB_PATHWAY	0.27551	0.920593	0.191892	-1.07316	84	OE
1850	JIANG_CORE_DUPLICON_GENES	0.275862	0.920593	0.134273	-1.16928	7	OE
1851	REACTOME_DIGESTION_AND_ABSORPTION	0.275862	0.920593	0.0937465	1.15166	25	OE
1852	WP_MICROTUBULE_CYTOSKELETON_REGULATION	0.275862	0.920593	0.0891647	1.12865	46	OE
1853	WP_MITOCHONDRIAL_COMPLEX_II_ASSEMBLY	0.275862	0.920593	0.134273	-1.16095	8	OE
1854	BENITEZ_GBM_PROTEASOME_INHIBITION_RESPONSE	0.275953	0.920593	0.0886261	1.12847	48	OE
1855	VIETOR_IFRD1_TARGETS	0.276527	0.920593	0.149208	-1.12338	23	OE
1856	KIM_PTEN_TARGETS_DN	0.27656	0.920593	0.103197	1.18416	5	OE
1857	BIOCARTA_AGR_PATHWAY	0.276596	0.920593	0.157403	-1.12317	33	OE
1858	REACTOME_ERBB2_ACTIVATES_PTK6_SIGNALING	0.276657	0.920593	0.140406	-1.16927	13	OE
1859	REACTOME_MRNA_DECAY_BY_5_TO_3_EXORIBONUCLEASE	0.276692	0.920593	0.0962406	1.15798	15	OE
1860	KIM_PTEN_TARGETS_UP	0.276786	0.920593	0.142901	-1.14408	18	OE
1861	MARIADASON_RESPONSE_TO_BUTYRATE_SULINDAC_4	0.276786	0.920593	0.142901	-1.14016	16	OE
1862	REACTOME_CONSTITUTIVE_SIGNALING_BY_LIGAND_RESPONSIVE_EGFR_CANCER_VARIANTS	0.276786	0.920593	0.142901	-1.1495	18	OE
1863	WP_MFAP5_EFFECT_ON_PERMEABILITY_AND_MOTILITY_OF_ENDOTHELIAL_CELLS_VIA_CYTOSKELETON_REARRANGEMENT	0.276786	0.920593	0.142901	-1.14145	18	OE
1864	KEGG_PROTEIN_EXPORT	0.277108	0.920593	0.143759	-1.13799	22	OE
1865	REACTOME_BUTYROPHILIN_BTN_FAMILY_INTERACTIONS	0.277259	0.920593	0.0982123	1.15246	12	OE
1866	DE_YY1_TARGETS_UP	0.277941	0.920593	0.0946646	1.14869	19	OE
1867	SHETH_LIVER_CANCER_VS_TXNIP_LOSS_PAM2	0.277966	0.920593	0.0799859	1.10758	168	OE
1868	RUIZ_TNC_TARGETS_UP	0.278161	0.920593	0.0808589	1.11234	152	OE
1869	PACHER_TARGETS_OF_IGF1_AND_IGF2_UP	0.278195	0.920593	0.161979	-1.12826	36	OE
1870	MEISSNER_BRAIN_HCP_WITH_H3K27ME3	0.278261	0.920593	0.077884	1.08859	267	OE
1871	RODWELL_AGING_KIDNEY_NO_BLOOD_UP	0.278328	0.920593	0.0785029	1.09672	210	OE
1872	VERHAAK_AML_WITH_NPM1_MUTATED_UP	0.278596	0.920593	0.0799859	1.10284	177	OE
1873	WP_EPITHELIAL_TO_MESENCHYMAL_TRANSITION_IN_COLORECTAL_CANCER	0.27867	0.920593	0.0806388	1.09733	158	OE
1874	MARSHALL_VIRAL_INFECTION_RESPONSE_UP	0.27874	0.920593	0.09855	1.15801	10	OE
1875	REACTOME_CAMK_IV_MEDIATED_PHOSPHORYLATION_OF_CREB	0.27874	0.920593	0.09855	1.15716	10	OE
1876	CHIANG_LIVER_CANCER_SUBCLASS_UNANNOTATED_DN	0.278846	0.920593	0.266351	-1.08564	191	OE
1877	REACTOME_DARPP_32_EVENTS	0.278846	0.920593	0.148262	-1.14388	24	OE
1878	SERVITJA_LIVER_HNF1A_TARGETS_UP	0.278912	0.920593	0.222056	-1.06406	132	OE
1879	LAU_APOPTOSIS_CDKN2A_UP	0.27892	0.920593	0.086795	1.13097	55	OE
1880	ZHAN_V1_LATE_DIFFERENTIATION_GENES_DN	0.278932	0.920593	0.142057	-1.13909	15	OE
1881	BERTUCCI_MEDULLARY_VS_DUCTAL_BREAST_CANCER_DN	0.279043	0.920593	0.0802023	1.1003	173	OE
1882	REACTOME_DEFECTS_IN_VITAMIN_AND_COFACTOR_METABOLISM	0.279104	0.920593	0.095288	1.15532	22	OE
1883	REACTOME_METAL_ION_SLC_TRANSPORTERS	0.279433	0.920593	0.0922597	1.15238	26	OE
1884	WP_MAMMARY_GLAND_DEVELOPMENT_PATHWAY_PUBERTY_STAGE_2_OF_4	0.279539	0.920593	0.1396	-1.16832	13	OE
1885	BOYLAN_MULTIPLE_MYELOMA_D_CLUSTER_UP	0.279661	0.920593	0.0919686	1.14272	27	OE
1886	PID_BMP_PATHWAY	0.279786	0.920593	0.0888945	1.13646	42	OE
1887	VANDESLUIS_NORMAL_EMBRYOS_UP	0.279933	0.920593	0.102449	1.18094	5	OE
1888	MYLLYKANGAS_AMPLIFICATION_HOT_SPOT_29	0.28	0.920593	0.0992333	1.15636	8	OE
1889	PID_MAPK_TRK_PATHWAY	0.28	0.920593	0.158514	-1.12552	34	OE
1890	REACTOME_PLASMA_LIPOPROTEIN_REMODELING	0.28	0.920593	0.158514	-1.12539	34	OE
1891	WANG_RECURRENT_LIVER_CANCER_UP	0.280488	0.920805	0.143759	-1.10884	20	OE
1892	KEGG_STEROID_BIOSYNTHESIS	0.280597	0.920805	0.142057	-1.13388	17	OE
1893	WP_FAMILIAL_HYPERLIPIDEMIA_TYPE_1	0.280597	0.920805	0.142057	-1.13369	17	OE
1894	ZHAN_MULTIPLE_MYELOMA_CD1_VS_CD2_UP	0.280657	0.920805	0.0855357	1.11717	68	OE
1895	REACTOME_TRANSPORT_OF_THE_SLBP_DEPENDANT_MATURE_MRNA	0.281207	0.921928	0.0899861	1.12658	35	OE
1896	ZHANG_RESPONSE_TO_IKK_INHIBITOR_AND_TNF_DN	0.281364	0.921928	0.0833634	1.11222	103	OE
1897	CHEN_LIVER_METABOLISM_QTL_CIS	0.281445	0.921928	0.0845557	1.1007	92	OE
1898	KANG_IMMORTALIZED_BY_TERT_DN	0.281707	0.922302	0.0833634	1.1109	100	OE
1899	VECCHI_GASTRIC_CANCER_EARLY_DN	0.282451	0.923693	0.0747385	1.07791	359	OE
1900	JIANG_AGING_CEREBRAL_CORTEX_UP	0.2827	0.923693	0.0911073	1.12491	29	OE
1901	REACTOME_HOST_INTERACTIONS_OF_HIV_FACTORS	0.282759	0.923693	0.222056	-1.06835	129	OE
1902	HORIUCHI_WTAP_TARGETS_UP	0.282796	0.923693	0.0764767	1.08724	293	OE
1903	KONDO_PROSTATE_CANCER_WITH_H3K27ME3	0.283019	0.923693	0.0780892	1.09744	192	OE
1904	INAMURA_LUNG_CANCER_SCC_SUBTYPES_UP	0.283333	0.923693	0.095288	1.15299	14	OE
1905	REACTOME_GLUTAMATE_AND_GLUTAMINE_METABOLISM	0.283333	0.923693	0.095288	1.15302	14	OE
1906	SIG_CD40PATHWAYMAP	0.283356	0.923693	0.0897105	1.13235	34	OE
1907	ROSS_AML_WITH_CBFB_MYH11_FUSION	0.283485	0.923693	0.08654	1.11982	51	OE
1908	BIOCARTA_SALMONELLA_PATHWAY	0.283619	0.923693	0.126254	-1.1706	5	OE
1909	DANG_MYC_TARGETS_UP	0.283871	0.92403	0.213928	-1.07651	126	OE
1910	REACTOME_NETRIN_1_SIGNALING	0.284224	0.924444	0.08654	1.12137	50	OE
1911	LUI_THYROID_CANCER_CLUSTER_2	0.284367	0.924444	0.0883594	1.13024	43	OE
1912	REACTOME_DECTIN_1_MEDIATED_NONCANONICAL_NF_KB_SIGNALING	0.284444	0.924444	0.175204	-1.08687	61	OE
1913	BOCHKIS_FOXA2_TARGETS	0.284833	0.925039	0.203509	-1.03138	427	OE
1914	REACTOME_METABOLISM_OF_AMINE_DERIVED_HORMONES	0.285285	0.925039	0.0943564	1.1508	18	OE
1915	PID_GLYPICAN_1PATHWAY	0.285311	0.925039	0.0908241	1.13931	27	OE
1916	PID_NETRIN_PATHWAY	0.285319	0.925039	0.0897105	1.13091	32	OE
1917	REACTOME_TRANSCRIPTIONAL_REGULATION_OF_WHITE_ADIPOCYTE_DIFFERENTIATION	0.285714	0.925039	0.188204	-1.06934	84	OE
1918	WP_MET_IN_TYPE_1_PAPILLARY_RENAL_CELL_CARCINOMA	0.285714	0.925039	0.0860347	1.11332	58	OE
1919	XU_CREBBP_TARGETS_UP	0.285714	0.925039	0.143759	-1.14411	19	OE
1920	WP_PHOSPHODIESTERASES_IN_NEURONAL_FUNCTION	0.286082	0.925039	0.0855357	1.12168	52	OE
1921	ZHU_SKIL_TARGETS_UP	0.28635	0.925039	0.0934449	1.1471	20	OE
1922	MEISSNER_ES_ICP_WITH_H3K4ME3_AND_H3K27ME3	0.286364	0.925039	0.0946646	1.14661	14	OE
1923	TOMLINS_METASTASIS_UP	0.286364	0.925039	0.0946646	1.14785	14	OE
1924	REACTOME_SLC_TRANSPORTER_DISORDERS	0.286414	0.925039	0.0826646	1.10318	98	OE
1925	MIKKELSEN_MCV6_ICP_WITH_H3K4ME3_AND_H3K27ME3	0.286704	0.925363	0.0894367	1.12935	32	OE
1926	BIOCARTA_HIVNEF_PATHWAY	0.286812	0.925363	0.0850427	1.12522	54	OE
1927	BURTON_ADIPOGENESIS_6	0.287129	0.925815	0.266351	-1.09232	192	OE
1928	WP_NUCLEOTIDE_EXCISION_REPAIR_IN_XERODERMA_PIGMENTOSUM	0.287805	0.925815	0.183024	-1.07901	71	OE
1929	REACTOME_APOPTOTIC_CLEAVAGE_OF_CELLULAR_PROTEINS	0.287879	0.925815	0.159647	-1.12169	38	OE
1930	ALONSO_METASTASIS_EMT_DN	0.288364	0.925815	0.100633	1.17001	5	OE
1931	WP_MIR517_RELATIONSHIP_WITH_ARCN1_AND_USP1	0.288364	0.925815	0.100633	1.17173	5	OE
1932	MEISSNER_BRAIN_HCP_WITH_H3_UNMETHYLATED	0.288462	0.925815	0.160801	-1.11454	39	OE
1933	SARRIO_EPITHELIAL_MESENCHYMAL_TRANSITION_UP	0.288483	0.925815	0.0785029	1.09578	163	OE
1934	RUAN_RESPONSE_TO_TNF_DN	0.288533	0.925815	0.0826646	1.10939	79	OE
1935	ABDULRAHMAN_KIDNEY_CANCER_VHL_DN	0.28855	0.925815	0.0946646	1.13449	13	OE
1936	GARGALOVIC_RESPONSE_TO_OXIDIZED_PHOSPHOLIPIDS_RED_UP	0.28869	0.925815	0.1396	-1.1247	16	OE
1937	AMIT_EGF_RESPONSE_20_MCF10A	0.288889	0.925815	0.134273	-1.15177	12	OE
1938	BIOCARTA_ACTINY_PATHWAY	0.288889	0.925815	0.134273	-1.15078	12	OE
1939	REACTOME_NF_KB_IS_ACTIVATED_AND_SIGNALS_SURVIVAL	0.288889	0.925815	0.134273	-1.15249	12	OE
1940	REACTOME_DEFECTIVE_CHST6_CAUSES_MCDC1	0.2896	0.926822	0.0972151	1.14449	8	OE
1941	REICHERT_G1S_REGULATORS_AS_PI3K_TARGETS	0.2896	0.926822	0.0972151	1.14447	8	OE
1942	NIKOLSKY_BREAST_CANCER_7P15_AMPLICON	0.290016	0.926822	0.096563	1.15402	11	OE
1943	BIOCARTA_PRC2_PATHWAY	0.290076	0.926822	0.0943564	1.13091	13	OE
1944	JIANG_TIP30_TARGETS_UP	0.290196	0.926822	0.161979	-1.07431	45	OE
1945	BOYLAN_MULTIPLE_MYELOMA_C_DN	0.290488	0.926822	0.0845557	1.12218	55	OE
1946	ACEVEDO_NORMAL_TISSUE_ADJACENT_TO_LIVER_TUMOR_DN	0.290517	0.926822	0.203509	-1.0621	350	OE
1947	SONG_TARGETS_OF_IE86_CMV_PROTEIN	0.290653	0.926822	0.0843144	1.11791	54	OE
1948	LUND_SILENCED_BY_METHYLATION	0.290801	0.926822	0.138805	-1.13461	15	OE
1949	MISSIAGLIA_REGULATED_BY_METHYLATION_DN	0.290909	0.926822	0.204295	-1.05975	118	OE
1950	WP_TLR4_SIGNALING_AND_TOLERANCE	0.290909	0.926822	0.0891647	1.12792	28	OE
1951	DISTECHE_ESCAPED_FROM_X_INACTIVATION	0.291066	0.926822	0.13649	-1.15039	13	OE
1952	GROSS_HYPOXIA_VIA_ELK3_ONLY_DN	0.291275	0.926822	0.086795	1.122	44	OE
1953	WP_NEPHROGENESIS	0.291291	0.926822	0.0931455	1.14797	18	OE
1954	MYLLYKANGAS_AMPLIFICATION_HOT_SPOT_15	0.291553	0.926945	0.132147	-1.13185	10	OE
1955	LEE_AGING_CEREBELLUM_DN	0.291771	0.926945	0.0826646	1.09976	73	OE
1956	BIOCARTA_PEPI_PATHWAY	0.291777	0.926945	0.130106	-1.13486	8	OE
1957	MOREAUX_B_LYMPHOCYTE_MATURATION_BY_TACI_UP	0.292308	0.928155	0.186433	-1.0808	82	OE
1958	WP_INTERACTIONS_OF_NATURAL_KILLER_CELLS_IN_PANCREATIC_CANCER	0.293617	0.931746	0.0894367	1.14108	26	OE
1959	REACTOME_SYNAPTIC_ADHESION_LIKE_MOLECULES	0.293769	0.931746	0.0919686	1.14862	21	OE
1960	BIOCARTA_IL22BP_PATHWAY	0.293963	0.931746	0.128789	-1.13192	9	OE
1961	NAKAJIMA_MAST_CELL	0.294355	0.931746	0.16318	-1.07288	46	OE
1962	RUTELLA_RESPONSE_TO_CSF2RB_AND_IL4_DN	0.294368	0.931746	0.0738053	1.07567	319	OE
1963	REACTOME_CREB_PHOSPHORYLATION	0.29443	0.931746	0.129443	-1.14369	7	OE
1964	GUTIERREZ_WALDENSTROEMS_MACROGLOBULINEMIA_1_UP	0.294488	0.931746	0.095288	1.14271	10	OE
1965	ROSS_ACUTE_MYELOID_LEUKEMIA_CBF	0.294919	0.932636	0.0817516	1.11122	82	OE
1966	BACOLOD_RESISTANCE_TO_ALKYLATING_AGENTS_DN	0.295189	0.933012	0.0843144	1.11505	51	OE
1967	WAMUNYOKOLI_OVARIAN_CANCER_LMP_DN	0.296337	0.933781	0.0756946	1.08735	192	OE
1968	DELYS_THYROID_CANCER_UP	0.296447	0.933781	0.203509	-1.0303	438	OE
1969	REACTOME_TRANSCRIPTION_COUPLED_NUCLEOTIDE_EXCISION_REPAIR_TC_NER	0.296482	0.933781	0.183024	-1.0843	75	OE
1970	BIOCARTA_IL4_PATHWAY	0.296496	0.933781	0.130106	-1.15015	11	OE
1971	PICCALUGA_ANGIOIMMUNOBLASTIC_LYMPHOMA_DN	0.296552	0.933781	0.216543	-1.05805	129	OE
1972	VANTVEER_BREAST_CANCER_METASTASIS_UP	0.296644	0.933781	0.0857844	1.11867	44	OE
1973	MATTIOLI_MGUS_VS_MULTIPLE_MYELOMA	0.296736	0.933781	0.137251	-1.12914	15	OE
1974	REACTOME_TOLL_LIKE_RECEPTOR_TLR1_TLR2_CASCADE	0.296837	0.933781	0.08042	1.10638	101	OE
1975	HERNANDEZ_ABERRANT_MITOSIS_BY_DOCETACEL_4NM_DN	0.296849	0.933781	0.0978773	1.14606	6	OE
1976	WP_HOSTPATHOGEN_INTERACTION_OF_HUMAN_CORONAVIRUSES_MAPK_SIGNALING	0.296992	0.933781	0.156312	-1.11343	36	OE
1977	DIERICK_SEROTONIN_FUNCTION_GENES	0.2976	0.933781	0.0956031	1.1414	7	OE
1978	KANG_FLUOROURACIL_RESISTANCE_DN	0.297619	0.933781	0.137251	-1.11633	16	OE
1979	COLLER_MYC_TARGETS_UP	0.298077	0.933781	0.142901	-1.12462	24	OE
1980	IIZUKA_LIVER_CANCER_PROGRESSION_G1_G2_DN	0.298077	0.933781	0.142901	-1.12415	24	OE
1981	WANG_ESOPHAGUS_CANCER_VS_NORMAL_UP	0.298077	0.933781	0.0795565	1.10366	116	OE
1982	WP_PPARALPHA_PATHWAY	0.298077	0.933781	0.142901	-1.12238	24	OE
1983	MULLIGHAN_NPM1_MUTATED_SIGNATURE_1_DN	0.2981	0.933781	0.078921	1.09939	124	OE
1984	MYLLYKANGAS_AMPLIFICATION_HOT_SPOT_17	0.298137	0.933781	0.140406	-1.1187	19	OE
1985	WP_HEPATITIS_C_AND_HEPATOCELLULAR_CARCINOMA	0.298755	0.934595	0.164406	-1.07696	49	OE
1986	BIOCARTA_P38MAPK_PATHWAY	0.298913	0.934595	0.0860347	1.12115	36	OE
1987	REACTOME_MYD88_INDEPENDENT_TLR4_CASCADE	0.299252	0.934595	0.0813027	1.09324	95	OE
1988	REACTOME_OVARIAN_TUMOR_DOMAIN_PROTEASES	0.299458	0.934595	0.0857844	1.11287	38	OE
1989	BOQUEST_STEM_CELL_CULTURED_VS_FRESH_UP	0.299487	0.934595	0.0711327	1.0643	425	OE
1990	FONTAINE_THYROID_TUMOR_UNCERTAIN_MALIGNANCY_DN	0.299663	0.934595	0.146416	-1.10093	26	OE
1991	DOANE_BREAST_CANCER_CLASSES_DN	0.3	0.934595	0.0870516	1.12201	33	OE
1992	KEGG_LEUKOCYTE_TRANSENDOTHELIAL_MIGRATION	0.3	0.934595	0.191892	-1.05518	113	OE
1993	MIZUKAMI_HYPOXIA_UP	0.3	0.934595	0.131458	-1.14236	12	OE
1994	AGUIRRE_PANCREATIC_CANCER_COPY_NUMBER_DN	0.300108	0.934595	0.0738053	1.0822	231	OE
1995	CHIANG_LIVER_CANCER_SUBCLASS_CTNNB1_UP	0.300683	0.934595	0.0762797	1.08904	174	OE
1996	TERAO_AOX4_TARGETS_SKIN_DN	0.301013	0.934595	0.0891647	1.13412	23	OE
1997	CROMER_TUMORIGENESIS_UP	0.301158	0.934595	0.0826646	1.11423	56	OE
1998	OZANNE_AP1_TARGETS_UP	0.30117	0.934595	0.135002	-1.13249	14	OE
1999	WHITE_NEUROBLASTOMA_WITH_1P36.3_DELETION	0.301242	0.934595	0.1396	-1.11102	19	OE
[truncated: 22,857 more rows]

## Sheet: C5-GO
	pathway	pval	padj	log2err	NES	size	ROIType
1	GOBP_CYTOPLASMIC_TRANSLATION	1.07673e-15	1.61122e-11	1.01754	-2.72506	144	OE
2	GOCC_CYTOSOLIC_RIBOSOME	1.46172e-11	1.09366e-07	0.863415	-2.59417	98	OE
3	GOCC_RIBOSOME	8.48857e-11	4.2341e-07	0.839089	-2.22709	204	OE
4	GOCC_RIBOSOMAL_SUBUNIT	1.35728e-10	5.0776e-07	0.826657	-2.27065	174	OE
5	GOMF_STRUCTURAL_CONSTITUENT_OF_RIBOSOME	1.82256e-10	5.45455e-07	0.826657	-2.26851	157	OE
6	GOCC_CELL_SUBSTRATE_JUNCTION	1.80853e-08	4.51046e-05	0.733762	-1.67898	426	OE
7	GOCC_CYTOSOLIC_LARGE_RIBOSOMAL_SUBUNIT	4.07547e-08	8.71219e-05	0.719513	-2.41431	55	OE
8	HP_PLANTAR_HYPERKERATOSIS	1.02715e-06	0.00172365	0.643552	-1.94422	155	OE
9	GOCC_LARGE_RIBOSOMAL_SUBUNIT	1.10605e-06	0.00172365	0.643552	-2.03951	109	OE
10	HP_ABNORMAL_EPIDERMAL_MORPHOLOGY	1.15186e-06	0.00172365	0.643552	-2.11547	74	OE
11	GOBP_MIDBRAIN_HINDBRAIN_BOUNDARY_DEVELOPMENT	2.17543e-06	0.00295937	0.627257	1.97034	6	OE
12	HP_EPIDERMAL_ACANTHOSIS	1.6559e-05	0.0193962	0.57561	-2.18091	41	OE
13	HP_ABNORMALITY_OF_THE_PLANTAR_SKIN_OF_FOOT	1.68505e-05	0.0193962	0.57561	-1.73949	187	OE
14	GOCC_SMALL_RIBOSOMAL_SUBUNIT	1.89791e-05	0.0202859	0.57561	-2.10422	68	OE
15	GOMF_CADHERIN_BINDING	2.15908e-05	0.021539	0.57561	-1.5766	332	OE
16	GOBP_MYELOID_PROGENITOR_CELL_DIFFERENTIATION	2.30747e-05	0.0215806	0.57561	1.94449	7	OE
17	GOCC_CYTOSOLIC_SMALL_RIBOSOMAL_SUBUNIT	2.58465e-05	0.022751	0.57561	-2.1554	42	OE
18	HP_FRAGILE_SKIN	2.95094e-05	0.0245322	0.57561	-2.19346	34	OE
19	HP_HYPERKERATOSIS	3.66605e-05	0.028873	0.557332	-1.67463	247	OE
20	HP_PALMOPLANTAR_BLISTERING	6.46045e-05	0.0483371	0.538434	-2.22773	10	OE
21	HP_CNS_HYPOMYELINATION	9.56345e-05	0.0664357	0.538434	1.82555	79	OE
22	HP_ACANTHOLYSIS	9.76735e-05	0.0664357	0.538434	-2.13631	8	OE
23	GOCC_PTW_PP1_PHOSPHATASE_COMPLEX	0.000103615	0.0674128	0.538434	-2.13557	7	OE
24	GOBP_POSITIVE_REGULATION_OF_TRANSLATION	0.000113691	0.070886	0.538434	-1.69861	133	OE
25	GOCC_POLYSOMAL_RIBOSOME	0.00014562	0.0867178	0.518848	-2.13577	31	OE
26	GOCC_NUCLEAR_SPECK	0.000150672	0.0867178	0.518848	-1.43076	405	OE
27	GOBP_KERATINOCYTE_DEVELOPMENT	0.000165192	0.0900267	0.518848	-2.18937	13	OE
28	GOCC_MITOCHONDRIAL_PROTEIN_CONTAINING_COMPLEX	0.000171273	0.0900267	0.518848	-1.50944	262	OE
29	GOBP_ECTOPIC_GERM_CELL_PROGRAMMED_CELL_DEATH	0.000176658	0.0900267	0.518848	1.86588	7	OE
30	GOCC_HEMIDESMOSOME	0.000180487	0.0900267	0.518848	-2.1099	7	OE
31	GOBP_ANTIGEN_PROCESSING_AND_PRESENTATION_OF_ENDOGENOUS_PEPTIDE_ANTIGEN	0.000193527	0.0934171	0.518848	-2.22109	18	OE
32	GOBP_NEGATIVE_REGULATION_OF_MRNA_CATABOLIC_PROCESS	0.000211339	0.0962793	0.518848	-1.82825	63	OE
33	GOMF_RNA_POLYMERASE_III_TRANSCRIPTION_REGULATORY_REGION_SEQUENCE_SPECIFIC_DNA_BINDING	0.000212324	0.0962793	0.518848	1.85732	7	OE
34	GOBP_REGULATION_OF_PHOSPHATIDYLINOSITOL_3_KINASE_ACTIVITY	0.000236229	0.103968	0.518848	1.84407	57	OE
35	GOBP_ASTRAL_MICROTUBULE_ORGANIZATION	0.000272393	0.111379	0.498493	-2.15107	9	OE
36	GOBP_REGULATION_OF_BONE_MINERALIZATION_INVOLVED_IN_BONE_MATURATION	0.000273722	0.111379	0.498493	1.81527	6	OE
37	GOBP_PROTEIN_LOCALIZATION_TO_ADHERENS_JUNCTION	0.000281568	0.111379	0.498493	-1.99546	5	OE
38	GOBP_REGULATION_OF_RNA_SPLICING	0.000285884	0.111379	0.498493	-1.59341	150	OE
39	GOCC_FICOLIN_1_RICH_GRANULE	0.000290281	0.111379	0.498493	-1.59044	180	OE
40	HP_GLIOBLASTOMA_MULTIFORME	0.000316641	0.117863	0.498493	1.92298	22	OE
41	GOCC_POLYSOME	0.000323003	0.117863	0.498493	-1.83794	64	OE
42	GOCC_FICOLIN_1_RICH_GRANULE_LUMEN	0.000330809	0.117863	0.498493	-1.68426	121	OE
43	GOBP_BEHAVIORAL_RESPONSE_TO_ETHANOL	0.000348758	0.121368	0.498493	1.82138	8	OE
44	GOBP_CILIARY_BASAL_BODY_ORGANIZATION	0.000396816	0.134953	0.498493	1.79572	5	OE
45	GOBP_DNA_DAMAGE_INDUCED_PROTEIN_PHOSPHORYLATION	0.000408025	0.135682	0.498493	1.81516	8	OE
46	HP_FETAL_POLYURIA	0.000438475	0.142638	0.498493	1.89358	10	OE
47	GOMF_ALDO_KETO_REDUCTASE_NADP_ACTIVITY	0.000454761	0.144788	0.498493	-2.01473	29	OE
48	GOBP_ROSTROCAUDAL_NEURAL_TUBE_PATTERNING	0.000563275	0.174547	0.477271	1.90125	9	OE
49	HP_RIMMED_VACUOLES	0.000571557	0.174547	0.477271	-1.96506	36	OE
50	GOBP_POSITIVE_REGULATION_OF_CYTOPLASMIC_TRANSLATION	0.000589067	0.176296	0.477271	-2.1189	15	OE
51	HP_ABNORMALITY_OF_SKIN_PHYSIOLOGY	0.000613758	0.180084	0.477271	-1.33699	450	OE
52	GOBP_WATER_HOMEOSTASIS	0.000677711	0.195024	0.477271	-1.77174	65	OE
53	GOBP_POSITIVE_REGULATION_OF_CELLULAR_AMIDE_METABOLIC_PROCESS	0.000754507	0.213027	0.477271	-1.53093	158	OE
54	GOBP_REGULATION_OF_LIPID_KINASE_ACTIVITY	0.000785014	0.217536	0.477271	1.69359	69	OE
55	GOBP_POSITIVE_REGULATION_OF_PLASMA_MEMBRANE_BOUNDED_CELL_PROJECTION_ASSEMBLY	0.000812151	0.217673	0.477271	1.64943	106	OE
56	GOBP_ANTIGEN_PROCESSING_AND_PRESENTATION_OF_ENDOGENOUS_ANTIGEN	0.0008146	0.217673	0.477271	-2.00111	25	OE
57	GOBP_MITOCHONDRIAL_DEPOLARIZATION	0.00084598	0.222092	0.477271	1.8256	21	OE
58	GOBP_FUNGIFORM_PAPILLA_MORPHOGENESIS	0.000872085	0.224998	0.477271	1.76669	5	OE
59	GOBP_REGULATION_OF_CYTOPLASMIC_TRANSLATION	0.00105201	0.263738	0.45506	-1.94207	28	OE
60	GOBP_OUTER_EAR_MORPHOGENESIS	0.00107393	0.263738	0.45506	1.76139	7	OE
61	GOBP_POSITIVE_REGULATION_OF_FATTY_ACID_OXIDATION	0.00108604	0.263738	0.45506	1.83314	15	OE
62	GOBP_BONE_MINERALIZATION_INVOLVED_IN_BONE_MATURATION	0.00109274	0.263738	0.45506	1.89488	13	OE
63	HP_DILATATED_INTERNAL_AUDITORY_CANAL	0.00112551	0.267335	0.45506	1.75396	5	OE
64	GOMF_TAP_BINDING	0.00119935	0.280424	0.45506	-1.99337	8	OE
65	GOBP_REGULATION_OF_APOPTOTIC_SIGNALING_PATHWAY	0.00132324	0.292087	0.45506	-1.34963	350	OE
66	HP_ONYCHOGRYPOSIS	0.00133372	0.292087	0.45506	-1.99536	23	OE
67	HP_ERYTHEMATOUS_PAPULE	0.00135677	0.292087	0.45506	-1.97743	8	OE
68	GOMF_ALCOHOL_DEHYDROGENASE_NADPPLUS_ACTIVITY	0.00136382	0.292087	0.45506	-2.04144	22	OE
69	HP_ACUTE_PANCREATITIS	0.00136519	0.292087	0.45506	-1.96746	7	OE
70	HP_PRURITUS	0.00138113	0.292087	0.45506	-1.56908	121	OE
71	GOBP_HEMIDESMOSOME_ASSEMBLY	0.00138587	0.292087	0.45506	-1.93795	5	OE
72	GOBP_PROTEIN_LOCALIZATION_TO_CELL_CELL_JUNCTION	0.00144397	0.300106	0.45506	-2.03919	19	OE
73	HP_LACTOSE_INTOLERANCE	0.00146837	0.300996	0.45506	1.74179	5	OE
74	HP_SEVERE_LACTIC_ACIDOSIS	0.00154054	0.311521	0.45506	-1.96076	7	OE
75	HP_ERYTHEMA	0.0015715	0.313545	0.45506	-1.62524	108	OE
76	GOCC_SPECTRIN_ASSOCIATED_CYTOSKELETON	0.00162184	0.316212	0.45506	-1.99073	9	OE
77	GOMF_AMINO_ACID_CATION_SYMPORTER_ACTIVITY	0.00163126	0.316212	0.45506	1.80067	22	OE
78	GOBP_SEQUESTERING_OF_ZINC_ION	0.00164826	0.316212	0.45506	1.72825	8	OE
79	GOBP_POSITIVE_REGULATION_OF_NEUTROPHIL_EXTRAVASATION	0.00169491	0.321046	0.45506	1.73933	7	OE
80	GOBP_INTRINSIC_APOPTOTIC_SIGNALING_PATHWAY	0.00172636	0.322916	0.45506	-1.36686	284	OE
81	HP_FACIAL_HYPERTRICHOSIS	0.00178468	0.329703	0.45506	-1.4738	158	OE
82	GOCC_SPINDLE_POLE_CENTROSOME	0.00180838	0.330007	0.45506	-1.96453	14	OE
83	HP_SUBMUCOUS_CLEFT_SOFT_PALATE	0.0018899	0.336199	0.45506	-1.98138	9	OE
84	GOBP_REGULATION_OF_MICROGLIAL_CELL_ACTIVATION	0.00189924	0.336199	0.45506	1.79524	18	OE
85	GOBP_PLASMA_CELL_DIFFERENTIATION	0.00194132	0.336199	0.45506	-1.94393	7	OE
86	HP_PEG_SHAPED_MAXILLARY_LATERAL_INCISORS	0.00197535	0.336199	0.431708	-2.02027	20	OE
87	HP_THICKENED_SKIN	0.00198521	0.336199	0.431708	-1.34474	412	OE
88	GOBP_ENDOTHELIAL_CELL_CHEMOTAXIS	0.00200124	0.336199	0.431708	-1.91101	27	OE
89	GOMF_DIACYLGLYCEROL_BINDING	0.00203375	0.336199	0.431708	1.80646	14	OE
90	GOBP_REGULATION_OF_XENOPHAGY	0.00204271	0.336199	0.431708	1.71671	8	OE
91	GOBP_REGULATION_OF_NUCLEAR_TRANSCRIBED_MRNA_CATABOLIC_PROCESS_NONSENSE_MEDIATED_DECAY	0.00206703	0.336199	0.431708	-2.00136	11	OE
92	HP_ABNORMAL_INTERNAL_CAROTID_ARTERY_MORPHOLOGY	0.0021008	0.336199	0.431708	1.79387	10	OE
93	GOBP_REGULATION_OF_GLUCONEOGENESIS	0.00211132	0.336199	0.431708	-1.68723	49	OE
94	HP_ABNORMAL_SKIN_MORPHOLOGY_OF_THE_PALM	0.00213135	0.336199	0.431708	-1.35007	372	OE
95	GOBP_AUTOPHAGY_OF_MITOCHONDRION	0.00213438	0.336199	0.431708	-1.63793	85	OE
96	GOBP_REGULATION_OF_NEUTROPHIL_MIGRATION	0.00217419	0.338902	0.431708	1.73608	45	OE
97	HP_SKIN_EROSION	0.00225419	0.34464	0.431708	-1.99539	21	OE
98	GOBP_REGULATION_OF_CARBOHYDRATE_METABOLIC_PROCESS	0.00225706	0.34464	0.431708	-1.46055	176	OE
99	GOMF_SERINE_HYDROLASE_ACTIVITY	0.00229945	0.347566	0.431708	1.50021	187	OE
100	GOMF_S100_PROTEIN_BINDING	0.00234107	0.350318	0.431708	-1.93556	14	OE
101	HP_ACRAL_BLISTERING	0.0023922	0.354424	0.431708	-1.93046	7	OE
102	GOBP_POSITIVE_REGULATION_OF_DNA_TEMPLATED_TRANSCRIPTION_INITIATION	0.00243832	0.356333	0.431708	-1.67943	45	OE
103	GOBP_ANTIGEN_PROCESSING_AND_PRESENTATION_OF_PEPTIDE_ANTIGEN_VIA_MHC_CLASS_I	0.0024527	0.356333	0.431708	-1.85775	28	OE
104	GOBP_NEGATIVE_REGULATION_OF_RNA_CATABOLIC_PROCESS	0.00255396	0.367476	0.431708	-1.64333	75	OE
105	GOMF_CATALYTIC_ACTIVITY_ACTING_ON_A_RRNA	0.00259659	0.370051	0.431708	1.73005	21	OE
106	GOCC_FASCIA_ADHERENS	0.00264515	0.373415	0.431708	-1.98095	10	OE
107	GOBP_RRNA_METHYLATION	0.0027016	0.375114	0.431708	1.76184	22	OE
108	HP_ABNORMAL_URINE_OSMOLALITY	0.00272278	0.375114	0.431708	1.67093	6	OE
109	HP_SCARRING	0.00273239	0.375114	0.431708	-1.45653	166	OE
110	GOBP_ACROSOMAL_VESICLE_EXOCYTOSIS	0.00280586	0.381699	0.431708	1.80204	9	OE
111	GOMF_NADP_RETINOL_DEHYDROGENASE_ACTIVITY	0.00294278	0.396718	0.431708	-1.94547	13	OE
112	GOBP_REGULATION_OF_PROTEIN_FOLDING	0.00299169	0.39787	0.431708	-1.90386	8	OE
113	GOMF_THYROID_HORMONE_RECEPTOR_BINDING	0.0030045	0.39787	0.431708	-1.82484	29	OE
114	HP_ELEVATED_LACTATE_PYRUVATE_RATIO	0.00307111	0.403124	0.431708	-1.89454	5	OE
115	GOBP_NEGATIVE_REGULATION_OF_FEEDING_BEHAVIOR	0.00328349	0.427254	0.431708	1.65974	6	OE
116	HP_EMG_ABNORMALITY	0.00338329	0.436444	0.431708	-1.4141	248	OE
117	GOBP_AUTOPHAGOSOME_ORGANIZATION	0.00347275	0.444156	0.431708	-1.52703	109	OE
118	GOBP_GLYCINE_TRANSPORT	0.00358138	0.445291	0.431708	1.80037	13	OE
119	GOCC_CELL_LEADING_EDGE	0.00358165	0.445291	0.431708	-1.29357	411	OE
120	GOBP_HIGH_DENSITY_LIPOPROTEIN_PARTICLE_REMODELING	0.00358297	0.445291	0.431708	-1.94729	16	OE
121	GOBP_EMBRYONIC_BRAIN_DEVELOPMENT	0.00360065	0.445291	0.431708	1.75777	18	OE
122	GOBP_RNA_SPLICING_VIA_TRANSESTERIFICATION_REACTIONS	0.00366436	0.449454	0.431708	-1.32264	285	OE
123	HP_PAPULE	0.00376188	0.454032	0.431708	-1.56157	86	OE
124	HP_TRIANGULAR_MOUTH	0.00376236	0.454032	0.431708	-1.98333	17	OE
125	HP_AQUEDUCTAL_STENOSIS	0.00379543	0.454358	0.431708	-1.95	18	OE
126	GOBP_REGULATION_OF_DNA_PRIMASE_ACTIVITY	0.00392815	0.457498	0.407018	-1.88182	5	OE
127	HP_PSYCHOMOTOR_DETERIORATION	0.00397004	0.457498	0.407018	1.78908	13	OE
128	HP_ABNORMALITY_OF_MALAR_BONES	0.00407966	0.457498	0.407018	-1.4147	209	OE
129	GOBP_NEGATIVE_REGULATION_OF_STEM_CELL_DIFFERENTIATION	0.00408393	0.457498	0.407018	-1.78063	24	OE
130	GOMF_PEPTIDE_ANTIGEN_BINDING	0.00408393	0.457498	0.407018	-1.782	24	OE
131	GOBP_REGULATION_OF_DNA_TEMPLATED_TRANSCRIPTION_IN_RESPONSE_TO_STRESS	0.00409917	0.457498	0.407018	-1.65912	53	OE
132	GOBP_POSITIVE_REGULATION_OF_LIPID_KINASE_ACTIVITY	0.00410662	0.457498	0.407018	1.69434	37	OE
133	GOBP_ACTIVATION_OF_ADENYLATE_CYCLASE_ACTIVITY	0.00413475	0.457498	0.407018	1.69646	31	OE
134	GOBP_WATER_SOLUBLE_VITAMIN_BIOSYNTHETIC_PROCESS	0.00415353	0.457498	0.407018	-1.88491	7	OE
135	HP_SMALL_FOREHEAD	0.00415353	0.457498	0.407018	-1.88299	7	OE
136	HP_GOUT	0.00415796	0.457498	0.407018	-1.91863	19	OE
137	GOMF_GPI_LINKED_EPHRIN_RECEPTOR_ACTIVITY	0.00422178	0.46113	0.407018	1.67188	7	OE
138	HP_DEEP_PALMAR_CREASE	0.00426358	0.46113	0.407018	1.70479	26	OE
139	GOBP_NEGATIVE_REGULATION_OF_MRNA_METABOLIC_PROCESS	0.00428342	0.46113	0.407018	-1.53642	91	OE
140	GOBP_PROTEIN_LOCALIZATION_TO_CELL_JUNCTION	0.00439745	0.465642	0.407018	-1.5417	94	OE
141	HP_ALOPECIA	0.00441144	0.465642	0.407018	-1.42634	202	OE
142	GOCC_CELL_CELL_CONTACT_ZONE	0.00449368	0.465642	0.407018	-1.5716	70	OE
143	HP_ABNORMAL_PERICARDIUM_MORPHOLOGY	0.0045624	0.465642	0.407018	-1.61124	66	OE
144	HP_CONGENITAL_ICHTHYOSIFORM_ERYTHRODERMA	0.00457228	0.465642	0.407018	-1.83649	26	OE
145	GOBP_REGULATION_OF_WATER_LOSS_VIA_SKIN	0.00458941	0.465642	0.407018	-1.76638	29	OE
146	HP_RETICULOCYTOPENIA	0.00458966	0.465642	0.407018	-1.70617	34	OE
147	HP_CONICAL_INCISOR	0.00459015	0.465642	0.407018	-1.71995	30	OE
148	GOBP_SKIN_DEVELOPMENT	0.00460539	0.465642	0.407018	-1.36934	268	OE
149	GOMF_PHOSPHOTRANSFERASE_ACTIVITY_NITROGENOUS_GROUP_AS_ACCEPTOR	0.00487618	0.489712	0.407018	-1.87356	6	OE
150	HP_CARDIAC_DIVERTICULUM	0.00491058	0.48988	0.407018	1.73243	14	OE
151	GOBP_NEGATIVE_REGULATION_OF_LAMELLIPODIUM_ORGANIZATION	0.00499915	0.495413	0.407018	1.6332	6	OE
152	HP_LACRIMAL_DUCT_APLASIA	0.00518152	0.503405	0.407018	1.64346	8	OE
153	GOBP_OVULATION_CYCLE	0.00520963	0.503405	0.407018	1.60299	71	OE
154	GOMF_EXONUCLEASE_ACTIVITY	0.00521149	0.503405	0.407018	1.54635	83	OE
155	HP_ABNORMALITY_OF_DENTAL_ERUPTION	0.00523	0.503405	0.407018	-1.43915	239	OE
156	GOMF_LIGAND_GATED_ANION_CHANNEL_ACTIVITY	0.00527913	0.503405	0.407018	1.72533	18	OE
157	HP_DECREASED_ADIPOSE_TISSUE	0.00528165	0.503405	0.407018	1.64156	43	OE
158	GOBP_RNA_SPLICING	0.00536081	0.506931	0.407018	-1.31706	393	OE
159	GOBP_LUTEOLYSIS	0.0053864	0.506931	0.407018	1.65706	7	OE
160	GOBP_OVULATION_CYCLE_PROCESS	0.00562432	0.525777	0.407018	1.61832	49	OE
161	HP_ABNORMAL_CIRCULATING_AMINO_ACID_CONCENTRATION	0.00568536	0.525777	0.407018	-1.4621	119	OE
162	HP_DYSTROPHIC_TOENAIL	0.0057065	0.525777	0.407018	-1.8186	23	OE
163	GOMF_STEROL_ESTERASE_ACTIVITY	0.00575098	0.525777	0.407018	1.65964	5	OE
164	GOBP_NEGATIVE_REGULATION_OF_TRIGLYCERIDE_METABOLIC_PROCESS	0.00576232	0.525777	0.407018	-1.92071	10	OE
165	GOBP_REGULATION_OF_ENDOTHELIAL_CELL_CHEMOTAXIS	0.00599015	0.543252	0.407018	-1.851	21	OE
166	GOBP_PROTEIN_FOLDING	0.00609579	0.547744	0.407018	-1.41248	192	OE
167	GOMF_INHIBITORY_EXTRACELLULAR_LIGAND_GATED_ION_CHANNEL_ACTIVITY	0.00611289	0.547744	0.407018	1.68759	15	OE
168	GOMF_RIBONUCLEASE_ACTIVITY	0.0062614	0.557712	0.407018	1.52718	121	OE
169	GOBP_COCHLEA_MORPHOGENESIS	0.00642054	0.563008	0.407018	1.68856	23	OE
170	HP_HYPOCALCIURIA	0.00643364	0.563008	0.407018	-1.89749	10	OE
171	HP_ABNORMAL_CIRCULATING_CARBOXYLIC_ACID_CONCENTRATION	0.00643373	0.563008	0.407018	-1.36314	230	OE
172	GOMF_TRANSCRIPTION_COREGULATOR_ACTIVITY	0.00651004	0.566373	0.407018	-1.21038	488	OE
173	HP_GENERALIZED_HYPOPIGMENTATION	0.00660511	0.568777	0.407018	-1.66725	36	OE
174	HP_CONICAL_TOOTH	0.00661369	0.568777	0.407018	-1.60274	47	OE
175	GOMF_TUMOR_NECROSIS_FACTOR_RECEPTOR_BINDING	0.00667888	0.568981	0.407018	1.64714	31	OE
176	GOBP_REGULATION_OF_SISTER_CHROMATID_COHESION	0.00678372	0.568981	0.407018	-1.82236	21	OE
177	GOCC_INNER_MITOCHONDRIAL_MEMBRANE_PROTEIN_COMPLEX	0.00685877	0.568981	0.407018	-1.44848	136	OE
178	GOBP_POSITIVE_REGULATION_OF_LIPID_METABOLIC_PROCESS	0.00689998	0.568981	0.407018	1.51085	148	OE
179	HP_ABNORMALITY_OF_NAIL_COLOR	0.00696646	0.568981	0.407018	-1.8995	17	OE
180	GOBP_REGULATORY_T_CELL_DIFFERENTIATION	0.00697871	0.568981	0.407018	-1.67556	33	OE
181	HP_RENAL_STEATOSIS	0.00699218	0.568981	0.407018	1.72055	11	OE
182	GOBP_NEGATIVE_REGULATION_OF_MICROGLIAL_CELL_ACTIVATION	0.00699976	0.568981	0.407018	1.62003	8	OE
183	GOCC_PHOSPHATIDYLINOSITOL_3_KINASE_COMPLEX_CLASS_I	0.00699976	0.568981	0.407018	1.6212	8	OE
184	HP_ABNORMAL_BASOPHIL_MORPHOLOGY	0.00699976	0.568981	0.407018	1.61824	8	OE
185	HP_ABNORMALITY_OF_THE_MIDDLE_PHALANX_OF_THE_5TH_FINGER	0.00703432	0.568981	0.407018	-1.84977	19	OE
186	GOBP_CANONICAL_WNT_SIGNALING_PATHWAY_INVOLVED_IN_REGULATION_OF_CELL_PROLIFERATION	0.0071411	0.572185	0.407018	-1.82811	6	OE
187	HP_BLISTERING_BY_ANATOMICAL_LOCATION	0.0071504	0.572185	0.407018	-1.81744	21	OE
188	GOBP_HISTIDINE_CATABOLIC_PROCESS	0.0073412	0.5822	0.407018	1.61431	8	OE
189	GOBP_SYNAPTIC_VESICLE_RECYCLING_VIA_ENDOSOME	0.00743659	0.5822	0.407018	-1.82591	6	OE
190	HP_ABNORMALITY_OF_PULMONARY_CIRCULATION	0.00745943	0.5822	0.407018	-1.3573	156	OE
191	GOMF_OXIDOREDUCTASE_ACTIVITY_ACTING_ON_OTHER_NITROGENOUS_COMPOUNDS_AS_DONORS	0.00750283	0.5822	0.407018	-1.82225	8	OE
192	GOMF_CARBON_SULFUR_LYASE_ACTIVITY	0.00762755	0.5822	0.407018	1.6778	15	OE
193	GOCC_SPANNING_COMPONENT_OF_PLASMA_MEMBRANE	0.0076449	0.5822	0.407018	-1.78345	14	OE
194	GOBP_GONADAL_MESODERM_DEVELOPMENT	0.00772081	0.5822	0.407018	1.53032	3	OE
195	GOCC_TRANSLOCON_COMPLEX	0.00773208	0.5822	0.407018	-1.82394	6	OE
196	HP_EPISODIC_VOMITING	0.00773775	0.5822	0.407018	-1.74031	25	OE
197	GOBP_CELLULAR_RESPONSE_TO_COPPER_ION	0.00780784	0.5822	0.407018	-1.76576	26	OE
198	GOBP_REGULATION_OF_INTRINSIC_APOPTOTIC_SIGNALING_PATHWAY	0.00785182	0.5822	0.38073	-1.39884	162	OE
199	HP_JERKY_OCULAR_PURSUIT_MOVEMENTS	0.00789509	0.5822	0.38073	-1.82989	5	OE
200	GOBP_RECEPTOR_LOCALIZATION_TO_NON_MOTILE_CILIUM	0.00792778	0.5822	0.38073	1.63301	5	OE
201	HP_SPARSE_AND_THIN_EYEBROW	0.00795119	0.5822	0.38073	-1.56581	56	OE
202	HP_SHORT_FACE	0.00799626	0.5822	0.38073	-1.83506	19	OE
203	GOBP_STRAND_INVASION	0.00802628	0.5822	0.38073	1.60098	6	OE
204	GOBP_LOW_DENSITY_LIPOPROTEIN_RECEPTOR_PARTICLE_METABOLIC_PROCESS	0.00802757	0.5822	0.38073	-1.82046	6	OE
205	GOBP_POSITIVE_REGULATION_OF_INTRINSIC_APOPTOTIC_SIGNALING_PATHWAY_BY_P53_CLASS_MEDIATOR	0.00812607	0.5822	0.38073	-1.8192	6	OE
206	GOCC_SPERM_CONNECTING_PIECE	0.0082034	0.5822	0.38073	1.70517	11	OE
207	GOCC_PROTEASE_INHIBITOR_COMPLEX	0.00825172	0.5822	0.38073	1.60826	8	OE
208	GOBP_EPIDERMAL_CELL_DIFFERENTIATION	0.00826189	0.5822	0.38073	-1.35873	199	OE
209	GOBP_POSITIVE_REGULATION_OF_SIGNAL_TRANSDUCTION_BY_P53_CLASS_MEDIATOR	0.0083606	0.5822	0.38073	-1.72429	27	OE
210	GOBP_CYTOPLASMIC_MICROTUBULE_ORGANIZATION	0.00837188	0.5822	0.38073	-1.55324	56	OE
211	HP_AGENESIS_OF_LATERAL_INCISOR	0.00839381	0.5822	0.38073	-1.76601	23	OE
212	GOBP_POSITIVE_REGULATION_OF_INTERLEUKIN_17_PRODUCTION	0.00842576	0.5822	0.38073	1.64589	24	OE
213	GOBP_FUNGIFORM_PAPILLA_DEVELOPMENT	0.00850191	0.5822	0.38073	1.59548	6	OE
214	GOBP_KETONE_BODY_BIOSYNTHETIC_PROCESS	0.00850191	0.5822	0.38073	1.59482	6	OE
215	GOMF_AMINO_ACID_SODIUM_SYMPORTER_ACTIVITY	0.0085024	0.5822	0.38073	1.68492	16	OE
216	HP_MULTIFOCAL_SEIZURES	0.00857717	0.5822	0.38073	-1.85449	11	OE
217	HP_INCREASED_OVERBITE	0.0086023	0.5822	0.38073	1.61699	7	OE
218	GOBP_CRD_MEDIATED_MRNA_STABILIZATION	0.00860906	0.5822	0.38073	-1.84651	9	OE
219	GOBP_POSITIVE_REGULATION_OF_FATTY_ACID_BETA_OXIDATION	0.00875395	0.5822	0.38073	1.69751	11	OE
220	GOBP_MEMBRANE_DOCKING	0.00878141	0.5822	0.38073	-1.51432	84	OE
221	GOBP_BUNDLE_OF_HIS_CELL_TO_PURKINJE_MYOCYTE_COMMUNICATION	0.00878702	0.5822	0.38073	-1.80924	15	OE
222	GOMF_TAP1_BINDING	0.00885206	0.5822	0.38073	-1.81563	5	OE
223	GOBP_AUTOPHAGOSOME_MEMBRANE_DOCKING	0.00885403	0.5822	0.38073	-1.80535	7	OE
224	GOBP_PRIMARY_MIRNA_PROCESSING	0.0088995	0.5822	0.38073	-1.82974	13	OE
225	GOBP_POSITIVE_REGULATION_OF_NEUROINFLAMMATORY_RESPONSE	0.00892584	0.5822	0.38073	1.66441	15	OE
226	GOCC_MICOS_COMPLEX	0.00899273	0.5822	0.38073	-1.80373	8	OE
227	HP_ABNORMAL_PR_INTERVAL	0.00900397	0.5822	0.38073	-1.7547	14	OE
228	GOBP_CARDIOBLAST_PROLIFERATION	0.00904105	0.5822	0.38073	1.67637	10	OE
229	GOCC_SYNAPTIC_MEMBRANE	0.0090978	0.5822	0.38073	1.32508	370	OE
230	HP_ABNORMAL_5TH_FINGER_PHALANX_MORPHOLOGY	0.0091627	0.5822	0.38073	-1.75532	23	OE
231	HP_ABNORMAL_ESOPHAGUS_MORPHOLOGY	0.00917793	0.5822	0.38073	1.40946	201	OE
232	HP_CORONARY_ARTERY_ANEURYSM	0.00918748	0.5822	0.38073	1.61168	7	OE
233	HP_HOARSE_CRY	0.0091944	0.5822	0.38073	1.68574	11	OE
234	GOBP_CELLULAR_RESPONSE_TO_BRAIN_DERIVED_NEUROTROPHIC_FACTOR_STIMULUS	0.00920558	0.5822	0.38073	-1.80119	8	OE
235	HP_VENTRICULAR_HYPERTROPHY	0.00921331	0.5822	0.38073	-1.47921	122	OE
236	GOBP_RESPONSE_TO_INTERLEUKIN_7	0.00923048	0.5822	0.38073	-1.75074	14	OE
237	GOBP_POSITIVE_REGULATION_OF_TELOMERE_MAINTENANCE	0.00941445	0.5822	0.38073	-1.56515	50	OE
238	GOBP_REGULATION_OF_INTRINSIC_APOPTOTIC_SIGNALING_PATHWAY_IN_RESPONSE_TO_DNA_DAMAGE_BY_P53_CLASS_MEDIATOR	0.00946719	0.5822	0.38073	-1.85358	17	OE
239	GOMF_N_N_DIMETHYLANILINE_MONOOXYGENASE_ACTIVITY	0.00948885	0.5822	0.38073	-1.67517	4	OE
240	GOMF_PHOSPHATIDYLCHOLINE_STEROL_O_ACYLTRANSFERASE_ACTIVATOR_ACTIVITY	0.00950502	0.5822	0.38073	-1.80884	6	OE
241	HP_DELAYED_ERUPTION_OF_TEETH	0.00953684	0.5822	0.38073	-1.38612	194	OE
242	HP_HYPERKERATOTIC_PAPULE	0.00958365	0.5822	0.38073	-1.83429	9	OE
243	GOBP_INTRINSIC_APOPTOTIC_SIGNALING_PATHWAY_IN_RESPONSE_TO_DNA_DAMAGE_BY_P53_CLASS_MEDIATOR	0.00958819	0.5822	0.38073	-1.61544	42	OE
244	GOBP_REGULATION_OF_MRNA_METABOLIC_PROCESS	0.00961752	0.5822	0.38073	-1.30306	286	OE
245	GOBP_ACTIVATION_OF_TRANSMEMBRANE_RECEPTOR_PROTEIN_TYROSINE_KINASE_ACTIVITY	0.0096835	0.5822	0.38073	-1.74755	14	OE
246	HP_BLISTERING_BY_HISTOLOGICAL_LOCATION	0.00969194	0.5822	0.38073	-1.83329	9	OE
247	GOMF_STORE_OPERATED_CALCIUM_CHANNEL_ACTIVITY	0.00970664	0.5822	0.38073	1.67161	10	OE
248	GOBP_POSITIVE_REGULATION_OF_RECEPTOR_BINDING	0.00973768	0.5822	0.38073	-1.79599	8	OE
249	GOBP_CELL_CELL_JUNCTION_MAINTENANCE	0.00984863	0.5822	0.38073	1.66438	18	OE
250	HP_ERYTHRODERMA	0.00984982	0.5822	0.38073	-1.48846	54	OE
251	GOMF_GLYCINE_TRANSMEMBRANE_TRANSPORTER_ACTIVITY	0.00986842	0.5822	0.38073	1.68515	9	OE
252	GOBP_GAMMA_AMINOBUTYRIC_ACID_TRANSPORT	0.0099643	0.5822	0.38073	1.66625	17	OE
253	GOBP_ACTIVATION_OF_PROTEIN_KINASE_B_ACTIVITY	0.00997543	0.5822	0.38073	1.61878	29	OE
254	GOBP_COMMON_BILE_DUCT_DEVELOPMENT	0.00998533	0.5822	0.38073	1.6132	5	OE
255	HP_HYPOMELANOTIC_MACULE	0.0099975	0.5822	0.38073	-1.79839	6	OE
256	HP_LEUKONYCHIA	0.010005	0.5822	0.38073	-1.81911	13	OE
257	GOBP_REGULATION_OF_MRNA_CATABOLIC_PROCESS	0.0100426	0.5822	0.38073	-1.36027	169	OE
258	HP_DISTAL_LOWER_LIMB_AMYOTROPHY	0.0100446	0.5822	0.38073	-1.60833	34	OE
259	GOCC_ION_CHANNEL_COMPLEX	0.0101469	0.5822	0.38073	1.36271	287	OE
260	GOMF_SEMAPHORIN_RECEPTOR_ACTIVITY	0.0102498	0.5822	0.38073	-1.79426	12	OE
261	GOBP_BUNDLE_OF_HIS_CELL_TO_PURKINJE_MYOCYTE_SIGNALING	0.0102707	0.5822	0.38073	-1.78977	7	OE
262	GOBP_DNA_REPLICATION_INITIATION	0.0103355	0.5822	0.38073	1.58249	38	OE
263	GOBP_XENOPHAGY	0.0104344	0.5822	0.38073	1.68055	13	OE
264	GOMF_SECONDARY_ACTIVE_SULFATE_TRANSMEMBRANE_TRANSPORTER_ACTIVITY	0.0104472	0.5822	0.38073	-1.81415	13	OE
265	GOBP_RESPONSE_TO_AMPHETAMINE	0.0104499	0.5822	0.38073	1.56708	30	OE
266	GOBP_REGULATION_OF_ATRIAL_CARDIAC_MUSCLE_CELL_MEMBRANE_DEPOLARIZATION	0.01045	0.5822	0.38073	-1.81869	9	OE
267	GOBP_NEUROPEPTIDE_SIGNALING_PATHWAY	0.0104941	0.5822	0.38073	1.49164	104	OE
268	GOBP_ACROSOME_REACTION	0.0105713	0.5822	0.38073	1.55383	40	OE
269	GOCC_IMMUNOLOGICAL_SYNAPSE	0.0105924	0.5822	0.38073	-1.59913	44	OE
270	GOBP_EPIDERMIS_DEVELOPMENT	0.0106961	0.5822	0.38073	-1.30222	329	OE
271	GOMF_GABA_RECEPTOR_ACTIVITY	0.0107015	0.5822	0.38073	1.61567	22	OE
272	HP_PULMONARY_INTERSTITIAL_HIGH_RESOLUTION_COMPUTED_TOMOGRAPHY_ABNORMALITY	0.0107034	0.5822	0.38073	-1.64683	24	OE
273	HP_FETAL_DISTRESS	0.0107448	0.5822	0.38073	-1.59614	44	OE
274	HP_APLASIA_INVOLVING_BONES_OF_THE_EXTREMITIES	0.0107618	0.5822	0.38073	-1.80685	19	OE
275	GOBP_DESMOSOME_ORGANIZATION	0.0107972	0.5822	0.38073	-1.82589	10	OE
276	GOBP_IMMUNE_RESPONSE_INHIBITING_SIGNAL_TRANSDUCTION	0.0108019	0.5822	0.38073	-1.77843	8	OE
277	GOBP_REGULATION_OF_INTRINSIC_APOPTOTIC_SIGNALING_PATHWAY_BY_P53_CLASS_MEDIATOR	0.0108185	0.5822	0.38073	-1.60379	30	OE
278	HP_VELOPHARYNGEAL_INSUFFICIENCY	0.0108286	0.5822	0.38073	-1.73865	23	OE
279	HP_UPPER_LIMB_PAIN	0.0108808	0.5822	0.38073	-1.78353	7	OE
280	GOBP_RIGHTING_REFLEX	0.0109833	0.5822	0.38073	1.58883	8	OE
281	HP_ANONYCHIA	0.0109895	0.5822	0.38073	-1.48239	62	OE
282	GOBP_NEGATIVE_REGULATION_OF_NITRIC_OXIDE_METABOLIC_PROCESS	0.011	0.5822	0.38073	-1.80326	13	OE
283	GOBP_POSITIVE_REGULATION_OF_MITOCHONDRIAL_TRANSLATION	0.011028	0.5822	0.38073	-1.78051	15	OE
284	GOCC_CHLORIDE_CHANNEL_COMPLEX	0.0110495	0.5822	0.38073	1.55434	51	OE
285	GOBP_ALTERNATIVE_MRNA_SPLICING_VIA_SPLICEOSOME	0.0111284	0.583053	0.38073	-1.46983	74	OE
286	HP_TRISMUS	0.0111558	0.583053	0.38073	-1.73196	14	OE
287	GOMF_ENDODEOXYRIBONUCLEASE_ACTIVITY_PRODUCING_3_PHOSPHOMONOESTERS	0.0112297	0.583053	0.38073	-1.77399	8	OE
288	GOBP_NEGATIVE_REGULATION_OF_TELOMERASE_ACTIVITY	0.0112597	0.583053	0.38073	1.6554	10	OE
289	GOBP_REGULATION_OF_TRANSCRIPTION_FROM_RNA_POLYMERASE_II_PROMOTER_IN_RESPONSE_TO_OXIDATIVE_STRESS	0.0113037	0.583053	0.38073	-1.81785	11	OE
290	HP_DEHYDRATION	0.0113477	0.583053	0.38073	1.46032	93	OE
291	GOBP_POSITIVE_REGULATION_OF_MUSCLE_TISSUE_DEVELOPMENT	0.0113601	0.583053	0.38073	-1.6399	24	OE
292	GOBP_STRIATED_MUSCLE_CONTRACTION	0.0114026	0.583053	0.38073	-1.35528	170	OE
293	HP_ABNORMALITY_OF_THE_5TH_METACARPAL	0.0114164	0.583053	0.38073	1.64562	15	OE
294	GOBP_T_HELPER_1_CELL_CYTOKINE_PRODUCTION	0.0115524	0.586805	0.38073	1.57648	8	OE
295	GOBP_CELL_PROLIFERATION_IN_FOREBRAIN	0.0115975	0.586805	0.38073	-1.72834	23	OE
296	GOMF_PASSIVE_TRANSMEMBRANE_TRANSPORTER_ACTIVITY	0.0116075	0.586805	0.38073	1.28637	473	OE
297	GOBP_INTRACILIARY_TRANSPORT_INVOLVED_IN_CILIUM_ASSEMBLY	0.0116943	0.589202	0.38073	-1.77168	7	OE
298	GOBP_DEPYRIMIDINATION	0.0117811	0.589348	0.38073	1.575	8	OE
299	HP_ABNORMAL_PAROTID_GLAND_MORPHOLOGY	0.0118064	0.589348	0.38073	-1.8152	10	OE
300	HP_ABNORMAL_NUMBER_OF_PERMANENT_TEETH	0.0118153	0.589348	0.38073	-1.71173	26	OE
301	HP_LARGE_FOREHEAD	0.0120928	0.600272	0.38073	1.58938	21	OE
302	HP_CYSTIC_RENAL_DYSPLASIA	0.0121145	0.600272	0.38073	1.58134	7	OE
303	GOMF_BETA_2_MICROGLOBULIN_BINDING	0.0122991	0.60688	0.38073	-1.7691	8	OE
304	GOBP_EMBRYONIC_PLACENTA_MORPHOGENESIS	0.0123681	0.60688	0.38073	-1.66989	27	OE
305	GOBP_PURKINJE_MYOCYTE_TO_VENTRICULAR_CARDIAC_MUSCLE_CELL_SIGNALING	0.0123731	0.60688	0.38073	-1.77632	6	OE
306	GOCC_SITE_OF_DNA_DAMAGE	0.0125728	0.60688	0.38073	1.43634	96	OE
307	GOMF_ACID_PHOSPHATASE_ACTIVITY	0.0125807	0.60688	0.38073	1.65577	9	OE
308	GOBP_DETOXIFICATION_OF_COPPER_ION	0.0126337	0.60688	0.38073	-1.71153	14	OE
309	HP_ERYTHROID_HYPOPLASIA	0.0126445	0.60688	0.38073	-1.70308	26	OE
310	GOBP_SOMATIC_DIVERSIFICATION_OF_IMMUNE_RECEPTORS_VIA_SOMATIC_MUTATION	0.012673	0.60688	0.38073	1.65917	13	OE
311	GOBP_PROTEIN_LOCALIZATION_TO_BASOLATERAL_PLASMA_MEMBRANE	0.0126961	0.60688	0.38073	1.56789	8	OE
312	HP_JUVENILE_MYELOMONOCYTIC_LEUKEMIA	0.0126961	0.60688	0.38073	1.56687	8	OE
313	GOMF_ISOMERASE_ACTIVITY	0.0126994	0.60688	0.38073	-1.3496	159	OE
314	HP_ABNORMALITY_OF_HEAD_BLOOD_VESSEL	0.0127346	0.60688	0.38073	1.53038	71	OE
315	HP_ABNORMALITY_OF_THE_MAXILLA	0.0128155	0.608796	0.38073	-1.4366	128	OE
316	HP_OLIGODONTIA	0.0129466	0.611883	0.38073	-1.52321	52	OE
317	GOCC_RUFFLE	0.013001	0.611883	0.38073	-1.34723	177	OE
318	HP_PERICARDIAL_EFFUSION	0.0130031	0.611883	0.38073	-1.60007	36	OE
319	GOBP_REGULATION_OF_CELLULAR_CARBOHYDRATE_METABOLIC_PROCESS	0.0131506	0.615097	0.38073	-1.40351	143	OE
320	GOBP_RRNA_BASE_METHYLATION	0.0131536	0.615097	0.38073	1.55296	8	OE
321	GOMF_MUTLALPHA_COMPLEX_BINDING	0.0132907	0.617645	0.38073	1.56396	7	OE
322	HP_PERIPHERAL_RETINAL_DEGENERATION	0.0132907	0.617645	0.38073	1.5624	7	OE
323	GOBP_RIBONUCLEOSIDE_DIPHOSPHATE_METABOLIC_PROCESS	0.0133739	0.619171	0.38073	-1.45899	110	OE
324	GOMF_MRNA_3_UTR_BINDING	0.0134582	0.619171	0.38073	-1.43013	91	OE
325	GOBP_REGULATION_OF_NEUTROPHIL_CHEMOTAXIS	0.0134627	0.619171	0.38073	1.56513	32	OE
326	GOBP_NEGATIVE_REGULATION_OF_P38MAPK_CASCADE	0.0135246	0.619171	0.38073	-1.75913	7	OE
327	GOBP_MEMBRANE_PROTEIN_ECTODOMAIN_PROTEOLYSIS	0.0136	0.619171	0.38073	-1.52255	47	OE
328	GOBP_REGULATION_OF_WNT_SIGNALING_PATHWAY_INVOLVED_IN_HEART_DEVELOPMENT	0.0136111	0.619171	0.38073	1.5485	8	OE
329	GOBP_AMEBOIDAL_TYPE_CELL_MIGRATION	0.0136132	0.619171	0.38073	-1.24856	413	OE
330	HP_ABNORMAL_INCISOR_MORPHOLOGY	0.0136825	0.619992	0.38073	-1.42656	90	OE
331	GOBP_REGULATION_OF_SECONDARY_HEART_FIELD_CARDIOBLAST_PROLIFERATION	0.0137141	0.619992	0.38073	1.6481	9	OE
332	HP_PROXIMAL_MUSCLE_WEAKNESS	0.01382	0.621699	0.38073	-1.36791	197	OE
333	GOBP_RESPIRATORY_CHAIN_COMPLEX_III_ASSEMBLY	0.0139408	0.621699	0.38073	1.64491	9	OE
334	HP_APLASIA_HYPOPLASIA_OF_THE_5TH_METACARPAL	0.0139408	0.621699	0.38073	1.64337	9	OE
335	GOCC_CATALYTIC_STEP_1_SPLICEOSOME	0.0139995	0.621699	0.38073	-1.75328	12	OE
336	GOMF_ALPHA_CATENIN_BINDING	0.0140552	0.621699	0.38073	-1.78265	10	OE
337	GOCC_PODOSOME	0.0140789	0.621699	0.38073	-1.62018	29	OE
338	GOCC_COPI_COATED_VESICLE_MEMBRANE	0.0141078	0.621699	0.38073	1.62655	18	OE
339	GOCC_POSTSYNAPTIC_MEMBRANE	0.0141094	0.621699	0.38073	1.33616	269	OE
340	GOCC_SPANNING_COMPONENT_OF_MEMBRANE	0.0141258	0.621699	0.38073	-1.7202	21	OE
341	GOBP_POSITIVE_REGULATION_OF_CHOLESTEROL_BIOSYNTHETIC_PROCESS	0.0142242	0.624196	0.38073	-1.75776	8	OE
342	GOBP_REGULATION_OF_MEMBRANE_REPOLARIZATION	0.0143041	0.625645	0.38073	-1.58745	33	OE
343	GOBP_KERATINOCYTE_DIFFERENTIATION	0.0143408	0.625645	0.38073	-1.37854	136	OE
344	GOBP_ANTIGEN_PROCESSING_AND_PRESENTATION_OF_EXOGENOUS_PEPTIDE_ANTIGEN_VIA_MHC_CLASS_I	0.0144381	0.628057	0.38073	-1.75219	8	OE
345	HP_ABNORMAL_URINE_MAGNESIUM_CONCENTRATION	0.0144991	0.628884	0.38073	-1.78935	11	OE
346	GOCC_CONTRACTILE_FIBER	0.0145997	0.630229	0.38073	-1.34348	236	OE
347	GOMF_FOUR_WAY_JUNCTION_DNA_BINDING	0.0146144	0.630229	0.38073	1.62858	17	OE
348	GOBP_SOFT_PALATE_DEVELOPMENT	0.0147176	0.631275	0.38073	1.59224	5	OE
349	GOCC_PLATELET_DENSE_TUBULAR_NETWORK	0.0147274	0.631275	0.38073	-1.78506	11	OE
350	GOBP_EPHRIN_RECEPTOR_SIGNALING_PATHWAY	0.0147652	0.631275	0.38073	1.5193	51	OE
351	GOBP_LEUCINE_METABOLIC_PROCESS	0.0148659	0.631401	0.38073	-1.74627	8	OE
352	HP_ELBOW_ANKYLOSIS	0.0148659	0.631401	0.38073	-1.74697	8	OE
353	HP_CERVICAL_LYMPHADENOPATHY	0.0149065	0.631401	0.38073	-1.7749	5	OE
354	GOBP_NEGATIVE_REGULATION_OF_HISTONE_DEACETYLATION	0.0149369	0.631401	0.38073	1.55343	6	OE
355	HP_FRAGILE_NAILS	0.0151421	0.63827	0.38073	-1.58132	32	OE
356	GOBP_PROGRAMMED_CELL_DEATH_INVOLVED_IN_CELL_DEVELOPMENT	0.0153645	0.640752	0.38073	1.63537	13	OE
357	HP_MYOPATHY	0.0153892	0.640752	0.38073	-1.28008	304	OE
358	GOBP_PSEUDOPODIUM_ORGANIZATION	0.0154041	0.640752	0.38073	1.60641	14	OE
359	GOBP_NEGATIVE_REGULATION_BY_HOST_OF_VIRAL_GENOME_REPLICATION	0.0154077	0.640752	0.38073	1.55245	7	OE
360	HP_CLUBBING_OF_FINGERS	0.0154151	0.640752	0.38073	-1.57538	33	OE
361	HP_ATROPHIC_SCARS	0.015462	0.640924	0.38073	-1.56303	36	OE
362	HP_MILIA	0.0155881	0.644367	0.38073	-1.75512	19	OE
363	HP_ACCELERATED_ATHEROSCLEROSIS	0.0157618	0.64875	0.352488	-1.75022	7	OE
364	GOMF_FIBROBLAST_GROWTH_FACTOR_BINDING	0.0158403	0.64875	0.352488	-1.68273	23	OE
365	GOBP_CANONICAL_WNT_SIGNALING_PATHWAY_INVOLVED_IN_OSTEOBLAST_DIFFERENTIATION	0.0158682	0.64875	0.352488	-1.76978	5	OE
366	HP_HYPOHIDROSIS	0.0159634	0.64875	0.352488	-1.44331	70	OE
367	GOMF_OXIDOREDUCTASE_ACTIVITY_ACTING_ON_PAIRED_DONORS_WITH_INCORPORATION_OR_REDUCTION_OF_MOLECULAR_OXYGEN_REDUCED_ASCORBATE_AS_ONE_DONOR_AND_INCORPORATION_OF_ONE_ATOM_OF_OXYGEN	0.0161366	0.64875	0.352488	1.50651	4	OE
368	HP_RENAL_CELL_CARCINOMA	0.0161459	0.64875	0.352488	-1.43909	70	OE
369	HP_MUSCULAR_DYSTROPHY	0.016169	0.64875	0.352488	-1.45592	80	OE
370	HP_SCLEROSIS_OF_HAND_BONE	0.0162149	0.64875	0.352488	-1.76713	9	OE
371	GOBP_NEGATIVE_REGULATION_OF_MATRIX_METALLOPEPTIDASE_SECRETION	0.0162555	0.64875	0.352488	1.3233	1	OE
372	GOBP_SKIN_MORPHOGENESIS	0.0162758	0.64875	0.352488	-1.73392	12	OE
373	GOBP_SKELETAL_MUSCLE_FIBER_DIFFERENTIATION	0.0163708	0.64875	0.352488	1.54999	6	OE
374	GOBP_NUCLEOSIDE_PHOSPHATE_CATABOLIC_PROCESS	0.0164475	0.64875	0.352488	1.45947	82	OE
375	HP_ABNORMAL_RENAL_PELVIS_MORPHOLOGY	0.0164519	0.64875	0.352488	1.36478	213	OE
376	GOBP_BRANCHING_INVOLVED_IN_LABYRINTHINE_LAYER_MORPHOGENESIS	0.0165537	0.64875	0.352488	-1.71085	13	OE
377	GOBP_SEMICIRCULAR_CANAL_MORPHOGENESIS	0.0165839	0.64875	0.352488	1.54181	7	OE
378	GOBP_REGULATION_OF_MICROTUBULE_BINDING	0.0166107	0.64875	0.352488	1.61232	10	OE
379	GOCC_RNA_POLYMERASE_II_TRANSCRIPTION_REGULATOR_COMPLEX	0.0166653	0.64875	0.352488	-1.323	227	OE
380	HP_INCREASED_CONNECTIVE_TISSUE	0.0166748	0.64875	0.352488	-1.52547	30	OE
381	GOBP_POSITIVE_REGULATION_OF_PSEUDOPODIUM_ASSEMBLY	0.0167103	0.64875	0.352488	1.62398	13	OE
382	HP_ORAL_MUCOSAL_BLISTERS	0.0167311	0.64875	0.352488	-1.72981	12	OE
383	GOBP_POSITIVE_REGULATION_OF_FATTY_ACID_METABOLIC_PROCESS	0.0167927	0.64875	0.352488	1.53962	37	OE
384	GOBP_RESPONSE_TO_HEAT	0.0168642	0.64875	0.352488	-1.42945	104	OE
385	GOBP_POSITIVE_REGULATION_OF_LAMELLIPODIUM_ASSEMBLY	0.0168846	0.64875	0.352488	1.55844	28	OE
386	GOCC_CALCIUM_AND_CALMODULIN_DEPENDENT_PROTEIN_KINASE_COMPLEX	0.0169069	0.64875	0.352488	1.57949	5	OE
387	HP_POOR_HEAD_CONTROL	0.0169244	0.64875	0.352488	-1.32055	187	OE
388	GOBP_REGULATION_OF_T_CIRCLE_FORMATION	0.0169263	0.64875	0.352488	-1.74366	6	OE
389	GOBP_POSITIVE_REGULATION_OF_CELLULAR_EXTRAVASATION	0.0169511	0.64875	0.352488	1.61109	18	OE
390	HP_SENILE_PLAQUES	0.0169587	0.64875	0.352488	-1.72612	12	OE
391	GOBP_REGULATION_OF_DNA_TEMPLATED_TRANSCRIPTION_INITIATION	0.016991	0.64875	0.352488	-1.45871	55	OE
392	GOMF_FIBROBLAST_GROWTH_FACTOR_ACTIVATED_RECEPTOR_ACTIVITY	0.0170222	0.64875	0.352488	-1.76152	5	OE
393	HP_HYPOKETOTIC_HYPOGLYCEMIA	0.01707	0.64875	0.352488	1.61264	15	OE
394	GOBP_MAINTENANCE_OF_BLOOD_BRAIN_BARRIER	0.0170815	0.64875	0.352488	-1.56482	33	OE
395	HP_PULMONARY_CYST	0.0172624	0.651442	0.352488	-1.73367	20	OE
396	GOCC_PERIKARYON	0.0173998	0.651442	0.352488	1.40575	151	OE
397	GOMF_PEPTIDE_RECEPTOR_ACTIVITY	0.0174193	0.651442	0.352488	1.39153	150	OE
398	GOBP_REGULATION_OF_HEART_RATE	0.0174219	0.651442	0.352488	-1.40999	101	OE
399	GOBP_REGULATION_OF_MITOCHONDRIAL_GENE_EXPRESSION	0.0174417	0.651442	0.352488	-1.60673	28	OE
400	GOMF_INTERMEDIATE_FILAMENT_BINDING	0.0174425	0.651442	0.352488	-1.70256	13	OE
401	HP_SPARSE_EYELASHES	0.017484	0.651442	0.352488	-1.43393	64	OE
402	GOMF_EXORIBONUCLEASE_ACTIVITY	0.01756	0.651442	0.352488	1.51977	43	OE
403	GOBP_POSITIVE_REGULATION_OF_ENDOTHELIAL_CELL_CHEMOTAXIS	0.0176608	0.651442	0.352488	-1.72685	15	OE
404	GOBP_ZINC_ION_TRANSPORT	0.0177032	0.651442	0.352488	1.55057	28	OE
405	GOMF_EPHRIN_RECEPTOR_BINDING	0.0177032	0.651442	0.352488	1.54937	28	OE
406	HP_ADIPOSE_TISSUE_LOSS	0.0177032	0.651442	0.352488	1.5494	28	OE
407	GOCC_PHAGOCYTIC_VESICLE	0.0177183	0.651442	0.352488	-1.37332	135	OE
408	GOBP_PROTEIN_REFOLDING	0.0178107	0.652183	0.352488	-1.68261	21	OE
409	GOBP_DIACYLGLYCEROL_METABOLIC_PROCESS	0.0178347	0.652183	0.352488	1.56114	26	OE
410	GOBP_HEART_TRABECULA_FORMATION	0.0178692	0.652183	0.352488	-1.66767	14	OE
411	GOBP_PYRIMIDINE_DEOXYRIBONUCLEOTIDE_METABOLIC_PROCESS	0.0179737	0.653182	0.352488	1.55335	24	OE
412	HP_PSEUDOHYPOPARATHYROIDISM	0.0179839	0.653182	0.352488	-1.74947	5	OE
413	GOCC_OUTER_MITOCHONDRIAL_MEMBRANE_PROTEIN_COMPLEX	0.0182318	0.659312	0.352488	-1.67228	22	OE
414	GOCC_CD40_RECEPTOR_COMPLEX	0.0182583	0.659312	0.352488	1.61186	11	OE
415	HP_PARAPARESIS	0.0184259	0.659312	0.352488	-1.42671	77	OE
416	GOBP_REGULATION_OF_MITOCHONDRIAL_MRNA_STABILITY	0.0184657	0.659312	0.352488	1.53603	7	OE
417	HP_ROTARY_NYSTAGMUS	0.0185047	0.659312	0.352488	1.60969	13	OE
418	HP_AGENESIS_OF_INCISOR	0.0185404	0.659312	0.352488	-1.5922	28	OE
419	GOBP_REGULATION_OF_B_CELL_DIFFERENTIATION	0.0185424	0.659312	0.352488	-1.50781	30	OE
420	HP_ALOPECIA_OF_SCALP	0.0185424	0.659312	0.352488	-1.50531	30	OE
421	GOCC_CARBOXY_TERMINAL_DOMAIN_PROTEIN_KINASE_COMPLEX	0.0185492	0.659312	0.352488	-1.75235	17	OE
422	GOBP_PHOSPHAGEN_METABOLIC_PROCESS	0.0187011	0.662171	0.352488	-1.5987	4	OE
423	GOMF_STEROID_DEHYDROGENASE_ACTIVITY_ACTING_ON_THE_CH_OH_GROUP_OF_DONORS_NAD_OR_NADP_AS_ACCEPTOR	0.0188092	0.662171	0.352488	-1.50149	30	OE
424	GOBP_REGULATION_OF_GLUCOSYLCERAMIDASE_ACTIVITY	0.0188238	0.662171	0.352488	-1.46739	2	OE
425	HP_HYPOAUTOFLUORESCENT_RETINAL_LESION	0.018853	0.662171	0.352488	1.56067	5	OE
426	HP_ACNE	0.0188641	0.662171	0.352488	-1.41498	57	OE
427	GOMF_GABA_GATED_CHLORIDE_ION_CHANNEL_ACTIVITY	0.0189533	0.662171	0.352488	1.60647	13	OE
428	GOBP_RENAL_WATER_HOMEOSTASIS	0.0189763	0.662171	0.352488	-1.69816	20	OE
429	GOBP_CHLORIDE_TRANSPORT	0.0190156	0.662171	0.352488	1.4218	111	OE
430	GOBP_POSITIVE_REGULATION_OF_TELOMERE_CAPPING	0.0190279	0.662171	0.352488	-1.74473	17	OE
431	HP_FEMALE_PSEUDOHERMAPHRODITISM	0.0191714	0.665616	0.352488	1.52961	7	OE
432	GOBP_MONOUBIQUITINATED_PROTEIN_DEUBIQUITINATION	0.0193644	0.670671	0.352488	-1.52312	34	OE
433	HP_HYPOCHLOREMIA	0.0194066	0.670671	0.352488	1.52931	7	OE
434	HP_ALOPECIA_TOTALIS	0.0196644	0.672803	0.352488	-1.69549	13	OE
435	GOBP_CENTRAL_NERVOUS_SYSTEM_PROJECTION_NEURON_AXONOGENESIS	0.0196691	0.672803	0.352488	1.55033	26	OE
436	GOBP_SYNAPTIC_VESICLE_ENDOSOMAL_PROCESSING	0.0196973	0.672803	0.352488	-1.73946	9	OE
437	GOCC_PLATELET_DENSE_TUBULAR_NETWORK_MEMBRANE	0.0196973	0.672803	0.352488	-1.74004	9	OE
438	HP_ABNORMAL_LEFT_VENTRICLE_MORPHOLOGY	0.01973	0.672803	0.352488	-1.39189	100	OE
439	HP_UNDETECTABLE_VISUAL_EVOKED_POTENTIALS	0.0197854	0.672803	0.352488	-1.71475	8	OE
440	GOBP_NEGATIVE_REGULATION_OF_NUCLEAR_TRANSCRIBED_MRNA_CATABOLIC_PROCESS_NONSENSE_MEDIATED_DECAY	0.0198293	0.672803	0.352488	-1.72465	7	OE
441	GOMF_RDNA_BINDING	0.0198343	0.672803	0.352488	1.62113	9	OE
442	GOBP_PHOSPHOLIPID_EFFLUX	0.0198866	0.672803	0.352488	-1.69227	13	OE
443	GOBP_REGULATION_OF_VENTRICULAR_CARDIAC_MUSCLE_CELL_ACTION_POTENTIAL	0.0199179	0.672803	0.352488	-1.70177	12	OE
444	GOBP_TRANSLATIONAL_ELONGATION	0.0200284	0.674423	0.352488	-1.45514	52	OE
445	HP_PROXIMAL_UPPER_LIMB_AMYOTROPHY	0.020127	0.674423	0.352488	-1.74791	10	OE
446	GOBP_NITRIC_OXIDE_MEDIATED_SIGNAL_TRANSDUCTION	0.0201367	0.674423	0.352488	-1.61779	27	OE
447	GOBP_SODIUM_ION_TRANSMEMBRANE_TRANSPORT	0.0201462	0.674423	0.352488	1.37815	173	OE
448	GOCC_PHOSPHATASE_COMPLEX	0.0204856	0.681843	0.352488	-1.46143	50	OE
449	GOMF_APOLIPOPROTEIN_RECEPTOR_BINDING	0.0204916	0.681843	0.352488	-1.72627	6	OE
450	HP_ABNORMAL_CIRCULATING_GLUTAMINE_FAMILY_AMINO_ACID_CONCENTRATION	0.0205129	0.681843	0.352488	-1.64951	21	OE
451	GOMF_TUMOR_NECROSIS_FACTOR_RECEPTOR_SUPERFAMILY_BINDING	0.0207444	0.681843	0.352488	1.48205	49	OE
452	GOBP_DEVELOPMENTAL_CELL_GROWTH	0.0207606	0.681843	0.352488	-1.32792	218	OE
453	GOBP_NEUROINFLAMMATORY_RESPONSE	0.0207731	0.681843	0.352488	1.51606	38	OE
454	GOCC_FLEMMING_BODY	0.0208015	0.681843	0.352488	1.49358	36	OE
455	HP_ABNORMALITY_OF_THE_UPPER_ARM	0.0208491	0.681843	0.352488	-1.41364	65	OE
456	GOBP_GAMMA_AMINOBUTYRIC_ACID_SECRETION	0.020914	0.681843	0.352488	1.59867	11	OE
457	GOBP_REGULATION_OF_PROTEIN_LOCALIZATION_TO_CILIUM	0.020914	0.681843	0.352488	1.59699	11	OE
458	HP_SYNOSTOSIS_OF_CARPALS_TARSALS	0.0209831	0.681843	0.352488	-1.52041	44	OE
459	GOCC_SITE_OF_DOUBLE_STRAND_BREAK	0.0209919	0.681843	0.352488	1.48873	73	OE
460	GOBP_POSITIVE_REGULATION_OF_TRANSLATION_IN_RESPONSE_TO_STRESS	0.0210515	0.681843	0.352488	-1.71576	7	OE
461	HP_APLASIA_CUTIS_CONGENITA_ON_TRUNK_OR_LIMBS	0.0210689	0.681843	0.352488	-1.72884	5	OE
462	GOBP_INTRINSIC_APOPTOTIC_SIGNALING_PATHWAY_BY_P53_CLASS_MEDIATOR	0.0210843	0.681843	0.352488	-1.39908	76	OE
463	HP_ABNORMALITY_OF_THE_PALM	0.0210968	0.681843	0.352488	-1.21249	455	OE
464	GOMF_VITAMIN_D_RECEPTOR_BINDING	0.0212166	0.683035	0.352488	-1.70785	15	OE
465	HP_ABNORMAL_PULMONARY_INTERSTITIAL_MORPHOLOGY	0.0212791	0.683035	0.352488	-1.33095	153	OE
466	GOCC_LAMELLIPODIUM	0.0213191	0.683035	0.352488	-1.33778	197	OE
467	GOBP_FATTY_ACID_TRANSMEMBRANE_TRANSPORT	0.0213256	0.683035	0.352488	1.59681	18	OE
468	GOBP_POSITIVE_REGULATION_OF_NEUTROPHIL_MIGRATION	0.021362	0.683035	0.352488	1.51307	32	OE
469	HP_MIDLINE_DEFECT_OF_THE_NOSE	0.021419	0.683308	0.352488	1.56855	15	OE
470	GOBP_RESPONSE_TO_VITAMIN_E	0.0214762	0.683308	0.352488	-1.74153	10	OE
471	GOBP_INNATE_IMMUNE_RESPONSE_ACTIVATING_SIGNAL_TRANSDUCTION	0.0215075	0.683308	0.352488	1.57186	27	OE
472	GOBP_EMBRYO_IMPLANTATION	0.0216974	0.683451	0.352488	-1.39795	54	OE
473	GOBP_INTRINSIC_APOPTOTIC_SIGNALING_PATHWAY_IN_RESPONSE_TO_OXIDATIVE_STRESS	0.0216974	0.683451	0.352488	-1.45147	45	OE
474	GOBP_L_SERINE_METABOLIC_PROCESS	0.0217011	0.683451	0.352488	-1.73886	10	OE
475	GOBP_LIVER_MORPHOGENESIS	0.0217642	0.683451	0.352488	-1.62927	23	OE
476	GOMF_COPPER_ION_TRANSMEMBRANE_TRANSPORTER_ACTIVITY	0.0218421	0.683451	0.352488	-1.72006	5	OE
477	HP_CEREBRAL_AMYLOID_ANGIOPATHY	0.0218421	0.683451	0.352488	-1.72227	5	OE
478	GOBP_DIACYLGLYCEROL_BIOSYNTHETIC_PROCESS	0.0218744	0.683451	0.352488	1.60947	9	OE
479	GOBP_PROTEIN_LOCALIZATION_TO_PHAGOPHORE_ASSEMBLY_SITE	0.0219	0.683451	0.352488	-1.72456	17	OE
480	HP_ABNORMAL_MIDDLE_PHALANX_MORPHOLOGY_OF_THE_HAND	0.021923	0.683451	0.352488	-1.45915	56	OE
481	GOBP_POLARIZED_EPITHELIAL_CELL_DIFFERENTIATION	0.0220809	0.684486	0.352488	-1.62555	26	OE
482	GOBP_POSITIVE_REGULATION_OF_CHROMOSOME_ORGANIZATION	0.0221351	0.684486	0.352488	-1.41309	87	OE
483	HP_DIASTEMA	0.0221594	0.684486	0.352488	-1.66887	20	OE
484	GOBP_BASE_EXCISION_REPAIR_AP_SITE_FORMATION	0.0222748	0.684486	0.352488	1.61304	12	OE
485	GOBP_POSITIVE_REGULATION_OF_CHROMATIN_BINDING	0.0222748	0.684486	0.352488	1.55779	14	OE
486	GOMF_PHOSPHATIDYLINOSITOL_MONOPHOSPHATE_PHOSPHATASE_ACTIVITY	0.0223138	0.684486	0.352488	1.56064	19	OE
487	HP_DEVIATION_OF_THE_THUMB	0.0223858	0.684486	0.352488	-1.53627	38	OE
488	GOBP_RESPONSE_TO_NERVE_GROWTH_FACTOR	0.0223926	0.684486	0.352488	-1.45579	47	OE
489	GOBP_REGULATION_OF_LIPID_METABOLIC_PROCESS	0.0224187	0.684486	0.352488	1.32113	320	OE
490	GOBP_SHORT_TERM_MEMORY	0.0224632	0.684486	0.352488	1.58578	11	OE
491	HP_RETINAL_VEIN_OCCLUSION	0.0225019	0.684486	0.352488	1.54588	5	OE
492	GOBP_EMBRYONIC_PLACENTA_DEVELOPMENT	0.0225378	0.684486	0.352488	-1.4013	88	OE
493	GOBP_REGULATION_OF_CARBOHYDRATE_CATABOLIC_PROCESS	0.0225517	0.684486	0.352488	-1.46991	53	OE
494	HP_MITRAL_STENOSIS	0.0225966	0.684486	0.352488	-1.71299	19	OE
495	GOBP_NEURON_PROJECTION_EXTENSION	0.0227503	0.68729	0.352488	-1.28919	171	OE
496	GOCC_SERINE_TYPE_ENDOPEPTIDASE_COMPLEX	0.0227811	0.68729	0.352488	1.60484	9	OE
497	HP_PANCREATIC_ISLET_CELL_HYPERPLASIA	0.0229419	0.68971	0.352488	1.61015	12	OE
498	HP_ABNORMAL_FINGERNAIL_MORPHOLOGY	0.0229542	0.68971	0.352488	-1.31215	190	OE
499	GOCC_WNT_SIGNALOSOME	0.0229996	0.68971	0.352488	-1.66048	13	OE
500	GOBP_MAINTENANCE_OF_PROTEIN_LOCATION_IN_NUCLEUS	0.023052	0.6899	0.352488	-1.6221	23	OE
501	HP_AGENESIS_OF_CENTRAL_INCISOR	0.0231047	0.690098	0.352488	-1.62464	14	OE
502	HP_ANKYLOSIS	0.0233837	0.695792	0.352488	-1.65848	20	OE
503	HP_ABNORMALITY_OF_THE_DISTAL_PHALANX_OF_THE_5TH_FINGER	0.0233884	0.695792	0.352488	-1.70922	5	OE
504	HP_ABNORMALITY_OF_SKIN_ADNEXA_PHYSIOLOGY	0.0235473	0.69913	0.352488	-1.31519	201	OE
505	HP_HYPERCHLORIDURIA	0.0237182	0.699328	0.352488	1.54169	5	OE
506	HP_ECTODERMAL_DYSPLASIA	0.0237591	0.699328	0.352488	-1.56547	28	OE
507	GOBP_ATRIOVENTRICULAR_VALVE_FORMATION	0.02386	0.699328	0.352488	-1.68016	8	OE
508	GOMF_DNA_BINDING_TRANSCRIPTION_FACTOR_BINDING	0.0239478	0.699328	0.352488	-1.19734	464	OE
509	GOBP_POLY_A_PLUS_MRNA_EXPORT_FROM_NUCLEUS	0.0239522	0.699328	0.352488	-1.63049	21	OE
510	GOBP_BLOOD_VESSEL_ENDOTHELIAL_CELL_MIGRATION	0.0239997	0.699328	0.352488	-1.32917	115	OE
511	GOMF_CROSSOVER_JUNCTION_ENDODEOXYRIBONUCLEASE_ACTIVITY	0.0240726	0.699328	0.352488	-1.70445	6	OE
512	GOCC_CELL_BODY_MEMBRANE	0.0240967	0.699328	0.352488	1.52741	31	OE
513	GOBP_REGULATION_OF_EXCITATORY_SYNAPSE_ASSEMBLY	0.0241187	0.699328	0.352488	1.57403	13	OE
514	HP_SCLEROSIS_OF_SKULL_BASE	0.0241187	0.699328	0.352488	1.56685	13	OE
515	GOBP_REACTIVE_NITROGEN_SPECIES_METABOLIC_PROCESS	0.024156	0.699328	0.352488	-1.4022	74	OE
516	HP_PATCHY_PALMOPLANTAR_HYPERKERATOSIS	0.0241615	0.699328	0.352488	-1.69976	5	OE
517	HP_PROMINENCE_OF_THE_PREMAXILLA	0.0241615	0.699328	0.352488	-1.70083	5	OE
518	GOBP_CONVERGENT_EXTENSION_INVOLVED_IN_GASTRULATION	0.0242786	0.70136	0.352488	-1.70938	9	OE
519	GOMF_PROTEIN_PHOSPHATASE_ACTIVATOR_ACTIVITY	0.0244471	0.704512	0.352488	-1.70329	16	OE
520	HP_DYSTROPHIC_FINGERNAILS	0.0244818	0.704512	0.352488	-1.51316	32	OE
521	GOCC_SAGA_COMPLEX	0.0246079	0.705947	0.352488	-1.64598	20	OE
522	GOBP_NADPH_OXIDATION	0.024626	0.705947	0.352488	-1.56456	4	OE
523	GOBP_REGULATION_OF_GLUCOSE_METABOLIC_PROCESS	0.0247307	0.70759	0.352488	-1.39197	117	OE
524	GOBP_REGULATION_OF_RETROGRADE_PROTEIN_TRANSPORT_ER_TO_CYTOSOL	0.0250203	0.712889	0.352488	1.55528	13	OE
525	GOBP_SNO_S_RNA_PROCESSING	0.0251692	0.712889	0.352488	1.5541	14	OE
526	GOBP_REGULATION_OF_SEQUESTERING_OF_ZINC_ION	0.0251802	0.712889	0.352488	1.53728	5	OE
527	GOBP_CHEMICAL_HOMEOSTASIS_WITHIN_A_TISSUE	0.0252555	0.712889	0.352488	-1.70082	17	OE
528	GOBP_MITOCHONDRIAL_ACETYL_COA_BIOSYNTHETIC_PROCESS_FROM_PYRUVATE	0.0253212	0.712889	0.352488	-1.69072	5	OE
529	GOCC_MCRD_MEDIATED_MRNA_STABILITY_COMPLEX	0.0253212	0.712889	0.352488	-1.68856	5	OE
530	GOCC_MMXD_COMPLEX	0.0253212	0.712889	0.352488	-1.69273	5	OE
531	GOCC_SEC61_TRANSLOCON_COMPLEX	0.0253212	0.712889	0.352488	-1.69226	5	OE
532	HP_ABNORMAL_MITOCHONDRIAL_MORPHOLOGY	0.0253449	0.712889	0.352488	-1.63628	20	OE
533	HP_ABNORMAL_CIRCULATING_METHIONINE_CONCENTRATION	0.0253923	0.712889	0.352488	-1.60309	14	OE
534	GOBP_ANTIGEN_PROCESSING_AND_PRESENTATION_OF_ENDOGENOUS_PEPTIDE_ANTIGEN_VIA_MHC_CLASS_I_VIA_ER_PATHWAY	0.0255478	0.715386	0.352488	-1.68176	7	OE
535	GOMF_PHOSPHATIDYLINOSITOL_3_5_BISPHOSPHATE_3_PHOSPHATASE_ACTIVITY	0.0255768	0.715386	0.352488	1.57042	11	OE
536	HP_APLASIA_CUTIS_CONGENITA	0.0259565	0.72465	0.352488	-1.51347	38	OE
537	GOCC_SERINE_TYPE_PEPTIDASE_COMPLEX	0.0260216	0.72492	0.352488	1.56601	11	OE
538	GOCC_EXORIBONUCLEASE_COMPLEX	0.026063	0.72492	0.352488	1.56771	20	OE
539	GOBP_PHOSPHORYLATION_OF_RNA_POLYMERASE_II_C_TERMINAL_DOMAIN	0.0261256	0.725313	0.352488	-1.6425	13	OE
540	GOBP_REGULATION_OF_NEUTROPHIL_EXTRAVASATION	0.0261968	0.725944	0.352488	1.58687	9	OE
541	HP_ABNORMAL_BLISTERING_OF_THE_SKIN	0.0263629	0.72785	0.352488	-1.36389	100	OE
542	GOMF_CHOLINE_TRANSMEMBRANE_TRANSPORTER_ACTIVITY	0.0263653	0.72785	0.352488	-1.67919	7	OE
543	GOBP_TISSUE_MIGRATION	0.0264116	0.72785	0.352488	-1.23898	301	OE
544	GOMF_EPHRIN_RECEPTOR_ACTIVITY	0.0266465	0.731793	0.352488	1.54252	19	OE
545	GOCC_NONHOMOLOGOUS_END_JOINING_COMPLEX	0.0266524	0.731793	0.352488	1.58418	9	OE
546	GOBP_CENTROMERIC_SISTER_CHROMATID_COHESION	0.0267648	0.732191	0.352488	-1.65696	12	OE
547	GOBP_POSITIVE_REGULATION_OF_PROTEIN_SUMOYLATION	0.0267648	0.732191	0.352488	-1.6571	12	OE
548	GOMF_PEPTIDASE_REGULATOR_ACTIVITY	0.026824	0.732472	0.287857	1.32742	224	OE
549	GOBP_MONOSACCHARIDE_BIOSYNTHETIC_PROCESS	0.0269444	0.734419	0.352488	-1.40536	84	OE
550	GOBP_CARDIAC_MUSCLE_CELL_ACTION_POTENTIAL_INVOLVED_IN_CONTRACTION	0.0270534	0.73605	0.352488	-1.43388	50	OE
551	GOBP_PHOSPHATIDYLINOSITOL_BIOSYNTHETIC_PROCESS	0.0271314	0.736833	0.352488	1.41585	131	OE
552	GOBP_POSITIVE_REGULATION_OF_TRANSLATION_IN_RESPONSE_TO_ENDOPLASMIC_RETICULUM_STRESS	0.0272541	0.738035	0.352488	-1.6811	5	OE
553	GOBP_REGULATION_OF_SKELETAL_MUSCLE_CELL_PROLIFERATION	0.0272743	0.738035	0.352488	1.54291	13	OE
554	HP_PALMAR_PITS	0.0273407	0.738494	0.352488	-1.68881	9	OE
555	GOBP_REGULATION_OF_RESPONSE_TO_CYTOKINE_STIMULUS	0.027427	0.738529	0.352488	-1.25083	160	OE
556	HP_ANAL_ATRESIA	0.0274455	0.738529	0.352488	1.37123	132	OE
557	GOBP_PML_BODY_ORGANIZATION	0.0276536	0.738529	0.352488	-1.68757	6	OE
558	HP_CUTANEOUS_PHOTOSENSITIVITY	0.027675	0.738529	0.352488	-1.39653	83	OE
559	GOBP_REGULATION_OF_GLYCOLYTIC_PROCESS	0.0277221	0.738529	0.352488	-1.48162	44	OE
560	HP_CONJUNCTIVAL_HAMARTOMA	0.0277647	0.738529	0.352488	-1.68748	11	OE
561	HP_HYPERHOMOCYSTINEMIA	0.0277647	0.738529	0.352488	-1.68319	11	OE
562	GOBP_UBIQUITIN_DEPENDENT_PROTEIN_CATABOLIC_PROCESS_VIA_THE_C_END_DEGRON_RULE_PATHWAY	0.0277781	0.738529	0.352488	-1.68246	9	OE
563	GOBP_PYRIMIDINE_NUCLEOTIDE_CATABOLIC_PROCESS	0.0277861	0.738529	0.352488	1.55831	20	OE
564	HP_GANGRENE	0.0279135	0.740311	0.352488	-1.40601	52	OE
565	HP_ABNORMAL_CIRCULATING_PROTEINOGENIC_AMINO_ACID_DERIVATIVE_CONCENTRATION	0.0279521	0.740311	0.352488	-1.42301	47	OE
566	GOCC_LUMENAL_SIDE_OF_ENDOPLASMIC_RETICULUM_MEMBRANE	0.0280516	0.740944	0.352488	-1.5544	25	OE
567	HP_DIFFUSE_PALMOPLANTAR_HYPERKERATOSIS	0.028159	0.740944	0.352488	-1.66312	8	OE
568	HP_ABNORMALITY_OF_PRIMARY_TEETH	0.0281899	0.740944	0.352488	-1.3522	69	OE
569	GOBP_COCHLEA_DEVELOPMENT	0.0282146	0.740944	0.352488	1.49081	48	OE
570	GOBP_GDP_METABOLIC_PROCESS	0.0282236	0.740944	0.352488	-1.67711	11	OE
571	GOBP_REGULATION_OF_ACROSOME_REACTION	0.0283549	0.743086	0.352488	1.57118	18	OE
572	GOBP_PROTECTION_FROM_NATURAL_KILLER_CELL_MEDIATED_CYTOTOXICITY	0.0284493	0.744258	0.352488	-1.68399	6	OE
573	HP_ANEMIC_PALLOR	0.0285889	0.746603	0.352488	-1.65556	8	OE
574	GOMF_ATPASE_COUPLED_ION_TRANSMEMBRANE_TRANSPORTER_ACTIVITY	0.02873	0.747639	0.352488	1.56586	16	OE
575	GOMF_PHOSPHATASE_ACTIVATOR_ACTIVITY	0.028731	0.747639	0.352488	-1.5903	23	OE
576	GOBP_POSITIVE_REGULATION_OF_NUCLEASE_ACTIVITY	0.0288179	0.747639	0.352488	-1.65696	7	OE
577	HP_RENAL_HYPOPLASIA	0.0288311	0.747639	0.352488	1.39182	121	OE
578	GOBP_REGULATION_OF_PRO_B_CELL_DIFFERENTIATION	0.0290188	0.747639	0.352488	-1.65348	8	OE
579	GOBP_MICROTUBULE_BASED_TRANSPORT	0.0290684	0.747639	0.352488	-1.31066	196	OE
580	GOMF_NAADP_SENSITIVE_CALCIUM_RELEASE_CHANNEL_ACTIVITY	0.0290915	0.747639	0.352488	1.52846	5	OE
581	HP_BRANCHIAL_CYST	0.0290915	0.747639	0.352488	1.53144	5	OE
582	HP_GLIOMA	0.0291185	0.747639	0.352488	1.5165	44	OE
583	HP_MICROSCOPIC_HEMATURIA	0.0291621	0.747639	0.352488	1.5652	16	OE
584	GOCC_PICLN_SM_PROTEIN_COMPLEX	0.0292451	0.747639	0.352488	-1.68308	6	OE
585	GOMF_RRNA_BINDING	0.0292551	0.747639	0.352488	-1.36884	64	OE
586	GOMF_IRON_ION_BINDING	0.0294118	0.747639	0.282013	1.34162	146	OE
587	GOBP_REGULATION_OF_HIGH_DENSITY_LIPOPROTEIN_PARTICLE_CLEARANCE	0.0294401	0.747639	0.352488	-1.55329	4	OE
588	GOBP_RENAL_SYSTEM_PROCESS_INVOLVED_IN_REGULATION_OF_SYSTEMIC_ARTERIAL_BLOOD_PRESSURE	0.0294442	0.747639	0.352488	-1.50014	24	OE
589	GOMF_VOLTAGE_GATED_CATION_CHANNEL_ACTIVITY	0.0294785	0.747639	0.282013	1.34171	142	OE
590	HP_ABNORMALITY_OF_THE_MUSCULATURE_OF_THE_UPPER_ARM	0.0295098	0.747639	0.352488	-1.62805	12	OE
591	GOCC_MHC_CLASS_I_PROTEIN_COMPLEX	0.0295279	0.747639	0.352488	-1.67049	9	OE
592	GOCC_RNA_POLYMERASE_II_HOLOENZYME	0.0296666	0.749883	0.352488	-1.40399	73	OE
593	GOCC_CATALYTIC_STEP_2_SPLICEOSOME	0.029734	0.750321	0.352488	-1.39348	86	OE
594	GOMF_STRUCTURAL_CONSTITUENT_OF_MUSCLE	0.0298626	0.751033	0.352488	-1.47477	42	OE
595	HP_IMPAIRED_MASTICATION	0.0298626	0.751033	0.352488	-1.47614	42	OE
596	GOCC_RUFFLE_MEMBRANE	0.0299935	0.751631	0.352488	-1.36495	97	OE
597	GOBP_INTERMEDIATE_FILAMENT_BUNDLE_ASSEMBLY	0.0300442	0.751631	0.352488	-1.64438	7	OE
598	GOBP_REGULATION_OF_DENDRITE_DEVELOPMENT	0.0300481	0.751631	0.287857	1.403	97	OE
599	HP_SKIN_PLAQUE	0.0300873	0.751631	0.352488	-1.45866	34	OE
600	HP_PAPILLARY_RENAL_CELL_CARCINOMA	0.0303085	0.752134	0.352488	-1.64843	8	OE
601	HP_RED_HAIR	0.0303085	0.752134	0.352488	-1.64815	8	OE
602	GOCC_PERINUCLEOLAR_COMPARTMENT	0.0303467	0.752134	0.352488	-1.67362	5	OE
603	GOBP_NEGATIVE_REGULATION_OF_TYPE_I_INTERFERON_MEDIATED_SIGNALING_PATHWAY	0.0303588	0.752134	0.352488	-1.66694	19	OE
604	HP_ALBINISM	0.0303588	0.752134	0.352488	-1.666	19	OE
605	GOBP_IMMUNE_RESPONSE_INHIBITING_CELL_SURFACE_RECEPTOR_SIGNALING_PATHWAY	0.0304388	0.752837	0.352488	-1.67361	6	OE
606	GOBP_NEGATIVE_REGULATION_OF_ACTIN_FILAMENT_BUNDLE_ASSEMBLY	0.0305267	0.752837	0.352488	-1.54086	31	OE
607	GOMF_RNA_POLYMERASE_II_GENERAL_TRANSCRIPTION_INITIATION_FACTOR_ACTIVITY	0.0305381	0.752837	0.352488	-1.46514	37	OE
608	GOMF_OXIDOREDUCTION_DRIVEN_ACTIVE_TRANSMEMBRANE_TRANSPORTER_ACTIVITY	0.0307601	0.757063	0.352488	-1.38772	58	OE
609	GOBP_NEGATIVE_REGULATION_OF_CHEMOKINE_PRODUCTION	0.0308597	0.758268	0.352488	-1.57739	21	OE
610	GOMF_PHOSPHATIDYLINOSITOL_3_KINASE_REGULATOR_ACTIVITY	0.0309792	0.758789	0.352488	1.536	19	OE
611	HP_URETEROCELE	0.0309824	0.758789	0.352488	-1.56756	26	OE
612	GOBP_ANTIGEN_PROCESSING_AND_PRESENTATION_VIA_MHC_CLASS_IB	0.031038	0.75891	0.352488	-1.61314	13	OE
613	HP_SKIN_NODULE	0.0312367	0.762521	0.352488	-1.33796	100	OE
614	GOMF_UNFOLDED_PROTEIN_BINDING	0.0314746	0.767078	0.321776	-1.38122	110	OE
615	GOCC_POSTSYNAPTIC_DENSITY_MEMBRANE	0.0316302	0.768421	0.282013	1.43239	88	OE
616	GOBP_IODIDE_TRANSPORT	0.0316324	0.768421	0.321776	-1.67027	6	OE
617	GOBP_PROTEIN_INSERTION_INTO_ER_MEMBRANE_BY_STOP_TRANSFER_MEMBRANE_ANCHOR_SEQUENCE	0.0318651	0.770813	0.321776	-1.68689	10	OE
618	GOCC_EMC_COMPLEX	0.0318651	0.770813	0.321776	-1.68689	10	OE
619	GOCC_NEURON_PROJECTION_MEMBRANE	0.0319285	0.770813	0.287857	1.47892	58	OE
620	GOBP_MUCOCILIARY_CLEARANCE	0.0320281	0.770813	0.321776	-1.64052	8	OE
621	HP_CONGENITAL_THROMBOCYTOPENIA	0.0320303	0.770813	0.321776	-1.66831	6	OE
622	GOMF_HISTONE_METHYLTRANSFERASE_ACTIVITY_H3_K36_SPECIFIC	0.032041	0.770813	0.321776	1.53981	10	OE
623	GOCC_INTRINSIC_COMPONENT_OF_POSTSYNAPTIC_MEMBRANE	0.0321417	0.770813	0.321776	1.37408	123	OE
624	HP_ELEVATED_PULMONARY_ARTERY_PRESSURE	0.032143	0.770813	0.321776	-1.37694	118	OE
625	GOMF_GATED_CHANNEL_ACTIVITY	0.0323591	0.771712	0.257206	1.27299	336	OE
626	GOMF_ELECTRON_TRANSFER_ACTIVITY	0.0323936	0.771712	0.321776	-1.37693	110	OE
627	GOBP_RESPONSE_TO_STILBENOID	0.0324026	0.771712	0.321776	-1.5374	4	OE
628	GOBP_PRIMITIVE_HEMOPOIESIS	0.032458	0.771712	0.321776	-1.63302	8	OE
629	GOBP_NATURAL_KILLER_CELL_MEDIATED_IMMUNE_RESPONSE_TO_TUMOR_CELL	0.0324892	0.771712	0.321776	1.53945	10	OE
630	HP_ABNORMAL_BRONCHUS_MORPHOLOGY	0.0324899	0.771712	0.321776	-1.24231	156	OE
631	GOMF_UBIQUITINATION_LIKE_MODIFICATION_DEPENDENT_PROTEIN_BINDING	0.0327124	0.77562	0.321776	-1.56288	14	OE
632	GOCC_ADHERENS_JUNCTION	0.0328183	0.77562	0.321776	-1.27394	170	OE
633	HP_INCREASED_SERUM_LACTATE	0.0328183	0.77562	0.321776	-1.26546	172	OE
634	GOBP_CELLULAR_RESPONSE_TO_CHEMICAL_STRESS	0.0329631	0.77562	0.321776	-1.22676	319	OE
635	GOBP_REGULATION_OF_MRNA_SPLICING_VIA_SPLICEOSOME	0.0330089	0.77562	0.321776	-1.33469	100	OE
636	GOBP_MEMBRANE_DISRUPTION_IN_ANOTHER_ORGANISM	0.0330307	0.77562	0.321776	1.55057	9	OE
637	GOBP_SEMICIRCULAR_CANAL_DEVELOPMENT	0.0330307	0.77562	0.321776	1.54885	9	OE
638	GOMF_TRANSCRIPTION_COACTIVATOR_ACTIVITY	0.0330691	0.77562	0.321776	-1.27727	265	OE
639	HP_PURE_RED_CELL_APLASIA	0.0332153	0.77783	0.321776	-1.56134	26	OE
640	HP_SPOTTY_HYPOPIGMENTATION	0.0333178	0.778012	0.321776	-1.63027	8	OE
641	HP_SELECTIVE_TOOTH_AGENESIS	0.0333397	0.778012	0.321776	-1.44118	37	OE
642	GOBP_ENDOPLASMIC_RETICULUM_CALCIUM_ION_HOMEOSTASIS	0.0333947	0.778012	0.321776	-1.51967	25	OE
643	GOBP_POSITIVE_REGULATION_OF_CELL_PROJECTION_ORGANIZATION	0.0334728	0.778012	0.252961	1.26477	333	OE
644	HP_ADDUCTED_THUMB	0.0335194	0.778012	0.321776	-1.32352	106	OE
645	HP_FASCICULATIONS	0.033535	0.778012	0.321776	-1.37724	84	OE
646	HP_ABNORMAL_ERYTHROCYTE_ENZYME_LEVEL	0.0337735	0.782332	0.321776	-1.48026	33	OE
647	GOBP_GLUTAMATE_SECRETION	0.033929	0.784719	0.321776	-1.51543	25	OE
648	HP_HIGH_NARROW_PALATE	0.0342466	0.788181	0.261664	1.36925	129	OE
649	GOBP_TONGUE_DEVELOPMENT	0.0342479	0.788181	0.321776	1.53267	20	OE
650	GOCC_POSTSYNAPTIC_SPECIALIZATION_MEMBRANE	0.0343195	0.788181	0.266351	1.37151	116	OE
651	HP_DYSCALCULIA	0.0344253	0.788181	0.321776	-1.56902	23	OE
652	GOCC_STEREOCILIUM_BUNDLE	0.0345269	0.788181	0.276501	1.50078	61	OE
653	HP_SUBCUTANEOUS_NODULE	0.034546	0.788181	0.321776	-1.37573	83	OE
654	GOBP_ORGANELLE_DISASSEMBLY	0.0345597	0.788181	0.321776	-1.36204	118	OE
655	HP_HYPERCONVEX_FINGERNAILS	0.034577	0.788181	0.321776	-1.67953	10	OE
656	GOBP_LIMB_BUD_FORMATION	0.0346484	0.788181	0.321776	-1.639	11	OE
657	GOBP_NEGATIVE_REGULATION_OF_INNATE_IMMUNE_RESPONSE	0.0347485	0.788181	0.321776	-1.36182	67	OE
658	HP_AORTIC_VALVE_CALCIFICATION	0.0347772	0.788181	0.321776	-1.64162	9	OE
659	HP_APLASIA_HYPOPLASIA_OF_THE_SKIN	0.0348682	0.788181	0.321776	-1.26347	175	OE
660	GOBP_MITOCHONDRIAL_TRANSCRIPTION	0.0348764	0.788181	0.321776	-1.6323	17	OE
661	GOCC_LAMELLAR_BODY	0.0348764	0.788181	0.321776	-1.62832	17	OE
662	GOBP_CELL_FATE_SPECIFICATION	0.0349398	0.788181	0.266351	1.39427	94	OE
663	GOBP_REGULATION_OF_VENTRICULAR_CARDIAC_MUSCLE_CELL_MEMBRANE_DEPOLARIZATION	0.0349492	0.788181	0.321776	-1.62099	7	OE
664	GOMF_3_5_EXONUCLEASE_ACTIVITY	0.0349741	0.788181	0.276501	1.44067	55	OE
665	GOBP_NEGATIVE_REGULATION_OF_DNA_METABOLIC_PROCESS	0.0352941	0.794197	0.261664	1.36796	115	OE
666	GOCC_SMOOTH_ENDOPLASMIC_RETICULUM_MEMBRANE	0.035358	0.79444	0.321776	-1.61937	7	OE
667	GOBP_NEGATIVE_REGULATION_OF_VIRAL_LIFE_CYCLE	0.0355319	0.795956	0.321776	-1.51167	25	OE
668	HP_TARSAL_SYNOSTOSIS	0.0355319	0.795956	0.321776	-1.51025	25	OE
669	HP_SYNOSTOSIS_INVOLVING_BONES_OF_THE_LOWER_LIMBS	0.0356592	0.797452	0.321776	-1.40867	30	OE
670	GOBP_HYDROGEN_SULFIDE_BIOSYNTHETIC_PROCESS	0.0357354	0.797452	0.321776	-1.52885	4	OE
671	GOCC_LATERAL_PLASMA_MEMBRANE	0.0358365	0.797452	0.321776	-1.34	64	OE
672	GOMF_EXONUCLEASE_ACTIVITY_ACTIVE_WITH_EITHER_RIBO_OR_DEOXYRIBONUCLEIC_ACIDS_AND_PRODUCING_5_PHOSPHOMONOESTERS	0.0358515	0.797452	0.271289	1.45635	59	OE
673	GOCC_ER_TO_GOLGI_TRANSPORT_VESICLE_MEMBRANE	0.0358651	0.797452	0.321776	-1.34838	57	OE
674	GOCC_CYTOCHROME_COMPLEX	0.0360064	0.797495	0.321776	-1.47442	33	OE
675	HP_ABNORMAL_LOWER_MOTOR_NEURON_MORPHOLOGY	0.0360064	0.797495	0.321776	-1.54753	26	OE
676	GOBP_SCHWANN_CELL_DIFFERENTIATION	0.0360269	0.797495	0.321776	-1.46399	36	OE
677	GOMF_FERROUS_IRON_BINDING	0.0361111	0.798178	0.282013	1.51797	24	OE
678	GOCC_DENDRITE_MEMBRANE	0.0362416	0.7994	0.276501	1.48851	41	OE
679	GOBP_FORMATE_METABOLIC_PROCESS	0.0364254	0.7994	0.321776	1.50594	5	OE
680	GOCC_NATA_COMPLEX	0.0364254	0.7994	0.321776	1.50561	5	OE
681	GOBP_POSITIVE_REGULATION_OF_CHOLESTEROL_ESTERIFICATION	0.0365269	0.7994	0.321776	-1.63424	9	OE
682	GOBP_URETER_DEVELOPMENT	0.0365497	0.7994	0.287857	1.55123	18	OE
683	GOBP_SYNAPTIC_TRANSMISSION_GABAERGIC	0.0366013	0.7994	0.271289	1.45042	51	OE
684	GOBP_HISTONE_DEUBIQUITINATION	0.03668	0.7994	0.321776	-1.37963	40	OE
685	GOBP_INTERLEUKIN_17_PRODUCTION	0.0367347	0.7994	0.276501	1.48399	37	OE
686	GOBP_EXOCRINE_SYSTEM_DEVELOPMENT	0.0367454	0.7994	0.271289	1.44471	48	OE
687	HP_MOTTLED_PIGMENTATION	0.036757	0.7994	0.321776	-1.612	8	OE
688	HP_HAMARTOMATOUS_POLYPOSIS	0.0368006	0.7994	0.321776	-1.62066	17	OE
689	GOBP_NEGATIVE_REGULATION_OF_CELL_KILLING	0.0368714	0.7994	0.321776	-1.47076	24	OE
690	GOBP_REGULATION_OF_MESONEPHROS_DEVELOPMENT	0.0369143	0.7994	0.321776	1.50475	5	OE
691	GOBP_SYNAPTIC_TRANSMISSION_GLYCINERGIC	0.0369143	0.7994	0.321776	1.50387	5	OE
692	GOBP_HYPOTHALAMUS_DEVELOPMENT	0.0370137	0.800394	0.321776	-1.55161	23	OE
693	GOBP_ADP_TRANSPORT	0.0371869	0.80091	0.321776	-1.60799	8	OE
694	GOMF_ADP_TRANSMEMBRANE_TRANSPORTER_ACTIVITY	0.0371869	0.80091	0.321776	-1.60799	8	OE
695	HP_VENTRICULAR_ARRHYTHMIA	0.0372184	0.80091	0.321776	-1.24837	171	OE
696	HP_LARGE_INTESTINAL_POLYPOSIS	0.0372679	0.80091	0.321776	-1.39437	30	OE
697	HP_ANAL_FISSURE	0.0373051	0.80091	0.321776	-1.65742	5	OE
698	HP_RECURRENT_SKIN_INFECTIONS	0.0374396	0.801643	0.321776	-1.34464	104	OE
699	HP_CARDIAC_CONDUCTION_ABNORMALITY	0.0374629	0.801643	0.321776	-1.28734	121	OE
700	HP_DIASTASIS_RECTI	0.0375	0.801643	0.276501	1.51033	24	OE
701	HP_RAGGED_RED_MUSCLE_FIBERS	0.037677	0.802173	0.321776	-1.52261	31	OE
702	GOCC_MALE_GERM_CELL_NUCLEUS	0.0377907	0.802173	0.282013	1.54406	15	OE
703	GOBP_NEGATIVE_REGULATION_OF_VOLTAGE_GATED_POTASSIUM_CHANNEL_ACTIVITY	0.0378608	0.802173	0.321776	-1.62943	11	OE
704	HP_LOW_SELF_ESTEEM	0.0378608	0.802173	0.321776	-1.62672	11	OE
705	GOBP_CELLULAR_RESPONSE_TO_CHOLESTEROL	0.0378783	0.802173	0.321776	-1.61738	15	OE
706	HP_ABNORMAL_DENTATE_NUCLEUS_MORPHOLOGY	0.0378788	0.802173	0.287857	1.5455	9	OE
707	GOBP_GLYCEROLIPID_BIOSYNTHETIC_PROCESS	0.0380148	0.802173	0.237794	1.29732	246	OE
708	GOCC_INTRINSIC_COMPONENT_OF_SYNAPTIC_MEMBRANE	0.0381594	0.802173	0.245042	1.33851	159	OE
709	GOBP_REGULATION_OF_MUSCLE_SYSTEM_PROCESS	0.0383035	0.802173	0.321776	-1.24612	225	OE
710	HP_ABNORMAL_TISSUE_METABOLITE_CONCENTRATION	0.0383037	0.802173	0.271289	1.49564	34	OE
711	HP_OSTEOMYELITIS	0.0383142	0.802173	0.261664	1.42591	56	OE
712	GOBP_ADHERENS_JUNCTION_ASSEMBLY	0.0383197	0.802173	0.321776	-1.62358	11	OE
713	HP_HYPERGRANULOSIS	0.0383428	0.802173	0.321776	-1.65224	18	OE
714	HP_CHORDEE	0.0383548	0.802173	0.321776	-1.61111	15	OE
715	GOMF_ENDOPEPTIDASE_REGULATOR_ACTIVITY	0.0383772	0.802173	0.24134	1.30653	188	OE
716	GOBP_RESPONSE_TO_FOOD	0.0383825	0.802173	0.321776	-1.41778	37	OE
717	HP_NONKETOTIC_HYPOGLYCEMIA	0.0384615	0.802704	0.282013	1.55244	11	OE
718	GOCC_RESPIRATORY_CHAIN_COMPLEX_IV	0.0385667	0.803776	0.321776	-1.54119	23	OE
719	GOMF_INSULIN_RECEPTOR_SUBSTRATE_BINDING	0.0387481	0.805315	0.282013	1.53332	10	OE
720	HP_HYPERACTIVE_RENIN_ANGIOTENSIN_SYSTEM	0.0387481	0.805315	0.282013	1.53468	10	OE
721	GOBP_L_SERINE_BIOSYNTHETIC_PROCESS	0.0388514	0.806343	0.321776	-1.65042	5	OE
722	GOBP_PUTRESCINE_METABOLIC_PROCESS	0.0389065	0.806366	0.321776	-1.59741	8	OE
723	GOBP_CELLULAR_RESPONSE_TO_CAMP	0.0389869	0.806915	0.321776	-1.4028	53	OE
724	HP_DECREASED_MUSCLE_MASS	0.0391645	0.807908	0.261664	1.42923	53	OE
725	GOMF_PHOSPHODIESTERASE_I_ACTIVITY	0.039238	0.807908	0.321776	-1.64629	5	OE
726	GOBP_REGULATION_OF_LAMELLIPODIUM_ORGANIZATION	0.039267	0.807908	0.261664	1.43739	50	OE
727	GOCC_RNA_POLYMERASE_III_COMPLEX	0.0392837	0.807908	0.321776	-1.64657	18	OE
728	GOMF_PHOSPHATIDYLINOSITOL_4_5_BISPHOSPHATE_3_KINASE_ACTIVITY	0.0393082	0.807908	0.287857	1.51869	7	OE
729	HP_BRANCHIAL_FISTULA	0.0393939	0.807908	0.282013	1.54102	9	OE
730	HP_PERSISTENCE_OF_HEMOGLOBIN_F	0.0394128	0.807908	0.321776	-1.38808	30	OE
731	HP_ABNORMAL_CIRCULATING_PYRUVATE_FAMILY_AMINO_ACID_CONCENTRATION	0.0394721	0.808018	0.321776	-1.47679	38	OE
732	GOCC_ACROSOMAL_VESICLE	0.0397196	0.808248	0.245042	1.33347	123	OE
733	GOBP_HEART_FORMATION	0.039726	0.808248	0.266351	1.47994	31	OE
734	HP_ACRAL_ULCERATION	0.0397554	0.808248	0.282013	1.52976	8	OE
735	GOMF_LIGAND_GATED_ION_CHANNEL_ACTIVITY	0.0397727	0.808248	0.24134	1.32096	144	OE
736	GOBP_REGULATION_OF_DOPAMINE_RECEPTOR_SIGNALING_PATHWAY	0.0399408	0.808248	0.276501	1.53911	11	OE
737	GOBP_REGULATION_OF_ALTERNATIVE_MRNA_SPLICING_VIA_SPLICEOSOME	0.0399639	0.808248	0.321776	-1.35754	58	OE
738	GOBP_NEGATIVE_REGULATION_OF_NUCLEAR_TRANSCRIBED_MRNA_CATABOLIC_PROCESS_DEADENYLATION_DEPENDENT_DECAY	0.0400325	0.808248	0.321776	-1.59904	12	OE
739	GOCC_CATION_CHANNEL_COMPLEX	0.0400433	0.808248	0.234393	1.29983	215	OE
740	HP_HYPERCONVEX_NAIL	0.0401679	0.808248	0.321776	-1.60354	17	OE
741	GOBP_PYRIMIDINE_CONTAINING_COMPOUND_CATABOLIC_PROCESS	0.0402685	0.808248	0.261664	1.48045	41	OE
742	GOBP_PYRIMIDINE_NUCLEOTIDE_METABOLIC_PROCESS	0.0405759	0.808248	0.257206	1.41789	50	OE
743	GOCC_MEDIATOR_COMPLEX	0.0407233	0.808248	0.321776	-1.35679	40	OE
744	GOBP_NEGATIVE_REGULATION_OF_SISTER_CHROMATID_COHESION	0.040792	0.808248	0.321776	-1.63993	5	OE
745	GOBP_QUINONE_CATABOLIC_PROCESS	0.040792	0.808248	0.321776	-1.64199	5	OE
746	GOBP_POSITIVE_REGULATION_OF_DNA_BINDING	0.0408685	0.808248	0.252961	1.42623	57	OE
747	GOMF_DEAMINASE_ACTIVITY	0.0408719	0.808248	0.261664	1.5012	33	OE
748	GOMF_SINGLE_STRANDED_DNA_EXODEOXYRIBONUCLEASE_ACTIVITY	0.0409091	0.808248	0.276501	1.53735	9	OE
749	GOCC_CORNIFIED_ENVELOPE	0.0409421	0.808248	0.321776	-1.43147	44	OE
750	GOBP_LYMPHOID_PROGENITOR_CELL_DIFFERENTIATION	0.0410765	0.808248	0.266351	1.5178	22	OE
751	GOBP_RESPONSE_TO_LECTIN	0.0410765	0.808248	0.266351	1.51531	22	OE
752	GOCC_RESPIRASOME	0.0412024	0.808248	0.321776	-1.34804	85	OE
753	HP_ABNORMAL_CIRCULATING_PROTEINOGENIC_AMINO_ACID_CONCENTRATION	0.0412335	0.808248	0.321776	-1.35434	80	OE
754	GOCC_TRANSCRIPTION_FACTOR_TFIID_COMPLEX	0.0412416	0.808248	0.321776	-1.42848	32	OE
755	GOBP_POSITIVE_REGULATION_OF_RESPIRATORY_BURST	0.0412844	0.808248	0.276501	1.52749	8	OE
756	GOCC_COSTAMERE	0.0413131	0.808248	0.321776	-1.6279	16	OE
757	GOBP_AMYGDALA_DEVELOPMENT	0.0413146	0.808248	0.321776	1.49174	5	OE
758	GOBP_REGULATION_OF_ASTROCYTE_ACTIVATION	0.0413146	0.808248	0.321776	1.48876	5	OE
759	HP_EXUDATIVE_RETINAL_DETACHMENT	0.0413146	0.808248	0.321776	1.49028	5	OE
760	HP_HYPOPLASIA_OF_THE_BLADDER	0.0413146	0.808248	0.321776	1.49229	5	OE
761	HP_PECTUS_EXCAVATUM_OF_INFERIOR_STERNUM	0.0413146	0.808248	0.321776	1.48882	5	OE
762	HP_PSEUDOARTHROSIS	0.0414859	0.808248	0.321776	-1.58573	8	OE
763	GOCC_CCAAT_BINDING_FACTOR_COMPLEX	0.0415335	0.808248	0.282013	1.5066	6	OE
764	GOBP_CARDIAC_MUSCLE_CELL_ACTION_POTENTIAL	0.0417596	0.808248	0.321776	-1.3633	72	OE
765	GOCC_INTRINSIC_COMPONENT_OF_MITOCHONDRIAL_OUTER_MEMBRANE	0.0419435	0.808248	0.321776	-1.48964	25	OE
766	GOBP_REGULATION_OF_SYSTEMIC_ARTERIAL_BLOOD_PRESSURE_BY_ENDOTHELIN	0.0419853	0.808248	0.321776	-1.63535	6	OE
767	GOCC_BRUSH_BORDER	0.0420629	0.808248	0.321776	-1.30499	101	OE
768	GOCC_INTERCALATED_DISC	0.0420772	0.808248	0.321776	-1.41978	48	OE
769	HP_AMAUROSIS_FUGAX	0.0421769	0.808248	0.257206	1.47047	37	OE
770	HP_ABNORMAL_BASOPHIL_COUNT	0.0422764	0.808248	0.282013	1.48322	5	OE
771	GOBP_COMPLEMENT_DEPENDENT_CYTOTOXICITY	0.0423201	0.808248	0.321776	-1.52717	14	OE
772	GOBP_REGULATION_OF_CHOLESTEROL_ESTERIFICATION	0.0423201	0.808248	0.321776	-1.59469	12	OE
773	GOMF_PHOSPHATASE_BINDING	0.0423656	0.808248	0.321776	-1.26698	192	OE
774	GOBP_REGULATION_OF_APOPTOTIC_DNA_FRAGMENTATION	0.0424242	0.808248	0.271289	1.53649	9	OE
775	HP_SUPRANUCLEAR_GAZE_PALSY	0.0425296	0.808248	0.321776	-1.45677	43	OE
776	GOMF_ENZYME_INHIBITOR_ACTIVITY	0.0425753	0.808248	0.222056	1.23046	380	OE
777	HP_VENOUS_THROMBOSIS	0.0425809	0.808248	0.321776	-1.34853	83	OE
778	GOCC_METHYLOSOME	0.0427776	0.808248	0.321776	-1.59385	12	OE
779	HP_INFLAMMATORY_ABNORMALITY_OF_THE_EYE	0.0427819	0.808248	0.321776	-1.26597	194	OE
780	GOBP_REGULATION_OF_RESPONSE_TO_OXIDATIVE_STRESS	0.0428047	0.808248	0.321776	-1.31647	89	OE
781	GOBP_EMBRYONIC_NEUROCRANIUM_MORPHOGENESIS	0.0428135	0.808248	0.271289	1.52624	8	OE
782	GOBP_MIRNA_LOADING_ONTO_RISC_INVOLVED_IN_GENE_SILENCING_BY_MIRNA	0.0428135	0.808248	0.271289	1.52369	8	OE
783	GOMF_GUANYLATE_CYCLASE_ACTIVITY	0.0428135	0.808248	0.271289	1.52348	8	OE
784	GOMF_NEUROTRANSMITTER_RECEPTOR_ACTIVITY	0.0428571	0.808248	0.237794	1.33987	110	OE
785	GOBP_NEGATIVE_REGULATION_OF_PRODUCTION_OF_MOLECULAR_MEDIATOR_OF_IMMUNE_RESPONSE	0.0428651	0.808248	0.321776	-1.39389	37	OE
786	GOBP_NEGATIVE_REGULATION_OF_GLIAL_CELL_DIFFERENTIATION	0.0429363	0.808248	0.257206	1.49298	25	OE
787	GOMF_NUCLEASE_ACTIVITY	0.0429646	0.808248	0.224966	1.29665	208	OE
788	GOBP_URETERIC_BUD_FORMATION	0.043131	0.808248	0.276501	1.50006	6	OE
789	HP_SPARSE_EYEBROW	0.0431335	0.808248	0.321776	-1.27349	114	OE
790	GOBP_TONGUE_MORPHOGENESIS	0.0432191	0.808248	0.266351	1.52354	10	OE
791	HP_MIXED_HYPO_AND_HYPERPIGMENTATION_OF_THE_SKIN	0.0432351	0.808248	0.321776	-1.5915	12	OE
792	HP_ABNORMAL_ATRIOVENTRICULAR_CONDUCTION	0.0433271	0.808248	0.321776	-1.31567	77	OE
793	GOBP_NEGATIVE_REGULATION_OF_CELLULAR_SENESCENCE	0.0434153	0.808248	0.261664	1.5262	17	OE
794	GOBP_NEGATIVE_REGULATION_OF_ASTROCYTE_DIFFERENTIATION	0.0434783	0.808248	0.266351	1.5218	13	OE
795	GOBP_REGULATION_OF_INTRINSIC_APOPTOTIC_SIGNALING_PATHWAY_IN_RESPONSE_TO_OSMOTIC_STRESS	0.0435847	0.808248	0.321776	-1.63446	6	OE
796	GOBP_GAMMA_AMINOBUTYRIC_ACID_SIGNALING_PATHWAY	0.0435967	0.808248	0.252961	1.48578	27	OE
797	GOMF_TESTOSTERONE_17_BETA_DEHYDROGENASE_NADPPLUS_ACTIVITY	0.0436354	0.808248	0.321776	-1.57797	8	OE
798	GOBP_POSITIVE_REGULATION_OF_VASCULOGENESIS	0.0436926	0.808248	0.321776	-1.57551	12	OE
799	GOMF_RNA_POLYMERASE_II_CTD_HEPTAPEPTIDE_REPEAT_KINASE_ACTIVITY	0.0436926	0.808248	0.321776	-1.58198	12	OE
800	GOBP_MICROVILLUS_ASSEMBLY	0.0437197	0.808248	0.321776	-1.54132	22	OE
801	GOCC_MHC_PROTEIN_COMPLEX	0.0437197	0.808248	0.321776	-1.53702	22	OE
802	GOBP_B_1_B_CELL_DIFFERENTIATION	0.0439024	0.808248	0.276501	1.47657	5	OE
803	GOBP_REGULATION_OF_SYNAPTIC_ASSEMBLY_AT_NEUROMUSCULAR_JUNCTION	0.0439024	0.808248	0.276501	1.47974	5	OE
804	GOMF_ER_RETENTION_SEQUENCE_BINDING	0.0439024	0.808248	0.276501	1.47954	5	OE
805	GOMF_TYPE_2_FIBROBLAST_GROWTH_FACTOR_RECEPTOR_BINDING	0.0439024	0.808248	0.276501	1.48158	5	OE
806	HP_CRYPTOPHTHALMOS	0.0439024	0.808248	0.276501	1.47766	5	OE
807	HP_FUNCTIONAL_ABNORMALITY_OF_THE_MIDDLE_EAR	0.0439168	0.808248	0.321776	-1.19281	396	OE
808	HP_ABNORMAL_QRS_COMPLEX	0.043954	0.808248	0.321776	-1.59141	7	OE
809	GOBP_MICROTUBULE_POLYMERIZATION	0.0440254	0.808248	0.321776	-1.35428	84	OE
810	GOMF_DISORDERED_DOMAIN_SPECIFIC_BINDING	0.0442387	0.808248	0.321776	-1.37255	30	OE
811	GOBP_PATTERN_RECOGNITION_RECEPTOR_SIGNALING_PATHWAY	0.0442968	0.808248	0.224966	1.31081	173	OE
812	HP_CAVUM_SEPTUM_PELLUCIDUM	0.0443213	0.808248	0.252961	1.4874	25	OE
813	GOBP_PLATELET_ACTIVATING_FACTOR_METABOLIC_PROCESS	0.0443425	0.808248	0.266351	1.52067	8	OE
814	GOMF_KERATIN_FILAMENT_BINDING	0.0443844	0.808248	0.321776	-1.62908	6	OE
815	GOCC_TRANSPORTER_COMPLEX	0.0446058	0.808248	0.216543	1.22703	383	OE
816	GOMF_CARGO_ADAPTOR_ACTIVITY	0.0446686	0.808248	0.257206	1.5012	19	OE
817	GOCC_FIBRILLAR_CENTER	0.0447248	0.808248	0.227987	1.31738	140	OE
818	HP_SHORTENING_OF_ALL_MIDDLE_PHALANGES_OF_THE_FINGERS	0.0447756	0.808248	0.321776	-1.58051	7	OE
819	HP_GASTROINTESTINAL_INFARCTIONS	0.0448821	0.808248	0.321776	-1.54356	13	OE
820	HP_SCAPHOCEPHALY	0.044898	0.808248	0.248911	1.48561	29	OE
821	GOBP_INNERVATION	0.0449591	0.808248	0.248911	1.48518	26	OE
822	HP_EEG_WITH_IRREGULAR_GENERALIZED_SPIKE_AND_WAVE_COMPLEXES	0.0449775	0.808248	0.261664	1.50797	13	OE
823	HP_TENDON_XANTHOMATOSIS	0.0449775	0.808248	0.261664	1.5038	13	OE
824	GOBP_RESPONSE_TO_INDOLE_3_METHANOL	0.0451841	0.808248	0.321776	-1.62279	6	OE
825	GOBP_INTRINSIC_APOPTOTIC_SIGNALING_PATHWAY_IN_RESPONSE_TO_ENDOPLASMIC_RETICULUM_STRESS	0.0452224	0.808248	0.321776	-1.32069	61	OE
826	GOBP_CELL_DEATH_IN_RESPONSE_TO_OXIDATIVE_STRESS	0.0452981	0.808248	0.321776	-1.30669	90	OE
827	GOMF_ANION_CHANNEL_ACTIVITY	0.0453988	0.808248	0.234393	1.40778	85	OE
828	GOBP_CAP_DEPENDENT_TRANSLATIONAL_INITIATION	0.0454538	0.808248	0.321776	-1.62798	5	OE
829	GOBP_CHONDROBLAST_DIFFERENTIATION	0.0454538	0.808248	0.321776	-1.62669	5	OE
830	GOBP_MESONEPHRIC_TUBULE_FORMATION	0.0454545	0.808248	0.261664	1.51584	9	OE
831	GOMF_SULFATE_TRANSMEMBRANE_TRANSPORTER_ACTIVITY	0.0454594	0.808248	0.321776	-1.57195	17	OE
832	HP_ABNORMALITY_OF_MOUTH_SHAPE	0.045477	0.808248	0.321776	-1.2323	234	OE
833	GOBP_NEUROTRANSMITTER_GATED_ION_CHANNEL_CLUSTERING	0.0455226	0.808248	0.321776	-1.51883	14	OE
834	HP_PYODERMA	0.0455285	0.808248	0.271289	1.46565	5	OE
835	GOCC_RNA_POLYMERASE_COMPLEX	0.0455908	0.808248	0.321776	-1.29923	101	OE
836	GOCC_CYTOPLASMIC_STRESS_GRANULE	0.0456122	0.808248	0.321776	-1.34468	79	OE
837	GOMF_POSTSYNAPTIC_NEUROTRANSMITTER_RECEPTOR_ACTIVITY	0.0457433	0.808248	0.237794	1.42033	64	OE
838	HP_ABNORMAL_RENAL_MEDULLA_MORPHOLOGY	0.0457516	0.808248	0.24134	1.4237	51	OE
839	GOBP_CELLULAR_RESPONSE_TO_HEAT	0.0457912	0.808248	0.321776	-1.34668	63	OE
840	HP_EMG_NEUROPATHIC_CHANGES	0.0458173	0.808248	0.321776	-1.40948	48	OE
841	HP_ABNORMALITY_OF_ADRENAL_PHYSIOLOGY	0.045819	0.808248	0.224966	1.32308	130	OE
842	HP_ACNE_INVERSA	0.0458765	0.808248	0.321776	-1.6261	10	OE
843	HP_CHRONIC_AXONAL_NEUROPATHY	0.0459838	0.808248	0.321776	-1.62208	6	OE
844	GOBP_COENZYME_A_BIOSYNTHETIC_PROCESS	0.0461212	0.808248	0.321776	-1.58886	11	OE
845	GOBP_MACROPINOCYTOSIS	0.0461212	0.808248	0.321776	-1.5935	11	OE
846	HP_ERYTHEMATOUS_PLAQUE	0.0461593	0.808248	0.321776	-1.59014	9	OE
847	GOCC_FHF_COMPLEX	0.0462307	0.808248	0.321776	-1.62547	5	OE
848	HP_PREMATURE_LOSS_OF_TEETH	0.046248	0.808248	0.321776	-1.34069	49	OE
849	GOBP_DEOXYRIBOSE_PHOSPHATE_CATABOLIC_PROCESS	0.0462585	0.808248	0.245042	1.48081	29	OE
850	GOBP_RESPONSE_TO_CORTICOSTERONE	0.0464215	0.808248	0.321776	-1.56965	17	OE
851	GOMF_ATP_TRANSMEMBRANE_TRANSPORTER_ACTIVITY	0.0465801	0.808248	0.321776	-1.58225	11	OE
852	GOBP_EPITHELIAL_CELL_DEVELOPMENT	0.0466642	0.808248	0.321776	-1.22595	206	OE
853	GOBP_PROGESTERONE_BIOSYNTHETIC_PROCESS	0.0467835	0.808248	0.321776	-1.61779	6	OE
854	GOBP_REGULATION_OF_MITOCHONDRIAL_ATP_SYNTHESIS_COUPLED_ELECTRON_TRANSPORT	0.0467835	0.808248	0.321776	-1.6162	6	OE
855	GOMF_PROTEIN_TYROSINE_KINASE_INHIBITOR_ACTIVITY	0.0467835	0.808248	0.321776	-1.61925	6	OE
856	GOBP_VENTRICULAR_CARDIAC_MUSCLE_CELL_ACTION_POTENTIAL	0.0469301	0.808248	0.321776	-1.41296	32	OE
857	GOBP_MITOCHONDRIAL_DNA_REPLICATION	0.0469309	0.808248	0.321776	-1.57776	15	OE
858	GOBP_CELLULAR_RESPONSE_TO_MURAMYL_DIPEPTIDE	0.0469697	0.808248	0.257206	1.51548	9	OE
859	GOBP_LUNG_ASSOCIATED_MESENCHYME_DEVELOPMENT	0.0470916	0.808248	0.321776	-1.57117	8	OE
860	GOBP_POSITIVE_REGULATION_OF_ER_ASSOCIATED_UBIQUITIN_DEPENDENT_PROTEIN_CATABOLIC_PROCESS	0.0471698	0.808248	0.261664	1.49703	7	OE
861	GOBP_POSITIVE_REGULATION_OF_PROTEIN_LOCALIZATION_TO_CILIUM	0.0471698	0.808248	0.261664	1.49529	7	OE
862	GOMF_GAMMA_AMINOBUTYRIC_ACID_TRANSMEMBRANE_TRANSPORTER_ACTIVITY	0.0471698	0.808248	0.261664	1.50202	7	OE
863	GOCC_GABA_RECEPTOR_COMPLEX	0.0472103	0.808248	0.248911	1.50724	21	OE
864	GOBP_DELAMINATION	0.0472402	0.808248	0.321776	-1.57216	7	OE
865	HP_SPINAL_MUSCULAR_ATROPHY	0.0472577	0.808248	0.321776	-1.51899	22	OE
866	GOBP_NEGATIVE_REGULATION_OF_SYNAPTIC_VESICLE_EXOCYTOSIS	0.0472625	0.808248	0.321776	-1.48272	4	OE
867	GOBP_GASTRO_INTESTINAL_SYSTEM_SMOOTH_MUSCLE_CONTRACTION	0.0473373	0.808248	0.252961	1.52745	11	OE
868	GOMF_BENZODIAZEPINE_RECEPTOR_ACTIVITY	0.0473373	0.808248	0.252961	1.52218	11	OE
869	GOBP_NEGATIVE_REGULATION_OF_PROTEIN_AUTOPHOSPHORYLATION	0.0473572	0.808248	0.321776	-1.56618	12	OE
870	HP_SCARRING_ALOPECIA_OF_SCALP	0.0473572	0.808248	0.321776	-1.5106	14	OE
871	HP_HYPOPLASIA_OF_THE_FRONTAL_LOBES	0.0473613	0.808248	0.24134	1.45818	32	OE
872	HP_COMA	0.0473876	0.808248	0.227987	1.36233	92	OE
873	HP_DIABETIC_KETOACIDOSIS	0.0474006	0.808248	0.257206	1.51719	8	OE
874	HP_ABDOMINAL_WALL_MUSCLE_WEAKNESS	0.0474074	0.808248	0.252961	1.53137	12	OE
875	HP_SPASTIC_PARAPARESIS	0.0474783	0.808248	0.321776	-1.35046	56	OE
876	GOBP_PHOSPHOLIPID_BIOSYNTHETIC_PROCESS	0.0475185	0.808248	0.2114	1.27897	253	OE
877	GOBP_OXIDATIVE_DEMETHYLATION	0.0475504	0.808248	0.248911	1.49407	19	OE
878	GOBP_ASTROCYTE_DIFFERENTIATION	0.0475594	0.808248	0.231127	1.40624	76	OE
879	HP_ABNORMAL_CIRCULATING_ARGININE_CONCENTRATION	0.0475832	0.808248	0.321776	-1.60954	6	OE
880	GOBP_STEROID_ESTERIFICATION	0.0476689	0.808248	0.321776	-1.61416	16	OE
881	GOBP_NEUROTRANSMITTER_REUPTAKE	0.0476839	0.808248	0.24134	1.46357	35	OE
882	GOBP_POSITIVE_REGULATION_OF_LAMELLIPODIUM_ORGANIZATION	0.0476839	0.808248	0.24134	1.46092	35	OE
883	GOCC_U4_SNRNP	0.0476933	0.808248	0.321776	-1.62126	10	OE
884	HP_NEPHRONOPHTHISIS	0.0479452	0.809517	0.24134	1.44086	36	OE
885	GOBP_REGULATION_OF_TELOMERE_MAINTENANCE	0.0480085	0.809517	0.321776	-1.28634	78	OE
886	HP_PERICARDITIS	0.0480678	0.809517	0.321776	-1.40808	32	OE
887	HP_ABNORMAL_ANATOMIC_LOCATION_OF_THE_HEART	0.0481795	0.809517	0.321776	-1.29959	123	OE
888	GOMF_GENERAL_TRANSCRIPTION_INITIATION_FACTOR_ACTIVITY	0.0481937	0.809517	0.321776	-1.41862	42	OE
889	HP_DERMAL_ATROPHY	0.0484258	0.809517	0.321776	-1.34329	87	OE
890	GOBP_SCHWANN_CELL_DEVELOPMENT	0.0485285	0.809517	0.321776	-1.3504	30	OE
891	GOBP_INTERMEDIATE_FILAMENT_BASED_PROCESS	0.0485506	0.809517	0.321776	-1.34425	66	OE
892	GOBP_PROTEIN_LOCALIZATION_TO_SYNAPSE	0.0485694	0.809517	0.321776	-1.3	67	OE
893	HP_ABNORMAL_CIRCULATING_PROLINE_CONCENTRATION	0.0486017	0.809517	0.321776	-1.61484	10	OE
894	HP_ALACRIMA	0.0486467	0.809517	0.321776	-1.60286	16	OE
895	HP_METATARSUS_VALGUS	0.0487739	0.809517	0.321776	-1.51362	22	OE
896	GOBP_RETINAL_CELL_APOPTOTIC_PROCESS	0.0487805	0.809517	0.261664	1.46145	5	OE
897	GOCC_INNER_ACROSOMAL_MEMBRANE	0.0487805	0.809517	0.261664	1.46057	5	OE
898	GOBP_3_UTR_MEDIATED_MRNA_DESTABILIZATION	0.0488267	0.809517	0.321776	-1.56407	17	OE
899	HP_MYOTONIA	0.0488457	0.809517	0.321776	-1.46179	27	OE
900	GOBP_MANGANESE_ION_TRANSPORT	0.0488506	0.809517	0.245042	1.5333	16	OE
901	GOBP_NEGATIVE_REGULATION_OF_BEHAVIOR	0.0488889	0.809517	0.248911	1.52729	12	OE
902	GOCC_DESMOSOME	0.0488895	0.809517	0.321776	-1.46539	25	OE
903	GOBP_CELLULAR_HYPEROSMOTIC_RESPONSE	0.048919	0.809517	0.321776	-1.53118	13	OE
904	HP_HONEYCOMB_LUNG	0.048919	0.809517	0.321776	-1.53121	13	OE
905	GOBP_DNA_RECOMBINATION	0.0489583	0.809517	0.206588	1.2515	314	OE
906	GOBP_NEGATIVE_REGULATION_OF_TOR_SIGNALING	0.0490716	0.809601	0.234393	1.43683	43	OE
907	GOBP_NEUROTRANSMITTER_UPTAKE	0.0490716	0.809601	0.234393	1.42487	43	OE
908	GOBP_REGULATION_OF_ASTROCYTE_DIFFERENTIATION	0.0492476	0.810716	0.237794	1.47003	28	OE
909	GOMF_EXORIBONUCLEASE_ACTIVITY_PRODUCING_5_PHOSPHOMONOESTERS	0.0492476	0.810716	0.237794	1.44873	38	OE
910	GOCC_U2_TYPE_SPLICEOSOMAL_COMPLEX	0.0494538	0.812306	0.321776	-1.29315	90	OE
911	GOBP_SMOOTH_MUSCLE_CELL_CHEMOTAXIS	0.0495208	0.812306	0.257206	1.48708	6	OE
912	GOBP_THYMUS_DEVELOPMENT	0.0495437	0.812306	0.231127	1.43072	45	OE
913	GOBP_ANTIGEN_PROCESSING_AND_PRESENTATION_OF_EXOGENOUS_ANTIGEN	0.0495613	0.812306	0.321776	-1.40547	44	OE
914	GOCC_EXTRINSIC_COMPONENT_OF_ENDOPLASMIC_RETICULUM_MEMBRANE	0.0496837	0.812878	0.321776	-1.56134	8	OE
915	GOBP_CARDIAC_MUSCLE_CELL_CARDIAC_MUSCLE_CELL_ADHESION	0.0497049	0.812878	0.321776	-1.5643	7	OE
916	GOBP_RESPONSE_TO_DOPAMINE	0.0498783	0.814825	0.222056	1.36988	90	OE
917	HP_HYPOPLASTIC_SPLEEN	0.0501156	0.816286	0.321776	-1.6215	5	OE
918	GOBP_TRANSITION_METAL_ION_TRANSPORT	0.0502392	0.816286	0.21925	1.35174	102	OE
919	HP_ORAL_PHARYNGEAL_DYSPHAGIA	0.0502414	0.816286	0.321776	-1.28243	78	OE
920	GOBP_VASCULAR_ASSOCIATED_SMOOTH_MUSCLE_CELL_DEVELOPMENT	0.0502695	0.816286	0.321776	-1.56352	11	OE
921	GOBP_NEGATIVE_REGULATION_OF_CERAMIDE_BIOSYNTHETIC_PROCESS	0.0504065	0.816286	0.257206	1.45414	5	OE
922	HP_PROMINENT_VEINS_ON_TRUNK	0.0504065	0.816286	0.257206	1.45669	5	OE
923	GOBP_RRNA_MODIFICATION	0.0504087	0.816286	0.234393	1.45246	33	OE
924	GOBP_REGULATION_OF_SYNAPTIC_VESICLE_EXOCYTOSIS	0.0504112	0.816286	0.321776	-1.33365	55	OE
925	GOCC_RISC_LOADING_COMPLEX	0.0504587	0.816286	0.248911	1.51313	8	OE
926	GOBP_NEGATIVE_REGULATION_OF_OXIDATIVE_STRESS_INDUCED_CELL_DEATH	0.0506119	0.817879	0.321776	-1.35666	46	OE
927	GOBP_FATTY_ACID_DERIVATIVE_BIOSYNTHETIC_PROCESS	0.0508475	0.819661	0.227987	1.42253	46	OE
928	GOBP_NEGATIVE_REGULATION_OF_SPHINGOLIPID_BIOSYNTHETIC_PROCESS	0.0511182	0.819661	0.252961	1.48274	6	OE
929	GOCC_TORC1_COMPLEX	0.0511182	0.819661	0.252961	1.48122	6	OE
930	GOBP_REGULATION_OF_COMPLEMENT_DEPENDENT_CYTOTOXICITY	0.0511919	0.819661	0.321776	-1.56076	11	OE
931	HP_APLASIA_INVOLVING_BONES_OF_THE_LOWER_LIMBS	0.0511919	0.819661	0.321776	-1.56091	11	OE
932	HP_THIN_SKIN	0.0512204	0.819661	0.321776	-1.29701	76	OE
933	GOMF_OXIDOREDUCTASE_ACTIVITY_ACTING_ON_NAD_P_H_QUINONE_OR_SIMILAR_COMPOUND_AS_ACCEPTOR	0.0512311	0.819661	0.321776	-1.34478	50	OE
934	GOCC_ORGANELLAR_RIBOSOME	0.0512407	0.819661	0.321776	-1.32982	81	OE
935	GOBP_SULFUR_COMPOUND_TRANSPORT	0.0512485	0.819661	0.321776	-1.28262	54	OE
936	HP_CRANIOFACIAL_HYPEROSTOSIS	0.0512699	0.819661	0.321776	-1.44567	29	OE
937	HP_ABNORMAL_ACTIVITY_OF_MITOCHONDRIAL_RESPIRATORY_CHAIN	0.0514017	0.820891	0.321776	-1.33188	92	OE
938	GOBP_NEGATIVE_REGULATION_OF_CELLULAR_CATABOLIC_PROCESS	0.0515126	0.821785	0.321776	-1.20806	255	OE
939	GOBP_SOMATIC_DIVERSIFICATION_OF_IMMUNOGLOBULINS	0.0516373	0.822897	0.222056	1.39882	66	OE
940	GOBP_CYTOSKELETON_DEPENDENT_INTRACELLULAR_TRANSPORT	0.0518679	0.824914	0.321776	-1.24829	192	OE
941	GOBP_REGULATION_OF_CELL_PROJECTION_ASSEMBLY	0.0518919	0.824914	0.204295	1.2736	216	OE
942	GOBP_VITAMIN_BIOSYNTHETIC_PROCESS	0.0519292	0.824914	0.321776	-1.52031	20	OE
943	GOBP_NUCLEOSIDE_BISPHOSPHATE_CATABOLIC_PROCESS	0.0519878	0.824968	0.245042	1.51134	8	OE
944	GOBP_REGULATION_OF_NEUROTROPHIN_TRK_RECEPTOR_SIGNALING_PATHWAY	0.0521142	0.825224	0.321776	-1.55738	11	OE
945	GOMF_PROTEIN_TAG	0.0521142	0.825224	0.321776	-1.55967	11	OE
946	GOBP_ANTIGEN_PROCESSING_AND_PRESENTATION_OF_LIPID_ANTIGEN_VIA_MHC_CLASS_IB	0.0521695	0.825227	0.321776	-1.56177	7	OE
947	GOBP_CELLULAR_DETOXIFICATION_OF_ALDEHYDE	0.0522758	0.825949	0.321776	-1.5579	8	OE
948	GOBP_NEGATIVE_REGULATION_OF_NEURON_PROJECTION_REGENERATION	0.0523256	0.825949	0.237794	1.52046	15	OE
949	GOBP_NEGATIVE_REGULATION_OF_INTERLEUKIN_8_PRODUCTION	0.0524797	0.827509	0.321776	-1.60838	18	OE
950	GOBP_REGULATION_OF_LAMELLIPODIUM_ASSEMBLY	0.0527027	0.827744	0.227987	1.43153	39	OE
951	GOBP_CELLULAR_RESPONSE_TO_UV_C	0.0527157	0.827744	0.248911	1.47807	6	OE
952	GOBP_CELLULAR_RESPONSE_TO_STEROL	0.0529183	0.827744	0.321776	-1.51768	20	OE
953	HP_DECREASED_ACTIVITY_OF_MITOCHONDRIAL_COMPLEX_IV	0.0529508	0.827744	0.321776	-1.42644	29	OE
954	HP_LONG_PENIS	0.0530366	0.827744	0.321776	-1.5514	11	OE
955	GOBP_POSITIVE_REGULATION_OF_FILOPODIUM_ASSEMBLY	0.0530612	0.827744	0.227987	1.44563	29	OE
956	GOBP_PEPTIDE_CROSS_LINKING	0.0530775	0.827744	0.321776	-1.40248	36	OE
957	GOBP_POSITIVE_REGULATION_OF_MHC_CLASS_II_BIOSYNTHETIC_PROCESS	0.0531438	0.827744	0.321776	-1.59301	10	OE
958	GOCC_ENDOPLASMIC_RETICULUM_CHAPERONE_COMPLEX	0.0531438	0.827744	0.321776	-1.59577	10	OE
959	GOBP_POSITIVE_REGULATION_OF_EPIDERMAL_CELL_DIFFERENTIATION	0.0531639	0.827744	0.321776	-1.44014	25	OE
960	HP_PSORIASIFORM_DERMATITIS	0.0531639	0.827744	0.321776	-1.44055	25	OE
961	GOBP_CORNIFICATION	0.0531929	0.827744	0.321776	-1.56883	9	OE
962	HP_ABNORMAL_UMBILICAL_STUMP_BLEEDING	0.0532235	0.827744	0.321776	-1.61394	5	OE
963	GOBP_RESPONSE_TO_STEROL	0.0533545	0.827744	0.321776	-1.33076	30	OE
964	GOBP_PROTEIN_DESTABILIZATION	0.053455	0.827744	0.222056	1.42082	45	OE
965	GOBP_RESPIRATORY_ELECTRON_TRANSPORT_CHAIN	0.0534936	0.827744	0.321776	-1.29259	94	OE
966	GOBP_POSITIVE_REGULATION_OF_RETINOIC_ACID_RECEPTOR_SIGNALING_PATHWAY	0.0535117	0.827744	0.252961	1.43937	4	OE
967	HP_DISTAL_LOWER_LIMB_MUSCLE_WEAKNESS	0.0535262	0.827744	0.321776	-1.3157	60	OE
968	GOBP_POSITIVE_REGULATION_OF_CALCIUM_ION_DEPENDENT_EXOCYTOSIS	0.0535456	0.827744	0.234393	1.48396	17	OE
969	GOCC_EPSILON_DNA_POLYMERASE_COMPLEX	0.0536585	0.828634	0.248911	1.45121	5	OE
970	GOBP_REGULATION_OF_COLLAGEN_FIBRIL_ORGANIZATION	0.0538126	0.829302	0.321776	-1.54919	7	OE
971	GOCC_PINOSOME	0.0538126	0.829302	0.321776	-1.54954	7	OE
972	HP_IMPAIRED_GLUCOSE_TOLERANCE	0.0538907	0.829651	0.321776	-1.32912	30	OE
973	GOBP_REGULATION_OF_APPETITE	0.0540853	0.829662	0.321776	-1.51986	21	OE
974	GOBP_REGULATION_OF_EPIDERMIS_DEVELOPMENT	0.0541803	0.829662	0.321776	-1.32729	63	OE
975	GOBP_LABYRINTHINE_LAYER_MORPHOGENESIS	0.0543486	0.829662	0.321776	-1.49224	22	OE
976	GOBP_RECEPTOR_CATABOLIC_PROCESS	0.0543775	0.829662	0.321776	-1.43243	28	OE
977	HP_APLASIA_HYPOPLASIA_OF_THE_INNER_EAR	0.0545455	0.829662	0.237794	1.49832	9	OE
978	HP_LOW_ALKALINE_PHOSPHATASE	0.0545455	0.829662	0.237794	1.50163	9	OE
979	GOBP_NEGATIVE_REGULATION_OF_PEPTIDYL_THREONINE_PHOSPHORYLATION	0.0546278	0.829662	0.321776	-1.54299	17	OE
980	HP_CHERRY_RED_SPOT_OF_THE_MACULA	0.0547337	0.829662	0.234393	1.5086	11	OE
981	GOBP_REGULATION_OF_SKELETAL_MUSCLE_CELL_DIFFERENTIATION	0.054755	0.829662	0.231127	1.45084	19	OE
982	HP_HYPOINSULINEMIA	0.054755	0.829662	0.231127	1.45571	19	OE
983	HP_URETEROPELVIC_JUNCTION_OBSTRUCTION	0.054755	0.829662	0.231127	1.4607	19	OE
984	GOBP_SPLICEOSOMAL_CONFORMATIONAL_CHANGES_TO_GENERATE_CATALYTIC_CONFORMATION	0.0547774	0.829662	0.321776	-1.60976	5	OE
985	HP_ABNORMALITY_OF_THE_INTRINSIC_PATHWAY	0.0547945	0.829662	0.224966	1.43923	31	OE
986	GOBP_CARDIAC_CELL_FATE_COMMITMENT	0.0548148	0.829662	0.234393	1.51629	14	OE
987	GOBP_REGULATION_OF_MEGAKARYOCYTE_DIFFERENTIATION	0.0549295	0.829662	0.321776	-1.36549	34	OE
988	GOBP_NEGATIVE_REGULATION_OF_ASTROCYTE_ACTIVATION	0.0549645	0.829662	0.257206	1.41484	3	OE
989	HP_BILATERAL_SINGLE_TRANSVERSE_PALMAR_CREASES	0.0549927	0.829662	0.321776	-1.28795	57	OE
990	GOBP_PHOSPHATIDYLINOSITOL_METABOLIC_PROCESS	0.0549944	0.829662	0.202072	1.28833	159	OE
991	GOBP_MAINTENANCE_OF_PROTEIN_LOCALIZATION_IN_ORGANELLE	0.0550112	0.829662	0.321776	-1.35716	41	OE
992	GOCC_CLATHRIN_COATED_PIT	0.0550688	0.829662	0.213928	1.37366	70	OE
993	GOMF_CALCIUM_ION_TRANSMEMBRANE_TRANSPORTER_ACTIVITY	0.0551724	0.829662	0.204295	1.29497	131	OE
994	HP_FACIAL_HYPOTONIA	0.0551817	0.829662	0.222056	1.42856	40	OE
995	HP_APLASIA_OF_THE_PHALANGES_OF_THE_HAND	0.055202	0.829662	0.321776	-1.51415	13	OE
996	GOBP_PEPTIDYL_TYROSINE_DEPHOSPHORYLATION	0.0552221	0.829662	0.208955	1.33073	103	OE
997	GOBP_RNA_PHOSPHODIESTER_BOND_HYDROLYSIS	0.0554299	0.831401	0.202072	1.28951	145	OE
998	GOMF_LARGE_RIBOSOMAL_SUBUNIT_RRNA_BINDING	0.0555544	0.831401	0.321776	-1.6053	5	OE
999	GOMF_CATION_CHANNEL_ACTIVITY	0.0556139	0.831401	0.193813	1.23582	327	OE
1000	GOBP_POSITIVE_REGULATION_OF_LEUKOCYTE_MEDIATED_IMMUNITY	0.0556199	0.831401	0.204295	1.29364	135	OE
1001	GOMF_NEUROPEPTIDE_RECEPTOR_ACTIVITY	0.0557029	0.831401	0.21925	1.39926	43	OE
1002	HP_VOCAL_CORD_PARALYSIS	0.0557048	0.831401	0.321776	-1.30975	45	OE
1003	GOBP_DNA_SYNTHESIS_INVOLVED_IN_DNA_REPAIR	0.0557823	0.831401	0.222056	1.41269	37	OE
1004	GOBP_NEGATIVE_REGULATION_OF_DNA_BIOSYNTHETIC_PROCESS	0.0557823	0.831401	0.222056	1.40947	37	OE
1005	GOBP_REGULATION_OF_CARBOHYDRATE_BIOSYNTHETIC_PROCESS	0.055883	0.832073	0.321776	-1.3077	97	OE
1006	GOMF_CYTOKINE_ACTIVITY	0.0559742	0.832119	0.195789	1.27089	225	OE
1007	GOMF_PYROPHOSPHATE_HYDROLYSIS_DRIVEN_PROTON_TRANSMEMBRANE_TRANSPORTER_ACTIVITY	0.056196	0.832119	0.227987	1.43951	19	OE
1008	GOBP_NUCLEIC_ACID_PHOSPHODIESTER_BOND_HYDROLYSIS	0.0562036	0.832119	0.193813	1.25597	257	OE
1009	HP_PRIMITIVE_NEUROECTODERMAL_TUMOR	0.056338	0.832119	0.213928	1.38027	59	OE
1010	GOBP_LIPID_TRANSPORT_ACROSS_BLOOD_BRAIN_BARRIER	0.0563799	0.832119	0.321776	-1.57312	6	OE
1011	GOBP_REGULATION_OF_INOSITOL_TRISPHOSPHATE_BIOSYNTHETIC_PROCESS	0.0563799	0.832119	0.321776	-1.57362	6	OE
1012	GOMF_LIGASE_ACTIVITY_FORMING_CARBON_NITROGEN_BONDS	0.0564304	0.832119	0.216543	1.38952	48	OE
1013	GOBP_PYRIMIDINE_CONTAINING_COMPOUND_METABOLIC_PROCESS	0.0564417	0.832119	0.208955	1.35453	85	OE
1014	GOBP_POSITIVE_REGULATION_OF_MEMBRANE_PROTEIN_ECTODOMAIN_PROTEOLYSIS	0.056503	0.832119	0.321776	-1.58578	16	OE
1015	GOBP_NEGATIVE_REGULATION_OF_NUCLEASE_ACTIVITY	0.0566038	0.832119	0.237794	1.4736	7	OE
1016	GOBP_NEGATIVE_REGULATION_OF_WNT_SIGNALING_PATHWAY_INVOLVED_IN_HEART_DEVELOPMENT	0.0566038	0.832119	0.237794	1.47884	7	OE
1017	GOBP_GLYCEROL_ETHER_METABOLIC_PROCESS	0.0566572	0.832119	0.224966	1.48005	22	OE
1018	GOCC_COPI_COATED_VESICLE	0.0566572	0.832119	0.224966	1.4778	22	OE
1019	GOBP_CARBOHYDRATE_DERIVATIVE_CATABOLIC_PROCESS	0.0567297	0.832119	0.197822	1.29101	167	OE
1020	HP_VENTRICULAR_ESCAPE_RHYTHM	0.0567775	0.832119	0.321776	-1.56972	10	OE
1021	GOMF_RNA_POLYMERASE_II_SPECIFIC_DNA_BINDING_TRANSCRIPTION_FACTOR_BINDING	0.0568757	0.832119	0.321776	-1.20119	345	OE
1022	GOBP_PROTEIN_LOCALIZATION_TO_NON_MOTILE_CILIUM	0.0569715	0.832119	0.231127	1.48571	13	OE
1023	GOMF_OXIDOREDUCTASE_ACTIVITY_ACTING_ON_DIPHENOLS_AND_RELATED_SUBSTANCES_AS_DONORS	0.0570988	0.832119	0.321776	-1.53672	7	OE
1024	GOBP_STOMACH_DEVELOPMENT	0.0571083	0.832119	0.321776	-1.60215	5	OE
1025	GOCC_ENDOPLASMIC_RETICULUM_EXIT_SITE	0.0571429	0.832119	0.21925	1.43716	29	OE
1026	GOBP_COPPER_ION_TRANSMEMBRANE_TRANSPORT	0.0571796	0.832119	0.321776	-1.5677	6	OE
1027	GOBP_POSITIVE_REGULATION_OF_CELL_CELL_ADHESION_MEDIATED_BY_INTEGRIN	0.0571796	0.832119	0.321776	-1.56775	6	OE
1028	GOCC_INTERCELLULAR_BRIDGE	0.0571817	0.832119	0.321776	-1.28965	74	OE
1029	GOBP_NUCLEOSIDE_CATABOLIC_PROCESS	0.0572207	0.832119	0.21925	1.45845	26	OE
1030	HP_PULMONARY_FIBROSIS	0.0573369	0.832999	0.321776	-1.28876	82	OE
1031	GOBP_NEUTROPHIL_HOMEOSTASIS	0.0574713	0.834142	0.224966	1.51254	16	OE
1032	HP_BLEEDING_WITH_MINOR_OR_NO_TRAUMA	0.0579793	0.8407	0.321776	-1.56158	6	OE
1033	GOMF_RNA_POLYMERASE_II_GENERAL_TRANSCRIPTION_INITIATION_FACTOR_BINDING	0.058113	0.841605	0.321776	-1.41795	24	OE
1034	HP_HYDROURETER	0.0581542	0.841605	0.208955	1.37271	67	OE
1035	GOMF_GUANYLATE_KINASE_ACTIVITY	0.0584681	0.845123	0.321776	-1.55414	9	OE
1036	GOBP_ETHER_METABOLIC_PROCESS	0.0585831	0.845123	0.216543	1.43308	27	OE
1037	GOBP_NEURON_DEATH_IN_RESPONSE_TO_HYDROGEN_PEROXIDE	0.0586623	0.845123	0.321776	-1.59501	5	OE
1038	HP_SHORTENED_PR_INTERVAL	0.0586623	0.845123	0.321776	-1.59613	5	OE
1039	HP_MALIGNANT_NEOPLASM_OF_THE_CENTRAL_NERVOUS_SYSTEM	0.0586797	0.845123	0.204295	1.34925	86	OE
1040	HP_POOR_EYE_CONTACT	0.058803	0.845567	0.321776	-1.30805	85	OE
1041	GOBP_POSITIVE_REGULATION_OF_OSSIFICATION	0.0588235	0.845567	0.2114	1.37758	51	OE
1042	GOBP_CYTOKINE_PRODUCTION_INVOLVED_IN_INFLAMMATORY_RESPONSE	0.0588879	0.84568	0.321776	-1.25753	54	OE
1043	GOBP_HYALURONAN_BIOSYNTHETIC_PROCESS	0.0592593	0.850197	0.224966	1.50364	14	OE
1044	HP_SEROSITIS	0.0593271	0.850254	0.321776	-1.2977	70	OE
1045	HP_ABNORMAL_CNS_MYELINATION	0.059499	0.850254	0.186433	1.24441	297	OE
1046	GOBP_NEGATIVE_REGULATION_OF_PLASMA_MEMBRANE_BOUNDED_CELL_PROJECTION_ASSEMBLY	0.0595399	0.850254	0.213928	1.42992	32	OE
1047	GOBP_REGULATION_OF_GAMMA_DELTA_T_CELL_ACTIVATION	0.0596125	0.850254	0.224966	1.4752	10	OE
1048	GOBP_REGULATION_OF_POSTSYNAPTIC_CYTOSOLIC_CALCIUM_ION_CONCENTRATION	0.0596125	0.850254	0.224966	1.47653	10	OE
1049	GOMF_PROTEIN_TYROSINE_PHOSPHATASE_ACTIVITY	0.0596659	0.850254	0.199915	1.32115	105	OE
1050	HP_SYNOSTOSIS_INVOLVING_DIGITS	0.0596899	0.850254	0.321776	-1.50324	13	OE
1051	GOMF_STEROID_HORMONE_RECEPTOR_ACTIVITY	0.0597222	0.850254	0.216543	1.46268	24	OE
1052	GOBP_MEMBRANE_PROTEIN_PROTEOLYSIS	0.0597746	0.850254	0.321776	-1.31248	58	OE
1053	GOBP_TOLL_LIKE_RECEPTOR_SIGNALING_PATHWAY	0.06	0.850874	0.197822	1.30808	120	OE
1054	GOBP_ALDITOL_METABOLIC_PROCESS	0.0600858	0.850874	0.21925	1.45984	21	OE
1055	GOBP_NEGATIVE_REGULATION_OF_VASCULAR_ENDOTHELIAL_GROWTH_FACTOR_PRODUCTION	0.060166	0.850874	0.266351	-1.28755	1	OE
1056	GOBP_PYRIMIDINE_NUCLEOBASE_METABOLIC_PROCESS	0.0601719	0.850874	0.21925	1.4631	20	OE
1057	GOBP_REGULATION_OF_GRANULOCYTE_CHEMOTAXIS	0.0602094	0.850874	0.208955	1.37396	50	OE
1058	HP_DISTAL_SYMPHALANGISM_OF_HANDS	0.0602162	0.850874	0.321776	-1.58944	5	OE
1059	HP_ELEVATED_URINARY_MONOCARBOXYLIC_ACID_LEVEL	0.0602162	0.850874	0.321776	-1.58791	5	OE
1060	GOBP_COGNITION	0.0604167	0.852335	0.184706	1.24231	304	OE
1061	HP_FINGERNAIL_DYSPLASIA	0.0604336	0.852335	0.321776	-1.56967	16	OE
1062	HP_SEVERE_COMBINED_IMMUNODEFICIENCY	0.0605187	0.852733	0.21925	1.43007	19	OE
1063	GOBP_REGULATION_OF_POSTSYNAPTIC_SPECIALIZATION_ASSEMBLY	0.0606509	0.85315	0.222056	1.49007	11	OE
1064	GOBP_CARDIAC_MUSCLE_CONTRACTION	0.0608873	0.85315	0.321776	-1.27585	130	OE
1065	GOMF_INSULIN_RECEPTOR_BINDING	0.0609065	0.85315	0.216543	1.45319	22	OE
1066	GOBP_VACUOLE_ORGANIZATION	0.0610862	0.85315	0.321776	-1.2509	186	OE
1067	GOBP_GLYCEROPHOSPHOLIPID_BIOSYNTHETIC_PROCESS	0.0611588	0.85315	0.186433	1.26706	210	OE
1068	GOBP_REGULATION_OF_CELL_CHEMOTAXIS_TO_FIBROBLAST_GROWTH_FACTOR	0.0612066	0.85315	0.321776	-1.52258	7	OE
1069	GOCC_MITOCHONDRIAL_PYRUVATE_DEHYDROGENASE_COMPLEX	0.0612066	0.85315	0.321776	-1.52487	7	OE
1070	GOBP_NEGATIVE_REGULATION_OF_RECEPTOR_BINDING	0.0613377	0.85315	0.321776	-1.52994	11	OE
1071	GOBP_SERINE_TRANSPORT	0.0613377	0.85315	0.321776	-1.53303	11	OE
1072	GOBP_TRANSFORMING_GROWTH_FACTOR_BETA_ACTIVATION	0.0613377	0.85315	0.321776	-1.53621	11	OE
1073	GOMF_SERINE_TRANSMEMBRANE_TRANSPORTER_ACTIVITY	0.0613377	0.85315	0.321776	-1.53303	11	OE
1074	HP_ALZHEIMER_DISEASE	0.0613377	0.85315	0.321776	-1.53065	11	OE
1075	HP_BONE_CYST	0.0613778	0.85315	0.321776	-1.40489	29	OE
1076	GOBP_RESPIRATORY_SYSTEM_PROCESS	0.0614014	0.85315	0.321776	-1.36583	39	OE
1077	HP_ABNORMALITY_OF_THE_MIDDLE_EAR_OSSICLES	0.0614035	0.85315	0.21925	1.45357	18	OE
1078	HP_NAIL_DYSTROPHY	0.0615165	0.853926	0.321776	-1.28231	117	OE
1079	HP_PARALYSIS	0.0617198	0.855324	0.321776	-1.2559	142	OE
1080	GOBP_POSITIVE_REGULATION_OF_INOSITOL_TRISPHOSPHATE_BIOSYNTHETIC_PROCESS	0.0617702	0.855324	0.321776	-1.58465	5	OE
1081	GOBP_REGULATION_OF_BRANCHING_INVOLVED_IN_PROSTATE_GLAND_MORPHOGENESIS	0.0617886	0.855324	0.231127	1.43612	5	OE
1082	GOCC_INTRACILIARY_TRANSPORT_PARTICLE_B	0.0619353	0.856457	0.321776	-1.5843	18	OE
1083	GOBP_REGULATION_OF_TYPE_B_PANCREATIC_CELL_DEVELOPMENT	0.061985	0.856457	0.321776	-1.54563	9	OE
1084	HP_SUBGLOTTIC_STENOSIS	0.0622222	0.857882	0.21925	1.482	12	OE
1085	GOBP_ESTROGEN_BIOSYNTHETIC_PROCESS	0.0622601	0.857882	0.321776	-1.52664	11	OE
1086	GOBP_POSITIVE_REGULATION_OF_MEGAKARYOCYTE_DIFFERENTIATION	0.0622601	0.857882	0.321776	-1.5275	11	OE
1087	GOBP_POSITIVE_REGULATION_OF_GLYCOPROTEIN_METABOLIC_PROCESS	0.0623269	0.858012	0.2114	1.44876	25	OE
1088	GOBP_LABYRINTHINE_LAYER_DEVELOPMENT	0.062388	0.858065	0.321776	-1.31523	47	OE
1089	HP_IMMOTILE_CILIA	0.0626443	0.860651	0.287805	-1.53241	8	OE
1090	HP_FIBROSARCOMA	0.0626911	0.860651	0.222056	1.488	8	OE
1091	HP_PALATE_FISTULA	0.0628642	0.861793	0.287805	-1.54314	9	OE
1092	HP_ABNORMAL_PULMONARY_THORACIC_IMAGING_FINDING	0.0629036	0.861793	0.287805	-1.28496	131	OE
1093	GOCC_PERINUCLEAR_ENDOPLASMIC_RETICULUM	0.0629471	0.861793	0.213928	1.45068	21	OE
1094	GOBP_REGULATION_OF_PHOSPHATIDYLINOSITOL_BIOSYNTHETIC_PROCESS	0.0634146	0.864006	0.227987	1.43229	5	OE
1095	HP_ABNORMALITY_OF_THE_ZYGOMATIC_BONE	0.0635343	0.864006	0.287805	-1.20982	244	OE
1096	GOBP_POSITIVE_REGULATION_OF_ALKALINE_PHOSPHATASE_ACTIVITY	0.0635773	0.864006	0.287805	-1.55461	6	OE
1097	GOBP_CGMP_BIOSYNTHETIC_PROCESS	0.0636095	0.864006	0.216543	1.47175	11	OE
1098	GOBP_REGULATION_OF_INTRINSIC_APOPTOTIC_SIGNALING_PATHWAY_IN_RESPONSE_TO_DNA_DAMAGE	0.0636301	0.864006	0.287805	-1.33941	37	OE
1099	GOBP_NEGATIVE_REGULATION_OF_CELL_PROJECTION_ORGANIZATION	0.0636663	0.864006	0.184706	1.28159	180	OE
1100	HP_BROAD_EYEBROW	0.0637985	0.864006	0.287805	-1.48758	20	OE
1101	GOBP_REGULATION_OF_ENDOTHELIAL_CELL_DEVELOPMENT	0.0638264	0.864006	0.287805	-1.57331	18	OE
1102	GOBP_DCMP_CATABOLIC_PROCESS	0.0638978	0.864006	0.224966	1.46038	6	OE
1103	GOBP_NEGATIVE_REGULATION_OF_SYNAPTIC_TRANSMISSION_GABAERGIC	0.0638978	0.864006	0.224966	1.46532	6	OE
1104	GOBP_POSITIVE_REGULATION_OF_DNA_CATABOLIC_PROCESS	0.0638978	0.864006	0.224966	1.46185	6	OE
1105	GOBP_NEGATIVE_REGULATION_OF_TRANSCRIPTION_FROM_RNA_POLYMERASE_II_PROMOTER_IN_RESPONSE_TO_STRESS	0.0639088	0.864006	0.287805	-1.53483	12	OE
1106	GOBP_BONE_TRABECULA_FORMATION	0.0640835	0.864006	0.216543	1.47161	10	OE
1107	GOBP_ACTIVATION_OF_NF_KAPPAB_INDUCING_KINASE_ACTIVITY	0.0643275	0.864006	0.213928	1.44111	18	OE
1108	HP_BILATERAL_TALIPES_EQUINOVARUS	0.0643641	0.864006	0.287805	-1.55992	16	OE
1109	HP_NAUSEA	0.0644362	0.864006	0.195789	1.34697	83	OE
1110	GOBP_METANEPHROS_DEVELOPMENT	0.0644769	0.864006	0.193813	1.32628	89	OE
1111	GOBP_RESPONSE_TO_OXIDATIVE_STRESS	0.0644929	0.864006	0.287805	-1.16377	416	OE
1112	GOBP_RESPONSE_TO_OLEIC_ACID	0.0645995	0.864006	0.287857	-1.48548	5	OE
1113	GOCC_ANNULATE_LAMELLAE	0.0645995	0.864006	0.287857	-1.48399	5	OE
1114	GOMF_SULFATE_BINDING	0.0645995	0.864006	0.287857	-1.48563	5	OE
1115	HP_LEFT_VENTRICULAR_OUTFLOW_TRACT_OBSTRUCTION	0.0645995	0.864006	0.287857	-1.48407	5	OE
1116	HP_PURSED_LIPS	0.0645995	0.864006	0.287857	-1.48583	5	OE
1117	HP_OPHTHALMOPARESIS	0.0646368	0.864006	0.287805	-1.193	270	OE
1118	GOBP_POSITIVE_REGULATION_OF_DOUBLE_STRAND_BREAK_REPAIR_VIA_NONHOMOLOGOUS_END_JOINING	0.0646552	0.864006	0.2114	1.49488	16	OE
1119	GOBP_RESPONSE_TO_IRON_ION	0.0646713	0.864006	0.287805	-1.43923	31	OE
1120	GOBP_SENSORY_PERCEPTION_OF_CHEMICAL_STIMULUS	0.0649746	0.864006	0.175204	1.18554	478	OE
1121	GOBP_LYMPHOCYTE_MEDIATED_IMMUNITY	0.0649895	0.864006	0.17822	1.23267	290	OE
1122	HP_NEUROFIBRILLARY_TANGLES	0.0650014	0.864006	0.287805	-1.47501	21	OE
1123	HP_PULMONARY_INSUFFICIENCY	0.0650289	0.864006	0.287805	-1.46759	23	OE
1124	GOMF_ACYLTRANSFERASE_ACYL_GROUPS_CONVERTED_INTO_ALKYL_ON_TRANSFER	0.0650407	0.864006	0.224966	1.42351	5	OE
1125	HP_PARATHYROID_DYSGENESIS	0.0650407	0.864006	0.224966	1.42284	5	OE
1126	GOBP_HISTONE_MRNA_METABOLIC_PROCESS	0.0652778	0.864006	0.206588	1.43786	24	OE
1127	HP_EXCESSIVE_WRINKLED_SKIN	0.0653061	0.864006	0.204295	1.38754	37	OE
1128	HP_LEFT_VENTRICULAR_HYPERTROPHY	0.0653163	0.864006	0.287805	-1.30354	79	OE
1129	GOBP_ACTIVATION_OF_PROTEIN_KINASE_ACTIVITY	0.065367	0.864006	0.186433	1.27885	139	OE
1130	GOBP_POSITIVE_REGULATION_OF_OSTEOBLAST_DIFFERENTIATION	0.0654912	0.864006	0.195789	1.35784	66	OE
1131	GOBP_REGULATION_OF_PEPTIDASE_ACTIVITY	0.065641	0.864006	0.175204	1.18292	433	OE
1132	GOBP_REGULATION_OF_CYTOPLASMIC_TRANSPORT	0.0656635	0.864006	0.204295	1.42579	28	OE
1133	GOBP_REGULATION_OF_RECEPTOR_LOCALIZATION_TO_SYNAPSE	0.0657175	0.864006	0.287805	-1.56291	18	OE
1134	GOBP_SALIVARY_GLAND_DEVELOPMENT	0.0657534	0.864006	0.204295	1.41135	36	OE
1135	HP_ABNORMAL_NEURON_MORPHOLOGY	0.0658718	0.864006	0.287805	-1.24397	78	OE
1136	GOCC_COPI_VESICLE_COAT	0.065967	0.864006	0.213928	1.45624	13	OE
1137	GOBP_MACROPHAGE_ACTIVATION	0.0660264	0.864006	0.190023	1.31524	101	OE
1138	GOBP_POSITIVE_REGULATION_OF_NATURAL_KILLER_CELL_MEDIATED_IMMUNE_RESPONSE_TO_TUMOR_CELL	0.0660377	0.864006	0.21925	1.45492	7	OE
1139	GOCC_CYTOSKELETON_OF_PRESYNAPTIC_ACTIVE_ZONE	0.0660377	0.864006	0.21925	1.45725	7	OE
1140	HP_ABNORMALITY_OF_THE_INCISOR	0.0663262	0.864006	0.287805	-1.29684	125	OE
1141	HP_ABNORMAL_NUMBER_OF_INCISORS	0.0663298	0.864006	0.287805	-1.32047	50	OE
1142	HP_ABNORMAL_MORPHOLOGY_OF_THE_ABDOMINAL_MUSCULATURE	0.0664112	0.864006	0.195789	1.3639	56	OE
1143	HP_ASYMMETRIC_GROWTH	0.0664112	0.864006	0.195789	1.35677	58	OE
1144	GOBP_SUCCINATE_METABOLIC_PROCESS	0.066432	0.864006	0.287805	-1.58221	5	OE
1145	HP_CHILDHOOD_ONSET_TRUNCAL_OBESITY	0.066432	0.864006	0.287805	-1.5803	5	OE
1146	GOMF_OLFACTORY_RECEPTOR_ACTIVITY	0.066459	0.864006	0.175204	1.20304	380	OE
1147	HP_EPISODIC_FLACCID_WEAKNESS	0.0664894	0.864006	0.287857	-1.51539	6	OE
1148	GOCC_INTRINSIC_COMPONENT_OF_POSTSYNAPTIC_SPECIALIZATION_MEMBRANE	0.0664994	0.864006	0.193813	1.35187	80	OE
1149	GOBP_N_ACETYLGLUCOSAMINE_METABOLIC_PROCESS	0.0666631	0.864006	0.287805	-1.55852	18	OE
1150	HP_BONE_MARROW_FOAM_CELLS	0.0666667	0.864006	0.222056	1.42187	5	OE
1151	HP_CARPAL_SYNOSTOSIS	0.0667586	0.864006	0.287805	-1.36328	33	OE
1152	HP_ALOPECIA_UNIVERSALIS	0.0667701	0.864006	0.287805	-1.54436	10	OE
1153	GOCC_B_WICH_COMPLEX	0.0667761	0.864006	0.287805	-1.55226	6	OE
1154	GOBP_REGULATION_OF_DNA_METABOLIC_PROCESS	0.0668037	0.864006	0.173748	1.20077	392	OE
1155	GOBP_ELASTIC_FIBER_ASSEMBLY	0.0668719	0.864006	0.287805	-1.51176	11	OE
1156	GOBP_NEGATIVE_REGULATION_OF_HEMATOPOIETIC_PROGENITOR_CELL_DIFFERENTIATION	0.0668719	0.864006	0.287805	-1.50934	11	OE
1157	GOMF_PRIMARY_MIRNA_BINDING	0.0669646	0.864006	0.287805	-1.52317	8	OE
1158	GOBP_SMALL_RNA_LOADING_ONTO_RISC	0.0670641	0.864006	0.2114	1.46788	10	OE
1159	HP_LIMITED_ELBOW_FLEXION	0.0670641	0.864006	0.2114	1.46193	10	OE
1160	GOBP_PARANODAL_JUNCTION_ASSEMBLY	0.0670927	0.864006	0.21925	1.45185	6	OE
1161	GOBP_REGULATION_OF_SMAD_PROTEIN_COMPLEX_ASSEMBLY	0.0670927	0.864006	0.21925	1.45278	6	OE
1162	HP_AMEGAKARYOCYTIC_THROMBOCYTOPENIA	0.0670927	0.864006	0.21925	1.45323	6	OE
1163	GOBP_VITAMIN_B6_METABOLIC_PROCESS	0.0671835	0.864431	0.282013	-1.47962	5	OE
1164	HP_PREMATURELY_AGED_APPEARANCE	0.0673401	0.865154	0.181383	1.27841	149	OE
1165	GOBP_NEGATIVE_REGULATION_OF_EXECUTION_PHASE_OF_APOPTOSIS	0.0675287	0.865154	0.206588	1.49032	16	OE
1166	GOBP_POSITIVE_REGULATION_OF_GLYCOGEN_METABOLIC_PROCESS	0.0675287	0.865154	0.206588	1.49081	16	OE
1167	GOBP_SNO_S_RNA_METABOLIC_PROCESS	0.0675287	0.865154	0.206588	1.48756	16	OE
1168	GOBP_S_ADENOSYLMETHIONINE_METABOLIC_PROCESS	0.0675287	0.865154	0.206588	1.48845	16	OE
1169	GOBP_NEGATIVE_REGULATION_OF_DELAYED_RECTIFIER_POTASSIUM_CHANNEL_ACTIVITY	0.0676786	0.866332	0.287805	-1.53834	10	OE
1170	GOBP_NEGATIVE_REGULATION_OF_DENDRITIC_SPINE_DEVELOPMENT	0.0681481	0.866808	0.208955	1.46744	12	OE
1171	GOBP_REGULATION_OF_CELLULAR_AMINO_ACID_METABOLIC_PROCESS	0.0681481	0.866808	0.208955	1.46899	12	OE
1172	GOMF_TRANSLATION_ELONGATION_FACTOR_ACTIVITY	0.0681635	0.866808	0.287805	-1.51335	17	OE
1173	GOBP_REGULATION_OF_EXTRINSIC_APOPTOTIC_SIGNALING_PATHWAY	0.0681845	0.866808	0.287805	-1.18849	150	OE
1174	GOBP_ANTIFUNGAL_HUMORAL_RESPONSE	0.0682927	0.866808	0.21925	1.41201	5	OE
1175	HP_MOLLUSCUM_CONTAGIOSUM	0.0682927	0.866808	0.21925	1.41478	5	OE
1176	GOBP_LEUCINE_CATABOLIC_PROCESS	0.0683755	0.866808	0.287805	-1.54866	6	OE
1177	HP_LIMBAL_DERMOID	0.0683755	0.866808	0.287805	-1.547	6	OE
1178	GOBP_CRANIAL_NERVE_MORPHOGENESIS	0.0683995	0.866808	0.199915	1.42055	28	OE
1179	GOBP_POSITIVE_REGULATION_OF_LIPID_CATABOLIC_PROCESS	0.0683995	0.866808	0.199915	1.41698	28	OE
1180	GOBP_SULFATE_TRANSPORT	0.0685542	0.866808	0.287805	-1.5479	18	OE
1181	GOBP_THYROID_HORMONE_TRANSPORT	0.0685544	0.866808	0.208955	1.458	10	OE
1182	GOBP_NEGATIVE_REGULATION_OF_VIRAL_ENTRY_INTO_HOST_CELL	0.0685702	0.866808	0.287805	-1.44531	22	OE
1183	GOBP_REGULATION_OF_MAINTENANCE_OF_SISTER_CHROMATID_COHESION	0.0686927	0.866808	0.287805	-1.5192	8	OE
1184	GOCC_EARLY_ENDOSOME_LUMEN	0.0687629	0.866808	0.287805	-1.57835	5	OE
1185	GOMF_DNA_BINDING_TRANSCRIPTION_REPRESSOR_ACTIVITY	0.0688217	0.866808	0.172324	1.21513	320	OE
1186	HP_X_LINKED_DOMINANT_INHERITANCE	0.0688258	0.866808	0.287805	-1.26807	60	OE
1187	HP_HEART_BLOCK	0.0690154	0.866808	0.287805	-1.26237	104	OE
1188	HP_CAPILLARY_MALFORMATION	0.0691421	0.866808	0.191892	1.35309	59	OE
1189	HP_SYMPHALANGISM_OF_MIDDLE_PHALANX_OF_FINGER	0.0691489	0.866808	0.282013	-1.51098	6	OE
1190	HP_ABNORMAL_METATARSAL_MORPHOLOGY	0.0691797	0.866808	0.287805	-1.24858	137	OE
1191	GOCC_INTERMEDIATE_FILAMENT_CYTOSKELETON	0.0692027	0.866808	0.287805	-1.21442	231	OE
1192	GOBP_CELL_COMMUNICATION_INVOLVED_IN_CARDIAC_CONDUCTION	0.0693384	0.866808	0.287805	-1.29211	58	OE
1193	GOMF_AMINO_ACID_TRANSMEMBRANE_TRANSPORTER_ACTIVITY	0.0693928	0.866808	0.188204	1.32425	83	OE
1194	GOBP_NUCLEOSIDE_DIPHOSPHATE_METABOLIC_PROCESS	0.0694224	0.866808	0.287805	-1.26637	127	OE
1195	GOBP_EPITHELIAL_CELL_PROLIFERATION_INVOLVED_IN_PROSTATE_GLAND_DEVELOPMENT	0.0694954	0.866808	0.287805	-1.53614	10	OE
1196	HP_ABNORMALITY_OF_THE_SUBUNGUAL_REGION	0.0694954	0.866808	0.287805	-1.53601	10	OE
1197	GOMF_ESTRADIOL_17_BETA_DEHYDROGENASE_ACTIVITY	0.0694997	0.866808	0.287805	-1.54502	18	OE
1198	GOBP_MEMBRANE_FISSION	0.0695567	0.866808	0.287805	-1.51719	8	OE
1199	GOBP_PROTEIN_LOCALIZATION_TO_AXON	0.069697	0.866808	0.208955	1.47817	9	OE
1200	HP_ABNORMAL_TRANSFERRIN_SATURATION	0.069697	0.866808	0.208955	1.47751	9	OE
1201	GOBP_POSITIVE_REGULATION_OF_CELL_GROWTH_INVOLVED_IN_CARDIAC_MUSCLE_CELL_DEVELOPMENT	0.0697674	0.866808	0.276501	-1.47846	5	OE
1202	HP_HYPOPLASIA_OF_THE_FEMORAL_HEAD	0.0697674	0.866808	0.276501	-1.4742	5	OE
1203	GOBP_INTERLEUKIN_2_PRODUCTION	0.069797	0.866808	0.190023	1.36774	62	OE
1204	HP_ARTERIOSCLEROSIS	0.0698254	0.866808	0.188204	1.33775	81	OE
1205	HP_HYPOPLASTIC_AORTIC_ARCH	0.0698978	0.866808	0.287805	-1.52305	9	OE
1206	GOBP_NEGATIVE_REGULATION_OF_HISTONE_H3_K4_METHYLATION	0.0699749	0.866808	0.287805	-1.53709	6	OE
1207	GOBP_REGULATION_OF_THE_FORCE_OF_HEART_CONTRACTION_BY_CHEMICAL_SIGNAL	0.0699749	0.866808	0.287805	-1.54125	6	OE
1208	GOCC_CRD_MEDIATED_MRNA_STABILITY_COMPLEX	0.0699749	0.866808	0.287805	-1.53907	6	OE
1209	GOBP_ESTABLISHMENT_OF_MITOTIC_SPINDLE_LOCALIZATION	0.0701245	0.867856	0.287805	-1.38306	35	OE
1210	GOBP_REGULATION_OF_PEPTIDYL_SERINE_PHOSPHORYLATION_OF_STAT_PROTEIN	0.0701754	0.867856	0.204295	1.43592	18	OE
1211	GOBP_RENAL_SYSTEM_PROCESS	0.0704882	0.870116	0.287805	-1.24574	111	OE
1212	HP_INTELLECTUAL_DISABILITY_PROFOUND	0.0706278	0.870116	0.176694	1.26641	158	OE
1213	GOBP_INNER_CELL_MASS_CELL_DIFFERENTIATION	0.0707547	0.870116	0.2114	1.44486	7	OE
1214	GOBP_NEGATIVE_REGULATION_OF_FATTY_ACID_TRANSPORT	0.0707547	0.870116	0.2114	1.4432	7	OE
1215	GOBP_OLFACTORY_LOBE_DEVELOPMENT	0.0708447	0.870116	0.195789	1.39483	35	OE
1216	GOBP_INTRINSIC_APOPTOTIC_SIGNALING_PATHWAY_IN_RESPONSE_TO_DNA_DAMAGE	0.0708895	0.870116	0.287805	-1.2309	98	OE
1217	GOBP_NUCLEAR_MIGRATION	0.0709556	0.870116	0.287805	-1.46527	21	OE
1218	GOCC_TOR_COMPLEX	0.0710059	0.870116	0.204295	1.46213	11	OE
1219	HP_ABNORMALITY_OF_THE_PITUITARY_GLAND	0.0710554	0.870116	0.169571	1.22571	301	OE
1220	GOCC_RNA_POLYMERASE_II_TRANSCRIPTION_REPRESSOR_COMPLEX	0.0711111	0.870116	0.204295	1.47054	14	OE
1221	HP_ULCERATIVE_COLITIS	0.0711111	0.870116	0.204295	1.47393	14	OE
1222	HP_DEATH_IN_ADULTHOOD	0.0711462	0.870116	0.191892	1.37774	44	OE
1223	GOMF_POTASSIUM_ION_BINDING	0.0712651	0.870116	0.287805	-1.51118	12	OE
1224	GOMF_MUSCLE_ALPHA_ACTININ_BINDING	0.0713427	0.870116	0.287805	-1.50373	15	OE
1225	GOBP_CELLULAR_RESPONSE_TO_EPINEPHRINE_STIMULUS	0.0714837	0.870116	0.287805	-1.49949	11	OE
1226	GOBP_LEPTIN_MEDIATED_SIGNALING_PATHWAY	0.0714837	0.870116	0.287805	-1.4988	11	OE
1227	HP_ABNORMALITY_OF_THE_LARYNX	0.0715072	0.870116	0.173748	1.26445	181	OE
1228	GOBP_VESICLE_MEDIATED_CHOLESTEROL_TRANSPORT	0.0715447	0.870116	0.213928	1.40537	5	OE
1229	GOCC_NEUROFIBRILLARY_TANGLE	0.0715447	0.870116	0.213928	1.40864	5	OE
1230	HP_APPENDICULAR_HYPOTONIA	0.0715743	0.870116	0.287805	-1.53626	6	OE
1231	GOBP_POSITIVE_REGULATION_OF_OXIDATIVE_STRESS_INDUCED_CELL_DEATH	0.0716374	0.870116	0.202072	1.42375	18	OE
1232	HP_ABNORMAL_HYPOTHALAMUS_MORPHOLOGY	0.0716374	0.870116	0.202072	1.42364	18	OE
1233	GOBP_HIPPO_SIGNALING	0.0717304	0.870538	0.287805	-1.33544	39	OE
1234	HP_CLEFT_HARD_PALATE	0.0718085	0.870752	0.276501	-1.5108	6	OE
1235	GOBP_NEGATIVE_REGULATION_OF_APOPTOTIC_PROCESS_INVOLVED_IN_DEVELOPMENT	0.071885	0.870752	0.2114	1.44933	6	OE
1236	GOBP_MITOTIC_G1_S_TRANSITION_CHECKPOINT_SIGNALING	0.0719225	0.870752	0.195789	1.41689	30	OE
1237	GOMF_PEROXIREDOXIN_ACTIVITY	0.0721489	0.87192	0.287805	-1.51148	8	OE
1238	GOMF_POLY_G_BINDING	0.0721489	0.87192	0.287805	-1.51345	8	OE
1239	GOMF_ICOSANOID_BINDING	0.072327	0.87192	0.208955	1.44166	7	OE
1240	GOBP_AMP_SALVAGE	0.0723514	0.87192	0.271289	-1.46476	5	OE
1241	GOBP_ACTIN_FILAMENT_REORGANIZATION	0.072406	0.87192	0.287805	-1.49778	11	OE
1242	GOBP_POSITIVE_REGULATION_OF_NIK_NF_KAPPAB_SIGNALING	0.0724269	0.87192	0.186433	1.34848	64	OE
1243	GOBP_POSITIVE_REGULATION_OF_TYROSINE_PHOSPHORYLATION_OF_STAT_PROTEIN	0.0724269	0.87192	0.186433	1.34708	64	OE
1244	HP_ABNORMALITY_OF_THE_MITOCHONDRION	0.0725935	0.872093	0.287805	-1.22361	162	OE
1245	HP_CURLY_HAIR	0.0726394	0.872093	0.287805	-1.38243	29	OE
1246	GOBP_REGULATION_OF_SKELETAL_MUSCLE_CONTRACTION_BY_CALCIUM_ION_SIGNALING	0.0726478	0.872093	0.287805	-1.57033	5	OE
1247	GOBP_SKELETAL_MUSCLE_CELL_PROLIFERATION	0.0726744	0.872093	0.199915	1.48047	15	OE
1248	HP_ABNORMALITY_OF_CARDIOVASCULAR_SYSTEM_ELECTROPHYSIOLOGY	0.0731947	0.87457	0.287805	-1.15376	462	OE
1249	GOBP_REGULATION_OF_AMYLOID_FIBRIL_FORMATION	0.0732579	0.87457	0.287805	-1.49889	15	OE
1250	GOBP_WHITE_FAT_CELL_DIFFERENTIATION	0.0732759	0.87457	0.197822	1.4689	16	OE
1251	GOBP_MOTOR_LEARNING	0.0733945	0.87457	0.204295	1.47345	8	OE
1252	GOBP_REGULATION_OF_FAT_CELL_DIFFERENTIATION	0.0734788	0.87457	0.175204	1.26812	132	OE
1253	GOMF_NEUROTRANSMITTER_RECEPTOR_ACTIVITY_INVOLVED_IN_REGULATION_OF_POSTSYNAPTIC_MEMBRANE_POTENTIAL	0.0735874	0.87457	0.188204	1.3679	49	OE
1254	GOMF_PROTEIN_DISULFIDE_ISOMERASE_ACTIVITY	0.0736895	0.87457	0.287805	-1.45047	20	OE
1255	HP_CENTRALLY_NUCLEATED_SKELETAL_MUSCLE_FIBERS	0.0737656	0.87457	0.287805	-1.37483	29	OE
1256	GOBP_NEGATIVE_REGULATION_OF_CHEMOKINE_MEDIATED_SIGNALING_PATHWAY	0.0738994	0.87457	0.206588	1.43657	7	OE
1257	HP_YOUNG_ADULT_ONSET	0.0741532	0.87457	0.287805	-1.28967	59	OE
1258	GOCC_G_PROTEIN_COUPLED_RECEPTOR_COMPLEX	0.0742424	0.87457	0.202072	1.4689	9	OE
1259	GOMF_STEROL_TRANSFER_ACTIVITY	0.0743929	0.87457	0.287805	-1.4404	23	OE
1260	GOBP_REGULATION_OF_TRANSCRIPTION_REGULATORY_REGION_DNA_BINDING	0.0744125	0.87457	0.186433	1.33035	52	OE
1261	HP_APLASIA_OF_THE_MIDDLE_PHALANX_OF_THE_HAND	0.0744681	0.87457	0.271289	-1.50464	6	OE
1262	HP_HYPOMETHIONINEMIA	0.0744681	0.87457	0.271289	-1.50068	6	OE
1263	HP_INCREASED_SERUM_IRON	0.0745156	0.87457	0.199915	1.45044	10	OE
1264	GOMF_17_BETA_HYDROXYSTEROID_DEHYDROGENASE_NADPPLUS_ACTIVITY	0.0746269	0.87457	0.287857	-1.47161	13	OE
1265	GOMF_PROTEIN_KINASE_A_CATALYTIC_SUBUNIT_BINDING	0.0746269	0.87457	0.287857	-1.47255	13	OE
1266	HP_AGENESIS_OF_PREMOLAR	0.0746269	0.87457	0.287857	-1.46257	13	OE
1267	GOBP_POSITIVE_REGULATION_OF_BONE_RESORPTION	0.0747126	0.87457	0.195789	1.4581	16	OE
1268	HP_PAROXYSMAL_BURSTS_OF_LAUGHTER	0.0747126	0.87457	0.282013	-1.4791	8	OE
1269	HP_THIN_EYEBROW	0.0748106	0.87457	0.287805	-1.30435	73	OE
1270	HP_APLASIA_HYPOPLASIA_OF_METATARSAL_BONES	0.0748304	0.87457	0.287805	-1.28767	56	OE
1271	GOBP_CELLULAR_RESPONSE_TO_INDOLE_3_METHANOL	0.0749354	0.87457	0.266351	-1.4559	5	OE
1272	GOBP_FORMATION_OF_ANATOMICAL_BOUNDARY	0.0749354	0.87457	0.266351	-1.44622	5	OE
1273	GOCC_COMMITMENT_COMPLEX	0.0749354	0.87457	0.266351	-1.45829	5	OE
1274	HP_NEOPLASM_OF_THE_INNER_EAR	0.0749354	0.87457	0.266351	-1.44393	5	OE
1275	GOBP_DNA_DEAMINATION	0.0749625	0.87457	0.199915	1.44052	13	OE
1276	HP_CONGENITAL_HIP_DISLOCATION	0.075	0.87457	0.181383	1.31895	77	OE
1277	GOBP_REGULATION_OF_OVARIAN_FOLLICLE_DEVELOPMENT	0.0750799	0.87457	0.206588	1.44688	6	OE
1278	GOMF_CADHERIN_BINDING_INVOLVED_IN_CELL_CELL_ADHESION	0.0751731	0.87457	0.287805	-1.52769	18	OE
1279	GOBP_HEAD_MORPHOGENESIS	0.0752394	0.87457	0.190023	1.39401	34	OE
1280	GOCC_ER_MEMBRANE_INSERTION_COMPLEX	0.0752508	0.87457	0.2114	1.40594	4	OE
1281	GOMF_ODORANT_BINDING	0.0752688	0.87457	0.176694	1.27518	107	OE
1282	GOBP_NEGATIVE_REGULATION_OF_ACTIVIN_RECEPTOR_SIGNALING_PATHWAY	0.0754438	0.87457	0.197822	1.45218	11	OE
1283	GOBP_POSITIVE_REGULATION_OF_TOLL_LIKE_RECEPTOR_4_SIGNALING_PATHWAY	0.0754438	0.87457	0.197822	1.45336	11	OE
1284	GOBP_REGULATION_OF_DNA_CATABOLIC_PROCESS	0.0754438	0.87457	0.197822	1.4564	11	OE
1285	GOBP_ANTIGEN_PROCESSING_AND_PRESENTATION_OF_PEPTIDE_ANTIGEN	0.0755138	0.87457	0.287805	-1.28164	59	OE
1286	HP_LACTICACIDURIA	0.0755287	0.87457	0.287857	-1.47138	10	OE
1287	HP_FEMALE_HYPOGONADISM	0.0757343	0.87457	0.287805	-1.39326	27	OE
1288	GOMF_TRANSMITTER_GATED_CHANNEL_ACTIVITY	0.0759331	0.87457	0.183024	1.35518	60	OE
1289	GOBP_CELL_MATRIX_ADHESION	0.0760783	0.87457	0.287805	-1.2122	227	OE
1290	GOBP_OXALATE_TRANSPORT	0.0760954	0.87457	0.287805	-1.48907	11	OE
1291	GOCC_SEMAPHORIN_RECEPTOR_COMPLEX	0.0760954	0.87457	0.287805	-1.48613	11	OE
1292	GOBP_N_TERMINAL_PROTEIN_AMINO_ACID_MODIFICATION	0.0761905	0.87457	0.188204	1.4012	29	OE
1293	GOMF_CARBOXY_LYASE_ACTIVITY	0.0762943	0.87457	0.188204	1.39984	33	OE
1294	GOBP_POSITIVE_REGULATION_OF_APOPTOTIC_DNA_FRAGMENTATION	0.0764228	0.87457	0.206588	1.40034	5	OE
1295	HP_CONTRACTURES_OF_THE_LARGE_JOINTS	0.0764228	0.87457	0.206588	1.40046	5	OE
1296	GOMF_TRANSLATION_REGULATOR_ACTIVITY	0.0764786	0.87457	0.287805	-1.20371	133	OE
1297	GOMF_GLUTATHIONE_HYDROLASE_ACTIVITY	0.0766773	0.87457	0.204295	1.44137	6	OE
1298	GOBP_REGULATION_OF_TRANSLATION_IN_RESPONSE_TO_ENDOPLASMIC_RETICULUM_STRESS	0.0766871	0.87457	0.287857	-1.43254	11	OE
1299	GOBP_FC_RECEPTOR_MEDIATED_INHIBITORY_SIGNALING_PATHWAY	0.0767327	0.87457	0.257206	-1.43006	4	OE
1300	GOBP_GMP_METABOLIC_PROCESS	0.0768563	0.87457	0.287805	-1.38924	27	OE
1301	GOMF_ALKALI_METAL_ION_BINDING	0.0768651	0.87457	0.287805	-1.47288	17	OE
1302	GOBP_GLUCAN_BIOSYNTHETIC_PROCESS	0.0769231	0.87457	0.184706	1.37448	43	OE
1303	GOBP_NEGATIVE_REGULATION_OF_SOMATIC_STEM_CELL_POPULATION_MAINTENANCE	0.0769231	0.87457	0.208955	1.40125	4	OE
1304	GOCC_PEPTIDASE_INHIBITOR_COMPLEX	0.0769231	0.87457	0.195789	1.44573	11	OE
1305	GOBP_DETECTION_OF_STIMULUS_INVOLVED_IN_SENSORY_PERCEPTION	0.0770791	0.87457	0.159647	1.17561	496	OE
1306	GOCC_I_BAND	0.077088	0.87457	0.287805	-1.25665	138	OE
1307	GOBP_REGULATION_OF_ER_ASSOCIATED_UBIQUITIN_DEPENDENT_PROTEIN_CATABOLIC_PROCESS	0.0772727	0.87457	0.197822	1.46138	9	OE
1308	GOBP_REGULATION_OF_NATURAL_KILLER_CELL_MEDIATED_IMMUNE_RESPONSE_TO_TUMOR_CELL	0.0772727	0.87457	0.197822	1.46216	9	OE
1309	GOMF_PROTEIN_PHOSPHATASE_BINDING	0.0773185	0.87457	0.287805	-1.2333	147	OE
1310	GOBP_NEGATIVE_REGULATION_OF_MACROPHAGE_ACTIVATION	0.0774854	0.87457	0.193813	1.41755	18	OE
1311	GOBP_LONG_CHAIN_FATTY_ACID_IMPORT_ACROSS_PLASMA_MEMBRANE	0.0774963	0.87457	0.195789	1.44558	10	OE
1312	GOBP_MINUS_END_DIRECTED_ORGANELLE_TRANSPORT_ALONG_MICROTUBULE	0.0775194	0.87457	0.261664	-1.43818	5	OE
1313	GOMF_OPSIN_BINDING	0.0775194	0.87457	0.261664	-1.43405	5	OE
1314	GOBP_ORGANOPHOSPHATE_CATABOLIC_PROCESS	0.0775281	0.87457	0.168238	1.2527	157	OE
1315	GOBP_NEGATIVE_REGULATION_OF_PROTEOLYSIS	0.0775681	0.87457	0.161979	1.1971	326	OE
1316	HP_PSEUDOEPIPHYSES_OF_HAND_BONES	0.0776119	0.87457	0.282013	-1.44994	13	OE
1317	GOBP_POSITIVE_REGULATION_OF_REGULATORY_T_CELL_DIFFERENTIATION	0.0776138	0.87457	0.287805	-1.51071	19	OE
1318	GOBP_NEGATIVE_REGULATION_OF_AMYLOID_FIBRIL_FORMATION	0.0777018	0.87457	0.287805	-1.48392	12	OE
1319	GOMF_VIRION_BINDING	0.0777018	0.87457	0.287805	-1.48199	12	OE
1320	GOBP_REGULATION_OF_NEURON_PROJECTION_DEVELOPMENT	0.0777096	0.87457	0.159647	1.17664	423	OE
1321	GOBP_REGULATION_OF_MACROPHAGE_ACTIVATION	0.0779055	0.87457	0.179782	1.34301	58	OE
1322	HP_DELAYED_ERUPTION_OF_PERMANENT_TEETH	0.077937	0.87457	0.287805	-1.40701	31	OE
1323	GOBP_BONE_MATURATION	0.0779754	0.87457	0.186433	1.39598	28	OE
1324	HP_EXTERNAL_EAR_MALFORMATION	0.0781441	0.87457	0.175204	1.30477	91	OE
1325	HP_MELANOCYTIC_NEVUS	0.0781805	0.87457	0.287805	-1.24863	60	OE
1326	HP_EMG_MYOPATHIC_ABNORMALITIES	0.0782039	0.87457	0.287805	-1.26924	118	OE
1327	GOCC_SERINE_PROTEASE_INHIBITOR_COMPLEX	0.0782748	0.87457	0.202072	1.44074	6	OE
1328	GOBP_CARDIAC_CELL_DEVELOPMENT	0.0785397	0.87457	0.287805	-1.22936	78	OE
1329	GOBP_AV_NODE_CELL_TO_BUNDLE_OF_HIS_CELL_SIGNALING	0.0785498	0.87457	0.282013	-1.44794	10	OE
1330	GOCC_NUCLEAR_CYCLIN_DEPENDENT_PROTEIN_KINASE_HOLOENZYME_COMPLEX	0.0785498	0.87457	0.282013	-1.4591	10	OE
1331	HP_MESOAXIAL_HAND_POLYDACTYLY	0.0785498	0.87457	0.282013	-1.45551	10	OE
1332	GOBP_NEGATIVE_REGULATION_OF_LAMELLIPODIUM_ASSEMBLY	0.0785953	0.87457	0.206588	1.39125	4	OE
1333	HP_AGENESIS_OF_PERMANENT_TEETH	0.0786164	0.87457	0.287857	-1.41079	18	OE
1334	GOBP_MAINTENANCE_OF_SISTER_CHROMATID_COHESION	0.0786213	0.87457	0.287805	-1.47756	12	OE
1335	GOBP_POSITIVE_REGULATION_OF_KERATINOCYTE_DIFFERENTIATION	0.0787988	0.87457	0.287805	-1.46644	17	OE
1336	GOBP_REGULATION_OF_DNA_BINDING	0.0788235	0.87457	0.170932	1.26759	121	OE
1337	GOBP_BRUSH_BORDER_ASSEMBLY	0.0788636	0.87457	0.287805	-1.56058	5	OE
1338	GOBP_NEGATIVE_REGULATION_OF_INTRINSIC_APOPTOTIC_SIGNALING_PATHWAY_IN_RESPONSE_TO_OSMOTIC_STRESS	0.0788636	0.87457	0.287805	-1.55997	5	OE
1339	GOBP_LEUKOTRIENE_BIOSYNTHETIC_PROCESS	0.0789474	0.87457	0.191892	1.41114	18	OE
1340	HP_EEG_WITH_FOCAL_SHARP_SLOW_WAVES	0.0789866	0.87457	0.193813	1.44288	10	OE
1341	GOBP_CYTOCHROME_COMPLEX_ASSEMBLY	0.0790191	0.87457	0.184706	1.38046	35	OE
1342	GOBP_POSITIVE_REGULATION_OF_RELEASE_OF_CYTOCHROME_C_FROM_MITOCHONDRIA	0.0790191	0.87457	0.184706	1.40949	26	OE
1343	GOCC_CHROMOSOME_TELOMERIC_REGION	0.0790646	0.87457	0.165657	1.2582	163	OE
1344	GOCC_RECEPTOR_COMPLEX	0.0791367	0.87457	0.158514	1.18578	406	OE
1345	HP_ABNORMAL_SYNAPTIC_TRANSMISSION_AT_THE_NEUROMUSCULAR_JUNCTION	0.0793372	0.87457	0.287805	-1.23454	109	OE
1346	GOBP_RNA_STABILIZATION	0.0793889	0.87457	0.287805	-1.2673	63	OE
1347	HP_ANAL_STENOSIS	0.0794521	0.87457	0.184706	1.39148	31	OE
1348	GOCC_CONTRACTILE_RING	0.0794881	0.87457	0.287805	-1.50904	10	OE
1349	GOBP_EXTRACELLULAR_MATRIX_CONSTITUENT_SECRETION	0.0795107	0.87457	0.282013	-1.4542	14	OE
1350	GOBP_HIGH_DENSITY_LIPOPROTEIN_PARTICLE_ASSEMBLY	0.0795107	0.87457	0.282013	-1.46503	14	OE
1351	GOBP_LIPID_GLYCOSYLATION	0.0795107	0.87457	0.282013	-1.4367	12	OE
1352	GOCC_TRANSCRIPTION_FACTOR_TFTC_COMPLEX	0.0795107	0.87457	0.282013	-1.46322	14	OE
1353	GOMF_MEMBRANE_INSERTASE_ACTIVITY	0.0795107	0.87457	0.282013	-1.45738	14	OE
1354	HP_EDEMA_OF_THE_DORSUM_OF_HANDS	0.0795107	0.87457	0.282013	-1.46641	14	OE
1355	HP_HYPERTROPHIC_NERVE_CHANGES	0.0795713	0.87457	0.287805	-1.51832	6	OE
1356	GOBP_REGULATION_OF_AUTOPHAGIC_CELL_DEATH	0.0796748	0.87457	0.202072	1.39507	5	OE
1357	GOCC_U5_SNRNP	0.0797656	0.87457	0.287805	-1.46059	17	OE
1358	GOMF_MANNOSIDASE_ACTIVITY	0.0799419	0.87457	0.190023	1.44556	15	OE
1359	HP_LYMPHOMA	0.0799523	0.87457	0.170932	1.27771	105	OE
1360	GOBP_IRON_SULFUR_CLUSTER_ASSEMBLY	0.0800057	0.87457	0.287805	-1.38513	25	OE
1361	GOBP_POSITIVE_REGULATION_OF_MITOPHAGY	0.0801034	0.87457	0.257206	-1.43171	5	OE
1362	GOBP_POSITIVE_REGULATION_OF_PENILE_ERECTION	0.0801034	0.87457	0.257206	-1.43348	5	OE
1363	GOCC_LAMIN_FILAMENT	0.0801034	0.87457	0.257206	-1.43192	5	OE
1364	GOBP_POSITIVE_REGULATION_OF_BONE_MINERALIZATION	0.0801068	0.87457	0.181383	1.37165	42	OE
1365	GOBP_RNA_PHOSPHODIESTER_BOND_HYDROLYSIS_EXONUCLEOLYTIC	0.0801068	0.87457	0.181383	1.37746	42	OE
1366	HP_DENTAL_CROWDING	0.0801151	0.87457	0.287805	-1.22948	101	OE
1367	GOBP_NEGATIVE_REGULATION_OF_CYSTEINE_TYPE_ENDOPEPTIDASE_ACTIVITY_INVOLVED_IN_APOPTOTIC_SIGNALING_PATHWAY	0.0801887	0.87457	0.197822	1.4259	7	OE
1368	HP_ESOPHAGITIS	0.0802213	0.87457	0.184706	1.39645	30	OE
1369	GOBP_NEGATIVE_REGULATION_OF_CYTOKINE_PRODUCTION_INVOLVED_IN_IMMUNE_RESPONSE	0.0802222	0.87457	0.287805	-1.43106	26	OE
1370	GOBP_NEGATIVE_REGULATION_OF_T_CELL_PROLIFERATION	0.0804182	0.87457	0.287805	-1.2406	64	OE
1371	GOBP_T_CELL_MEDIATED_IMMUNE_RESPONSE_TO_TUMOR_CELL	0.0804483	0.87457	0.287805	-1.50704	9	OE
1372	GOBP_HUMORAL_IMMUNE_RESPONSE_MEDIATED_BY_CIRCULATING_IMMUNOGLOBULIN	0.0804598	0.87457	0.176694	1.33146	57	OE
1373	GOBP_REGULATION_OF_DNA_DIRECTED_DNA_POLYMERASE_ACTIVITY	0.080597	0.87457	0.276501	-1.4447	13	OE
1374	GOBP_REGULATION_OF_PROTEIN_LOCALIZATION_TO_SYNAPSE	0.0806132	0.87457	0.287805	-1.43608	20	OE
1375	GOBP_TRANSPORT_ALONG_MICROTUBULE	0.0807096	0.87457	0.287805	-1.22692	155	OE
1376	GOBP_REGULATION_OF_MUSCLE_ADAPTATION	0.0807284	0.87457	0.287805	-1.23228	76	OE
1377	GOBP_EPITHELIAL_CELL_CELL_ADHESION	0.0807325	0.87457	0.287805	-1.45198	17	OE
1378	GOBP_BINDING_OF_SPERM_TO_ZONA_PELLUCIDA	0.0807537	0.87457	0.181383	1.37242	40	OE
1379	GOBP_CHLORIDE_TRANSMEMBRANE_TRANSPORT	0.0809102	0.87457	0.175204	1.33765	67	OE
1380	GOMF_ENDORIBONUCLEASE_ACTIVITY	0.0809102	0.87457	0.175204	1.33654	67	OE
1381	GOBP_POSITIVE_REGULATION_OF_GAMMA_DELTA_T_CELL_ACTIVATION	0.0810398	0.87457	0.193813	1.45386	8	OE
1382	GOMF_SINGLE_STRANDED_DNA_3_5_EXODEOXYRIBONUCLEASE_ACTIVITY	0.0813008	0.87457	0.199915	1.38863	5	OE
1383	GOBP_POSITIVE_REGULATION_OF_TRANSCRIPTION_BY_RNA_POLYMERASE_I	0.0813464	0.87457	0.184706	1.39122	23	OE
1384	GOBP_REGULATION_OF_MEMBRANE_INVAGINATION	0.0813953	0.87457	0.188204	1.43992	15	OE
1385	GOBP_NEGATIVE_REGULATION_OF_NEUROINFLAMMATORY_RESPONSE	0.0814815	0.87457	0.190023	1.44587	14	OE
1386	GOMF_H4_HISTONE_ACETYLTRANSFERASE_ACTIVITY	0.0814815	0.87457	0.190023	1.44813	12	OE
1387	GOMF_T_CELL_RECEPTOR_BINDING	0.081571	0.87457	0.276501	-1.43283	10	OE
1388	GOBP_CENTRAL_NERVOUS_SYSTEM_NEURON_AXONOGENESIS	0.0817439	0.87457	0.181383	1.37503	35	OE
1389	GOMF_TRANSCRIPTION_COREPRESSOR_ACTIVITY	0.0818173	0.87457	0.287805	-1.22699	184	OE
1390	GOBP_ADP_METABOLIC_PROCESS	0.0818683	0.87457	0.287805	-1.24828	88	OE
1391	GOBP_CHOLINE_TRANSPORT	0.0818713	0.87457	0.271289	-1.43153	9	OE
1392	GOBP_REGULATION_OF_CELLULAR_KETONE_METABOLIC_PROCESS	0.0818713	0.87457	0.166934	1.2707	122	OE
1393	GOBP_CHROMOSOME_SEPARATION	0.0819277	0.87457	0.169571	1.2971	94	OE
1394	GOBP_GLUCOSYLCERAMIDE_METABOLIC_PROCESS	0.0819672	0.87457	0.261664	-1.48508	7	OE
1395	GOBP_EOSINOPHIL_DIFFERENTIATION	0.0819868	0.87457	0.287805	-1.55402	5	OE
1396	GOBP_RESPONSE_TO_ODORANT	0.0819868	0.87457	0.287805	-1.55466	5	OE
1397	HP_HYPERSPLENISM	0.0821326	0.87457	0.186433	1.38795	19	OE
1398	GOMF_UBIQUITIN_PROTEIN_TRANSFERASE_INHIBITOR_ACTIVITY	0.0822067	0.87457	0.287805	-1.5045	9	OE
1399	HP_DIMINISHED_ABILITY_TO_CONCENTRATE	0.0822067	0.87457	0.287805	-1.50537	9	OE
1400	HP_HYPOPIGMENTED_MACULE	0.0822368	0.87457	0.287857	-1.39943	20	OE
1401	GOBP_REGULATION_OF_EPITHELIAL_CELL_MIGRATION	0.0824115	0.87457	0.287805	-1.20578	226	OE
1402	GOBP_ANTIGEN_PROCESSING_AND_PRESENTATION_OF_PEPTIDE_ANTIGEN_VIA_MHC_CLASS_IB	0.0824468	0.87457	0.257206	-1.47902	6	OE
1403	GOBP_REGULATION_OF_CD40_SIGNALING_PATHWAY	0.0824468	0.87457	0.257206	-1.47931	6	OE
1404	GOBP_REGULATION_OF_HEART_RATE_BY_CHEMICAL_SIGNAL	0.0824468	0.87457	0.257206	-1.48674	6	OE
1405	GOMF_3_BETA_HYDROXY_DELTA5_STEROID_DEHYDROGENASE_ACTIVITY	0.0824468	0.87457	0.257206	-1.48224	6	OE
1406	HP_ENDOCARDIAL_FIBROELASTOSIS	0.0824468	0.87457	0.257206	-1.48186	6	OE
1407	HP_HYPERMAGNESIURIA	0.0824468	0.87457	0.257206	-1.48912	6	OE
1408	HP_MATERNAL_TERATOGENIC_EXPOSURE	0.0824468	0.87457	0.257206	-1.4794	6	OE
1409	GOBP_NUCLEOTIDE_SUGAR_METABOLIC_PROCESS	0.0824661	0.87457	0.287805	-1.33688	33	OE
1410	GOBP_RESPONSE_TO_ARSENIC_CONTAINING_SUBSTANCE	0.0824661	0.87457	0.287805	-1.33717	33	OE
1411	HP_HEAT_INTOLERANCE	0.0825083	0.87457	0.287857	-1.39503	21	OE
1412	GOBP_REGULATION_OF_EPITHELIAL_TO_MESENCHYMAL_TRANSITION	0.0825243	0.87457	0.169571	1.29016	93	OE
1413	GOBP_REGULATION_OF_PROTEIN_TARGETING	0.0826166	0.874929	0.287805	-1.24059	77	OE
1414	GOBP_ANTIMICROBIAL_HUMORAL_RESPONSE	0.0827299	0.875247	0.287805	-1.20544	114	OE
1415	HP_FRONTOTEMPORAL_DEMENTIA	0.082775	0.875247	0.287805	-1.34491	29	OE
1416	GOMF_MDM2_MDM4_FAMILY_PROTEIN_BINDING	0.0828221	0.875247	0.276501	-1.41702	11	OE
1417	GOBP_SEQUESTERING_OF_METAL_ION	0.082963	0.876117	0.188204	1.43791	14	OE
1418	GOMF_OXALATE_TRANSMEMBRANE_TRANSPORTER_ACTIVITY	0.0831218	0.876293	0.287805	-1.4897	10	OE
1419	GOBP_POSITIVE_REGULATION_OF_CELL_CYCLE_PHASE_TRANSITION	0.0831699	0.876293	0.287805	-1.26653	112	OE
1420	HP_ICHTHYOSIS	0.0831773	0.876293	0.287805	-1.23126	134	OE
1421	GOBP_POSTSYNAPTIC_DENSITY_PROTEIN_95_CLUSTERING	0.0833333	0.876293	0.266351	-1.4658	8	OE
1422	GOMF_TRANSMEMBRANE_RECEPTOR_PROTEIN_TYROSINE_KINASE_ACTIVATOR_ACTIVITY	0.0833333	0.876293	0.266351	-1.46445	8	OE
1423	HP_MYELOPROLIFERATIVE_DISORDER	0.0833333	0.876293	0.184706	1.43369	16	OE
1424	GOBP_NEURAL_PLATE_MORPHOGENESIS	0.0835484	0.876293	0.287805	-1.55353	5	OE
1425	GOBP_TRIVALENT_INORGANIC_ANION_HOMEOSTASIS	0.0835821	0.876293	0.271289	-1.43368	13	OE
1426	GOBP_POST_ANAL_TAIL_MORPHOGENESIS	0.0836013	0.876293	0.282013	-1.41175	17	OE
1427	GOBP_RESPONSE_TO_TYPE_I_INTERFERON	0.0836042	0.876293	0.287805	-1.26241	63	OE
1428	HP_ABNORMALITY_OF_THE_NAIL	0.0837001	0.876293	0.287805	-1.13857	447	OE
1429	HP_ABNORMAL_LARYNX_MORPHOLOGY	0.0837264	0.876293	0.165657	1.26206	119	OE
1430	GOBP_DEVELOPMENTAL_GROWTH_INVOLVED_IN_MORPHOGENESIS	0.0837409	0.876293	0.287805	-1.19669	232	OE
1431	GOBP_EXCRETION	0.0838628	0.876955	0.172324	1.33085	64	OE
1432	GOBP_SKELETAL_MYOFIBRIL_ASSEMBLY	0.0839651	0.877412	0.287805	-1.49734	9	OE
1433	GOBP_LIPID_PHOSPHORYLATION	0.0843023	0.877462	0.184706	1.42843	15	OE
1434	GOBP_SALIVA_SECRETION	0.0843195	0.877462	0.186433	1.43279	11	OE
1435	GOMF_PEPTIDE_ALPHA_N_ACETYLTRANSFERASE_ACTIVITY	0.0843195	0.877462	0.186433	1.43779	11	OE
1436	GOCC_INTRINSIC_COMPONENT_OF_MITOCHONDRIAL_MEMBRANE	0.0843618	0.877462	0.287805	-1.23837	89	OE
1437	GOBP_THYROID_GLAND_DEVELOPMENT	0.0844687	0.877462	0.17822	1.38493	26	OE
1438	HP_LIMITED_WRIST_EXTENSION	0.0845528	0.877462	0.195789	1.38706	5	OE
1439	HP_ABNORMAL_CIRCULATING_APOLIPOPROTEIN_CONCENTRATION	0.0846645	0.877462	0.193813	1.43255	6	OE
1440	GOMF_SINGLE_STRANDED_DNA_BINDING	0.0847059	0.877462	0.164406	1.26415	120	OE
1441	HP_CONGENITAL_HEPATIC_FIBROSIS	0.0847458	0.877462	0.173748	1.35056	46	OE
1442	HP_ALVEOLAR_RIDGE_OVERGROWTH	0.0847953	0.877462	0.266351	-1.42893	9	OE
1443	GOBP_EMBRYONIC_VISCEROCRANIUM_MORPHOGENESIS	0.0848485	0.877462	0.188204	1.45304	9	OE
1444	GOBP_RETROGRADE_TRANSPORT_VESICLE_RECYCLING_WITHIN_GOLGI	0.0848485	0.877462	0.188204	1.45388	9	OE
1445	GOBP_NUCLEAR_TRANSCRIBED_MRNA_CATABOLIC_PROCESS_DEADENYLATION_INDEPENDENT_DECAY	0.0849057	0.877462	0.191892	1.41865	7	OE
1446	GOMF_HYDROLASE_ACTIVITY_ACTING_ON_CARBON_NITROGEN_BUT_NOT_PEPTIDE_BONDS_IN_CYCLIC_AMIDINES	0.0849315	0.877462	0.17822	1.36873	36	OE
1447	GOBP_REGULATION_OF_VASCULOGENESIS	0.0849673	0.877462	0.282013	-1.43799	16	OE
1448	GOMF_D_THREO_ALDOSE_1_DEHYDROGENASE_ACTIVITY	0.0849673	0.877462	0.282013	-1.43166	16	OE
1449	GOBP_NEGATIVE_REGULATION_OF_SYNAPTIC_TRANSMISSION	0.085	0.877462	0.169571	1.31715	69	OE
1450	GOBP_NUCLEOSIDE_METABOLIC_PROCESS	0.0850254	0.877462	0.170932	1.33283	63	OE
1451	HP_VITRITIS	0.08511	0.87773	0.287805	-1.55238	5	OE
1452	GOMF_CELL_ADHESIVE_PROTEIN_BINDING_INVOLVED_IN_BUNDLE_OF_HIS_CELL_PURKINJE_MYOCYTE_COMMUNICATION	0.0852713	0.878183	0.248911	-1.42899	5	OE
1453	HP_ABNORMAL_CALCIFICATION_OF_THE_CARPAL_BONES	0.0852713	0.878183	0.248911	-1.42833	5	OE
1454	GOMF_CHLORIDE_TRANSMEMBRANE_TRANSPORTER_ACTIVITY	0.0855667	0.879424	0.287805	-1.4353	17	OE
1455	HP_SYMPHALANGISM_AFFECTING_THE_PHALANGES_OF_THE_HAND	0.0855667	0.879424	0.287805	-1.43667	17	OE
1456	GOBP_VENTRICULAR_CARDIAC_MUSCLE_CELL_DIFFERENTIATION	0.0856269	0.879424	0.271289	-1.43167	14	OE
1457	HP_HYPERACTIVE_PATELLAR_REFLEX	0.0856269	0.879424	0.271289	-1.44886	14	OE
1458	GOBP_SELF_PROTEOLYSIS	0.0857235	0.879813	0.287805	-1.49213	9	OE
1459	GOBP_PROTEIN_LOCALIZATION_TO_CELL_CORTEX	0.0858896	0.880913	0.271289	-1.41102	11	OE
1460	HP_CARDIAC_VALVE_CALCIFICATION	0.0859777	0.881212	0.287805	-1.45826	12	OE
1461	GOMF_CARBOHYDRATE_TRANSMEMBRANE_TRANSPORTER_ACTIVITY	0.0861373	0.88175	0.175204	1.35395	40	OE
1462	GOBP_MAST_CELL_PROLIFERATION	0.0861789	0.88175	0.193813	1.38355	5	OE
1463	GOBP_INTRINSIC_APOPTOTIC_SIGNALING_PATHWAY_IN_RESPONSE_TO_OSMOTIC_STRESS	0.0862069	0.88175	0.261664	-1.4546	8	OE
1464	GOCC_INTERMEDIATE_FILAMENT	0.0863127	0.881787	0.287805	-1.18938	189	OE
1465	GOBP_MUSCLE_CELL_FATE_COMMITMENT	0.0864553	0.881787	0.181383	1.38411	19	OE
1466	GOMF_L_PROLINE_TRANSMEMBRANE_TRANSPORTER_ACTIVITY	0.086478	0.881787	0.190023	1.41632	7	OE
1467	HP_NAEVUS_FLAMMEUS_OF_THE_EYELID	0.086478	0.881787	0.190023	1.41571	7	OE
1468	GOMF_SUMO_TRANSFERASE_ACTIVITY	0.0865052	0.881787	0.287857	-1.36974	23	OE
1469	GOBP_REGULATION_OF_GLIAL_CELL_DIFFERENTIATION	0.0866834	0.883002	0.168238	1.31449	72	OE
1470	GOBP_REGULATION_OF_STRIATED_MUSCLE_CELL_DIFFERENTIATION	0.0869195	0.88441	0.287805	-1.27737	84	OE
1471	GOMF_RRNA_CYTOSINE_METHYLTRANSFERASE_ACTIVITY	0.0869565	0.88441	0.195789	1.37934	4	OE
1472	GOBP_RESPONSE_TO_LEUKEMIA_INHIBITORY_FACTOR	0.0869989	0.88441	0.287805	-1.2272	93	OE
1473	GOBP_DNA_TEMPLATED_TRANSCRIPTION_INITIATION	0.087185	0.8857	0.287805	-1.21957	126	OE
1474	GOMF_PHOSPHATIDYLINOSITOL_3_5_BISPHOSPHATE_PHOSPHATASE_ACTIVITY	0.0874074	0.886884	0.183024	1.43164	14	OE
1475	GOBP_MUSCLE_CELL_DIFFERENTIATION	0.08742	0.886884	0.287805	-1.14139	358	OE
1476	GOMF_BIOTIN_BINDING	0.0878049	0.887681	0.191892	1.3834	5	OE
1477	GOBP_COENZYME_A_METABOLIC_PROCESS	0.0880503	0.887681	0.271289	-1.38998	18	OE
1478	GOBP_VASCULAR_WOUND_HEALING	0.0880503	0.887681	0.271289	-1.38622	18	OE
1479	GOCC_TRANSCRIPTION_FACTOR_TFIIH_HOLO_COMPLEX	0.0880861	0.887681	0.287805	-1.44116	11	OE
1480	GOMF_DYSTROGLYCAN_BINDING	0.0880861	0.887681	0.287805	-1.44093	11	OE
1481	GOCC_CILIARY_BASAL_BODY	0.0881696	0.887681	0.156312	1.24782	160	OE
1482	GOBP_COLLATERAL_SPROUTING_IN_ABSENCE_OF_INJURY	0.0882332	0.887681	0.287805	-1.54405	5	OE
1483	HP_ABNORMAL_CIRCULATING_TYROSINE_CONCENTRATION	0.0882332	0.887681	0.287805	-1.54473	5	OE
1484	HP_PANCREATITIS	0.0883106	0.887681	0.287805	-1.25169	72	OE
1485	HP_PERIPHERAL_HYPOMYELINATION	0.0883612	0.887681	0.287805	-1.48684	9	OE
1486	HP_THICK_CORPUS_CALLOSUM	0.0883612	0.887681	0.287805	-1.48232	9	OE
1487	GOBP_ECTODERMAL_PLACODE_DEVELOPMENT	0.0884558	0.887681	0.183024	1.4093	13	OE
1488	HP_ABNORMALITY_OF_CANINE	0.0884672	0.887681	0.287805	-1.43026	17	OE
1489	GOMF_STRUCTURAL_CONSTITUENT_OF_CYTOSKELETON	0.0884903	0.887681	0.287805	-1.20028	96	OE
1490	GOBP_POSITIVE_REGULATION_OF_HEPATOCYTE_PROLIFERATION	0.0885724	0.887681	0.287805	-1.47707	10	OE
1491	HP_ABNORMAL_SWEAT_GLAND_MORPHOLOGY	0.0885724	0.887681	0.287805	-1.4771	10	OE
1492	GOBP_VASCULAR_TRANSPORT	0.08867	0.887681	0.164406	1.28071	87	OE
1493	HP_ABNORMAL_CAROTID_ARTERY_MORPHOLOGY	0.08867	0.887681	0.164406	1.27941	87	OE
1494	GOCC_INTRINSIC_COMPONENT_OF_VACUOLAR_MEMBRANE	0.088685	0.887681	0.266351	-1.41253	12	OE
1495	HP_ABNORMALITY_OF_CHROMOSOME_SEGREGATION	0.088685	0.887681	0.266351	-1.42247	12	OE
1496	GOBP_NEGATIVE_REGULATION_OF_FAT_CELL_DIFFERENTIATION	0.0887728	0.887896	0.169571	1.31301	52	OE
1497	GOCC_GERM_CELL_NUCLEUS	0.0888252	0.887896	0.17822	1.41325	20	OE
1498	GOCC_PROTON_TRANSPORTING_V_TYPE_ATPASE_V1_DOMAIN	0.0888889	0.887939	0.181383	1.42781	12	OE
1499	HP_JOINT_CONTRACTURE_OF_THE_5TH_FINGER	0.0889571	0.887985	0.266351	-1.39615	11	OE
1500	GOBP_LEUKOCYTE_MEDIATED_IMMUNITY	0.0890269	0.887985	0.149208	1.17958	384	OE
1501	GOBP_REGULATION_OF_HEPATOCYTE_PROLIFERATION	0.089172	0.887985	0.271289	-1.45101	15	OE
1502	GOCC_CHROMOCENTER	0.089172	0.887985	0.271289	-1.44646	15	OE
1503	GOCC_A_BAND	0.0893201	0.887985	0.287805	-1.29577	34	OE
1504	GOBP_POSITIVE_REGULATION_OF_EPITHELIAL_TO_MESENCHYMAL_TRANSITION	0.0893561	0.887985	0.169571	1.34047	49	OE
1505	GOBP_POSITIVE_REGULATION_OF_RRNA_PROCESSING	0.0894188	0.887985	0.181383	1.42737	10	OE
1506	GOMF_HISTONE_DEACETYLASE_REGULATOR_ACTIVITY	0.0894309	0.887985	0.190023	1.38249	5	OE
1507	GOMF_SUMO_POLYMER_BINDING	0.0894569	0.887985	0.188204	1.41759	6	OE
1508	HP_UNILATERAL_CLEFT_PALATE	0.0895522	0.887985	0.261664	-1.40662	13	OE
1509	GOBP_N_TERMINAL_PROTEIN_AMINO_ACID_ACETYLATION	0.089725	0.887985	0.17822	1.39918	17	OE
1510	GOBP_POSITIVE_REGULATION_OF_MESENCHYMAL_CELL_PROLIFERATION	0.0897616	0.887985	0.175204	1.37174	23	OE
1511	GOBP_POSITIVE_REGULATION_OF_GLUCONEOGENESIS	0.0899128	0.887985	0.287805	-1.5102	16	OE
1512	GOCC_HISTONE_DEACETYLASE_COMPLEX	0.0899204	0.887985	0.287805	-1.31328	71	OE
1513	HP_ABNORMAL_CLAVICLE_MORPHOLOGY	0.0899281	0.887985	0.160801	1.2742	100	OE
1514	GOBP_BODY_MORPHOGENESIS	0.0899609	0.887985	0.168238	1.34838	45	OE
1515	GOBP_CHAPERONE_MEDIATED_PROTEIN_COMPLEX_ASSEMBLY	0.0899654	0.887985	0.282013	-1.361	23	OE
1516	GOBP_REGULATION_OF_AMPA_RECEPTOR_ACTIVITY	0.0900277	0.887985	0.173748	1.38333	25	OE
1517	GOBP_MITOCHONDRION_ENDOPLASMIC_RETICULUM_MEMBRANE_TETHERING	0.0901639	0.887985	0.248911	-1.47458	7	OE
1518	HP_ABSENT_INNER_DYNEIN_ARMS	0.0901639	0.887985	0.248911	-1.47721	7	OE
1519	HP_PROXIMAL_SYMPHALANGISM	0.0901639	0.887985	0.248911	-1.47976	7	OE
1520	HP_SECONDARY_MICROCEPHALY	0.0902004	0.887985	0.154191	1.24716	163	OE
1521	HP_HYPERINSULINEMIC_HYPOGLYCEMIA	0.0902778	0.887985	0.173748	1.3807	24	OE
1522	GOBP_SKELETAL_MUSCLE_CONTRACTION	0.0903291	0.887985	0.287805	-1.32802	43	OE
1523	HP_CORTICOSPINAL_TRACT_HYPOPLASIA	0.0904255	0.887985	0.245042	-1.46143	6	OE
1524	GOBP_REGULATION_OF_UBIQUITIN_SPECIFIC_PROTEASE_ACTIVITY	0.0904393	0.887985	0.24134	-1.42386	5	OE
1525	GOMF_DYNEIN_LIGHT_CHAIN_BINDING	0.0906344	0.887985	0.261664	-1.41443	10	OE
1526	GOBP_PHYSIOLOGICAL_CARDIAC_MUSCLE_HYPERTROPHY	0.090803	0.887985	0.287805	-1.44422	21	OE
1527	GOBP_INTRACELLULAR_MRNA_LOCALIZATION	0.0910074	0.887985	0.287805	-1.46351	9	OE
1528	GOBP_POSITIVE_REGULATION_OF_CD8_POSITIVE_ALPHA_BETA_T_CELL_ACTIVATION	0.0910074	0.887985	0.287805	-1.47143	9	OE
1529	GOBP_POSITIVE_REGULATION_OF_CHEMOKINE_C_X_C_MOTIF_LIGAND_2_PRODUCTION	0.0910074	0.887985	0.287805	-1.47279	9	OE
1530	HP_DACRYOCYSTITIS	0.0910074	0.887985	0.287805	-1.4698	9	OE
1531	GOBP_NEGATIVE_REGULATION_OF_INTRINSIC_APOPTOTIC_SIGNALING_PATHWAY_BY_P53_CLASS_MEDIATOR	0.0912162	0.887985	0.276501	-1.35566	22	OE
1532	HP_CRACKLES	0.0912162	0.887985	0.276501	-1.35514	22	OE
1533	GOBP_POSITIVE_REGULATION_OF_T_CELL_CYTOKINE_PRODUCTION	0.0912807	0.887985	0.170932	1.37197	26	OE
1534	HP_OCCIPITAL_ENCEPHALOCELE	0.0912863	0.887985	0.172324	1.36534	30	OE
1535	HP_ABNORMALITY_OF_MACULAR_PIGMENTATION	0.0915392	0.887985	0.287805	-1.32994	38	OE
1536	GOBP_CELLULAR_COMPONENT_MAINTENANCE	0.0916031	0.887985	0.164406	1.31233	65	OE
1537	GOBP_POSITIVE_REGULATION_OF_RESPONSE_TO_TUMOR_CELL	0.0918519	0.887985	0.17822	1.41811	14	OE
1538	GOMF_PHOSPHATIDYLINOSITOL_3_KINASE_ACTIVITY	0.0918519	0.887985	0.17822	1.42103	12	OE
1539	HP_HYPERACTIVE_DEEP_TENDON_REFLEXES	0.0919118	0.887985	0.287857	-1.31333	31	OE
1540	HP_SCALING_SKIN	0.0919118	0.887985	0.287857	-1.31511	31	OE
1541	GOBP_CHAPERONE_MEDIATED_PROTEIN_FOLDING	0.0919181	0.887985	0.287805	-1.22756	67	OE
1542	GOBP_NUCLEOSIDE_SALVAGE	0.091954	0.887985	0.252961	-1.44121	8	OE
1543	GOBP_REGULATION_OF_INNER_EAR_AUDITORY_RECEPTOR_CELL_DIFFERENTIATION	0.091954	0.887985	0.252961	-1.42916	8	OE
1544	GOBP_PLANAR_CELL_POLARITY_PATHWAY_INVOLVED_IN_NEURAL_TUBE_CLOSURE	0.0920245	0.887985	0.261664	-1.38939	11	OE
1545	GOMF_ALDITOL_NADPPLUS_1_OXIDOREDUCTASE_ACTIVITY	0.0920245	0.887985	0.261664	-1.3932	11	OE
1546	GOMF_METAL_ION_TRANSMEMBRANE_TRANSPORTER_ACTIVITY	0.0920245	0.887985	0.145516	1.16759	423	OE
1547	GOBP_REGULATION_OF_MEMBRANE_PROTEIN_ECTODOMAIN_PROTEOLYSIS	0.0921986	0.887985	0.282013	-1.34523	24	OE
1548	HP_SKIN_VESICLE	0.0921986	0.887985	0.282013	-1.34719	24	OE
1549	GOBP_ACYLGLYCEROL_HOMEOSTASIS	0.0922509	0.887985	0.287857	-1.28634	38	OE
1550	HP_ECHOLALIA	0.0923081	0.887985	0.287805	-1.31539	36	OE
1551	GOBP_CELLULAR_RESPONSE_TO_MOLECULE_OF_BACTERIAL_ORIGIN	0.0923738	0.887985	0.149208	1.2296	209	OE
1552	HP_ABNORMAL_MUSCLE_GLYCOGEN_CONTENT	0.0923994	0.887985	0.17822	1.42203	10	OE
1553	HP_COLOR_VISION_TEST_ABNORMALITY	0.0923994	0.887985	0.17822	1.42167	10	OE
1554	HP_LEFT_VENTRICULAR_SYSTOLIC_DYSFUNCTION	0.0925639	0.887985	0.287805	-1.40433	26	OE
1555	GOBP_NEGATIVE_REGULATION_OF_PROTEIN_MATURATION	0.0926431	0.887985	0.169571	1.37671	27	OE
1556	GOBP_B_CELL_LINEAGE_COMMITMENT	0.0926518	0.887985	0.184706	1.41694	6	OE
1557	HP_PRIMARY_CONGENITAL_GLAUCOMA	0.0926518	0.887985	0.184706	1.41507	6	OE
1558	GOBP_SOMATIC_DIVERSIFICATION_OF_IMMUNOGLOBULINS_INVOLVED_IN_IMMUNE_RESPONSE	0.0926893	0.887985	0.165657	1.30211	52	OE
1559	GOBP_REGULATION_OF_INSULIN_SECRETION	0.0928652	0.887985	0.153159	1.24329	147	OE
1560	GOBP_RESPONSE_TO_CHOLESTEROL	0.0928924	0.887985	0.287805	-1.3657	25	OE
1561	GOBP_GERM_CELL_PROLIFERATION	0.0928962	0.887985	0.245042	-1.46308	7	OE
1562	GOBP_NEUTROPHIL_EXTRAVASATION	0.0930233	0.887985	0.175204	1.41615	15	OE
1563	GOBP_REGULATION_OF_LOW_DENSITY_LIPOPROTEIN_PARTICLE_CLEARANCE	0.0930233	0.887985	0.175204	1.41679	15	OE
1564	HP_ABNORMAL_FUNDUS_AUTOFLUORESCENCE_IMAGING	0.0931232	0.887985	0.173748	1.40025	20	OE
1565	GOMF_OXIDOREDUCTASE_ACTIVITY_ACTING_ON_NAD_P_H	0.0931417	0.887985	0.287805	-1.26569	80	OE
1566	HP_NARROW_PALATE	0.0932297	0.887985	0.151149	1.24641	166	OE
1567	GOBP_NEGATIVE_REGULATION_OF_BMP_SIGNALING_PATHWAY	0.0932642	0.887985	0.164406	1.29683	55	OE
1568	GOBP_NEGATIVE_REGULATION_OF_LOW_DENSITY_LIPOPROTEIN_PARTICLE_CLEARANCE	0.0932722	0.887985	0.179782	1.43512	8	OE
1569	GOMF_PHOSPHATIDYLINOSITOL_3_5_BISPHOSPHATE_BINDING	0.0932836	0.887985	0.287857	-1.32293	27	OE
1570	HP_PAROXYSMAL_INVOLUNTARY_EYE_MOVEMENTS	0.0932836	0.887985	0.287857	-1.27035	35	OE
1571	HP_SHORT_MIDDLE_PHALANX_OF_FINGER	0.0932979	0.887985	0.287805	-1.33557	42	OE
1572	GOBP_DEOXYRIBONUCLEOSIDE_MONOPHOSPHATE_CATABOLIC_PROCESS	0.0933333	0.887985	0.176694	1.41507	14	OE
1573	GOBP_ERYTHROCYTE_MATURATION	0.0933908	0.887985	0.173748	1.41436	16	OE
1574	GOBP_SPERMIDINE_METABOLIC_PROCESS	0.0935673	0.887985	0.252961	-1.41077	9	OE
1575	HP_WIDELY_SPACED_INCISORS	0.0935673	0.887985	0.252961	-1.41486	9	OE
1576	HP_KERATITIS	0.0937877	0.887985	0.287805	-1.23359	75	OE
1577	GOMF_DEOXYCYTIDINE_DEAMINASE_ACTIVITY	0.0938897	0.887985	0.176694	1.42063	10	OE
1578	HP_NUCHAL_RIGIDITY	0.0938897	0.887985	0.176694	1.41804	10	OE
1579	HP_PREMATURE_SKIN_WRINKLING	0.0939086	0.887985	0.161979	1.31496	62	OE
1580	GOBP_REGULATION_OF_DNA_DEPENDENT_DNA_REPLICATION_INITIATION	0.0939394	0.887985	0.17822	1.43818	9	OE
1581	HP_SCHIZOPHRENIA	0.094028	0.887985	0.161979	1.30421	64	OE
1582	GOMF_PHOSPHATIDYLINOSITOL_KINASE_ACTIVITY	0.0940666	0.887985	0.173748	1.39364	17	OE
1583	GOBP_REGULATION_OF_MRNA_PROCESSING	0.0941772	0.887985	0.287805	-1.21142	135	OE
1584	GOMF_CATALYTIC_ACTIVITY_ACTING_ON_RNA	0.0942029	0.887985	0.144631	1.17609	384	OE
1585	GOMF_C_METHYLTRANSFERASE_ACTIVITY	0.0943089	0.887985	0.184706	1.37748	5	OE
1586	HP_IRIDODONESIS	0.0943089	0.887985	0.184706	1.37776	5	OE
1587	GOMF_CARBOHYDRATE_PROTON_SYMPORTER_ACTIVITY	0.0943396	0.887985	0.181383	1.40381	7	OE
1588	HP_ENDOCARDITIS	0.0943396	0.887985	0.261664	-1.37056	18	OE
1589	GOBP_R_LOOP_DISASSEMBLY	0.0944797	0.887985	0.287805	-1.538	5	OE
1590	HP_MACRODONTIA	0.094525	0.887985	0.287805	-1.22073	69	OE
1591	GOBP_DORSAL_VENTRAL_NEURAL_TUBE_PATTERNING	0.0945946	0.887985	0.271289	-1.35342	22	OE
1592	GOMF_SCAFFOLD_PROTEIN_BINDING	0.0946895	0.887985	0.287805	-1.23502	66	OE
1593	GOBP_POSITIVE_REGULATION_OF_VASCULAR_ENDOTHELIAL_CELL_PROLIFERATION	0.0947712	0.887985	0.266351	-1.40724	16	OE
1594	GOBP_EPITHELIAL_CILIUM_MOVEMENT_INVOLVED_IN_DETERMINATION_OF_LEFT_RIGHT_ASYMMETRY	0.0948012	0.887985	0.257206	-1.39852	12	OE
1595	GOBP_MHC_CLASS_II_BIOSYNTHETIC_PROCESS	0.094826	0.887985	0.287805	-1.50506	16	OE
1596	GOBP_BEHAVIORAL_RESPONSE_TO_NICOTINE	0.0948276	0.887985	0.248911	-1.42403	8	OE
1597	GOBP_TUBULIN_COMPLEX_ASSEMBLY	0.0948276	0.887985	0.248911	-1.4273	8	OE
1598	HP_SPOTTY_HYPERPIGMENTATION	0.0948276	0.887985	0.248911	-1.41217	8	OE
1599	HP_VACUOLATED_LYMPHOCYTES	0.0954545	0.88879	0.176694	1.42772	9	OE
1600	HP_DECREASED_FERTILITY_IN_MALES	0.0955121	0.88879	0.152145	1.24859	137	OE
1601	GOBP_NEGATIVE_REGULATION_OF_RESPONSE_TO_REACTIVE_OXYGEN_SPECIES	0.0955414	0.88879	0.261664	-1.43662	15	OE
1602	GOBP_SPLICEOSOMAL_SNRNP_ASSEMBLY	0.0955882	0.88879	0.282013	-1.25704	36	OE
1603	GOCC_INTEGRIN_COMPLEX	0.0955882	0.88879	0.282013	-1.31134	31	OE
1604	GOMF_CALCIUM_POTASSIUM_SODIUM_ANTIPORTER_ACTIVITY	0.0956072	0.88879	0.234393	-1.41886	5	OE
1605	GOBP_POSITIVE_REGULATION_OF_INTRINSIC_APOPTOTIC_SIGNALING_PATHWAY_IN_RESPONSE_TO_DNA_DAMAGE	0.0956284	0.88879	0.24134	-1.45453	7	OE
1606	GOCC_MITOCHONDRIAL_PERMEABILITY_TRANSITION_PORE_COMPLEX	0.0956284	0.88879	0.24134	-1.45434	7	OE
1607	GOMF_MHC_CLASS_II_PROTEIN_COMPLEX_BINDING	0.0957447	0.88879	0.276501	-1.32191	24	OE
1608	HP_SPASTIC_DYSARTHRIA	0.0957447	0.88879	0.276501	-1.31743	24	OE
1609	GOBP_NUCLEAR_BODY_ORGANIZATION	0.0958087	0.88879	0.287805	-1.50193	16	OE
1610	GOBP_POSITIVE_REGULATION_OF_LYMPHOCYTE_MEDIATED_IMMUNITY	0.0959064	0.88879	0.153159	1.25943	113	OE
1611	GOBP_BMP_SIGNALING_PATHWAY_INVOLVED_IN_HEART_DEVELOPMENT	0.0959119	0.88879	0.179782	1.39925	7	OE
1612	GOCC_MAGNESIUM_DEPENDENT_PROTEIN_SERINE_THREONINE_PHOSPHATASE_COMPLEX	0.095941	0.88879	0.282013	-1.3302	28	OE
1613	GOBP_CELLULAR_LIPID_CATABOLIC_PROCESS	0.0960086	0.88879	0.146416	1.21536	218	OE
1614	GOBP_DETERMINATION_OF_PANCREATIC_LEFT_RIGHT_ASYMMETRY	0.0960413	0.88879	0.287805	-1.53446	5	OE
1615	GOBP_REGULATION_OF_STRIATED_MUSCLE_CONTRACTION	0.0961235	0.88879	0.287805	-1.22031	91	OE
1616	GOBP_REGULATION_OF_CHOLESTEROL_BIOSYNTHETIC_PROCESS	0.0961628	0.88879	0.287805	-1.4671	19	OE
1617	GOCC_CAMP_DEPENDENT_PROTEIN_KINASE_COMPLEX	0.0963087	0.88879	0.287805	-1.46067	9	OE
1618	HP_ABNORMAL_LEFT_VENTRICULAR_OUTFLOW_TRACT_MORPHOLOGY	0.096439	0.88879	0.287805	-1.4132	20	OE
1619	GOBP_REGULATION_OF_CELLULAR_RESPONSE_TO_HEAT	0.096463	0.88879	0.261664	-1.35712	17	OE
1620	HP_BROAD_METACARPALS	0.096463	0.88879	0.261664	-1.35861	17	OE
1621	HP_EVERTED_UPPER_LIP_VERMILION	0.096463	0.88879	0.261664	-1.37625	17	OE
1622	HP_RENAL_TUBULAR_ATROPHY	0.0964912	0.88879	0.172324	1.38081	18	OE
1623	GOBP_POSITIVE_REGULATION_OF_SMOOTH_MUSCLE_CELL_DIFFERENTIATION	0.0966767	0.88879	0.252961	-1.40515	10	OE
1624	HP_HEPATIC_NECROSIS	0.0966767	0.88879	0.252961	-1.40587	10	OE
1625	GOMF_CARBON_CARBON_LYASE_ACTIVITY	0.096732	0.88879	0.161979	1.30297	51	OE
1626	GOBP_POSITIVE_REGULATION_OF_EPIDERMIS_DEVELOPMENT	0.0967742	0.88879	0.276501	-1.31083	30	OE
1627	GOBP_PROLINE_TRANSMEMBRANE_TRANSPORT	0.0968703	0.88879	0.173748	1.40953	10	OE
1628	GOBP_PROLINE_TRANSPORT	0.0968703	0.88879	0.173748	1.40974	10	OE
1629	HP_FOOT_OLIGODACTYLY	0.0968703	0.88879	0.173748	1.41499	10	OE
1630	HP_ABNORMALITY_OF_THE_SPINAL_CORD	0.096875	0.88879	0.142901	1.19317	312	OE
1631	HP_THENAR_MUSCLE_ATROPHY	0.0969697	0.88879	0.175204	1.42498	9	OE
1632	GOBP_POSITIVE_REGULATION_OF_BINDING	0.09699	0.88879	0.148262	1.24006	171	OE
1633	HP_COGWHEEL_RIGIDITY	0.0970149	0.88879	0.282013	-1.34549	26	OE
1634	GOBP_ENTRAINMENT_OF_CIRCADIAN_CLOCK	0.0970518	0.88879	0.287805	-1.31065	33	OE
1635	GOBP_PLASMA_MEMBRANE_TUBULATION	0.0974026	0.889269	0.261664	-1.40833	19	OE
1636	HP_ABNORMAL_UPPER_MOTOR_NEURON_MORPHOLOGY	0.0974026	0.889269	0.261664	-1.39797	19	OE
1637	HP_ABNORMALITY_OF_THE_INTERNAL_AUDITORY_CANAL	0.0974212	0.889269	0.169571	1.39241	20	OE
1638	GOBP_REGULATION_OF_3_UTR_MEDIATED_MRNA_STABILIZATION	0.0974441	0.889269	0.179782	1.4121	6	OE
1639	GOBP_POSITIVE_REGULATION_OF_HYDROGEN_PEROXIDE_MEDIATED_PROGRAMMED_CELL_DEATH	0.097561	0.889269	0.181383	1.37098	5	OE
1640	GOBP_PYRIMIDINE_NUCLEOSIDE_CATABOLIC_PROCESS	0.0977011	0.889269	0.169571	1.39735	16	OE
1641	GOBP_REGULATION_OF_PROTEIN_TYROSINE_KINASE_ACTIVITY	0.0977256	0.889269	0.287805	-1.22214	89	OE
1642	HP_GENERALIZED_OSTEOPOROSIS	0.0977739	0.889269	0.287805	-1.49858	16	OE
1643	GOBP_POSITIVE_REGULATION_OF_RESPONSE_TO_OXIDATIVE_STRESS	0.0978593	0.889269	0.175204	1.42907	8	OE
1644	HP_ADRENAL_INSUFFICIENCY	0.0979444	0.889269	0.154191	1.2616	96	OE
1645	GOBP_REGULATION_OF_NEURON_PROJECTION_REGENERATION	0.0979592	0.889269	0.164406	1.37013	29	OE
1646	GOBP_NEGATIVE_REGULATION_OF_ENDOTHELIAL_CELL_PROLIFERATION	0.0979866	0.889269	0.16318	1.33243	41	OE
1647	GOMF_MICROTUBULE_MOTOR_ACTIVITY	0.0979899	0.889269	0.157403	1.30518	68	OE
1648	HP_ATYPICAL_ABSENCE_SEIZURE	0.0980926	0.889269	0.164406	1.36901	27	OE
1649	HP_URETERAL_OBSTRUCTION	0.0980926	0.889269	0.164406	1.35205	35	OE
1650	HP_MIXED_DEMYELINATING_AND_AXONAL_POLYNEUROPATHY	0.0981735	0.889269	0.216543	-1.40509	3	OE
1651	GOBP_LEUKOCYTE_TETHERING_OR_ROLLING	0.0981737	0.889269	0.287805	-1.30475	33	OE
1652	GOBP_REGULATION_OF_CARDIAC_MUSCLE_CELL_MEMBRANE_REPOLARIZATION	0.0981737	0.889269	0.287805	-1.3943	26	OE
1653	GOBP_CLEAVAGE_FURROW_FORMATION	0.0983607	0.889347	0.237794	-1.44639	7	OE
1654	GOBP_LIPOPHAGY	0.0983607	0.889347	0.237794	-1.44954	7	OE
1655	GOBP_REGULATION_OF_CHEMOKINE_MEDIATED_SIGNALING_PATHWAY	0.0983607	0.889347	0.172324	1.40731	10	OE
1656	GOBP_ACTIN_FILAMENT_BASED_MOVEMENT	0.0984258	0.889399	0.287805	-1.23502	128	OE
1657	HP_CORNEAL_ULCERATION	0.0986842	0.890224	0.261664	-1.36381	20	OE
1658	GOBP_ANTIGEN_PROCESSING_AND_PRESENTATION	0.0987488	0.890224	0.287805	-1.20583	103	OE
1659	HP_RECURRENT_PNEUMONIA	0.0987488	0.890224	0.287805	-1.22164	95	OE
1660	GOBP_NEGATIVE_REGULATION_BY_HOST_OF_VIRAL_PROCESS	0.0989505	0.890224	0.172324	1.39577	13	OE
1661	GOBP_MATURE_RIBOSOME_ASSEMBLY	0.0991645	0.890224	0.287805	-1.53234	5	OE
1662	GOMF_Y_FORM_DNA_BINDING	0.099187	0.890224	0.179782	1.36813	5	OE
1663	GOMF_DOPAMINE_RECEPTOR_BINDING	0.0992593	0.890224	0.170932	1.40427	14	OE
1664	GOBP_POSITIVE_REGULATION_OF_EPITHELIAL_TUBE_FORMATION	0.0993884	0.890224	0.173748	1.42786	8	OE
1665	GOBP_PYRIMIDINE_NUCLEOSIDE_MONOPHOSPHATE_CATABOLIC_PROCESS	0.0993884	0.890224	0.173748	1.42383	8	OE
1666	GOBP_REGULATION_OF_DEVELOPMENT_HETEROCHRONIC	0.0993884	0.890224	0.173748	1.42104	8	OE
1667	GOBP_ZYMOGEN_INHIBITION	0.0993884	0.890224	0.173748	1.42472	8	OE
1668	HP_PULMONARY_CARCINOID_TUMOR	0.0994152	0.890224	0.245042	-1.40355	9	OE
1669	GOBP_ORGANISM_EMERGENCE_FROM_PROTECTIVE_STRUCTURE	0.0998632	0.890224	0.16318	1.36023	28	OE
1670	GOBP_POSITIVE_REGULATION_OF_ISOTYPE_SWITCHING	0.0998632	0.890224	0.16318	1.35941	28	OE
1671	GOCC_CUL3_RING_UBIQUITIN_LIGASE_COMPLEX	0.1	0.890224	0.16318	1.33203	36	OE
1672	HP_PROMINENT_FOREHEAD	0.100106	0.890224	0.142057	1.20356	233	OE
1673	GOBP_BASE_CONVERSION_OR_SUBSTITUTION_EDITING	0.100287	0.890224	0.166934	1.38563	20	OE
1674	HP_BONE_MARROW_HYPOCELLULARITY	0.100386	0.890224	0.157403	1.30611	60	OE
1675	GOBP_EXTRACELLULAR_MATRIX_DISASSEMBLY	0.100465	0.890224	0.287805	-1.23259	62	OE
1676	GOCC_ENDOCYTIC_VESICLE_MEMBRANE	0.10057	0.890224	0.287805	-1.21388	188	OE
1677	GOBP_PEPTIDYL_LYSINE_MONOMETHYLATION	0.100592	0.890224	0.169571	1.41407	11	OE
1678	GOBP_REGULATION_OF_DENDRITIC_CELL_ANTIGEN_PROCESSING_AND_PRESENTATION	0.100592	0.890224	0.169571	1.41405	11	OE
1679	GOBP_WNT_SIGNALING_PATHWAY_INVOLVED_IN_HEART_DEVELOPMENT	0.100592	0.890224	0.169571	1.41747	11	OE
1680	HP_ANOTIA	0.100592	0.890224	0.169571	1.40324	11	OE
1681	GOBP_REGULATION_OF_LONG_CHAIN_FATTY_ACID_IMPORT_ACROSS_PLASMA_MEMBRANE	0.100639	0.890224	0.176694	1.40403	6	OE
1682	HP_ABNORMAL_BOWMAN_CAPSULE_MORPHOLOGY	0.100639	0.890224	0.176694	1.4054	6	OE
1683	HP_ELEVATED_TOTAL_SERUM_TRYPTASE	0.100639	0.890224	0.176694	1.40411	6	OE
1684	GOCC_STRIATED_MUSCLE_THIN_FILAMENT	0.100727	0.890224	0.287805	-1.42084	21	OE
1685	GOBP_NEGATIVE_REGULATION_OF_APOPTOTIC_SIGNALING_PATHWAY	0.100737	0.890224	0.287805	-1.19082	217	OE
1686	GOBP_MYD88_INDEPENDENT_TOLL_LIKE_RECEPTOR_SIGNALING_PATHWAY	0.100741	0.890224	0.169571	1.39893	14	OE
1687	GOCC_PORE_COMPLEX	0.100746	0.890224	0.276501	-1.33957	26	OE
1688	GOCC_R2TP_COMPLEX	0.100775	0.890224	0.227987	-1.4093	5	OE
1689	GOBP_GANGLIOSIDE_METABOLIC_PROCESS	0.100817	0.890224	0.161979	1.35274	26	OE
1690	GOBP_NEGATIVE_REGULATION_OF_GLUCOSE_IMPORT	0.100917	0.890224	0.248911	-1.38914	14	OE
1691	GOBP_POSITIVE_REGULATION_OF_MITOCHONDRIAL_DEPOLARIZATION	0.100917	0.890224	0.172324	1.41673	8	OE
1692	HP_DISTAL_SYMPHALANGISM	0.101064	0.890224	0.231127	-1.44675	6	OE
1693	HP_NYCTALOPIA	0.101065	0.890224	0.287805	-1.16057	183	OE
1694	GOCC_OUTER_MEMBRANE	0.101109	0.890224	0.287805	-1.18579	232	OE
1695	GOBP_REGULATION_OF_OXIDATIVE_STRESS_INDUCED_INTRINSIC_APOPTOTIC_SIGNALING_PATHWAY	0.101124	0.890224	0.276501	-1.32026	29	OE
1696	GOBP_INTERMEDIATE_FILAMENT_ORGANIZATION	0.101167	0.890224	0.282013	-1.29158	41	OE
1697	HP_BICORNUATE_UTERUS	0.101183	0.890224	0.158514	1.31797	49	OE
1698	HP_EPISODIC_HYPOKALEMIA	0.101485	0.890224	0.222056	-1.40445	4	OE
1699	HP_ORCHITIS	0.101493	0.890224	0.245042	-1.38179	13	OE
1700	HP_VENTRICULAR_PREEXCITATION	0.101493	0.890224	0.245042	-1.37767	13	OE
1701	GOBP_NEURON_FATE_COMMITMENT	0.101523	0.890224	0.155242	1.3018	63	OE
1702	GOBP_REGULATION_OF_FATTY_ACID_BETA_OXIDATION	0.101719	0.890224	0.165657	1.38017	20	OE
1703	GOBP_SENSORY_PERCEPTION_OF_SMELL	0.101747	0.890224	0.138022	1.16846	408	OE
1704	GOBP_CONVERGENT_EXTENSION	0.101911	0.890224	0.252961	-1.4286	15	OE
1705	GOBP_TROPHOBLAST_CELL_MIGRATION	0.101911	0.890224	0.252961	-1.42369	15	OE
1706	GOMF_SH3_DOMAIN_BINDING	0.101993	0.890224	0.148262	1.2403	124	OE
1707	GOMF_1_PHOSPHATIDYLINOSITOL_4_KINASE_ACTIVITY	0.102007	0.890224	0.179782	1.35792	4	OE
1708	GOCC_NUCLEOID	0.102087	0.890224	0.287805	-1.30965	44	OE
1709	GOBP_TRIF_DEPENDENT_TOLL_LIKE_RECEPTOR_SIGNALING_PATHWAY	0.102201	0.890224	0.173748	1.39605	7	OE
1710	GOCC_INTRACILIARY_TRANSPORT_PARTICLE_A	0.102201	0.890224	0.173748	1.39632	7	OE
1711	GOBP_NEPHRIC_DUCT_MORPHOGENESIS	0.102222	0.890224	0.168238	1.40957	12	OE
1712	GOCC_UNIPLEX_COMPLEX	0.102236	0.890224	0.175204	1.40167	6	OE
1713	HP_SUPERNUMERARY_MAXILLARY_INCISOR	0.102288	0.890224	0.287805	-1.52919	5	OE
1714	GOBP_CELL_SURFACE_RECEPTOR_SIGNALING_PATHWAY_INVOLVED_IN_HEART_DEVELOPMENT	0.102351	0.890224	0.161979	1.34794	30	OE
1715	GOMF_TELOMERASE_INHIBITOR_ACTIVITY	0.102439	0.890224	0.176694	1.36416	5	OE
1716	GOBP_REGULATION_OF_GAMMA_AMINOBUTYRIC_ACID_SECRETION	0.102446	0.890224	0.170932	1.40207	8	OE
1717	HP_ABNORMAL_RENAL_TUBULE_MORPHOLOGY	0.102564	0.890224	0.151149	1.27584	91	OE
1718	GOBP_BONE_CELL_DEVELOPMENT	0.102599	0.890224	0.160801	1.35328	34	OE
1719	GOBP_REGULATION_OF_SYSTEMIC_ARTERIAL_BLOOD_PRESSURE_BY_HORMONE	0.102635	0.890224	0.287805	-1.31708	38	OE
1720	GOMF_PHOSPHOPROTEIN_PHOSPHATASE_ACTIVITY	0.102649	0.890224	0.142901	1.22537	179	OE
1721	GOBP_POSITIVE_REGULATION_OF_DENDRITIC_SPINE_DEVELOPMENT	0.102662	0.890224	0.287805	-1.30828	35	OE
1722	GOBP_NAD_BIOSYNTHESIS_VIA_NICOTINAMIDE_RIBOSIDE_SALVAGE_PATHWAY	0.102719	0.890224	0.245042	-1.3989	10	OE
1723	HP_MULTIPLE_GLOMERULAR_CYSTS	0.10274	0.890224	0.2114	-1.39704	3	OE
1724	HP_PROGRESSIVE_PROXIMAL_MUSCLE_WEAKNESS	0.102894	0.890224	0.252961	-1.3527	17	OE
1725	GOBP_RESPONSE_TO_COCAINE	0.102999	0.890224	0.156312	1.32719	46	OE
1726	GOBP_POSITIVE_REGULATION_OF_FAT_CELL_DIFFERENTIATION	0.103053	0.890224	0.154191	1.2896	65	OE
1727	GOCC_INTRINSIC_COMPONENT_OF_PRESYNAPTIC_MEMBRANE	0.103145	0.890224	0.153159	1.29705	73	OE
1728	GOBP_SKELETAL_SYSTEM_MORPHOGENESIS	0.103337	0.890224	0.140406	1.20625	225	OE
1729	GOBP_POSITIVE_REGULATION_OF_HYPERSENSITIVITY	0.103359	0.890224	0.224966	-1.40895	5	OE
1730	GOCC_CELL_PROJECTION_MEMBRANE	0.103384	0.890224	0.287805	-1.13382	339	OE
1731	GOMF_COPPER_ION_BINDING	0.103448	0.890224	0.154191	1.29345	58	OE
1732	HP_EROSION_OF_ORAL_MUCOSA	0.103448	0.890224	0.237794	-1.39885	8	OE
1733	HP_HEMIHYPERTROPHY	0.103448	0.890224	0.168238	1.38722	13	OE
1734	HP_SPINA_BIFIDA	0.103604	0.890224	0.143759	1.23548	153	OE
1735	GOBP_PRE_MIRNA_PROCESSING	0.103704	0.890224	0.166934	1.39601	14	OE
1736	GOMF_BMP_RECEPTOR_BINDING	0.103704	0.890224	0.166934	1.3958	14	OE
1737	GOBP_POSITIVE_REGULATION_OF_ATTACHMENT_OF_SPINDLE_MICROTUBULES_TO_KINETOCHORE	0.103723	0.890224	0.227987	-1.44449	6	OE
1738	GOBP_ADHERENS_JUNCTION_ORGANIZATION	0.103734	0.890224	0.287857	-1.29697	49	OE
1739	GOBP_NEURON_FATE_SPECIFICATION	0.103734	0.890224	0.160801	1.34688	30	OE
1740	HP_ABNORMAL_BRAIN_POSITRON_EMISSION_TOMOGRAPHY	0.103806	0.890224	0.261664	-1.3415	23	OE
1741	GOBP_HEXOSE_PHOSPHATE_TRANSPORT	0.103825	0.890224	0.231127	-1.4409	7	OE
1742	GOCC_PREFOLDIN_COMPLEX	0.103825	0.890224	0.231127	-1.4328	7	OE
1743	GOBP_RESPONSE_TO_OZONE	0.103834	0.890224	0.173748	1.39996	6	OE
1744	HP_PALMAR_TELANGIECTASIA	0.103834	0.890224	0.173748	1.39989	6	OE
1745	GOBP_NEGATIVE_REGULATION_OF_RESPONSE_TO_OXIDATIVE_STRESS	0.103896	0.890224	0.252961	-1.37486	19	OE
1746	GOBP_RESPONSE_TO_MITOCHONDRIAL_DEPOLARISATION	0.103896	0.890224	0.252961	-1.36957	19	OE
1747	GOCC_INTEGRAL_COMPONENT_OF_SYNAPTIC_VESICLE_MEMBRANE	0.103967	0.890224	0.159647	1.348	28	OE
1748	GOMF_SERINE_TYPE_ENDOPEPTIDASE_INHIBITOR_ACTIVITY	0.10399	0.890224	0.149208	1.25496	96	OE
1749	HP_RESTING_TREMOR	0.104167	0.890955	0.287857	-1.2672	48	OE
1750	GOBP_ANIMAL_ORGAN_MATURATION	0.104195	0.890955	0.158514	1.34913	32	OE
1751	GOMF_VOLTAGE_GATED_CALCIUM_CHANNEL_ACTIVITY	0.104302	0.891366	0.155242	1.32951	45	OE
1752	GOBP_MYOTUBE_DIFFERENTIATION	0.104462	0.891844	0.287805	-1.18966	119	OE
1753	GOBP_PROTEIN_HETEROOLIGOMERIZATION	0.104478	0.891844	0.271289	-1.3332	26	OE
1754	HP_HYDROXYPROLINURIA	0.104545	0.891915	0.168238	1.41051	9	OE
1755	GOBP_REGULATION_OF_B_CELL_PROLIFERATION	0.10468	0.892469	0.287805	-1.23243	63	OE
1756	GOBP_NEGATIVE_REGULATION_OF_PROTEIN_ACETYLATION	0.10473	0.892469	0.257206	-1.33924	22	OE
1757	GOBP_TELOMERE_ORGANIZATION	0.104859	0.892943	0.287805	-1.17105	157	OE
1758	GOBP_INTEGRIN_ACTIVATION	0.104905	0.892943	0.158514	1.34452	26	OE
1759	GOMF_SMALL_MOLECULE_SENSOR_ACTIVITY	0.105096	0.894059	0.248911	-1.39861	15	OE
1760	GOMF_ARYLSULFATASE_ACTIVITY	0.105185	0.894313	0.165657	1.38552	14	OE
1761	GOBP_REGULATION_OF_AMYLOID_BETA_CLEARANCE	0.105478	0.894964	0.287805	-1.44414	18	OE
1762	GOBP_SERINE_FAMILY_AMINO_ACID_BIOSYNTHETIC_PROCESS	0.105478	0.894964	0.287805	-1.43879	18	OE
1763	GOBP_LYMPHOCYTE_COSTIMULATION	0.105606	0.894964	0.154191	1.32261	46	OE
1764	HP_CONGENITAL_STATIONARY_NIGHT_BLINDNESS	0.105611	0.894964	0.252961	-1.32195	21	OE
1765	GOBP_REGULATION_OF_PHAGOCYTOSIS	0.105642	0.894964	0.147331	1.26126	95	OE
1766	GOMF_LAMIN_BINDING	0.105664	0.894964	0.287805	-1.47227	16	OE
1767	HP_ABNORMAL_DERMOEPIDERMAL_JUNCTION_MORPHOLOGY	0.10574	0.894964	0.24134	-1.39071	10	OE
1768	HP_MACRODONTIA_OF_PERMANENT_MAXILLARY_CENTRAL_INCISOR	0.10574	0.894964	0.24134	-1.38719	10	OE
1769	GOBP_MITOCHONDRIAL_CYTOCHROME_C_OXIDASE_ASSEMBLY	0.106232	0.895256	0.160801	1.35645	22	OE
1770	GOBP_PYRIMIDINE_RIBONUCLEOTIDE_BIOSYNTHETIC_PROCESS	0.106232	0.895256	0.160801	1.35768	22	OE
1771	GOCC_AMPA_GLUTAMATE_RECEPTOR_COMPLEX	0.106267	0.895256	0.157403	1.34173	26	OE
1772	GOBP_AXIAL_MESODERM_DEVELOPMENT	0.106322	0.895256	0.234393	-1.38455	8	OE
1773	GOBP_REGULATION_OF_BLOOD_BRAIN_BARRIER_PERMEABILITY	0.106322	0.895256	0.234393	-1.39619	8	OE
1774	GOCC_MHC_CLASS_I_PEPTIDE_LOADING_COMPLEX	0.106322	0.895256	0.234393	-1.39594	8	OE
1775	GOCC_SPERM_HEAD	0.106322	0.895256	0.161979	1.37896	16	OE
1776	GOMF_GLUTAMATE_RECEPTOR_BINDING	0.106326	0.895256	0.156312	1.32509	40	OE
1777	GOMF_C3HC4_TYPE_RING_FINGER_DOMAIN_BINDING	0.106383	0.895256	0.224966	-1.44241	6	OE
1778	HP_PHOTOPHOBIA	0.10642	0.895256	0.287805	-1.16983	231	OE
1779	GOBP_POSITIVE_REGULATION_OF_HORMONE_SECRETION	0.106433	0.895256	0.144631	1.22994	122	OE
1780	GOBP_CONSTITUTIVE_SECRETORY_PATHWAY	0.106557	0.895297	0.227987	-1.40998	7	OE
1781	HP_DECREASED_CERVICAL_SPINE_FLEXION_DUE_TO_CONTRACTURES_OF_POSTERIOR_CERVICAL_MUSCLES	0.106557	0.895297	0.227987	-1.41743	7	OE
1782	GOBP_PYRIDINE_CONTAINING_COMPOUND_BIOSYNTHETIC_PROCESS	0.106618	0.895301	0.266351	-1.29368	31	OE
1783	GOBP_POSITIVE_REGULATION_OF_B_CELL_PROLIFERATION	0.106719	0.895462	0.276501	-1.26233	42	OE
1784	HP_ABNORMAL_CIRCULATING_SULFUR_AMINO_ACID_CONCENTRATION	0.106918	0.895462	0.245042	-1.36355	18	OE
1785	HP_ENURESIS_NOCTURNA	0.106918	0.895462	0.169571	1.39437	7	OE
1786	GOBP_DNA_CATABOLIC_PROCESS_EXONUCLEOLYTIC	0.106973	0.895462	0.287805	-1.52067	5	OE
1787	HP_ELEVATED_BRONCHOALVEOLAR_LAVAGE_FLUID_NEUTROPHIL_PROPORTION	0.106973	0.895462	0.287805	-1.51951	5	OE
1788	GOMF_REGULATORY_RNA_BINDING	0.106996	0.895462	0.282013	-1.23661	44	OE
1789	HP_NEUTROPHILIA	0.107091	0.895755	0.161979	1.37098	17	OE
1790	GOCC_CYTOPLASMIC_DYNEIN_COMPLEX	0.107266	0.895755	0.257206	-1.3196	23	OE
1791	GOCC_MOTILE_CILIUM	0.107296	0.895755	0.137251	1.20267	224	OE
1792	GOMF_L_ASCORBIC_ACID_BINDING	0.10745	0.895755	0.160801	1.37007	20	OE
1793	HP_ABNORMALITY_OF_ENDOCRINE_PANCREAS_PHYSIOLOGY	0.107483	0.895755	0.156312	1.34958	29	OE
1794	GOBP_MESENCHYMAL_CELL_APOPTOTIC_PROCESS	0.107558	0.895755	0.161979	1.39038	15	OE
1795	HP_ABNORMALITY_OF_THE_BRAINSTEM_WHITE_MATTER	0.107558	0.895755	0.161979	1.39118	15	OE
1796	GOMF_INHIBITORY_MHC_CLASS_I_RECEPTOR_ACTIVITY	0.107576	0.895755	0.165657	1.40521	9	OE
1797	HP_NEOPLASM_OF_THE_ENDOCRINE_SYSTEM	0.107602	0.895755	0.287805	-1.19319	139	OE
1798	GOBP_LOW_DENSITY_LIPOPROTEIN_PARTICLE_CLEARANCE	0.107629	0.895755	0.156312	1.35561	27	OE
1799	HP_DIAPHRAGMATIC_EVENTRATION	0.107946	0.896766	0.164406	1.3807	13	OE
1800	HP_ABNORMAL_COCHLEA_MORPHOLOGY	0.108071	0.896766	0.156312	1.33831	28	OE
1801	GOCC_ENDOPLASMIC_RETICULUM_PROTEIN_CONTAINING_COMPLEX	0.108127	0.896766	0.287805	-1.20845	123	OE
1802	GOBP_CELL_DEATH_IN_RESPONSE_TO_HYDROGEN_PEROXIDE	0.108209	0.896766	0.266351	-1.33202	26	OE
1803	GOBP_HINDLIMB_MORPHOGENESIS	0.108209	0.896766	0.266351	-1.24489	35	OE
1804	HP_PULMONARY_INFILTRATES	0.108333	0.896766	0.282013	-1.2475	48	OE
1805	GOCC_CEREBELLAR_MOSSY_FIBER	0.108491	0.896766	0.168238	1.39291	7	OE
1806	HP_FACIAL_HYPEROSTOSIS	0.108527	0.896766	0.21925	-1.40616	5	OE
1807	HP_FOCAL_MOTOR_SEIZURE	0.108592	0.896766	0.144631	1.24601	105	OE
1808	HP_ABSENT_FINGERNAIL	0.108614	0.896766	0.266351	-1.24769	37	OE
1809	GOMF_AMINO_ACID_PROTON_SYMPORTER_ACTIVITY	0.108626	0.896766	0.169571	1.39579	6	OE
1810	GOBP_MITOCHONDRIAL_TRANSLATION	0.108746	0.896766	0.287805	-1.21227	72	OE
1811	GOBP_VENTRICULAR_CARDIAC_MUSCLE_CELL_DEVELOPMENT	0.108761	0.896766	0.237794	-1.38659	10	OE
1812	HP_SHOCK	0.108761	0.896766	0.237794	-1.38351	10	OE
1813	GOMF_HYDROLASE_ACTIVITY_ACTING_ON_GLYCOSYL_BONDS	0.108844	0.896766	0.140406	1.23678	142	OE
1814	HP_STREAK_OVARY	0.108844	0.896766	0.155242	1.34424	29	OE
1815	GOCC_PROTEASOME_REGULATORY_PARTICLE	0.108902	0.896766	0.287805	-1.4255	19	OE
1816	GOBP_REGULATION_OF_TRANSLATION_AT_SYNAPSE_MODULATING_SYNAPTIC_TRANSMISSION	0.108943	0.896766	0.170932	1.35991	5	OE
1817	HP_OPISTHOTONUS	0.108949	0.896766	0.271289	-1.2794	41	OE
1818	HP_MALABSORPTION	0.109307	0.896766	0.13649	1.20019	214	OE
1819	GOBP_ANTIGEN_PROCESSING_AND_PRESENTATION_OF_EXOGENOUS_PEPTIDE_ANTIGEN	0.109393	0.896766	0.287805	-1.29263	35	OE
1820	GOBP_HOMOTYPIC_CELL_CELL_ADHESION	0.109419	0.896766	0.287805	-1.17995	90	OE
1821	GOBP_NEGATIVE_REGULATION_OF_TOLL_LIKE_RECEPTOR_SIGNALING_PATHWAY	0.109589	0.896766	0.155242	1.32061	36	OE
1822	HP_THICKENED_CORTEX_OF_LONG_BONES	0.10963	0.896766	0.161979	1.39584	12	OE
1823	GOMF_PROTEIN_KINASE_A_BINDING	0.109705	0.896766	0.282013	-1.30958	51	OE
1824	GOCC_SPLICEOSOMAL_COMPLEX	0.109767	0.896766	0.287805	-1.15909	187	OE
1825	HP_PECTUS_EXCAVATUM	0.10982	0.896766	0.134273	1.18644	272	OE
1826	GOBP_REGULATION_OF_RETROGRADE_TRANSPORT_ENDOSOME_TO_GOLGI	0.110063	0.896766	0.166934	1.39081	7	OE
1827	GOCC_U1_SNRNP	0.110063	0.896766	0.24134	-1.34017	18	OE
1828	HP_POLYARTICULAR_ARTHROPATHY	0.110063	0.896766	0.24134	-1.34936	18	OE
1829	HP_TYPE_1_MUSCLE_FIBER_ATROPHY	0.110063	0.896766	0.24134	-1.36031	18	OE
1830	GOMF_ENDODEOXYRIBONUCLEASE_ACTIVITY_PRODUCING_5_PHOSPHOMONOESTERS	0.110092	0.896766	0.237794	-1.36917	14	OE
1831	HP_ABNORMAL_CD4_CD8_RATIO	0.110092	0.896766	0.237794	-1.37184	14	OE
1832	GOBP_FOREBRAIN_VENTRICULAR_ZONE_PROGENITOR_CELL_DIVISION	0.110096	0.896766	0.287805	-1.51839	5	OE
1833	HP_ABNORMALITY_OF_THE_EUSTACHIAN_TUBE	0.110096	0.896766	0.287805	-1.51801	5	OE
1834	GOBP_CARDIAC_MUSCLE_CELL_CONTRACTION	0.110353	0.896766	0.287805	-1.2352	70	OE
1835	GOBP_REGULATION_OF_REACTIVE_OXYGEN_SPECIES_BIOSYNTHETIC_PROCESS	0.110363	0.896766	0.153159	1.31941	40	OE
1836	GOMF_SH2_DOMAIN_BINDING	0.110363	0.896766	0.153159	1.32081	40	OE
1837	GOMF_MHC_CLASS_IB_RECEPTOR_ACTIVITY	0.110368	0.896766	0.172324	1.34687	4	OE
1838	GOBP_REGULATION_OF_CELLULAR_RESPONSE_TO_OSMOTIC_STRESS	0.110429	0.896766	0.237794	-1.3632	11	OE
1839	GOBP_POSITIVE_REGULATION_OF_EPIDERMAL_GROWTH_FACTOR_ACTIVATED_RECEPTOR_ACTIVITY	0.110448	0.896766	0.234393	-1.34596	13	OE
1840	GOCC_FANCONI_ANAEMIA_NUCLEAR_COMPLEX	0.110448	0.896766	0.234393	-1.34736	13	OE
1841	GOCC_MIB_COMPLEX	0.110448	0.896766	0.234393	-1.35078	13	OE
1842	HP_ABSENT_SHORTENED_DYNEIN_ARMS	0.110448	0.896766	0.234393	-1.34774	13	OE
1843	HP_ATLANTOAXIAL_ABNORMALITY	0.110448	0.896766	0.234393	-1.33823	13	OE
1844	GOBP_MYELOID_DENDRITIC_CELL_CHEMOTAXIS	0.110569	0.897215	0.169571	1.35604	5	OE
1845	HP_COLORECTAL_POLYPOSIS	0.110727	0.897215	0.252961	-1.30966	23	OE
1846	HP_HETEROTAXY	0.110727	0.897215	0.252961	-1.29652	23	OE
1847	HP_SPARSE_OR_ABSENT_EYELASHES	0.110743	0.897215	0.287805	-1.24181	80	OE
1848	HP_METAPHYSEAL_CHONDRODYSPLASIA	0.110945	0.897374	0.161979	1.37814	13	OE
1849	GOBP_ACROSOME_ASSEMBLY	0.111111	0.897374	0.159647	1.3538	18	OE
1850	GOBP_REGULATION_OF_HUMORAL_IMMUNE_RESPONSE_MEDIATED_BY_CIRCULATING_IMMUNOGLOBULIN	0.111111	0.897374	0.159647	1.35375	18	OE
1851	GOCC_UBIQUITIN_CONJUGATING_ENZYME_COMPLEX	0.111111	0.897374	0.231127	-1.39842	9	OE
1852	HP_LIPOMA	0.111486	0.897374	0.248911	-1.32427	22	OE
1853	HP_INCREASED_MEGAKARYOCYTE_COUNT	0.111635	0.897374	0.165657	1.38713	7	OE
1854	HP_ENDOCARDIAL_FIBROSIS	0.111702	0.897374	0.21925	-1.42814	6	OE
1855	HP_PERISYLVIAN_POLYMICROGYRIA	0.111717	0.897374	0.153159	1.34902	27	OE
1856	GOBP_ISOPRENOID_CATABOLIC_PROCESS	0.111773	0.897374	0.160801	1.38902	10	OE
1857	GOBP_PEPTIDYL_GLUTAMINE_METHYLATION	0.111821	0.897374	0.166934	1.39051	6	OE
1858	GOBP_POSITIVE_REGULATION_OF_INHIBITORY_POSTSYNAPTIC_POTENTIAL	0.111821	0.897374	0.166934	1.39134	6	OE
1859	GOBP_POSITIVE_REGULATION_OF_RESPONSE_TO_REACTIVE_OXYGEN_SPECIES	0.111821	0.897374	0.166934	1.39159	6	OE
1860	GOMF_FOUR_WAY_JUNCTION_HELICASE_ACTIVITY	0.111821	0.897374	0.166934	1.39276	6	OE
1861	GOBP_PYRUVATE_METABOLIC_PROCESS	0.111865	0.897374	0.287805	-1.20083	104	OE
1862	GOBP_REGULATION_OF_TELOMERE_CAPPING	0.11194	0.897374	0.261664	-1.31967	26	OE
1863	HP_FIRST_DEGREE_ATRIOVENTRICULAR_BLOCK	0.11194	0.897374	0.261664	-1.23904	35	OE
1864	HP_SHALLOW_ORBITS	0.11194	0.897374	0.261664	-1.33014	26	OE
1865	HP_PROXIMAL_MUSCLE_WEAKNESS_IN_UPPER_LIMBS	0.11196	0.897374	0.287805	-1.2679	46	OE
1866	GOBP_POSITIVE_REGULATION_OF_MICROTUBULE_NUCLEATION	0.112022	0.897374	0.222056	-1.39802	7	OE
1867	HP_FINGER_AGNOSIA	0.112022	0.897374	0.222056	-1.38816	7	OE
1868	HP_HYPERMAGNESEMIA	0.112022	0.897374	0.222056	-1.40049	7	OE
1869	HP_LOSS_OF_ABILITY_TO_WALK	0.112153	0.897946	0.287805	-1.2795	43	OE
1870	GOBP_REGULATION_OF_PEPTIDE_TRANSPORT	0.112335	0.898919	0.135741	1.21675	183	OE
1871	GOCC_PHAGOPHORE_ASSEMBLY_SITE_MEMBRANE	0.11254	0.899058	0.24134	-1.33976	17	OE
1872	GOBP_INSULIN_SECRETION	0.112583	0.899058	0.135741	1.21762	179	OE
1873	GOBP_REGULATION_OF_CELL_COMMUNICATION_BY_ELECTRICAL_COUPLING_INVOLVED_IN_CARDIAC_CONDUCTION	0.112593	0.899058	0.159647	1.37489	12	OE
1874	GOBP_REGULATION_OF_FIBRINOLYSIS	0.112593	0.899058	0.159647	1.36232	14	OE
1875	GOBP_POSITIVE_REGULATION_OF_PROTEIN_LOCALIZATION_TO_CELL_SURFACE	0.113208	0.899253	0.237794	-1.33284	18	OE
1876	HP_ASCENDING_TUBULAR_AORTA_ANEURYSM	0.113208	0.899253	0.237794	-1.32992	18	OE
1877	HP_HYPEREOSINOPHILIA	0.113219	0.899253	0.287805	-1.51072	5	OE
1878	HP_SYNOSTOSIS_INVOLVING_BONES_OF_THE_HAND	0.113224	0.899253	0.287805	-1.28647	44	OE
1879	HP_FLEXION_CONTRACTURE_OF_DIGIT	0.113238	0.899253	0.287805	-1.1294	307	OE
1880	GOMF_NADPH_BINDING	0.113372	0.899253	0.157403	1.37823	15	OE
1881	GOBP_REGULATION_OF_BODY_FLUID_LEVELS	0.113386	0.899253	0.287805	-1.10627	378	OE
1882	HP_VEGETATIVE_STATE	0.113419	0.899253	0.165657	1.38651	6	OE
1883	GOCC_CHYLOMICRON	0.113433	0.899253	0.231127	-1.33008	13	OE
1884	GOBP_REGULATION_OF_ESTABLISHMENT_OF_PROTEIN_LOCALIZATION_TO_MITOCHONDRION	0.113445	0.899253	0.276501	-1.27346	50	OE
1885	GOMF_GABA_RECEPTOR_BINDING	0.113506	0.899253	0.156312	1.36393	16	OE
1886	GOBP_DNA_CYTOSINE_DEAMINATION	0.113636	0.899253	0.160801	1.39818	9	OE
1887	HP_ABSENT_BRAINSTEM_AUDITORY_RESPONSES	0.113636	0.899253	0.160801	1.39861	9	OE
1888	HP_MEMBRANOPROLIFERATIVE_GLOMERULONEPHRITIS	0.113636	0.899253	0.160801	1.39828	9	OE
1889	GOBP_MITOCHONDRIAL_ADP_TRANSMEMBRANE_TRANSPORT	0.113695	0.899253	0.213928	-1.39303	5	OE
1890	GOBP_REGULATION_OF_MYELOID_DENDRITIC_CELL_ACTIVATION	0.113695	0.899253	0.213928	-1.38979	5	OE
1891	HP_ATROPHY_OF_ALVEOLAR_RIDGES	0.113695	0.899253	0.213928	-1.38821	5	OE
1892	HP_ABNORMAL_BLOOD_TRANSITION_ELEMENT_CATION_CONCENTRATION	0.113699	0.899253	0.152145	1.31217	36	OE
1893	HP_ABNORMALITY_OF_THE_FIFTH_METATARSAL_BONE	0.113821	0.899746	0.166934	1.3528	5	OE
1894	GOBP_OTOLITH_DEVELOPMENT	0.114035	0.899844	0.227987	-1.37973	9	OE
1895	HP_POLYMICROGYRIA	0.114044	0.899844	0.131458	1.18904	252	OE
1896	GOBP_MINERALOCORTICOID_BIOSYNTHETIC_PROCESS	0.114074	0.899844	0.158514	1.3669	12	OE
1897	HP_TRICUSPID_ATRESIA	0.114074	0.899844	0.158514	1.37	12	OE
1898	GOBP_SOMATIC_DIVERSIFICATION_OF_IMMUNE_RECEPTORS	0.114178	0.900191	0.144631	1.26392	79	OE
1899	GOBP_CELLULAR_COPPER_ION_HOMEOSTASIS	0.114379	0.900921	0.24134	-1.37358	16	OE
1900	HP_PERIVENTRICULAR_HETEROTOPIA	0.114391	0.900921	0.257206	-1.24326	34	OE
1901	GOBP_STRIATED_MUSCLE_CELL_DIFFERENTIATION	0.114573	0.901419	0.287805	-1.13335	264	OE
1902	HP_PLEURITIS	0.114865	0.901419	0.245042	-1.29997	22	OE
1903	GOBP_POSITIVE_REGULATION_OF_INTERLEUKIN_2_PRODUCTION	0.114911	0.901419	0.151149	1.32476	34	OE
1904	GOCC_ACROSOMAL_MEMBRANE	0.114911	0.901419	0.151149	1.32506	28	OE
1905	HP_PROMINENT_SUPERFICIAL_BLOOD_VESSELS	0.114911	0.901419	0.151149	1.32556	28	OE
1906	GOBP_RNA_PHOSPHODIESTER_BOND_HYDROLYSIS_ENDONUCLEOLYTIC	0.115	0.901419	0.143759	1.26069	77	OE
1907	GOBP_REGULATION_OF_SODIUM_PROTON_ANTIPORTER_ACTIVITY	0.115016	0.901419	0.164406	1.38136	6	OE
1908	GOCC_PHOSPHATIDYLINOSITOL_3_KINASE_COMPLEX_CLASS_IA	0.115016	0.901419	0.164406	1.38201	6	OE
1909	HP_GIANT_SOMATOSENSORY_EVOKED_POTENTIALS	0.115016	0.901419	0.164406	1.38442	6	OE
1910	HP_ABNORMAL_EYELASH_MORPHOLOGY	0.115089	0.901419	0.287805	-1.20212	236	OE
1911	HP_WOOLLY_HAIR	0.115132	0.901419	0.24134	-1.34308	20	OE
1912	HP_MITOCHONDRIAL_MYOPATHY	0.115226	0.901419	0.271289	-1.22725	44	OE
1913	GOBP_REGULATION_OF_BONE_MINERALIZATION	0.115433	0.901419	0.143759	1.26358	79	OE
1914	HP_LIMB_GIRDLE_MUSCULAR_DYSTROPHY	0.115539	0.901419	0.287805	-1.45642	16	OE
1915	GOBP_NOSE_DEVELOPMENT	0.115556	0.901419	0.157403	1.35392	14	OE
1916	HP_TRACHEOESOPHAGEAL_FISTULA	0.115572	0.901419	0.141225	1.25253	89	OE
1917	GOBP_CYTOPLASMIC_TRANSLATIONAL_INITIATION	0.115672	0.901419	0.257206	-1.31303	26	OE
1918	GOBP_HYPEROSMOTIC_RESPONSE	0.115672	0.901419	0.257206	-1.30102	26	OE
1919	GOBP_REGULATION_OF_NUCLEAR_TRANSCRIBED_MRNA_CATABOLIC_PROCESS_DEADENYLATION_DEPENDENT_DECAY	0.115672	0.901419	0.257206	-1.29233	26	OE
1920	GOBP_POSITIVE_REGULATION_OF_MAP_KINASE_ACTIVITY	0.115728	0.901419	0.287805	-1.2202	117	OE
1921	HP_NEOPLASM_OF_THE_EYE	0.115892	0.901419	0.287805	-1.31408	48	OE
1922	GOBP_UBIQUITIN_DEPENDENT_ERAD_PATHWAY	0.116049	0.901419	0.142057	1.25236	84	OE
1923	HP_FOCAL_T2_HYPERINTENSE_BRAINSTEM_LESION	0.116105	0.901419	0.257206	-1.29791	29	OE
1924	GOBP_REGULATION_OF_CYCLASE_ACTIVITY	0.116188	0.901419	0.146416	1.27903	53	OE
1925	GOCC_INTRINSIC_COMPONENT_OF_POSTSYNAPTIC_DENSITY_MEMBRANE	0.116188	0.901419	0.146416	1.27746	53	OE
1926	GOBP_POSITIVE_REGULATION_OF_MICROGLIAL_CELL_ACTIVATION	0.116208	0.901419	0.159647	1.3863	8	OE
1927	GOCC_CYTOPLASMIC_SIDE_OF_ENDOSOME_MEMBRANE	0.116279	0.901419	0.2114	-1.38779	5	OE
1928	GOBP_LEUKOTRIENE_B4_CATABOLIC_PROCESS	0.116337	0.901419	0.206588	-1.38994	4	OE
1929	GOMF_LEUKOTRIENE_B4_20_MONOOXYGENASE_ACTIVITY	0.116337	0.901419	0.206588	-1.38994	4	OE
1930	GOBP_N_TERMINAL_PROTEIN_LIPIDATION	0.116352	0.901419	0.161979	1.38601	7	OE
1931	GOBP_NEGATIVE_REGULATION_OF_NERVOUS_SYSTEM_DEVELOPMENT	0.116571	0.901419	0.135741	1.23083	141	OE
1932	HP_ELBOW_FLEXION_CONTRACTURE	0.116675	0.901419	0.287805	-1.24428	84	OE
1933	HP_ABSENT_TOENAIL	0.11688	0.901419	0.287805	-1.41576	18	OE
1934	GOBP_POSITIVE_REGULATION_OF_SMAD_PROTEIN_SIGNAL_TRANSDUCTION	0.116959	0.901419	0.155242	1.3351	18	OE
1935	GOBP_SEMAPHORIN_PLEXIN_SIGNALING_PATHWAY	0.117003	0.901419	0.287805	-1.27478	43	OE
1936	GOBP_NEGATIVE_REGULATION_OF_OLIGODENDROCYTE_DIFFERENTIATION	0.117037	0.901419	0.156312	1.3656	12	OE
1937	HP_NARROW_PALM	0.117037	0.901419	0.156312	1.36503	12	OE
1938	GOMF_LIPID_KINASE_ACTIVITY	0.117073	0.901419	0.164406	1.34857	5	OE
1939	GOBP_INTRA_GOLGI_VESICLE_MEDIATED_TRANSPORT	0.117166	0.901419	0.149208	1.32694	33	OE
1940	GOBP_NEGATIVE_REGULATION_OF_DEFENSE_RESPONSE_TO_VIRUS	0.117166	0.901419	0.149208	1.32008	26	OE
1941	GOBP_NEGATIVE_REGULATION_OF_PEPTIDASE_ACTIVITY	0.11746	0.901419	0.129443	1.19086	243	OE
1942	HP_ORAL_LEUKOPLAKIA	0.117479	0.901419	0.153159	1.34832	20	OE
1943	HP_SUBMUCOUS_CLEFT_OF_SOFT_AND_HARD_PALATE	0.117573	0.901419	0.142901	1.28657	67	OE
1944	GOBP_ATP_TRANSPORT	0.117647	0.901419	0.237794	-1.35821	16	OE
1945	GOBP_REGULATION_OF_SYSTEMIC_ARTERIAL_BLOOD_PRESSURE_BY_CIRCULATORY_RENIN_ANGIOTENSIN	0.117647	0.901419	0.237794	-1.35879	16	OE
1946	GOMF_STRUCTURAL_CONSTITUENT_OF_SYNAPSE	0.117647	0.901419	0.237794	-1.36101	16	OE
1947	HP_VITREOUS_HEMORRHAGE	0.117647	0.901419	0.237794	-1.35901	16	OE
1948	GOBP_PYRIMIDINE_RIBONUCLEOSIDE_MONOPHOSPHATE_METABOLIC_PROCESS	0.117733	0.901419	0.154191	1.36281	15	OE
1949	GOBP_PEPTIDYL_LYSINE_DEACETYLATION	0.117816	0.901419	0.222056	-1.36346	8	OE
1950	GOBP_POLYAMINE_TRANSPORT	0.117816	0.901419	0.222056	-1.3672	8	OE
1951	GOBP_POSITIVE_REGULATION_OF_SECONDARY_METABOLITE_BIOSYNTHETIC_PROCESS	0.117816	0.901419	0.222056	-1.37038	8	OE
1952	GOBP_POSITIVE_REGULATION_OF_TOOTH_MINERALIZATION	0.117816	0.901419	0.222056	-1.375	8	OE
1953	HP_ANOMIC_APHASIA	0.117816	0.901419	0.222056	-1.35667	8	OE
1954	HP_NEURONAL_LOSS_IN_BASAL_GANGLIA	0.117816	0.901419	0.222056	-1.36645	8	OE
1955	GOMF_G_RICH_STRAND_TELOMERIC_DNA_BINDING	0.117825	0.901419	0.227987	-1.36794	10	OE
1956	HP_NEOPLASM_OF_FATTY_TISSUE	0.118081	0.901419	0.252961	-1.22923	38	OE
1957	GOBP_NEGATIVE_REGULATION_OF_SYNAPTIC_TRANSMISSION_GLUTAMATERGIC	0.118182	0.901419	0.157403	1.39138	9	OE
1958	GOBP_RESPONSE_TO_COPPER_ION	0.118321	0.901419	0.257206	-1.23348	39	OE
1959	HP_PERIPHERAL_PULMONARY_ARTERY_STENOSIS	0.118321	0.901419	0.257206	-1.23751	39	OE
1960	GOBP_REGULATION_OF_CARDIAC_MUSCLE_CELL_ACTION_POTENTIAL	0.118391	0.901419	0.287805	-1.32512	27	OE
1961	GOBP_DRINKING_BEHAVIOR	0.118519	0.901419	0.155242	1.35545	12	OE
1962	GOMF_SULFURIC_ESTER_HYDROLASE_ACTIVITY	0.118669	0.901419	0.153159	1.35674	17	OE
1963	GOBP_SISTER_CHROMATID_COHESION	0.118721	0.901419	0.282013	-1.24421	57	OE
1964	GOMF_NUCLEAR_RECEPTOR_COACTIVATOR_ACTIVITY	0.118721	0.901419	0.282013	-1.26297	56	OE
1965	HP_ABNORMAL_HEMOGLOBIN	0.118721	0.901419	0.282013	-1.26366	56	OE
1966	GOBP_PEPTIDE_MODIFICATION	0.118794	0.901419	0.170932	1.31409	3	OE
1967	HP_CHOANAL_STENOSIS	0.118812	0.901419	0.237794	-1.28921	21	OE
1968	HP_ABNORMAL_PHARYNX_MORPHOLOGY	0.118899	0.901419	0.287805	-1.13608	178	OE
1969	GOBP_EOSINOPHIL_CHEMOTAXIS	0.118971	0.901419	0.234393	-1.33603	17	OE
1970	GOCC_AGGRESOME	0.119015	0.901419	0.148262	1.32015	34	OE
1971	GOCC_CILIARY_MEMBRANE	0.119048	0.901419	0.287857	-1.21578	75	OE
1972	HP_COUGH	0.119122	0.901419	0.287805	-1.18278	139	OE
1973	GOBP_NEGATIVE_REGULATION_OF_PROTEIN_SUMOYLATION	0.119225	0.901419	0.155242	1.38466	10	OE
1974	GOBP_UREA_TRANSPORT	0.119266	0.901419	0.157403	1.38066	8	OE
1975	HP_INAPPROPRIATE_ANTIDIURETIC_HORMONE_SECRETION	0.119266	0.901419	0.157403	1.37817	8	OE
1976	GOBP_REGULATION_OF_DNA_TOPOISOMERASE_ATP_HYDROLYZING_ACTIVITY	0.119466	0.901419	0.287805	-1.4925	5	OE
1977	GOBP_ATRIAL_CARDIAC_MUSCLE_CELL_TO_AV_NODE_CELL_SIGNALING	0.119497	0.901419	0.231127	-1.32079	18	OE
1978	HP_ABNORMAL_VITREOUS_HUMOR_MORPHOLOGY	0.119691	0.901419	0.257206	-1.2405	40	OE
1979	GOBP_SKELETAL_MUSCLE_TISSUE_GROWTH	0.119697	0.901419	0.156312	1.3832	9	OE
1980	GOMF_PEROXISOME_PROLIFERATOR_ACTIVATED_RECEPTOR_BINDING	0.119697	0.901419	0.156312	1.38061	9	OE
1981	HP_IMMUNODEFICIENCY	0.119741	0.901419	0.129443	1.19194	218	OE
1982	GOBP_QUINONE_METABOLIC_PROCESS	0.11985	0.901419	0.252961	-1.23024	37	OE
1983	GOBP_REGULATION_OF_SMOOTH_MUSCLE_CELL_DIFFERENTIATION	0.11985	0.901419	0.252961	-1.28828	29	OE
1984	GOBP_RESPONSE_TO_CHEMOKINE	0.120146	0.901419	0.138022	1.24774	93	OE
1985	GOBP_MACROPHAGE_COLONY_STIMULATING_FACTOR_SIGNALING_PATHWAY	0.120219	0.901419	0.213928	-1.36628	7	OE
1986	GOMF_N6_METHYLADENOSINE_CONTAINING_RNA_BINDING	0.120219	0.901419	0.213928	-1.36496	7	OE
1987	HP_ABNORMALITY_OF_THE_GALLBLADDER	0.120238	0.901419	0.13649	1.22773	110	OE
1988	GOBP_CELL_RECOGNITION	0.120267	0.901419	0.131458	1.212	163	OE
1989	HP_FAT_MALABSORPTION	0.12027	0.901419	0.146416	1.30962	39	OE
1990	GOBP_GLIAL_CELL_MIGRATION	0.120332	0.901419	0.266351	-1.22358	47	OE
1991	HP_DECREASED_ACTIVITY_OF_MITOCHONDRIAL_COMPLEX_I	0.120332	0.901419	0.266351	-1.26276	49	OE
1992	HP_CELLULAR_IMMUNODEFICIENCY	0.120383	0.901419	0.147331	1.3197	34	OE
1993	HP_TONIC_SEIZURE	0.120482	0.901419	0.137251	1.24628	99	OE
1994	GOBP_REGULATION_OF_FILOPODIUM_ASSEMBLY	0.120735	0.901419	0.143759	1.29887	48	OE
1995	HP_GENERALIZED_MYOCLONIC_ATONIC_SEIZURE	0.120795	0.901419	0.156312	1.36781	8	OE
1996	HP_INCREASED_MUSCLE_GLYCOGEN_CONTENT	0.120795	0.901419	0.156312	1.36744	8	OE
1997	GOBP_PROTEIN_LOCALIZATION_TO_EARLY_ENDOSOME	0.120846	0.901419	0.224966	-1.36456	10	OE
1998	GOBP_REGULATION_OF_MICROTUBULE_NUCLEATION	0.120846	0.901419	0.224966	-1.35746	10	OE
1999	HP_ABNORMALITY_OF_THE_UTERINE_CERVIX	0.120846	0.901419	0.224966	-1.35849	10	OE
[truncated: 57,857 more rows]

## Sheet: C7-immune
	pathway	pval	padj	log2err	NES	size	ROIType
1	GSE2405_0H_VS_9H_A_PHAGOCYTOPHILUM_STIM_NEUTROPHIL_DN	9.49252e-13	4.92946e-09	0.91012	-2.32152	195	OE
2	GSE2405_0H_VS_24H_A_PHAGOCYTOPHILUM_STIM_NEUTROPHIL_UP	2.17078e-11	5.63643e-08	0.863415	-2.19554	194	OE
3	GSE41978_ID2_KO_VS_ID2_KO_AND_BIM_KO_KLRG1_LOW_EFFECTOR_CD8_TCELL_DN	1.46004e-07	0.000252732	0.690132	-1.87483	191	OE
4	GSE42088_UNINF_VS_LEISHMANIA_INF_DC_2H_DN	6.69469e-07	0.000869138	0.659444	-1.81118	194	OE
5	GSE9006_HEALTHY_VS_TYPE_2_DIABETES_PBMC_AT_DX_UP	1.03382e-06	0.00107372	0.643552	-1.80263	198	OE
6	GSE42088_UNINF_VS_LEISHMANIA_INF_DC_4H_DN	2.28819e-06	0.00198043	0.627257	-1.79569	197	OE
7	GSE2405_HEAT_KILLED_VS_LIVE_A_PHAGOCYTOPHILUM_STIM_NEUTROPHIL_9H_UP	2.86321e-05	0.0212409	0.57561	-1.65298	194	OE
8	GSE3720_UNSTIM_VS_PMA_STIM_VD2_GAMMADELTA_TCELL_UP	3.3734e-05	0.0218976	0.557332	-1.68028	170	OE
9	GSE9006_TYPE_1_VS_TYPE_2_DIABETES_PBMC_AT_DX_UP	8.53115e-05	0.045699	0.538434	-1.6243	199	OE
10	GSE20727_CTRL_VS_DNFB_ALLERGEN_TREATED_DC_DN	8.80011e-05	0.045699	0.538434	-1.62641	179	OE
11	GSE15330_HSC_VS_PRO_BCELL_UP	0.000117303	0.0553779	0.538434	-1.56826	198	OE
12	GSE5589_IL6_KO_VS_IL10_KO_LPS_AND_IL10_STIM_MACROPHAGE_45MIN_UP	0.000192697	0.0782546	0.518848	1.62825	197	OE
13	GSE3720_UNSTIM_VS_LPS_STIM_VD2_GAMMADELTA_TCELL_UP	0.0001959	0.0782546	0.518848	-1.6033	164	OE
14	GSE29618_PRE_VS_DAY7_POST_TIV_FLU_VACCINE_MDC_UP	0.000214415	0.0795325	0.518848	1.61532	191	OE
15	GSE18893_CTRL_VS_TNF_TREATED_TREG_24H_UP	0.000264001	0.0907373	0.498493	-1.53161	200	OE
16	GSE26030_TH1_VS_TH17_RESTIMULATED_DAY15_POST_POLARIZATION_DN	0.000292263	0.0907373	0.498493	-1.52702	198	OE
17	GSE43863_NAIVE_VS_TFH_CD4_EFF_TCELL_D6_LCMV_DN	0.000297041	0.0907373	0.498493	1.64649	171	OE
18	GSE24026_PD1_LIGATION_VS_CTRL_IN_ACT_TCELL_LINE_UP	0.000344624	0.0985049	0.498493	-1.54019	195	OE
19	GSE17721_0.5H_VS_24H_CPG_BMDC_UP	0.000366037	0.0985049	0.498493	-1.51343	200	OE
20	GSE41978_KLRG1_HIGH_VS_LOW_EFFECTOR_CD8_TCELL_DN	0.000379376	0.0985049	0.498493	-1.52953	192	OE
21	QI_PBMC_ZOSTAVAX_AGE_50_75YO_CORRELATED_WITH_CONTRACTION_OF_VZV_SPECIFIC_T_CELLS_PEAK_TO_28DYAT_1DY_NEGATIVE	0.000398436	0.0985274	0.498493	-1.56756	187	OE
22	GSE46606_UNSTIM_VS_CD40L_IL2_IL5_3DAY_STIMULATED_IRF4_KO_BCELL_UP	0.000494462	0.114957	0.477271	1.63094	157	OE
23	GSE11973_MIR223_KOVS_WT_BONE_MARROW_NEUTROPHIL_DN	0.00050915	0.114957	0.477271	-1.49064	175	OE
24	GSE40068_BCL6_POS_VS_NEG_CXCR5_POS_TFH_UP	0.000547633	0.118494	0.477271	-1.49661	198	OE
25	GSE17721_PAM3CSK4_VS_CPG_24H_BMDC_UP	0.000692652	0.138559	0.477271	-1.50947	199	OE
26	GSE19888_ADENOSINE_A3R_ACT_VS_TCELL_MEMBRANES_ACT_AND_A3R_INH_PRETREAT_IN_MAST_CELL_DN	0.000697107	0.138559	0.477271	-1.49312	194	OE
27	GSE3565_DUSP1_VS_WT_SPLENOCYTES_POST_LPS_INJECTION_UP	0.000723958	0.138559	0.477271	-1.50508	163	OE
28	GSE9006_HEALTHY_VS_TYPE_1_DIABETES_PBMC_4MONTH_POST_DX_UP	0.000747094	0.138559	0.477271	-1.47443	198	OE
29	GSE360_L_MAJOR_VS_M_TUBERCULOSIS_DC_UP	0.00103024	0.184484	0.45506	-1.47619	193	OE
30	GSE17721_CTRL_VS_PAM3CSK4_24H_BMDC_DN	0.0011577	0.197774	0.45506	-1.44777	198	OE
31	GSE7831_UNSTIM_VS_CPG_STIM_PDC_1H_UP	0.00118063	0.197774	0.45506	-1.45408	200	OE
32	GAUCHER_PBMC_YF_VAX_STAMARIL_UNKNOWN_AGE_7DY_DN	0.00132931	0.215721	0.45506	-1.45598	182	OE
33	GSE40685_NAIVE_CD4_TCELL_VS_TREG_UP	0.00145899	0.229592	0.45506	-1.44587	183	OE
34	GSE10239_NAIVE_VS_DAY4.5_EFF_CD8_TCELL_UP	0.00162611	0.248365	0.45506	-1.46362	199	OE
35	GSE17974_IL4_AND_ANTI_IL12_VS_UNTREATED_6H_ACT_CD4_TCELL_DN	0.00174085	0.254817	0.45506	1.53733	190	OE
36	GSE19401_NAIVE_VS_IMMUNIZED_MOUSE_PLN_FOLLICULAR_DC_UP	0.0017665	0.254817	0.45506	-1.45092	195	OE
37	GSE18281_SUBCAPSULAR_VS_CENTRAL_CORTICAL_REGION_OF_THYMUS_UP	0.00186533	0.261802	0.45506	1.56183	180	OE
38	GSE29618_PRE_VS_DAY7_FLU_VACCINE_MDC_UP	0.00196699	0.267789	0.431708	1.53944	189	OE
39	GSE27786_CD4_TCELL_VS_MONO_MAC_UP	0.00201112	0.267789	0.431708	-1.44217	197	OE
40	GSE7831_UNSTIM_VS_INFLUENZA_STIM_PDC_4H_DN	0.00232684	0.302082	0.431708	-1.40914	198	OE
41	SCHERER_PBMC_APSV_WETVAX_AGE_18_32YO_5_TO_7DY_DN	0.00272294	0.342295	0.431708	-1.42046	186	OE
42	GSE21546_WT_VS_SAP1A_KO_ANTI_CD3_STIM_DP_THYMOCYTES_DN	0.00276842	0.342295	0.431708	1.50527	198	OE
43	GSE45365_WT_VS_IFNAR_KO_CD8A_DC_MCMV_INFECTION_UP	0.00286258	0.345706	0.431708	-1.41862	194	OE
44	GSE21360_NAIVE_VS_TERTIARY_MEMORY_CD8_TCELL_UP	0.00300221	0.35433	0.431708	-1.41028	186	OE
45	GSE24726_WT_VS_E2_2_KO_PDC_UP	0.00317855	0.355016	0.431708	1.46855	200	OE
46	GSE40274_HELIOS_VS_FOXP3_AND_HELIOS_TRANSDUCED_ACTIVATED_CD4_TCELL_DN	0.00322671	0.355016	0.431708	1.47693	197	OE
47	GSE22886_NAIVE_VS_IGG_IGA_MEMORY_BCELL_UP	0.00325337	0.355016	0.431708	1.48576	192	OE
48	GSE9006_HEALTHY_VS_TYPE_1_DIABETES_PBMC_1MONTH_POST_DX_UP	0.00328148	0.355016	0.431708	-1.38071	196	OE
49	GSE37605_C57BL6_VS_NOD_FOXP3_FUSION_GFP_TREG_DN	0.00346767	0.367502	0.431708	-1.43168	187	OE
50	GAUCHER_PBMC_YF_VAX_STAMARIL_UNKNOWN_AGE_60DY_DN	0.00383027	0.397812	0.431708	-1.84624	34	OE
51	GSE18281_PERIMEDULLARY_CORTICAL_REGION_VS_WHOLE_CORTEX_THYMUS_UP	0.00392664	0.399824	0.407018	-1.39465	195	OE
52	GSE45365_NK_CELL_VS_CD11B_DC_UP	0.00416286	0.409861	0.407018	1.4802	198	OE
53	GSE25088_CTRL_VS_ROSIGLITAZONE_STIM_MACROPHAGE_DN	0.00424753	0.409861	0.407018	1.50043	160	OE
54	GSE16385_MONOCYTE_VS_12H_ROSIGLITAZONE_IL4_TREATED_MACROPHAGE_DN	0.00426199	0.409861	0.407018	-1.3766	198	OE
55	GSE1460_DP_THYMOCYTE_VS_THYMIC_STROMAL_CELL_UP	0.0045649	0.425154	0.407018	1.46749	192	OE
56	GSE7509_DC_VS_MONOCYTE_UP	0.00458475	0.425154	0.407018	-1.35953	196	OE
57	GSE17721_POLYIC_VS_GARDIQUIMOD_8H_BMDC_UP	0.0047656	0.434171	0.407018	-1.37636	197	OE
58	GSE40274_FOXP3_VS_FOXP3_AND_PBX1_TRANSDUCED_ACTIVATED_CD4_TCELL_DN	0.00505839	0.4529	0.407018	1.47254	199	OE
59	GSE38697_LIGHT_ZONE_VS_DARK_ZONE_BCELL_DN	0.00519223	0.457004	0.407018	1.53488	121	OE
60	GSE17721_PAM3CSK4_VS_GADIQUIMOD_1H_BMDC_UP	0.00534017	0.462192	0.407018	-1.38158	199	OE
61	PATEL_SKIN_OF_BODY_ZOSTAVAX_AGE_70_93YO_VZV_CHALLENGE_6HR_DN	0.00548543	0.466981	0.407018	-1.52331	96	OE
62	GSE17721_LPS_VS_POLYIC_24H_BMDC_UP	0.00558254	0.467582	0.407018	-1.36844	197	OE
63	GSE10240_CTRL_VS_IL22_STIM_PRIMARY_BRONCHIAL_EPITHELIAL_CELLS_DN	0.00569531	0.469457	0.407018	-1.36541	200	OE
64	GSE11961_MEMORY_BCELL_DAY7_VS_PLASMA_CELL_DAY7_UP	0.00621674	0.50443	0.407018	1.4585	196	OE
65	GSE9006_TYPE_1_DIABETES_AT_DX_VS_1MONTH_POST_DX_PBMC_UP	0.00639948	0.510327	0.407018	-1.3527	197	OE
66	GSE1925_CTRL_VS_IFNG_PRIMED_MACROPHAGE_3H_IFNG_STIM_DN	0.00648596	0.510327	0.407018	1.51733	122	OE
67	CAO_BLOOD_FLUMIST_AGE_05_14YO_7DY_UP	0.00676171	0.524083	0.407018	1.64765	7	OE
68	GSE2405_0H_VS_24H_A_PHAGOCYTOPHILUM_STIM_NEUTROPHIL_DN	0.0069655	0.524931	0.407018	1.4244	200	OE
69	GSE17721_0.5H_VS_8H_GARDIQUIMOD_BMDC_UP	0.00703487	0.524931	0.407018	-1.34721	197	OE
70	GSE37605_TREG_VS_TCONV_C57BL6_FOXP3_IRES_GFP_UP	0.00709537	0.524931	0.407018	1.50362	123	OE
71	GSE22601_DOUBLE_NEGATIVE_VS_CD4_SINGLE_POSITIVE_THYMOCYTE_DN	0.00717699	0.524931	0.407018	-1.34306	198	OE
72	GSE17721_CTRL_VS_GARDIQUIMOD_2H_BMDC_UP	0.00760852	0.544415	0.407018	-1.36129	199	OE
73	GSE24671_CTRL_VS_BAKIMULC_INFECTED_MOUSE_SPLENOCYTES_DN	0.00765305	0.544415	0.407018	-1.38805	166	OE
74	GSE11961_MARGINAL_ZONE_BCELL_VS_GERMINAL_CENTER_BCELL_DAY7_DN	0.00787225	0.547348	0.38073	1.4179	200	OE
75	GSE13411_NAIVE_VS_SWITCHED_MEMORY_BCELL_DN	0.00790508	0.547348	0.38073	-1.32352	196	OE
76	GSE8921_UNSTIM_0H_VS_TLR1_2_STIM_MONOCYTE_24H_UP	0.00811056	0.552058	0.38073	1.44547	194	OE
77	GSE22886_NAIVE_TCELL_VS_DC_UP	0.00818573	0.552058	0.38073	-1.34566	194	OE
78	GSE27786_LIN_NEG_VS_NEUTROPHIL_UP	0.00837283	0.553254	0.38073	-1.34111	194	OE
79	SCHERER_PBMC_YF_VAX_AGE_18_40YO_4_TO_7DY_DN	0.00845005	0.553254	0.38073	-1.29511	240	OE
80	GSE36078_UNTREATED_VS_AD5_INF_IL1R_KO_MOUSE_LUNG_DC_DN	0.00852307	0.553254	0.38073	1.43547	196	OE
81	GSE13485_CTRL_VS_DAY1_YF17D_VACCINE_PBMC_DN	0.00876479	0.56192	0.38073	1.46209	146	OE
82	FLETCHER_PBMC_BCG_10W_INFANT_PPD_STIMULATED_VS_UNSTIMULATED_10W_UP	0.00909875	0.576217	0.38073	1.52506	88	OE
83	GSE13522_CTRL_VS_T_CRUZI_G_STRAIN_INF_SKIN_UP	0.00938166	0.586975	0.38073	1.41371	197	OE
84	GSE7460_CTRL_VS_FOXP3_OVEREXPR_TCONV_1_UP	0.00951602	0.587041	0.38073	1.42828	196	OE
85	OVSYANNIKOVA_PBMC_FLUARIX_AGE_55_64YO_RESPONDERS_VS_NONRESPONDERS_0DY_UP	0.00960879	0.587041	0.38073	-1.68425	30	OE
86	GSE20484_MCSG_VS_CXCL4_MONOCYTE_DERIVED_MACROPHAGE_UP	0.00984566	0.594518	0.38073	-1.33953	185	OE
87	RICHERT_PBMC_HIV_LIPO_5_AGE_37_48YO_STIMULATED_VS_UNSTIMULATED_0W_14W_METALLOTHIONEIN_SUBSET_UP	0.0100959	0.599953	0.38073	-1.85679	8	OE
88	GSE2585_CTEC_VS_MTEC_THYMUS_DN	0.0101667	0.599953	0.38073	1.42618	199	OE
89	GSE25123_WT_VS_PPARG_KO_MACROPHAGE_DN	0.0103532	0.60409	0.38073	-1.32288	195	OE
90	GSE13484_UNSTIM_VS_12H_YF17D_VACCINE_STIM_PBMC_UP	0.0108885	0.624348	0.38073	-1.31526	198	OE
91	GSE3565_CTRL_VS_LPS_INJECTED_SPLENOCYTES_DN	0.0109408	0.624348	0.38073	-1.30911	172	OE
92	GSE13485_DAY1_VS_DAY7_YF17D_VACCINE_PBMC_UP	0.0112377	0.634322	0.38073	1.40701	151	OE
93	GSE12392_WT_VS_IFNB_KO_CD8A_POS_SPLEEN_DC_DN	0.0116545	0.64385	0.38073	1.41561	199	OE
94	GSE360_DC_VS_MAC_DN	0.0116545	0.64385	0.38073	1.39031	195	OE
95	GSE11924_TH2_VS_TH17_CD4_TCELL_DN	0.0123704	0.654955	0.38073	1.40058	197	OE
96	GSE43260_BTLA_POS_VS_NEG_INTRATUMORAL_CD8_TCELL_UP	0.0124427	0.654955	0.38073	-1.33032	199	OE
97	GSE4811_CLASSSICALY_ACTIVATED_VS_TYPE_2_ACTIVATED_MACROPHAGE_UP	0.0125365	0.654955	0.38073	1.39864	197	OE
98	GSE34205_RSV_VS_FLU_INF_INFANT_PBMC_UP	0.0128008	0.654955	0.38073	-1.29225	174	OE
99	GSE22935_24H_VS_48H_MBOVIS_BCG_STIM_MACROPHAGE_UP	0.0128117	0.654955	0.38073	1.38789	195	OE
100	GSE12366_NAIVE_VS_MEMORY_BCELL_UP	0.012903	0.654955	0.38073	1.42939	177	OE
101	GSE360_L_DONOVANI_VS_B_MALAYI_HIGH_DOSE_DC_DN	0.0130679	0.654955	0.38073	-1.29169	196	OE
102	GSE15330_WT_VS_IKAROS_KO_HSC_DN	0.013122	0.654955	0.38073	-1.30237	198	OE
103	GSE28737_BCL6_HET_VS_BCL6_KO_MARGINAL_ZONE_BCELL_DN	0.0133076	0.654955	0.38073	1.41126	199	OE
104	GSE3039_ALPHAALPHA_CD8_TCELL_VS_B1_BCELL_DN	0.0133076	0.654955	0.38073	1.41109	199	OE
105	GSE17301_CTRL_VS_48H_ACD3_ACD28_IFNA5_STIM_CD8_TCELL_DN	0.0133371	0.654955	0.38073	1.40909	198	OE
106	GSE13485_CTRL_VS_DAY21_YF17D_VACCINE_PBMC_DN	0.0136397	0.654955	0.38073	1.39162	151	OE
107	GSE22432_CDC_VS_COMMON_DC_PROGENITOR_UP	0.0136804	0.654955	0.38073	-1.30106	198	OE
108	GSE3982_DC_VS_NKCELL_UP	0.0138665	0.654955	0.38073	-1.29847	198	OE
109	GSE30083_SP1_VS_SP2_THYMOCYTE_DN	0.0143153	0.654955	0.38073	1.41062	194	OE
110	GSE25087_FETAL_VS_ADULT_TREG_DN	0.0143724	0.654955	0.38073	1.42382	172	OE
111	GSE40274_IRF4_VS_FOXP3_AND_IRF4_TRANSDUCED_ACTIVATED_CD4_TCELL_UP	0.0144314	0.654955	0.38073	-1.28119	174	OE
112	GSE18804_BRAIN_VS_COLON_TUMORAL_MACROPHAGE_DN	0.0144808	0.654955	0.38073	1.39737	186	OE
113	GSE45365_CD8A_DC_VS_CD11B_DC_IFNAR_KO_DN	0.0144808	0.654955	0.38073	1.42207	187	OE
114	GSE32423_MEMORY_VS_NAIVE_CD8_TCELL_DN	0.0144968	0.654955	0.38073	1.37363	200	OE
115	GSE17721_CPG_VS_GARDIQUIMOD_16H_BMDC_DN	0.0145041	0.654955	0.38073	-1.30044	197	OE
116	GSE27786_ERYTHROBLAST_VS_NEUTROPHIL_DN	0.0151022	0.676084	0.38073	-1.31546	199	OE
117	GSE11367_CTRL_VS_IL17_TREATED_SMOOTH_MUSCLE_CELL_UP	0.0154315	0.684922	0.38073	1.43902	134	OE
118	GSE6259_BCELL_VS_CD8_TCELL_DN	0.0156392	0.686338	0.352488	1.39491	186	OE
119	GSE45837_WT_VS_GFI1_KO_PDC_DN	0.0157277	0.686338	0.352488	-1.2949	198	OE
120	ZAK_PBMC_MRKAD5_HIV_1_GAG_POL_NEF_AGE_20_50YO_AD5_NAB_TITERS_GT_200_VS_LTE_200_1DY_DN	0.0159783	0.688967	0.352488	1.46207	98	OE
121	GSE13485_PRE_VS_POST_YF17D_VACCINATION_PBMC_UP	0.0160534	0.688967	0.352488	1.40874	178	OE
122	GSE2706_LPS_VS_R848_AND_LPS_2H_STIM_DC_UP	0.0162173	0.690301	0.352488	1.41165	165	OE
123	GSE22935_UNSTIM_VS_48H_MBOVIS_BCG_STIM_MYD88_KO_MACROPHAGE_UP	0.0166506	0.692055	0.352488	1.38949	198	OE
124	GSE25085_FETAL_LIVER_VS_ADULT_BM_SP4_THYMIC_IMPLANT_UP	0.0166584	0.692055	0.352488	-1.29224	198	OE
125	GSE34006_WT_VS_A2AR_KO_TREG_UP	0.0166584	0.692055	0.352488	-1.29182	198	OE
126	GSE34156_NOD2_LIGAND_VS_NOD2_AND_TLR1_TLR2_LIGAND_24H_TREATED_MONOCYTE_UP	0.0168938	0.696267	0.352488	1.41415	172	OE
127	GSE24634_NAIVE_CD4_TCELL_VS_DAY3_IL4_CONV_TREG_UP	0.0171918	0.69946	0.352488	-1.29042	191	OE
128	GSE21670_UNTREATED_VS_IL6_TREATED_CD4_TCELL_DN	0.0172407	0.69946	0.352488	-1.2904	197	OE
129	GSE41867_DAY8_EFFECTOR_VS_DAY30_EXHAUSTED_CD8_TCELL_LCMV_CLONE13_UP	0.0185178	0.730739	0.352488	-1.28217	197	OE
130	GSE2770_IL12_VS_TGFB_AND_IL12_TREATED_ACT_CD4_TCELL_6H_DN	0.0185215	0.730739	0.352488	-1.2848	195	OE
131	GSE40274_CTRL_VS_HELIOS_TRANSDUCED_ACTIVATED_CD4_TCELL_UP	0.018665	0.730739	0.352488	1.39106	163	OE
132	GSE8921_UNSTIM_VS_TLR1_2_STIM_MONOCYTE_12H_DN	0.0187057	0.730739	0.352488	-1.28037	198	OE
133	GSE8835_HEALTHY_VS_CLL_CD4_TCELL_DN	0.0187726	0.730739	0.352488	1.36896	195	OE
134	GSE27670_CTRL_VS_BLIMP1_TRANSDUCED_GC_BCELL_DN	0.018856	0.730739	0.352488	1.37067	197	OE
135	GSE10325_CD4_TCELL_VS_BCELL_DN	0.0193183	0.743112	0.352488	1.39572	181	OE
136	GSE339_CD4POS_VS_CD4CD8DN_DC_IN_CULTURE_UP	0.0197694	0.750893	0.352488	1.38819	199	OE
137	GSE9006_TYPE_1_DIABETES_AT_DX_VS_4MONTH_POST_DX_PBMC_DN	0.0198404	0.750893	0.352488	-1.29367	189	OE
138	GSE360_L_MAJOR_VS_T_GONDII_DC_DN	0.0201016	0.750893	0.352488	1.36709	195	OE
139	GSE15139_GMCSF_TREATED_VS_UNTREATED_NEUTROPHILS_UP	0.0203512	0.750893	0.352488	-1.27226	197	OE
140	GSE17721_PAM3CSK4_VS_GADIQUIMOD_16H_BMDC_UP	0.0203882	0.750893	0.352488	-1.26906	198	OE
141	GSE3039_CD4_TCELL_VS_B1_BCELL_UP	0.0203882	0.750893	0.352488	-1.27113	198	OE
142	GSE39110_DAY3_VS_DAY6_POST_IMMUNIZATION_CD8_TCELL_WITH_IL2_TREATMENT_UP	0.0207178	0.754116	0.352488	-1.27008	197	OE
143	GSE36888_UNTREATED_VS_IL2_TREATED_TCELL_2H_UP	0.0207661	0.754116	0.352488	1.3541	193	OE
144	GSE17974_0H_VS_72H_IN_VITRO_ACT_CD4_TCELL_DN	0.0211904	0.764178	0.352488	-1.29246	193	OE
145	GSE37301_GRANULOCYTE_MONOCYTE_PROGENITOR_VS_RAG2_KO_NK_CELL_DN	0.0218179	0.771773	0.352488	-1.26762	197	OE
146	GSE17721_POLYIC_VS_CPG_12H_BMDC_DN	0.021954	0.771773	0.352488	-1.29056	199	OE
147	GSE4984_UNTREATED_VS_VEHICLE_CTRL_TREATED_DC_DN	0.0219646	0.771773	0.352488	1.38487	171	OE
148	GSE40666_UNTREATED_VS_IFNA_STIM_STAT4_KO_EFFECTOR_CD8_TCELL_90MIN_DN	0.0220951	0.771773	0.352488	1.36218	195	OE
149	GSE21379_WT_VS_SAP_KO_CD4_TCELL_DN	0.0221441	0.771773	0.352488	1.3695	198	OE
150	GSE360_CTRL_VS_M_TUBERCULOSIS_MAC_DN	0.0224274	0.776436	0.352488	1.34448	193	OE
151	GSE17974_0H_VS_1H_IN_VITRO_ACT_CD4_TCELL_UP	0.0228054	0.784294	0.352488	1.38777	173	OE
152	GSE24142_EARLY_THYMIC_PROGENITOR_VS_DN2_THYMOCYTE_FETAL_DN	0.0230994	0.785174	0.352488	-1.2651	195	OE
153	GSE29615_CTRL_VS_LAIV_FLU_VACCINE_PBMC_UP	0.0231432	0.785174	0.352488	1.38719	178	OE
154	GSE24210_IL35_TREATED_VS_RESTING_TREG_DN	0.0232846	0.785174	0.352488	-1.25953	197	OE
155	GSE43863_TH1_VS_TFH_MEMORY_CD4_TCELL_DN	0.0234812	0.786695	0.352488	-1.2866	199	OE
156	GSE37532_WT_VS_PPARG_KO_LN_TCONV_UP	0.0237564	0.790814	0.352488	1.37626	199	OE
157	GSE24634_TREG_VS_TCONV_POST_DAY5_IL4_CONVERSION_UP	0.024142	0.798531	0.352488	1.3617	198	OE
158	GSE28737_FOLLICULAR_VS_MARGINAL_ZONE_BCELL_DN	0.024475	0.804422	0.352488	1.3331	200	OE
159	GSE7568_IL4_VS_IL4_AND_DEXAMETHASONE_TREATED_MACROPHAGE_UP	0.0250626	0.805591	0.352488	-1.30923	169	OE
160	GSE22229_RENAL_TRANSPLANT_VS_HEALTHY_PBMC_UP	0.0250854	0.805591	0.352488	1.37322	199	OE
161	HOFT_PBMC_TICE_BCG_RBCG_AG85A_AG85B_AGE_18_40YO_CORRELATED_WITH_WHOLE_BLOOD_BACTERICIDAL_ACTIVITY_NEGATIVE	0.0250907	0.805591	0.352488	1.50308	39	OE
162	GSE15930_STIM_VS_STIM_AND_IL12_48H_CD8_T_CELL_DN	0.0251311	0.805591	0.352488	-1.26515	194	OE
163	GSE13522_CTRL_VS_T_CRUZI_Y_STRAIN_INF_SKIN_BALBC_MOUSE_DN	0.025849	0.819732	0.352488	1.38209	132	OE
164	GSE37301_CD4_TCELL_VS_GRANULOCYTE_MONOCYTE_PROGENITOR_UP	0.0259921	0.819732	0.352488	1.39163	160	OE
165	GSE17721_CTRL_VS_POLYIC_8H_BMDC_DN	0.0263736	0.819732	0.352488	-1.25542	198	OE
166	GSE24726_WT_VS_E2_22_KO_PDC_DAY4_POST_DELETION_DN	0.0263736	0.819732	0.352488	-1.25696	198	OE
167	GSE37605_FOXP3_FUSION_GFP_VS_IRES_GFP_TREG_NOD_DN	0.0263875	0.819732	0.352488	-1.28476	167	OE
168	GSE360_CTRL_VS_M_TUBERCULOSIS_DC_DN	0.0266427	0.819732	0.352488	-1.26213	194	OE
169	GSE37301_RAG2_KO_VS_RAG2_AND_ETS1_KO_NK_CELL_UP	0.0271218	0.819732	0.352488	-1.25191	198	OE
170	GSE9509_LPS_VS_LPS_AND_IL10_STIM_IL10_KO_MACROPHAGE_30MIN_DN	0.0276549	0.819732	0.287857	1.32152	187	OE
171	GSE30083_SP2_VS_SP3_THYMOCYTE_DN	0.0278049	0.819732	0.352488	1.32549	200	OE
172	HOEK_MYELOID_DENDRITIC_CELL_2011_2012_TIV_ADULT_1DY_DN	0.028309	0.819732	0.352488	1.5377	6	OE
173	GSE22886_TH1_VS_TH2_48H_ACT_DN	0.0287929	0.819732	0.282013	1.31637	198	OE
174	GSE2770_IL12_VS_IL4_TREATED_ACT_CD4_TCELL_2H_DN	0.0288405	0.819732	0.352488	1.38707	157	OE
175	KANNAN_BLOOD_2012_2013_TIV_AGE_65PLS_REVACCINATED_IN_6_9_MO_VS_REVACCINATED_IN_12_13_MOS_DN	0.0290695	0.819732	0.352488	-1.16409	321	OE
176	GSE22886_NAIVE_CD4_TCELL_VS_MONOCYTE_UP	0.0290724	0.819732	0.352488	1.34203	191	OE
177	GSE34156_NOD2_LIGAND_VS_NOD2_AND_TLR1_TLR2_LIGAND_24H_TREATED_MONOCYTE_DN	0.0298045	0.819732	0.352488	-1.25	182	OE
178	GSE22886_NAIVE_VS_IGM_MEMORY_BCELL_UP	0.0298343	0.819732	0.276501	1.31483	190	OE
179	GSE369_PRE_VS_POST_IL6_INJECTION_IFNG_WT_LIVER_UP	0.0299003	0.819732	0.276501	1.31565	198	OE
180	KAECH_DAY8_EFF_VS_MEMORY_CD8_TCELL_DN	0.0299003	0.819732	0.276501	1.31416	198	OE
181	GSE29618_PRE_VS_DAY7_POST_TIV_FLU_VACCINE_PDC_DN	0.0299718	0.819732	0.352488	-1.24959	195	OE
182	GSE17974_1.5H_VS_72H_IL4_AND_ANTI_IL12_ACT_CD4_TCELL_UP	0.0300692	0.819732	0.352488	1.34601	192	OE
183	GSE17974_1H_VS_72H_UNTREATED_IN_VITRO_CD4_TCELL_UP	0.0304351	0.819732	0.352488	1.34162	189	OE
184	GSE34156_UNTREATED_VS_6H_NOD2_AND_TLR1_TLR2_LIGAND_TREATED_MONOCYTE_DN	0.030543	0.819732	0.276501	1.34168	158	OE
185	GSE30083_SP2_VS_SP4_THYMOCYTE_UP	0.0306182	0.819732	0.352488	-1.24412	197	OE
186	GSE36826_WT_VS_IL1R_KO_SKIN_STAPH_AUREUS_INF_UP	0.0306182	0.819732	0.352488	-1.24384	197	OE
187	GSE17721_CTRL_VS_POLYIC_1H_BMDC_DN	0.0307337	0.819732	0.352488	1.33002	195	OE
188	GSE22282_HYPOXIA_VS_NORMOXIA_MYELOID_DC_DN	0.0308018	0.819732	0.352488	1.34613	198	OE
189	GSE2770_TGFB_AND_IL4_ACT_VS_ACT_CD4_TCELL_48H_DN	0.0309392	0.819732	0.271289	1.31329	193	OE
190	GSE37301_PRO_BCELL_VS_CD4_TCELL_DN	0.0309939	0.819732	0.352488	1.38063	162	OE
191	GSE17721_CTRL_VS_PAM3CSK4_0.5H_BMDC_UP	0.0310078	0.819732	0.271289	1.30135	198	OE
192	GSE20366_TREG_VS_TCONV_UP	0.0310078	0.819732	0.271289	1.30868	198	OE
193	GSE24142_EARLY_THYMIC_PROGENITOR_VS_DN3_THYMOCYTE_ADULT_UP	0.0310078	0.819732	0.271289	1.29975	198	OE
194	GSE39556_UNTREATED_VS_3H_POLYIC_INJ_MOUSE_CD8A_DC_DN	0.0310078	0.819732	0.271289	1.31194	198	OE
195	GSE5589_LPS_VS_LPS_AND_IL10_STIM_IL10_KO_MACROPHAGE_180MIN_UP	0.0311172	0.819732	0.352488	-1.24517	195	OE
196	GSE39556_UNTREATED_VS_3H_POLYIC_INJ_MOUSE_NK_CELL_DN	0.0311348	0.819732	0.352488	1.34466	198	OE
197	GSE33162_HDAC3_KO_VS_HDAC3_KO_MACROPHAGE_DN	0.0317182	0.819732	0.321776	-1.242	197	OE
198	GSE2706_UNSTIM_VS_8H_R848_DC_DN	0.0317305	0.819732	0.321776	1.34524	190	OE
199	HARALAMBIEVA_PBMC_M_M_R_II_AGE_11_22YO_VACCINATED_VS_UNVACCINATED_LOW_ANTIBODY_RESPONDERS_TO_TREATMENT_7YR_UP	0.0318265	0.819732	0.321776	-1.61581	14	OE
200	GSE25087_TREG_VS_TCONV_ADULT_UP	0.0319334	0.819732	0.321776	-1.25617	189	OE
201	GSE36009_WT_VS_NLRP10_KO_DC_UP	0.0320442	0.819732	0.266351	1.29771	199	OE
202	GSE5589_WT_VS_IL6_KO_LPS_AND_IL10_STIM_MACROPHAGE_45MIN_UP	0.0320442	0.819732	0.266351	1.29645	199	OE
203	GSE7460_TREG_VS_TCONV_ACT_WITH_TGFB_UP	0.0320442	0.819732	0.266351	1.30719	195	OE
204	GSE6674_ANTI_IGM_VS_CPG_STIM_BCELL_DN	0.0324667	0.822431	0.321776	1.34194	198	OE
205	GSE24574_BCL6_HIGH_TFH_VS_TFH_CD4_TCELL_DN	0.0327331	0.822431	0.321776	-1.23836	198	OE
206	GSE24574_BCL6_LOW_TFH_VS_TCONV_CD4_TCELL_UP	0.0327634	0.822431	0.321776	1.34454	186	OE
207	GSE17974_IL4_AND_ANTI_IL12_VS_UNTREATED_4H_ACT_CD4_TCELL_UP	0.0330929	0.822431	0.321776	1.36072	181	OE
208	GSE32901_NAIVE_VS_TH17_NEG_CD4_TCELL_UP	0.0331864	0.822431	0.321776	-1.22673	170	OE
209	GSE5679_CTRL_VS_RARA_AGONIST_AM580_TREATED_DC_UP	0.0334657	0.822431	0.321776	1.33588	198	OE
210	GSE3982_NKCELL_VS_TH2_DN	0.033724	0.822431	0.321776	1.34874	199	OE
211	GSE17974_IL4_AND_ANTI_IL12_VS_UNTREATED_2H_ACT_CD4_TCELL_DN	0.0340761	0.822431	0.321776	1.36273	166	OE
212	GSE26030_TH1_VS_TH17_DAY15_POST_POLARIZATION_DN	0.0341716	0.822431	0.321776	-1.2612	199	OE
213	GSE26495_NAIVE_VS_PD1HIGH_CD8_TCELL_DN	0.0342541	0.822431	0.257206	1.30465	190	OE
214	GSE40441_NRP1_POS_INDUCED_TREG_VS_NRP1_NEG_NATURAL_TREG_DN	0.0344062	0.822431	0.257206	1.29766	197	OE
215	GSE36527_CD62L_HIGH_CD69_NEG_VS_CD62L_LOW_CD69_POS_TREG_KLRG1_NEG_UP	0.0344679	0.822431	0.321776	1.33331	198	OE
216	GSE24574_BCL6_HIGH_VS_LOW_TFH_CD4_TCELL_DN	0.0350183	0.822431	0.321776	-1.23812	197	OE
217	GSE24574_BCL6_HIGH_TFH_VS_TFH_CD4_TCELL_UP	0.0350983	0.822431	0.321776	1.32977	189	OE
218	GSE22601_CD4_SINGLE_POSITIVE_VS_CD8_SINGLE_POSITIVE_THYMOCYTE_UP	0.0354374	0.822431	0.252961	1.29145	198	OE
219	GSE19198_CTRL_VS_IL21_TREATED_TCELL_1H_UP	0.0354494	0.822431	0.321776	1.37229	162	OE
220	GSE12003_4D_VS_8D_CULTURE_MIR223_KO_BM_PROGENITOR_UP	0.0356128	0.822431	0.321776	1.34437	143	OE
221	GSE22886_NAIVE_CD4_TCELL_VS_48H_ACT_TH2_UP	0.0360903	0.822431	0.321776	-1.23555	194	OE
222	GSE28783_ANTI_MIR33_VS_CTRL_ATHEROSCLEROSIS_MACROPHAGE_UP	0.0364641	0.822431	0.248911	1.29032	195	OE
223	GSE3982_MEMORY_CD4_TCELL_VS_BCELL_DN	0.0365567	0.822431	0.321776	1.36328	188	OE
224	GSE14000_TRANSLATED_RNA_VS_MRNA_16H_LPS_DC_DN	0.036571	0.822431	0.321776	-1.25176	177	OE
225	GSE34156_UNTREATED_VS_24H_NOD2_AND_TLR1_TLR2_LIGAND_TREATED_MONOCYTE_DN	0.0366972	0.822431	0.252961	1.31532	155	OE
226	GSE33292_DN3_THYMOCYTE_VS_TCF1_KO_TCELL_LYMPHOMA_DN	0.0368085	0.822431	0.321776	1.35597	146	OE
227	GSE17721_4_VS_24H_CPG_BMDC_DN	0.0368481	0.822431	0.321776	-1.23175	198	OE
228	GSE19888_CTRL_VS_T_CELL_MEMBRANES_ACT_MAST_CELL_UP	0.0372221	0.822431	0.321776	-1.23333	200	OE
229	GSE8515_IL1_VS_IL6_4H_STIM_MAC_DN	0.0373518	0.822431	0.321776	1.35107	184	OE
230	GSE22527_ANTI_CD3_INVIVO_VS_UNTREATED_MOUSE_TREG_UP	0.0375691	0.822431	0.245042	1.28743	193	OE
231	GSE411_UNSTIM_VS_400MIN_IL6_STIM_MACROPHAGE_UP	0.0377307	0.822431	0.321776	1.33722	199	OE
232	GSE36392_EOSINOPHIL_VS_MAC_IL25_TREATED_LUNG_UP	0.0377358	0.822431	0.245042	1.29403	197	OE
233	GSE9037_WT_VS_IRAK4_KO_LPS_1H_STIM_BMDM_DN	0.0377724	0.822431	0.321776	1.32993	196	OE
234	GSE34156_UNTREATED_VS_24H_NOD2_LIGAND_TREATED_MONOCYTE_UP	0.0381334	0.822431	0.321776	-1.24455	164	OE
235	GSE8685_IL2_ACT_IL2_STARVED_VS_IL21_ACT_IL2_STARVED_CD4_TCELL_DN	0.0383275	0.822431	0.248911	1.32371	142	OE
236	GSE12845_NAIVE_VS_PRE_GC_TONSIL_BCELL_DN	0.0383714	0.822431	0.321776	-1.25147	199	OE
237	GSE39152_SPLEEN_CD103_NEG_VS_BRAIN_CD103_POS_MEMORY_CD8_TCELL_DN	0.038674	0.822431	0.24134	1.28455	199	OE
238	GSE5542_UNTREATED_VS_IFNA_AND_IFNG_TREATED_EPITHELIAL_CELLS_6H_DN	0.0387168	0.822431	0.24134	1.29155	196	OE
239	GSE23308_WT_VS_MINERALCORTICOID_REC_KO_MACROPHAGE_UP	0.0387597	0.822431	0.24134	1.28531	198	OE
240	GSE16697_CD4_TCELL_VS_TFH_CD4_TCELL_DN	0.0390662	0.822431	0.321776	1.33505	199	OE
241	GSE11057_NAIVE_VS_CENT_MEMORY_CD4_TCELL_UP	0.0393258	0.822431	0.24134	1.30597	175	OE
242	GSE34156_UNTREATED_VS_6H_NOD2_LIGAND_TREATED_MONOCYTE_DN	0.0393258	0.822431	0.24134	1.3076	175	OE
243	GSE23114_PERITONEAL_CAVITY_B1A_BCELL_VS_SPLEEN_BCELL_DN	0.039474	0.822431	0.321776	-1.22707	198	OE
244	ZAK_PBMC_MRKAD5_HIV_1_GAG_POL_NEF_AGE_20_50YO_3DY_DN	0.0396197	0.822431	0.287857	1.53044	9	OE
245	GSE3920_UNTREATED_VS_IFNB_TREATED_ENDOTHELIAL_CELL_DN	0.0396376	0.822431	0.24134	1.30064	171	OE
246	GSE42021_CD24HI_VS_CD24LOW_TCONV_THYMUS_DN	0.039778	0.822431	0.321776	1.34643	194	OE
247	GSE19401_UNSTIM_VS_RETINOIC_ACID_STIM_FOLLICULAR_DC_DN	0.0398768	0.822431	0.321776	-1.24523	187	OE
248	GSE22886_NAIVE_VS_MEMORY_TCELL_DN	0.0398768	0.822431	0.321776	-1.23135	194	OE
249	GSE24574_BCL6_LOW_TFH_VS_TCONV_CD4_TCELL_DN	0.0398768	0.822431	0.321776	-1.21791	196	OE
250	GSE11057_NAIVE_VS_MEMORY_CD4_TCELL_DN	0.0402879	0.822431	0.321776	-1.25231	193	OE
251	GSE34205_HEALTHY_VS_FLU_INF_INFANT_PBMC_UP	0.0406364	0.822431	0.321776	-1.24162	187	OE
252	GSE2770_TGFB_AND_IL4_VS_TGFB_AND_IL12_TREATED_ACT_CD4_TCELL_48H_DN	0.040884	0.822431	0.234393	1.2901	190	OE
253	GSE32986_GMCSF_VS_GMCSF_AND_CURDLAN_HIGHDOSE_STIM_DC_UP	0.040884	0.822431	0.234393	1.28091	199	OE
254	GSE411_100MIN_VS_400MIN_IL6_STIM_MACROPHAGE_UP	0.0409745	0.822431	0.234393	1.28298	198	OE
255	GSE17721_0.5H_VS_12H_GARDIQUIMOD_BMDC_UP	0.0409778	0.822431	0.321776	-1.22644	200	OE
256	GSE339_CD4POS_VS_CD4CD8DN_DC_IN_CULTURE_DN	0.0409778	0.822431	0.321776	-1.22885	200	OE
257	NAKAYA_B_CELL_FLUMIST_AGE_18_50YO_7DY_DN	0.0411925	0.822431	0.321776	-1.15826	388	OE
258	GSE28783_ANTI_MIR33_VS_UNTREATED_ATHEROSCLEROSIS_MACROPHAGE_DN	0.041989	0.822431	0.231127	1.28278	193	OE
259	GSE3982_BCELL_VS_CENT_MEMORY_CD4_TCELL_UP	0.041989	0.822431	0.231127	1.29288	192	OE
260	GSE3982_EFF_MEMORY_CD4_TCELL_VS_TH2_UP	0.041989	0.822431	0.231127	1.28637	190	OE
261	GSE20727_CTRL_VS_H2O2_TREATED_DC_DN	0.0420354	0.822431	0.231127	1.29303	189	OE
262	GSE2770_TGFB_AND_IL4_VS_IL12_TREATED_ACT_CD4_TCELL_6H_UP	0.0420354	0.822431	0.231127	1.28634	196	OE
263	SCHERER_PBMC_YF_VAX_OR_APSV_WETVAX_AGE_18_40YO_JOINT_TO_VACCINIA_AND_YELLOW_FEVER_DN	0.0420771	0.822431	0.321776	-1.51579	23	OE
264	GSE17301_ACD3_ACD28_VS_ACD3_ACD28_AND_IFNA5_STIM_CD8_TCELL_DN	0.0420819	0.822431	0.231127	1.28241	200	OE
265	GSE2770_UNTREATED_VS_TGFB_AND_IL12_TREATED_ACT_CD4_TCELL_6H_UP	0.0420819	0.822431	0.231127	1.28314	200	OE
266	GSE12963_UNINF_VS_ENV_AND_NEF_AND_VPR_DEFICIENT_HIV1_INF_CD4_TCELL_UP	0.042615	0.822431	0.321776	1.36412	134	OE
267	CAO_BLOOD_FLUMIST_AGE_05_14YO_CORRELATED_WITH_H3N2_VN_TITER_7DY_POSITIVE	0.0427892	0.822431	0.276501	1.51891	9	OE
268	GSE26559_TCF1_KO_VS_WT_LIN_NEG_CELL_UP	0.042915	0.822431	0.321776	-1.21366	196	OE
269	GSE22501_PERIPHERAL_BLOOD_VS_CORD_BLOOD_TREG_DN	0.0430939	0.822431	0.227987	1.28725	192	OE
270	GSE2770_IL12_AND_TGFB_ACT_VS_ACT_CD4_TCELL_6H_UP	0.0430939	0.822431	0.227987	1.28866	192	OE
271	GSE17721_0.5H_VS_4H_PAM3CSK4_BMDC_DN	0.0431894	0.822431	0.227987	1.28098	198	OE
272	GSE6259_33D1_POS_VS_DEC205_POS_SPLENIC_DC_UP	0.0433122	0.822431	0.321776	1.33758	185	OE
273	GSE29618_MONOCYTE_VS_MDC_DAY7_FLU_VACCINE_DN	0.0433574	0.822431	0.321776	-1.22628	195	OE
274	GSE33292_DN3_THYMOCYTE_VS_TCELL_LYMPHOMA_FROM_TCF1_KO_DN	0.0437891	0.822431	0.321776	1.33462	194	OE
275	GSE21360_PRIMARY_VS_QUATERNARY_MEMORY_CD8_TCELL_DN	0.0439852	0.822431	0.321776	-1.22385	198	OE
276	GSE23321_CD8_STEM_CELL_MEMORY_VS_EFFECTOR_MEMORY_CD8_TCELL_DN	0.0439852	0.822431	0.321776	-1.22277	198	OE
277	GSE21927_SPLEEN_MONOCYTE_VS_GMCSF_GCSF_BONE_MARROW_UP	0.0440181	0.822431	0.227987	1.30467	169	OE
278	GSE37605_C57BL6_VS_NOD_FOXP3_IRES_GFP_TCONV_UP	0.0441347	0.822431	0.231127	1.30468	140	OE
279	GSE12707_AT16L1_HYPOMORPH_VS_WT_THYMUS_DN	0.044186	0.822431	0.231127	1.3318	124	OE
280	GSE9988_ANTI_TREM1_VS_CTRL_TREATED_MONOCYTES_UP	0.0444341	0.824093	0.321776	-1.23062	189	OE
281	GSE12484_HEALTHY_VS_PERIDONTITIS_NEUTROPHILS_UP	0.044676	0.825631	0.321776	1.36149	131	OE
282	GSE2770_TGFB_AND_IL4_VS_IL12_TREATED_ACT_CD4_TCELL_2H_DN	0.0448922	0.826684	0.321776	-1.2598	190	OE
283	GSE19888_CTRL_VS_A3R_ACTIVATION_MAST_CELL_UP	0.0451936	0.827889	0.321776	-1.21355	194	OE
284	GSE25123_CTRL_VS_IL4_STIM_PPARG_KO_MACROPHAGE_DN	0.0452764	0.827889	0.321776	1.31956	197	OE
285	GSE25123_ROSIGLITAZONE_VS_IL4_AND_ROSIGLITAZONE_STIM_MACROPHAGE_DAY10_DN	0.0455607	0.830017	0.227987	1.33456	115	OE
286	GSE5099_UNSTIM_VS_MCSF_TREATED_MONOCYTE_DAY3_DN	0.0460622	0.830017	0.321776	-1.22428	197	OE
287	GSE26343_UNSTIM_VS_LPS_STIM_MACROPHAGE_DN	0.0464088	0.830017	0.21925	1.27513	199	OE
288	GSE25123_CTRL_VS_IL4_STIM_MACROPHAGE_DN	0.0464269	0.830017	0.321776	-1.23477	193	OE
289	GSE29618_BCELL_VS_MDC_DN	0.0464269	0.830017	0.321776	-1.21616	195	OE
290	NAKAYA_MYELOID_DENDRITIC_CELL_FLUMIST_AGE_18_50YO_7DY_DN	0.0464363	0.830017	0.216543	1.25141	264	OE
291	GSE20366_EX_VIVO_VS_HOMEOSTATIC_CONVERSION_TREG_DN	0.0465116	0.830017	0.21925	1.27809	198	OE
292	GSE13547_WT_VS_ZFX_KO_BCELL_ANTI_IGM_STIM_12H_UP	0.0468411	0.833034	0.321776	1.34848	138	OE
293	GSE17974_IL4_AND_ANTI_IL12_VS_UNTREATED_48H_ACT_CD4_TCELL_UP	0.047191	0.836392	0.21925	1.2978	175	OE
294	GSE30971_WBP7_HET_VS_KO_MACROPHAGE_2H_LPS_STIM_UP	0.0475138	0.836928	0.216543	1.28292	191	OE
295	QIU_PBMC_HEPTATITIS_B_SURFACE_ANTIGEN_AGE_UNDER50_NON_RESPONDERS_VS_RESPONDERS_0_TO_35DY_JOINTLY_UP	0.0475436	0.836928	0.261664	1.50104	9	OE
296	GSE7460_CTRL_VS_TGFB_TREATED_ACT_CD8_TCELL_UP	0.0482731	0.845334	0.321776	-1.21562	197	OE
297	GSE37532_TREG_VS_TCONV_PPARG_KO_CD4_TCELL_FROM_VISCERAL_ADIPOSE_TISSUE_UP	0.0484964	0.845334	0.321776	-1.2156	200	OE
298	GSE45881_CXCR6HI_VS_CXCR1LO_COLONIC_LAMINA_PROPRIA_DN	0.0486188	0.845334	0.213928	1.27658	195	OE
299	GSE28449_WT_VS_LRF_KO_GERMINAL_CENTER_BCELL_UP	0.0486726	0.845334	0.213928	1.2774	194	OE
300	GSE44955_MCSF_VS_MCSF_AND_IL27_STIM_MACROPHAGE_DN	0.0489913	0.845334	0.321776	-1.20274	196	OE
301	GSE21670_IL6_VS_TGFB_AND_IL6_TREATED_CD4_TCELL_UP	0.0489978	0.845334	0.213928	1.28822	184	OE
302	GIAROLA_SILVA_BLOOD_PANDEMRIX_AGE_21_51YO_30DY_UP	0.0491675	0.845453	0.321776	-1.61319	6	OE
303	GSE4748_CTRL_VS_LPS_STIM_DC_3H_UP	0.0498339	0.852893	0.2114	1.26877	200	OE
304	LI_PBMC_MENACTRA_AGE_18_45YO_ANTI_DT_ANTIBODY_CORRELATION_PROFILE_3DY_DN	0.0499287	0.852893	0.24134	1.50514	19	OE
305	GSE10325_LUPUS_CD4_TCELL_VS_LUPUS_BCELL_DN	0.0502793	0.853553	0.2114	1.29105	181	OE
306	GSE33162_HDAC3_KO_VS_HDAC3_KO_4H_LPS_STIM_MACROPHAGE_UP	0.050484	0.853553	0.321776	-1.21095	197	OE
307	GSE557_WT_VS_I_AB_KO_DC_DN	0.0509413	0.853553	0.208955	1.27149	198	OE
308	GSE30083_SP1_VS_SP3_THYMOCYTE_DN	0.0510544	0.853553	0.208955	1.27445	197	OE
309	GSE15330_HSC_VS_GRANULOCYTE_MONOCYTE_PROGENITOR_IKAROS_KO_DN	0.0515039	0.853553	0.321776	-1.20785	198	OE
310	GSE15271_CXCR4_POS_VS_NEG_GC_BCELL_UP	0.0517101	0.853553	0.321776	-1.19973	174	OE
311	GSE6269_HEALTHY_VS_E_COLI_INF_PBMC_DN	0.0518189	0.853553	0.321776	-1.20071	155	OE
312	GSE5542_UNTREATED_VS_IFNG_TREATED_EPITHELIAL_CELLS_24H_DN	0.0519912	0.853553	0.206588	1.28288	187	OE
313	GSE5589_WT_VS_IL10_KO_LPS_STIM_MACROPHAGE_45MIN_DN	0.0519912	0.853553	0.206588	1.27621	194	OE
314	GSE13306_TREG_VS_TCONV_SPLEEN_UP	0.0520487	0.853553	0.206588	1.26347	200	OE
315	GSE36078_UNTREATED_VS_AD5_INF_MOUSE_LUNG_DC_DN	0.0520487	0.853553	0.206588	1.26919	198	OE
316	GSE39820_CTRL_VS_TGFBETA3_IL6_IL23A_CD4_TCELL_DN	0.0521643	0.853553	0.206588	1.2723	197	OE
317	SCHERER_PBMC_APSV_WETVAX_AGE_18_32YO_2_TO_4DY_DN	0.0523928	0.853553	0.321776	-1.45409	38	OE
318	GSE360_T_GONDII_VS_M_TUBERCULOSIS_MAC_UP	0.052789	0.853553	0.321776	-1.19691	196	OE
319	GSE8621_LPS_PRIMED_UNSTIM_VS_LPS_PRIMED_AND_LPS_STIM_MACROPHAGE_UP	0.052789	0.853553	0.321776	-1.195	196	OE
320	GSE45365_HEALTHY_VS_MCMV_INFECTION_CD8_TCELL_IFNAR_KO_UP	0.052809	0.853553	0.206588	1.28589	172	OE
321	GOLDRATH_NAIVE_VS_EFF_CD8_TCELL_UP	0.0530077	0.853553	0.321776	-1.20638	198	OE
322	GSE21670_UNTREATED_VS_TGFB_TREATED_CD4_TCELL_UP	0.0530387	0.853553	0.204295	1.2727	195	OE
323	GSE41867_DAY6_VS_DAY15_LCMV_CLONE13_EFFECTOR_CD8_TCELL_DN	0.0531674	0.853553	0.206588	1.28908	161	OE
324	GSE11924_TH1_VS_TH2_CD4_TCELL_UP	0.0533332	0.853553	0.321776	-1.21174	199	OE
325	GSE14308_TH17_VS_NAIVE_CD4_TCELL_DN	0.0535485	0.853553	0.321776	-1.20182	194	OE
326	GSE32255_WT_VS_JMJD2D_KNOCKDOWN_4H_LPS_STIM_DC_DN	0.0535833	0.853553	0.321776	-1.27064	142	OE
327	GSE27786_NKCELL_VS_MONO_MAC_UP	0.0537595	0.853741	0.321776	-1.21026	200	OE
328	GSE37301_LYMPHOID_PRIMED_MPP_VS_RAG2_KO_NK_CELL_UP	0.0543081	0.859823	0.321776	-1.19218	196	OE
329	GSE17721_CPG_VS_GARDIQUIMOD_8H_BMDC_DN	0.0545114	0.860418	0.321776	-1.20404	198	OE
330	GSE21927_BALBC_VS_C57BL6_MONOCYTE_TUMOR_DN	0.0549944	0.865412	0.202072	1.28687	176	OE
331	GSE37532_TREG_VS_TCONV_CD4_TCELL_FROM_LN_DN	0.0554939	0.868011	0.199915	1.26883	197	OE
332	GSE6681_DELETED_FOXP3_VS_WT_TREG_UP	0.0554939	0.868011	0.199915	1.26799	197	OE
333	FRANCO_BLOOD_SANOFI_PASTEUR_SA_INACTIVATED_INFLUENZA_VACCINE_CORRELATED_WITH_ANTIBODY_RESPONSE_AGE_18_40YO_14DY_POSITIVE	0.0558739	0.871331	0.227987	1.42888	24	OE
334	KAECH_DAY8_EFF_VS_DAY15_EFF_CD8_TCELL_DN	0.0566038	0.879539	0.197822	1.26566	197	OE
335	GSE3720_UNSTIM_VS_LPS_STIM_VD1_GAMMADELTA_TCELL_DN	0.0569106	0.879539	0.202072	1.27682	144	OE
336	GSE26488_HDAC7_KO_VS_VP16_TRANSGENIC_HDAC7_KO_DOUBLE_POSITIVE_THYMOCYTE_UP	0.0573678	0.879539	0.197822	1.28078	174	OE
337	GSE17721_LPS_VS_PAM3CSK4_0.5H_BMDC_DN	0.0574586	0.879539	0.195789	1.26758	195	OE
338	GSE23321_CENTRAL_MEMORY_VS_NAIVE_CD8_TCELL_UP	0.0574586	0.879539	0.195789	1.26135	199	OE
339	GSE31622_WT_VS_KLF3_KO_BCELL_UP	0.0574586	0.879539	0.195789	1.2611	199	OE
340	GSE5589_LPS_VS_LPS_AND_IL10_STIM_MACROPHAGE_45MIN_DN	0.0575858	0.879539	0.195789	1.26507	198	OE
341	GSE11057_NAIVE_VS_EFF_MEMORY_CD4_TCELL_UP	0.0577778	0.879883	0.195789	1.27701	185	OE
342	GSE14308_TH1_VS_TH17_DN	0.0581058	0.882291	0.321776	-1.18875	196	OE
343	GSE35435_RESTING_VS_IL4_TREATED_MACROPHAGE_DN	0.0585635	0.886649	0.193813	1.26541	190	OE
344	GSE11864_CSF1_VS_CSF1_IFNG_PAM3CYS_IN_MAC_UP	0.0588889	0.886867	0.193813	1.27425	185	OE
345	HARALAMBIEVA_PBMC_M_M_R_II_AGE_11_22YO_VACCINATED_VS_UNVACCINATED_HIGH_ANTIBODY_RESPONDERS_TO_TREATMENT_7YR_DN	0.0589195	0.886867	0.321776	-1.57912	10	OE
346	VAN_DEN_BIGGELAAR_PBMC_PREVNAR_9MO_INFANT_STIMULATED_VS_UNSTIMULATED_8MO_UP	0.0592431	0.887271	0.321776	1.41677	79	OE
347	HOFT_CD4_POSITIVE_ALPHA_BETA_MEMORY_T_CELL_BCG_VACCINE_AGE_18_45YO_7DY_UP	0.0596026	0.887271	0.2114	1.40916	40	OE
348	GSE2405_HEAT_KILLED_VS_LIVE_A_PHAGOCYTOPHILUM_STIM_NEUTROPHIL_24H_DN	0.0596685	0.887271	0.191892	1.26296	191	OE
349	GSE17721_CPG_VS_GARDIQUIMOD_1H_BMDC_UP	0.0598007	0.887271	0.191892	1.26262	198	OE
350	GSE30083_SP1_VS_SP4_THYMOCYTE_DN	0.0598007	0.887271	0.191892	1.26097	198	OE
351	GSE46606_DAY1_VS_DAY3_CD40L_IL2_IL5_STIMULATED_BCELL_UP	0.0600907	0.889034	0.193813	1.27725	168	OE
352	GSE2405_S_AUREUS_VS_A_PHAGOCYTOPHILUM_NEUTROPHIL_UP	0.0605263	0.892936	0.321776	-1.2009	200	OE
353	GSE11057_NAIVE_VS_MEMORY_CD4_TCELL_UP	0.0608794	0.893069	0.191892	1.27224	177	OE
354	GSE26495_NAIVE_VS_PD1HIGH_CD8_TCELL_UP	0.0608794	0.893069	0.191892	1.27074	177	OE
355	GSE29615_CTRL_VS_DAY7_LAIV_FLU_VACCINE_PBMC_DN	0.0618557	0.904835	0.191892	1.27708	152	OE
356	GSE16385_UNTREATED_VS_12H_ROSIGLITAZONE_TREATED_MACROPHAGE_DN	0.0624303	0.910676	0.188204	1.27385	183	OE
357	GSE16385_ROSIGLITAZONE_IL4_VS_IFNG_TNF_STIM_MACROPHAGE_DN	0.063263	0.915777	0.186433	1.26557	188	OE
358	GSE27786_CD4_TCELL_VS_ERYTHTROBLAST_UP	0.0633091	0.915777	0.287805	-1.20024	199	OE
359	GSE41867_LCMV_ARMSTRONG_VS_CLONE13_DAY6_EFFECTOR_CD8_TCELL_UP	0.0633091	0.915777	0.287805	-1.20032	199	OE
360	GSE12001_MIR223_KO_VS_WT_NEUTROPHIL_UP	0.0647992	0.93008	0.287805	-1.22284	173	OE
361	GSE1460_DP_THYMOCYTE_VS_NAIVE_CD4_TCELL_ADULT_BLOOD_DN	0.0648438	0.93008	0.287805	-1.20125	193	OE
362	GSE17721_PAM3CSK4_VS_GADIQUIMOD_24H_BMDC_UP	0.0649417	0.93008	0.287805	-1.1872	194	OE
363	GSE3039_CD4_TCELL_VS_B2_BCELL_DN	0.0650376	0.93008	0.287805	-1.18797	198	OE
364	GSE29618_PRE_VS_DAY7_FLU_VACCINE_PDC_UP	0.0651934	0.93008	0.183024	1.25868	193	OE
365	GSE11386_NAIVE_VS_MEMORY_BCELL_UP	0.0654894	0.930645	0.287805	-1.23689	184	OE
366	GSE2124_CTRL_VS_LYMPHOTOXIN_BETA_TREATED_MLN_UP	0.0656112	0.930645	0.287805	-1.199	193	OE
367	GSE22103_UNSTIM_VS_GMCSF_AND_IFNG_STIM_NEUTROPHIL_DN	0.0657894	0.930645	0.287805	-1.19664	200	OE
368	GSE37533_PPARG1_FOXP3_VS_PPARG2_FOXP3_TRANSDUCED_CD4_TCELL_UP	0.0662177	0.930645	0.183024	1.26345	176	OE
369	GSE39022_LN_VS_SPLEEN_DC_DN	0.0664608	0.930645	0.287805	-1.18585	194	OE
370	GSE17721_0.5H_VS_8H_CPG_BMDC_UP	0.0665413	0.930645	0.287805	-1.19509	200	OE
371	GSE43863_TH1_VS_TFH_MEMORY_CD4_TCELL_UP	0.0665413	0.930645	0.287805	-1.19557	200	OE
372	GSE17974_IL4_AND_ANTI_IL12_VS_UNTREATED_1H_ACT_CD4_TCELL_UP	0.0666667	0.930645	0.183024	1.27833	160	OE
373	GSE10325_LUPUS_BCELL_VS_LUPUS_MYELOID_UP	0.0668896	0.931254	0.181383	1.26921	183	OE
374	GSE12003_MIR223_KO_VS_WT_BM_PROGENITOR_4D_CULTURE_DN	0.0674779	0.934434	0.179782	1.26022	196	OE
375	GSE28737_WT_VS_BCL6_KO_MARGINAL_ZONE_BCELL_DN	0.0674779	0.934434	0.179782	1.26167	196	OE
376	GSE8621_LPS_STIM_VS_LPS_PRIMED_AND_LPS_STIM_MACROPHAGE_DN	0.0685083	0.938293	0.17822	1.25345	199	OE
377	GSE26290_CTRL_VS_AKT_INHIBITOR_TREATED_ANTI_CD3_AND_IL2_STIM_CD8_TCELL_DN	0.0685841	0.938293	0.17822	1.25486	196	OE
378	GSE32423_MEMORY_VS_NAIVE_CD8_TCELL_IL7_IL4_DN	0.0685841	0.938293	0.17822	1.25603	196	OE
379	GSE42021_TCONV_PLN_VS_CD24INT_TCONV_THYMUS_UP	0.0685841	0.938293	0.17822	1.25502	196	OE
380	GSE39820_CTRL_VS_TGFBETA3_IL6_CD4_TCELL_UP	0.06866	0.938293	0.17822	1.25049	200	OE
381	ZAK_PBMC_MRKAD5_HIV_1_GAG_POL_NEF_AGE_20_50YO_CORRELATED_WITH_CD8_T_CELL_RESPONSE_3DY_NEGATIVE	0.0690506	0.941045	0.188204	1.31555	79	OE
382	GSE9006_HEALTHY_VS_TYPE_2_DIABETES_PBMC_AT_DX_DN	0.0696133	0.941045	0.176694	1.2526	192	OE
383	GSE339_EX_VIVO_VS_IN_CULTURE_CD4CD8DN_DC_DN	0.0696456	0.941045	0.287805	-1.18346	197	OE
384	GSE17721_LPS_VS_GARDIQUIMOD_2H_BMDC_UP	0.0697674	0.941045	0.176694	1.25292	198	OE
385	GSE27786_NKTCELL_VS_MONO_MAC_DN	0.0697674	0.941045	0.176694	1.25294	198	OE
386	GSE1925_CTRL_VS_IFNG_PRIMED_MACROPHAGE_24H_IFNG_STIM_UP	0.0702154	0.943337	0.287805	-1.18553	199	OE
387	GSE25123_WT_VS_PPARG_KO_MACROPHAGE_ROSIGLITAZONE_STIM_UP	0.0703007	0.943337	0.287805	-1.18167	198	OE
388	GSE21380_NON_TFH_VS_GERMINAL_CENTER_TFH_CD4_TCELL_UP	0.0707182	0.945821	0.175204	1.24909	199	OE
389	GSE10240_IL17_VS_IL17_AND_IL22_STIM_PRIMARY_BRONCHIAL_EPITHELIAL_CELLS_UP	0.0708749	0.945821	0.175204	1.25261	198	OE
390	GSE19825_NAIVE_VS_IL2RALOW_DAY3_EFF_CD8_TCELL_DN	0.0710322	0.945821	0.175204	1.25344	197	OE
391	GSE22886_NAIVE_CD8_TCELL_VS_MONOCYTE_UP	0.0718232	0.9485	0.173748	1.25066	195	OE
392	GSE13485_DAY3_VS_DAY21_YF17D_VACCINE_PBMC_UP	0.0719027	0.9485	0.173748	1.25968	186	OE
393	GSE9006_TYPE_1_VS_TYPE_2_DIABETES_PBMC_AT_DX_DN	0.0719027	0.9485	0.173748	1.25313	196	OE
394	QIU_PBMC_HEPTATITIS_B_SURFACE_ANTIGEN_AGE_UNDER50_NON_RESPONDERS_VS_RESPONDERS_35DY_UP	0.071964	0.9485	0.204295	1.43855	13	OE
395	GSE9601_UNTREATED_VS_PI3K_INHIBITOR_TREATED_HCMV_INF_MONOCYTE_UP	0.0728006	0.957097	0.287805	-1.14803	175	OE
396	GSE22432_CONVENTIONAL_CDC_VS_PLASMACYTOID_PDC_UP	0.0743618	0.975154	0.170932	1.24977	197	OE
397	GSE41867_LCMV_ARMSTRONG_VS_CLONE13_DAY15_EFFECTOR_CD8_TCELL_DN	0.0746606	0.97656	0.172324	1.26773	161	OE
398	GSE20715_0H_VS_48H_OZONE_TLR4_KO_LUNG_UP	0.0751381	0.97656	0.169571	1.24305	199	OE
399	NAKAYA_PBMC_IMUVAC_MALE_AGE_14_27YO_1D_POSTBOOST_VS_0DY_PREIMM_TIV_UP	0.0751979	0.97656	0.186433	1.3575	41	OE
400	GSE11961_FOLLICULAR_BCELL_VS_MARGINAL_ZONE_BCELL_DN	0.0752212	0.97656	0.169571	1.24936	196	OE
401	GSE26669_CD4_VS_CD8_TCELL_IN_MLR_UP	0.075587	0.978471	0.287805	-1.18223	199	OE
402	GSE22886_CD8_VS_CD4_NAIVE_TCELL_UP	0.0762431	0.978471	0.168238	1.24693	195	OE
403	GSE37605_C57BL6_VS_NOD_FOXP3_IRES_GFP_TREG_UP	0.0763006	0.978471	0.172324	1.28576	120	OE
404	GSE10240_CTRL_VS_IL17_STIM_PRIMARY_BRONCHIAL_EPITHELIAL_CELLS_DN	0.0763544	0.978471	0.287805	-1.17249	195	OE
405	GSE11961_MARGINAL_ZONE_BCELL_VS_GERMINAL_CENTER_BCELL_DAY40_UP	0.0765816	0.978471	0.168238	1.24579	197	OE
406	GSE20727_DNFB_ALLERGEN_VS_ROS_INH_AND_DNFB_ALLERGEN_TREATED_DC_DN	0.0770944	0.978471	0.287805	-1.16417	196	OE
407	GSE3982_MAST_CELL_VS_EFF_MEMORY_CD4_TCELL_UP	0.0770944	0.978471	0.287805	-1.1682	196	OE
408	GSE42021_TREG_VS_TCONV_PLN_DN	0.0770944	0.978471	0.287805	-1.16353	196	OE
409	GSE5099_MONOCYTE_VS_CLASSICAL_M1_MACROPHAGE_DN	0.0770944	0.978471	0.287805	-1.17001	196	OE
410	GSE2585_CD80_HIGH_VS_LOW_AIRE_KO_MTEC_UP	0.0776915	0.978471	0.166934	1.2438	197	OE
411	GSE26669_CD4_VS_CD8_TCELL_IN_MLR_DN	0.0776915	0.978471	0.166934	1.2427	197	OE
412	GSE9946_IMMATURE_VS_LISTERIA_INF_MATURE_DC_DN	0.0778165	0.978471	0.170932	1.26643	126	OE
413	GSE22611_NOD2_TRANSDUCED_VS_CTRL_HEK293T_STIMULATED_WITH_MDP_2H_DN	0.0782674	0.978471	0.287805	-1.19481	180	OE
414	GSE19401_RETINOIC_ACID_VS_RETINOIC_ACID_AND_PAM2CSK4_STIM_FOLLICULAR_DC_UP	0.078453	0.978471	0.165657	1.24205	192	OE
415	GSE18281_SUBCAPSULAR_VS_PERIMEDULLARY_CORTICAL_REGION_OF_THYMUS_DN	0.079558	0.978471	0.164406	1.24588	193	OE
416	GSE28237_FOLLICULAR_VS_LATE_GC_BCELL_DN	0.079558	0.978471	0.164406	1.23797	199	OE
417	GSE31082_DN_VS_CD8_SP_THYMOCYTE_UP	0.079558	0.978471	0.164406	1.23812	199	OE
418	GSE411_UNSTIM_VS_100MIN_IL6_STIM_SOCS3_KO_MACROPHAGE_UP	0.079558	0.978471	0.164406	1.23832	199	OE
419	GSE411_WT_VS_SOCS3_KO_MACROPHAGE_IL6_STIM_400MIN_DN	0.079558	0.978471	0.164406	1.23831	199	OE
420	GSE4984_LPS_VS_VEHICLE_CTRL_TREATED_DC_UP	0.0801782	0.978471	0.164406	1.24906	184	OE
421	GSE21670_IL6_VS_TGFB_AND_IL6_TREATED_STAT3_KO_CD4_TCELL_DN	0.080663	0.978471	0.16318	1.23694	199	OE
422	GSE29164_UNTREATED_VS_CD8_TCELL_TREATED_MELANOMA_DAY3_DN	0.080663	0.978471	0.16318	1.23582	199	OE
423	GSE9509_LPS_VS_LPS_AND_IL10_STIM_IL10_KO_MACROPHAGE_20MIN_DN	0.0807522	0.978471	0.16318	1.24421	194	OE
424	GSE41867_DAY8_VS_DAY15_LCMV_ARMSTRONG_EFFECTOR_CD8_TCELL_DN	0.0808314	0.978471	0.166934	1.25308	148	OE
425	GSE36078_WT_VS_IL1R_KO_LUNG_DC_AFTER_AD5_INF_DN	0.0808416	0.978471	0.16318	1.23896	198	OE
426	GSE42021_TCONV_PLN_VS_CD24LO_TCONV_THYMUS_DN	0.0808416	0.978471	0.16318	1.24124	198	OE
427	GSE46606_IRF4HIGH_VS_IRF4MID_CD40L_IL2_IL5_DAY3_STIMULATED_BCELL_DN	0.0808416	0.978471	0.16318	1.23841	198	OE
428	GSE39820_TGFBETA1_VS_TGFBETA3_IN_IL6_IL23A_TREATED_CD4_TCELL_UP	0.0808491	0.978471	0.287805	-1.17171	198	OE
429	GSE15330_HSC_VS_MEGAKARYOCYTE_ERYTHROID_PROGENITOR_DN	0.0808656	0.978471	0.165657	1.2566	166	OE
430	GSE21546_ELK1_KO_VS_SAP1A_KO_AND_ELK1_KO_ANTI_CD3_STIM_DP_THYMOCYTES_UP	0.0810211	0.978471	0.16318	1.23799	197	OE
431	GSE21927_SPLEEN_C57BL6_VS_4T1_TUMOR_BALBC_MONOCYTES_DN	0.0816741	0.981791	0.287805	-1.15858	196	OE
432	GSE5589_LPS_AND_IL10_VS_LPS_AND_IL6_STIM_IL10_KO_MACROPHAGE_45MIN_UP	0.0816741	0.981791	0.287805	-1.1697	194	OE
433	GSE17812_WT_VS_THPOK_KO_MEMORY_CD8_TCELL_UP	0.082131	0.985003	0.161979	1.23623	197	OE
434	GSE16451_CTRL_VS_WEST_EQUINE_ENC_VIRUS_MATURE_NEURON_CELL_LINE_DN	0.0823603	0.985477	0.287805	-1.17739	200	OE
435	GSE11961_MARGINAL_ZONE_BCELL_VS_GERMINAL_CENTER_BCELL_DAY7_UP	0.0830565	0.990285	0.160801	1.23697	198	OE
436	GSE35543_IN_VIVO_NTREG_VS_IN_VITRO_ITREG_DN	0.0831435	0.990285	0.16318	1.24915	163	OE
437	GSE40274_FOXP3_VS_FOXP3_AND_SATB1_TRANSDUCED_ACTIVATED_CD4_TCELL_UP	0.0835267	0.992128	0.164406	1.26253	129	OE
438	GSE37301_CD4_TCELL_VS_RAG2_KO_NK_CELL_UP	0.0837156	0.992128	0.16318	1.25482	155	OE
439	GSE411_100MIN_VS_400MIN_IL6_STIM_SOCS3_KO_MACROPHAGE_UP	0.0838714	0.992128	0.287805	-1.17582	200	OE
440	GSE10325_BCELL_VS_LUPUS_BCELL_DN	0.0843507	0.992834	0.159647	1.23481	197	OE
441	GSE25088_CTRL_VS_ROSIGLITAZONE_STIM_MACROPHAGE_UP	0.0843507	0.992834	0.159647	1.23502	197	OE
442	GSE3720_UNSTIM_VS_PMA_STIM_VD1_GAMMADELTA_TCELL_DN	0.0848837	0.992834	0.16318	1.26088	124	OE
443	GSE22432_MULTIPOTENT_VS_COMMON_DC_PROGENITOR_DN	0.0850829	0.992834	0.158514	1.23233	199	OE
444	GSE15930_NAIVE_VS_72H_IN_VITRO_STIM_IL12_CD8_TCELL_UP	0.0852713	0.992834	0.158514	1.23587	198	OE
445	GSE5589_WT_VS_IL6_KO_LPS_STIM_MACROPHAGE_45MIN_DN	0.0852713	0.992834	0.158514	1.23645	198	OE
446	GSE17721_POLYIC_VS_PAM3CSK4_1H_BMDC_DN	0.0853826	0.992834	0.287805	-1.17332	200	OE
447	GSE17721_POLYIC_VS_CPG_0.5H_BMDC_UP	0.0854606	0.992834	0.158514	1.23234	197	OE
448	GSE29617_DAY3_VS_DAY7_TIV_FLU_VACCINE_PBMC_2008_UP	0.0865169	0.996132	0.158514	1.24312	175	OE
449	GSE29618_PRE_VS_DAY7_POST_TIV_FLU_VACCINE_MONOCYTE_DN	0.0872928	0.996132	0.156312	1.23613	192	OE
450	GSE3982_CTRL_VS_LPS_1H_NEUTROPHIL_DN	0.0872928	0.996132	0.156312	1.23538	195	OE
451	GSE21063_3H_VS_16H_ANTI_IGM_STIM_BCELL_DN	0.0876804	0.996132	0.156312	1.24359	188	OE
452	GSE2706_2H_VS_8H_R848_STIM_DC_DN	0.0880713	0.996132	0.156312	1.24353	183	OE
453	GSE37532_VISCERAL_ADIPOSE_TISSUE_VS_LN_DERIVED_PPARG_KO_TREG_CD4_TCELL_DN	0.0881671	0.996132	0.159647	1.24802	130	OE
454	QIU_PBMC_HEPTATITIS_B_SURFACE_ANTIGEN_AGE_UNDER50_NON_RESPONDERS_VS_RESPONDERS_28DY_UP	0.0882353	0.996132	0.181383	1.41534	16	OE
455	GSE26495_NAIVE_VS_PD1LOW_CD8_TCELL_DN	0.0884956	0.996132	0.155242	1.23738	194	OE
456	GSE46606_UNSTIM_VS_CD40L_IL2_IL5_DAY1_STIMULATED_BCELL_UP	0.0884956	0.996132	0.155242	1.23959	187	OE
457	GSE17721_LPS_VS_POLYIC_12H_BMDC_DN	0.0886854	0.996132	0.287805	-1.16877	199	OE
458	GSE4748_CTRL_VS_CYANOBACTERIUM_LPSLIKE_STIM_DC_3H_DN	0.0886854	0.996132	0.287805	-1.1699	199	OE
459	GSE17721_POLYIC_VS_PAM3CSK4_0.5H_BMDC_DN	0.0887902	0.996132	0.155242	1.22969	197	OE
460	GSE2770_IL4_ACT_VS_ACT_CD4_TCELL_48H_UP	0.0887902	0.996132	0.155242	1.22986	197	OE
461	GSE40068_CXCR5POS_BCL6POS_TFH_VS_CXCR5NEG_BCL6NEG_CD4_TCELL_DN	0.0887902	0.996132	0.155242	1.22968	197	OE
462	GSE6269_FLU_VS_STREP_PNEUMO_INF_PBMC_UP	0.0891412	0.996132	0.287805	-1.18727	167	OE
463	GSE27786_LSK_VS_MONO_MAC_UP	0.089307	0.996132	0.287805	-1.16071	194	OE
464	GOLDRATH_NAIVE_VS_MEMORY_CD8_TCELL_DN	0.0896018	0.996132	0.154191	1.23594	194	OE
465	GSE1432_1H_VS_6H_IFNG_MICROGLIA_UP	0.0896018	0.996132	0.154191	1.23147	196	OE
466	GSE21380_NON_TFH_VS_TFH_CD4_TCELL_UP	0.0896018	0.996132	0.154191	1.23276	196	OE
467	GSE23502_WT_VS_HDC_KO_MYELOID_DERIVED_SUPPRESSOR_CELL_COLON_TUMOR_DN	0.0896018	0.996132	0.154191	1.23155	196	OE
468	GSE15330_LYMPHOID_MULTIPOTENT_VS_MEGAKARYOCYTE_ERYTHROID_PROGENITOR_IKAROS_KO_UP	0.0897727	0.996132	0.156312	1.24381	164	OE
469	GSE7218_UNSTIM_VS_ANTIGEN_STIM_THROUGH_IGM_BCELL_UP	0.0900585	0.997172	0.158514	1.25433	122	OE
470	GSE5542_UNTREATED_VS_IFNA_TREATED_EPITHELIAL_CELLS_6H_UP	0.090708	0.999085	0.153159	1.24035	186	OE
471	GSE17721_0.5H_VS_4H_CPG_BMDC_DN	0.0908084	0.999085	0.153159	1.23196	198	OE
472	GSE17721_CTRL_VS_GARDIQUIMOD_6H_BMDC_UP	0.0908084	0.999085	0.153159	1.23115	198	OE
473	GSE17186_NAIVE_VS_CD21LOW_TRANSITIONAL_BCELL_DN	0.09101	0.999186	0.153159	1.22578	197	OE
474	GSE339_CD4POS_VS_CD4CD8DN_DC_DN	0.0914272	1	0.287805	-1.15841	198	OE
475	GSE22886_NAIVE_CD8_TCELL_VS_NEUTROPHIL_DN	0.0918142	1	0.152145	1.2361	186	OE
476	GSE5589_LPS_VS_LPS_AND_IL6_STIM_IL10_KO_MACROPHAGE_45MIN_UP	0.0918142	1	0.152145	1.22914	196	OE
477	GSE37301_PRO_BCELL_VS_RAG2_KO_NK_CELL_DN	0.0921348	1	0.153159	1.23295	178	OE
478	GSE24634_NAIVE_CD4_TCELL_VS_DAY5_IL4_CONV_TREG_DN	0.0923601	1	0.287805	-1.14584	196	OE
479	QI_PBMC_ZOSTAVAX_AGE_50_75YO_CORRELATED_WITH_28D_PEAK_T_CELL_RESPONSE_14DY_NEGATIVE	0.0923695	1	0.168238	1.34761	37	OE
480	GSE37532_VISCERAL_ADIPOSE_TISSUE_VS_LN_DERIVED_PPARG_KO_TCONV_CD4_TCELL_DN	0.092883	1	0.158514	1.26172	94	OE
481	GSE34156_UNTREATED_VS_24H_TLR1_TLR2_LIGAND_TREATED_MONOCYTE_UP	0.0929705	1	0.153159	1.23879	168	OE
482	GSE7218_UNSTIM_VS_ANTIGEN_STIM_THROUGH_IGG_BCELL_UP	0.0938867	1	0.287805	-1.16113	186	OE
483	GSE5589_WT_VS_IL6_KO_LPS_AND_IL6_STIM_MACROPHAGE_45MIN_DN	0.0940605	1	0.287805	-1.16115	197	OE
484	GSE9960_HEALTHY_VS_GRAM_NEG_SEPSIS_PBMC_UP	0.0941307	1	0.15017	1.22602	198	OE
485	GSE25087_TREG_VS_TCONV_FETUS_DN	0.0947603	1	0.15017	1.23316	182	OE
486	GSE11924_TH2_VS_TH17_CD4_TCELL_UP	0.0950276	1	0.149208	1.22898	195	OE
487	GSE3691_IFN_PRODUCING_KILLER_DC_VS_CONVENTIONAL_DC_SPLEEN_DN	0.0952381	1	0.149208	1.22576	198	OE
488	GSE339_CD4POS_VS_CD8POS_DC_IN_CULTURE_DN	0.0954133	1	0.287805	-1.14166	196	OE
489	GSE37532_VISCERAL_ADIPOSE_TISSUE_VS_LN_DERIVED_TCONV_CD4_TCELL_DN	0.0954654	1	0.155242	1.26946	98	OE
490	GSE18893_CTRL_VS_TNF_TREATED_TCONV_2H_DN	0.0959607	1	0.287805	-1.16723	200	OE
491	GSE9988_LPS_VS_VEHICLE_TREATED_MONOCYTE_UP	0.0969197	1	0.287805	-1.16084	177	OE
492	GSE19888_CTRL_VS_A3R_ACT_TREATED_MAST_CELL_PRETREATED_WITH_A3R_INH_DN	0.0969399	1	0.287805	-1.14134	196	OE
493	GSE21033_CTRL_VS_POLYIC_STIM_DC_12H_UP	0.0970594	1	0.287805	-1.17969	157	OE
494	GSE11961_MARGINAL_ZONE_BCELL_VS_MEMORY_BCELL_DAY40_DN	0.0973451	1	0.147331	1.22417	196	OE
495	GSE5589_IL6_KO_VS_IL10_KO_LPS_AND_IL10_STIM_MACROPHAGE_45MIN_DN	0.0974529	1	0.147331	1.22336	198	OE
496	GSE26488_CTRL_VS_PEPTIDE_INJECTION_HDAC7_DELTAP_TG_OT2_THYMOCYTE_UP	0.0974718	1	0.287805	-1.16452	200	OE
497	GSE14386_UNTREATED_VS_IFNA_TREATED_ACT_PBMC_MS_PATIENT_UP	0.0977881	1	0.151149	1.23532	141	OE
498	GSE23321_CENTRAL_MEMORY_VS_NAIVE_CD8_TCELL_DN	0.0984665	1	0.287805	-1.15156	194	OE
499	GSE360_T_GONDII_VS_B_MALAYI_HIGH_DOSE_MAC_DN	0.0984665	1	0.287805	-1.13755	196	OE
500	GSE6259_DEC205_POS_DC_VS_CD4_TCELL_DN	0.0984665	1	0.287805	-1.1374	196	OE
501	GSE26343_UNSTIM_VS_LPS_STIM_MACROPHAGE_UP	0.0985604	1	0.146416	1.21989	198	OE
502	GSE10211_UV_INACT_SENDAI_VS_LIVE_SENDAI_VIRUS_TRACHEAL_EPITHELIAL_CELLS_UP	0.0988506	1	0.149208	1.23981	150	OE
503	GSE22886_NAIVE_TCELL_VS_DC_DN	0.098983	1	0.287805	-1.15099	198	OE
504	KENNEDY_PBMC_DRYVAX_AGE_18_40YO_STIMULATED_VS_UNSTIMULATED_1_TO_48MO_TOP_DEG_DN	0.0990371	1	0.164406	1.32842	35	OE
505	GSE46606_DAY1_VS_DAY3_CD40L_IL2_IL5_STIMULATED_IRF4HIGH_BCELL_UP	0.0994475	1	0.145516	1.22416	195	OE
506	GSE40274_CTRL_VS_HELIOS_TRANSDUCED_ACTIVATED_CD4_TCELL_DN	0.0995158	1	0.287805	-1.1226	175	OE
507	GSE6259_FLT3L_INDUCED_DEC205_POS_DC_VS_CD4_TCELL_UP	0.0995475	1	0.147331	1.24023	161	OE
[truncated: 20,265 more rows]
