# Supplementary material for: Spatial multi-omics of human skin reveals KRAS and inflammatory responses to spaceflight
Source: Nat Commun. 2024 Jun 11;15:4773. doi: 10.1038/s41467-024-48625-2 (PMC11166909; doi:10.1038/s41467-024-48625-2)
Supplement: Supplementary file 6 — Supplementary Data 3 [file 41467_2024_48625_MOESM6_ESM.xlsx]

## Sheet: Metagenomics_viral
	Pre_C001	Pre_C002	Pre_C003	Pre_C004	Post_C001	Post_C002	Post_C003	Post_C004	virus
p__Artverviricota;c__Revtraviricetes;o__Blubervirales;f__Hepadnaviridae;g__Avihepadnavirus;s__Duck hepatitis B virus	1.47636e-06	0	0	0	0	0	0	0	p__Artverviricota;c__Revtraviricetes;o__Blubervirales;f__Hepadnaviridae;g__Avihepadnavirus;s__Duck hepatitis B virus
p__Artverviricota;c__Revtraviricetes;o__Blubervirales;f__Hepadnaviridae;g__Avihepadnavirus;s__Parrot hepatitis B virus	1.46406e-05	0	0	0	0	0	0	0	p__Artverviricota;c__Revtraviricetes;o__Blubervirales;f__Hepadnaviridae;g__Avihepadnavirus;s__Parrot hepatitis B virus
p__Artverviricota;c__Revtraviricetes;o__Blubervirales;f__Hepadnaviridae;g__Herpetohepadnavirus;s__Tibetan frog hepatitis B virus	7.3818e-07	0	0	0	0	0	0	0	p__Artverviricota;c__Revtraviricetes;o__Blubervirales;f__Hepadnaviridae;g__Herpetohepadnavirus;s__Tibetan frog hepatitis B virus
p__Artverviricota;c__Revtraviricetes;o__Blubervirales;f__Hepadnaviridae;g__Metahepadnavirus;s__Bluegill hepatitis B virus	6.1515e-07	0	0	0	0	0	0	0	p__Artverviricota;c__Revtraviricetes;o__Blubervirales;f__Hepadnaviridae;g__Metahepadnavirus;s__Bluegill hepatitis B virus
p__Artverviricota;c__Revtraviricetes;o__Blubervirales;f__Hepadnaviridae;g__Orthohepadnavirus;s__Ground squirrel hepatitis virus	4.9212e-07	0	0	6.92774e-07	9.44209e-07	0	2.68311e-07	0	p__Artverviricota;c__Revtraviricetes;o__Blubervirales;f__Hepadnaviridae;g__Orthohepadnavirus;s__Ground squirrel hepatitis virus
p__Artverviricota;c__Revtraviricetes;o__Blubervirales;f__Hepadnaviridae;g__Orthohepadnavirus;s__Hepatitis B virus	6.1515e-06	2.42675e-05	1.59465e-05	2.4478e-05	1.51073e-05	0	1.18057e-05	3.41134e-05	p__Artverviricota;c__Revtraviricetes;o__Blubervirales;f__Hepadnaviridae;g__Orthohepadnavirus;s__Hepatitis B virus
p__Artverviricota;c__Revtraviricetes;o__Blubervirales;f__Hepadnaviridae;g__Orthohepadnavirus;s__Long-fingered bat hepatitis B virus	2.4606e-07	0	0	0	0	0	0	0	p__Artverviricota;c__Revtraviricetes;o__Blubervirales;f__Hepadnaviridae;g__Orthohepadnavirus;s__Long-fingered bat hepatitis B virus
p__Artverviricota;c__Revtraviricetes;o__Blubervirales;f__Hepadnaviridae;g__Orthohepadnavirus;s__Pomona bat hepatitis B virus	1.2303e-06	0	0	1.15462e-06	9.44209e-07	0	1.60986e-06	2.62411e-06	p__Artverviricota;c__Revtraviricetes;o__Blubervirales;f__Hepadnaviridae;g__Orthohepadnavirus;s__Pomona bat hepatitis B virus
p__Artverviricota;c__Revtraviricetes;o__Blubervirales;f__Hepadnaviridae;g__Orthohepadnavirus;s__Roundleaf bat hepatitis B virus	1.59939e-06	0	0	3.6948e-06	2.36052e-06	0	0	3.06146e-06	p__Artverviricota;c__Revtraviricetes;o__Blubervirales;f__Hepadnaviridae;g__Orthohepadnavirus;s__Roundleaf bat hepatitis B virus
p__Artverviricota;c__Revtraviricetes;o__Blubervirales;f__Hepadnaviridae;g__Orthohepadnavirus;s__Woodchuck hepatitis virus	4.30605e-06	3.426e-05	2.18216e-05	2.07832e-05	1.3691e-05	0.00012346	1.12691e-05	5.68556e-06	p__Artverviricota;c__Revtraviricetes;o__Blubervirales;f__Hepadnaviridae;g__Orthohepadnavirus;s__Woodchuck hepatitis virus
p__Artverviricota;c__Revtraviricetes;o__Blubervirales;f__Hepadnaviridae;g__Orthohepadnavirus;s__Woolly monkey hepatitis B virus	1.2303e-07	0	0	6.92774e-07	1.88842e-06	0	0	0	p__Artverviricota;c__Revtraviricetes;o__Blubervirales;f__Hepadnaviridae;g__Orthohepadnavirus;s__Woolly monkey hepatitis B virus
p__Artverviricota;c__Revtraviricetes;o__Ortervirales;f__Caulimoviridae;g__Badnavirus;s__Badnavirus castaneae	1.35333e-06	0	0	0	0	0	0	0	p__Artverviricota;c__Revtraviricetes;o__Ortervirales;f__Caulimoviridae;g__Badnavirus;s__Badnavirus castaneae
p__Artverviricota;c__Revtraviricetes;o__Ortervirales;f__Caulimoviridae;g__Badnavirus;s__Banana streak CA virus	0	0	0	0	7.08157e-06	0	0	0	p__Artverviricota;c__Revtraviricetes;o__Ortervirales;f__Caulimoviridae;g__Badnavirus;s__Banana streak CA virus
p__Artverviricota;c__Revtraviricetes;o__Ortervirales;f__Caulimoviridae;g__Badnavirus;s__Birch leaf roll-associated virus	2.09151e-06	0	0	0	0	0	0	0	p__Artverviricota;c__Revtraviricetes;o__Ortervirales;f__Caulimoviridae;g__Badnavirus;s__Birch leaf roll-associated virus
p__Artverviricota;c__Revtraviricetes;o__Ortervirales;f__Caulimoviridae;g__Badnavirus;s__Cacao swollen shoot CD virus	1.10727e-06	0	0	6.92774e-07	2.36052e-06	0	5.36622e-07	3.49881e-06	p__Artverviricota;c__Revtraviricetes;o__Ortervirales;f__Caulimoviridae;g__Badnavirus;s__Cacao swollen shoot CD virus
p__Artverviricota;c__Revtraviricetes;o__Ortervirales;f__Caulimoviridae;g__Badnavirus;s__Cacao swollen shoot CE virus	1.84545e-06	0	0	0	0	0	0	0	p__Artverviricota;c__Revtraviricetes;o__Ortervirales;f__Caulimoviridae;g__Badnavirus;s__Cacao swollen shoot CE virus
p__Artverviricota;c__Revtraviricetes;o__Ortervirales;f__Caulimoviridae;g__Badnavirus;s__Cacao swollen shoot Ghana K virus	1.2303e-06	0	0	1.61647e-06	0	0	0	0	p__Artverviricota;c__Revtraviricetes;o__Ortervirales;f__Caulimoviridae;g__Badnavirus;s__Cacao swollen shoot Ghana K virus
p__Artverviricota;c__Revtraviricetes;o__Ortervirales;f__Caulimoviridae;g__Badnavirus;s__Cacao swollen shoot Ghana Q virus	0	0	0	9.00607e-06	1.22747e-05	0	0	0	p__Artverviricota;c__Revtraviricetes;o__Ortervirales;f__Caulimoviridae;g__Badnavirus;s__Cacao swollen shoot Ghana Q virus
p__Artverviricota;c__Revtraviricetes;o__Ortervirales;f__Caulimoviridae;g__Badnavirus;s__Cacao swollen shoot Togo A virus	1.96848e-06	0	0	0	0	0	0	0	p__Artverviricota;c__Revtraviricetes;o__Ortervirales;f__Caulimoviridae;g__Badnavirus;s__Cacao swollen shoot Togo A virus
p__Artverviricota;c__Revtraviricetes;o__Ortervirales;f__Caulimoviridae;g__Badnavirus;s__Cacao swollen shoot virus	0	0	0	4.15665e-06	0	0	0	0	p__Artverviricota;c__Revtraviricetes;o__Ortervirales;f__Caulimoviridae;g__Badnavirus;s__Cacao swollen shoot virus
p__Artverviricota;c__Revtraviricetes;o__Ortervirales;f__Caulimoviridae;g__Badnavirus;s__Dioscorea bacilliform virus	4.42908e-06	0	0	0	0	0	0	0	p__Artverviricota;c__Revtraviricetes;o__Ortervirales;f__Caulimoviridae;g__Badnavirus;s__Dioscorea bacilliform virus
p__Artverviricota;c__Revtraviricetes;o__Ortervirales;f__Caulimoviridae;g__Badnavirus;s__Jujube mosaic-associated virus	2.70666e-06	0	0	0	0	0	0	0	p__Artverviricota;c__Revtraviricetes;o__Ortervirales;f__Caulimoviridae;g__Badnavirus;s__Jujube mosaic-associated virus
p__Artverviricota;c__Revtraviricetes;o__Ortervirales;f__Caulimoviridae;g__Badnavirus;s__Pagoda yellow mosaic associated virus	0	0	0	1.98595e-05	0	0	0	0	p__Artverviricota;c__Revtraviricetes;o__Ortervirales;f__Caulimoviridae;g__Badnavirus;s__Pagoda yellow mosaic associated virus
p__Artverviricota;c__Revtraviricetes;o__Ortervirales;f__Caulimoviridae;g__Badnavirus;s__Pineapple bacilliform CO virus	3.19878e-06	0	0	0	0	0	0	0	p__Artverviricota;c__Revtraviricetes;o__Ortervirales;f__Caulimoviridae;g__Badnavirus;s__Pineapple bacilliform CO virus
p__Artverviricota;c__Revtraviricetes;o__Ortervirales;f__Caulimoviridae;g__Badnavirus;s__Piper yellow mottle virus	0	0	0	0	1.88842e-05	0	0	0	p__Artverviricota;c__Revtraviricetes;o__Ortervirales;f__Caulimoviridae;g__Badnavirus;s__Piper yellow mottle virus
p__Artverviricota;c__Revtraviricetes;o__Ortervirales;f__Caulimoviridae;g__Badnavirus;s__Sugarcane bacilliform Guadeloupe D virus	0	0	0	2.54017e-06	5.19315e-06	0	0	0	p__Artverviricota;c__Revtraviricetes;o__Ortervirales;f__Caulimoviridae;g__Badnavirus;s__Sugarcane bacilliform Guadeloupe D virus
p__Artverviricota;c__Revtraviricetes;o__Ortervirales;f__Caulimoviridae;g__Badnavirus;s__Sweet potato pakakuy virus	2.09151e-06	0	0	0	0	0	0	0	p__Artverviricota;c__Revtraviricetes;o__Ortervirales;f__Caulimoviridae;g__Badnavirus;s__Sweet potato pakakuy virus
p__Artverviricota;c__Revtraviricetes;o__Ortervirales;f__Caulimoviridae;g__Badnavirus;s__Yacon necrotic mottle virus	9.8424e-07	0	0	0	0	0	0	0	p__Artverviricota;c__Revtraviricetes;o__Ortervirales;f__Caulimoviridae;g__Badnavirus;s__Yacon necrotic mottle virus
p__Artverviricota;c__Revtraviricetes;o__Ortervirales;f__Caulimoviridae;g__Caulimovirus;s__Angelica bushy stunt virus	4.9212e-07	0	0	0	4.24894e-06	0	0	0	p__Artverviricota;c__Revtraviricetes;o__Ortervirales;f__Caulimoviridae;g__Caulimovirus;s__Angelica bushy stunt virus
p__Artverviricota;c__Revtraviricetes;o__Ortervirales;f__Caulimoviridae;g__Caulimovirus;s__Atractylodes mild mottle virus	0	0	0	0	8.49788e-06	0	0	0	p__Artverviricota;c__Revtraviricetes;o__Ortervirales;f__Caulimoviridae;g__Caulimovirus;s__Atractylodes mild mottle virus
p__Artverviricota;c__Revtraviricetes;o__Ortervirales;f__Caulimoviridae;g__Caulimovirus;s__Dahlia mosaic virus	3.93696e-06	0	0	0	0	0	0	0	p__Artverviricota;c__Revtraviricetes;o__Ortervirales;f__Caulimoviridae;g__Caulimovirus;s__Dahlia mosaic virus
p__Artverviricota;c__Revtraviricetes;o__Ortervirales;f__Caulimoviridae;g__Caulimovirus;s__Figwort mosaic virus	1.2303e-06	0	0	3.23295e-06	1.03863e-05	0	0	0	p__Artverviricota;c__Revtraviricetes;o__Ortervirales;f__Caulimoviridae;g__Caulimovirus;s__Figwort mosaic virus
p__Artverviricota;c__Revtraviricetes;o__Ortervirales;f__Caulimoviridae;g__Caulimovirus;s__Lamium leaf distortion virus	4.35526e-05	0	0	2.30925e-05	2.92705e-05	0	0	0	p__Artverviricota;c__Revtraviricetes;o__Ortervirales;f__Caulimoviridae;g__Caulimovirus;s__Lamium leaf distortion virus
p__Artverviricota;c__Revtraviricetes;o__Ortervirales;f__Caulimoviridae;g__Caulimovirus;s__Mirabilis mosaic virus	0	0	0	0	4.72105e-06	0	0	0	p__Artverviricota;c__Revtraviricetes;o__Ortervirales;f__Caulimoviridae;g__Caulimovirus;s__Mirabilis mosaic virus
p__Artverviricota;c__Revtraviricetes;o__Ortervirales;f__Caulimoviridae;g__Caulimovirus;s__Strawberry vein banding virus	2.58363e-06	0	0	0	0	0	0	0	p__Artverviricota;c__Revtraviricetes;o__Ortervirales;f__Caulimoviridae;g__Caulimovirus;s__Strawberry vein banding virus
p__Artverviricota;c__Revtraviricetes;o__Ortervirales;f__Caulimoviridae;g__Cavemovirus;s__Cassava vein mosaic virus	1.35333e-06	0	0	2.54017e-06	8.49788e-06	0	1.60986e-06	1.7494e-06	p__Artverviricota;c__Revtraviricetes;o__Ortervirales;f__Caulimoviridae;g__Cavemovirus;s__Cassava vein mosaic virus
p__Artverviricota;c__Revtraviricetes;o__Ortervirales;f__Caulimoviridae;g__Cavemovirus;s__Epiphyllum virus 4	9.8424e-07	0	0	1.8474e-06	5.19315e-06	0	1.34155e-06	0	p__Artverviricota;c__Revtraviricetes;o__Ortervirales;f__Caulimoviridae;g__Cavemovirus;s__Epiphyllum virus 4
p__Artverviricota;c__Revtraviricetes;o__Ortervirales;f__Caulimoviridae;g__Cavemovirus;s__Sweet potato collusive virus	4.18302e-06	4.2825e-06	1.25894e-06	2.30925e-06	6.60946e-06	0	2.95142e-06	8.74702e-07	p__Artverviricota;c__Revtraviricetes;o__Ortervirales;f__Caulimoviridae;g__Cavemovirus;s__Sweet potato collusive virus
p__Artverviricota;c__Revtraviricetes;o__Ortervirales;f__Caulimoviridae;g__Dioscovirus;s__Dioscorea nummularia associated virus	1.10727e-06	0	0	0	3.30473e-06	0	0	0	p__Artverviricota;c__Revtraviricetes;o__Ortervirales;f__Caulimoviridae;g__Dioscovirus;s__Dioscorea nummularia associated virus
p__Artverviricota;c__Revtraviricetes;o__Ortervirales;f__Caulimoviridae;g__Gen_unclassified Caulimoviridae;s__Pinus nigra virus 1	7.3818e-07	0	0	0	1.88842e-06	0	0	0	p__Artverviricota;c__Revtraviricetes;o__Ortervirales;f__Caulimoviridae;g__Gen_unclassified Caulimoviridae;s__Pinus nigra virus 1
p__Artverviricota;c__Revtraviricetes;o__Ortervirales;f__Caulimoviridae;g__Ruflodivirus;s__Rudbeckia flower distortion virus	3.19878e-06	0	0	0	0	0	0	0	p__Artverviricota;c__Revtraviricetes;o__Ortervirales;f__Caulimoviridae;g__Ruflodivirus;s__Rudbeckia flower distortion virus
p__Artverviricota;c__Revtraviricetes;o__Ortervirales;f__Caulimoviridae;g__Solendovirus;s__Sweet potato vein clearing virus	4.05999e-06	0	0	1.38555e-06	5.19315e-06	0	0	0	p__Artverviricota;c__Revtraviricetes;o__Ortervirales;f__Caulimoviridae;g__Solendovirus;s__Sweet potato vein clearing virus
p__Artverviricota;c__Revtraviricetes;o__Ortervirales;f__Caulimoviridae;g__Solendovirus;s__Tobacco vein clearing virus	2.21454e-06	0	0	3.23295e-06	6.60946e-06	0	3.21973e-06	3.93616e-06	p__Artverviricota;c__Revtraviricetes;o__Ortervirales;f__Caulimoviridae;g__Solendovirus;s__Tobacco vein clearing virus
p__Artverviricota;c__Revtraviricetes;o__Ortervirales;f__Caulimoviridae;g__Soymovirus;s__Blueberry red ringspot virus	4.18302e-05	0	0	0	1.794e-05	0	0	0	p__Artverviricota;c__Revtraviricetes;o__Ortervirales;f__Caulimoviridae;g__Soymovirus;s__Blueberry red ringspot virus
p__Artverviricota;c__Revtraviricetes;o__Ortervirales;f__Caulimoviridae;g__Soymovirus;s__Cestrum yellow leaf curling virus	7.3818e-07	0	0	4.38757e-06	0	0	0	0	p__Artverviricota;c__Revtraviricetes;o__Ortervirales;f__Caulimoviridae;g__Soymovirus;s__Cestrum yellow leaf curling virus
p__Artverviricota;c__Revtraviricetes;o__Ortervirales;f__Caulimoviridae;g__Soymovirus;s__Peanut chlorotic streak virus	7.3818e-07	0	0	0	0	0	0	0	p__Artverviricota;c__Revtraviricetes;o__Ortervirales;f__Caulimoviridae;g__Soymovirus;s__Peanut chlorotic streak virus
p__Artverviricota;c__Revtraviricetes;o__Ortervirales;f__Caulimoviridae;g__Soymovirus;s__Soybean chlorotic mottle virus	7.3818e-07	0	0	2.7711e-06	3.30473e-06	0	0	0	p__Artverviricota;c__Revtraviricetes;o__Ortervirales;f__Caulimoviridae;g__Soymovirus;s__Soybean chlorotic mottle virus
p__Artverviricota;c__Revtraviricetes;o__Ortervirales;f__Caulimoviridae;g__Soymovirus;s__Water chestnut soymovirus 1	2.4606e-07	0	0	0	3.30473e-06	0	0	0	p__Artverviricota;c__Revtraviricetes;o__Ortervirales;f__Caulimoviridae;g__Soymovirus;s__Water chestnut soymovirus 1
p__Artverviricota;c__Revtraviricetes;o__Ortervirales;f__Caulimoviridae;g__Tungrovirus;s__Rice tungro bacilliform virus	1.10727e-06	0	0	0	5.66525e-06	0	0	0	p__Artverviricota;c__Revtraviricetes;o__Ortervirales;f__Caulimoviridae;g__Tungrovirus;s__Rice tungro bacilliform virus
p__Artverviricota;c__Revtraviricetes;o__Ortervirales;f__Retroviridae;g__Alpharetrovirus;s__Avian carcinoma Mill Hill virus 2	6.1515e-07	0	2.93752e-06	3.46387e-06	9.44209e-07	0	0	2.62411e-06	p__Artverviricota;c__Revtraviricetes;o__Ortervirales;f__Retroviridae;g__Alpharetrovirus;s__Avian carcinoma Mill Hill virus 2
p__Artverviricota;c__Revtraviricetes;o__Ortervirales;f__Retroviridae;g__Alpharetrovirus;s__Avian myelocytomatosis virus 29	1.2303e-07	0	0	4.61849e-07	4.72105e-07	0	0	0	p__Artverviricota;c__Revtraviricetes;o__Ortervirales;f__Retroviridae;g__Alpharetrovirus;s__Avian myelocytomatosis virus 29
p__Artverviricota;c__Revtraviricetes;o__Ortervirales;f__Retroviridae;g__Alpharetrovirus;s__Fujinami sarcoma virus	2.09151e-06	0	0	6.00404e-06	4.24894e-06	0	0	8.74702e-06	p__Artverviricota;c__Revtraviricetes;o__Ortervirales;f__Retroviridae;g__Alpharetrovirus;s__Fujinami sarcoma virus
p__Artverviricota;c__Revtraviricetes;o__Ortervirales;f__Retroviridae;g__Alpharetrovirus;s__Y73 sarcoma virus	1.84545e-06	0	0	0	5.19315e-06	0	0	0	p__Artverviricota;c__Revtraviricetes;o__Ortervirales;f__Retroviridae;g__Alpharetrovirus;s__Y73 sarcoma virus
p__Artverviricota;c__Revtraviricetes;o__Ortervirales;f__Retroviridae;g__Betaretrovirus;s__Jaagsiekte sheep retrovirus	1.59939e-06	0	0	0	0	0	0	0	p__Artverviricota;c__Revtraviricetes;o__Ortervirales;f__Retroviridae;g__Betaretrovirus;s__Jaagsiekte sheep retrovirus
p__Artverviricota;c__Revtraviricetes;o__Ortervirales;f__Retroviridae;g__Betaretrovirus;s__Ovine enzootic nasal tumor virus	6.1515e-07	0	0	0	0	0	0	0	p__Artverviricota;c__Revtraviricetes;o__Ortervirales;f__Retroviridae;g__Betaretrovirus;s__Ovine enzootic nasal tumor virus
p__Artverviricota;c__Revtraviricetes;o__Ortervirales;f__Retroviridae;g__Betaretrovirus;s__Simian retrovirus 4	1.59939e-06	0	0	0	0	0	0	0	p__Artverviricota;c__Revtraviricetes;o__Ortervirales;f__Retroviridae;g__Betaretrovirus;s__Simian retrovirus 4
p__Artverviricota;c__Revtraviricetes;o__Ortervirales;f__Retroviridae;g__Deltaretrovirus;s__Primate T-lymphotropic virus 1	4.42908e-06	0	0	0	0	0	0	0	p__Artverviricota;c__Revtraviricetes;o__Ortervirales;f__Retroviridae;g__Deltaretrovirus;s__Primate T-lymphotropic virus 1
p__Artverviricota;c__Revtraviricetes;o__Ortervirales;f__Retroviridae;g__Deltaretrovirus;s__Primate T-lymphotropic virus 2	4.76126e-05	0	0	4.01809e-05	0	0	0	0	p__Artverviricota;c__Revtraviricetes;o__Ortervirales;f__Retroviridae;g__Deltaretrovirus;s__Primate T-lymphotropic virus 2
p__Artverviricota;c__Revtraviricetes;o__Ortervirales;f__Retroviridae;g__Epsilonretrovirus;s__Walleye dermal sarcoma virus	8.6121e-06	0	0	0	8.49788e-06	0	0	0	p__Artverviricota;c__Revtraviricetes;o__Ortervirales;f__Retroviridae;g__Epsilonretrovirus;s__Walleye dermal sarcoma virus
p__Artverviricota;c__Revtraviricetes;o__Ortervirales;f__Retroviridae;g__Equispumavirus;s__Equine foamy virus	1.624e-05	0	0	0	0	0	0	0	p__Artverviricota;c__Revtraviricetes;o__Ortervirales;f__Retroviridae;g__Equispumavirus;s__Equine foamy virus
p__Artverviricota;c__Revtraviricetes;o__Ortervirales;f__Retroviridae;g__Felispumavirus;s__Feline foamy virus	4.25684e-05	0	0	1.61647e-06	2.50215e-05	0	0	0	p__Artverviricota;c__Revtraviricetes;o__Ortervirales;f__Retroviridae;g__Felispumavirus;s__Feline foamy virus
p__Artverviricota;c__Revtraviricetes;o__Ortervirales;f__Retroviridae;g__Felispumavirus;s__Puma feline foamy virus	1.84545e-06	0	0	0	0	0	0	0	p__Artverviricota;c__Revtraviricetes;o__Ortervirales;f__Retroviridae;g__Felispumavirus;s__Puma feline foamy virus
p__Artverviricota;c__Revtraviricetes;o__Ortervirales;f__Retroviridae;g__Gammaretrovirus;s__Abelson murine leukemia virus	1.72242e-06	0	0	0	0	0	0	0	p__Artverviricota;c__Revtraviricetes;o__Ortervirales;f__Retroviridae;g__Gammaretrovirus;s__Abelson murine leukemia virus
p__Artverviricota;c__Revtraviricetes;o__Ortervirales;f__Retroviridae;g__Gammaretrovirus;s__Finkel-Biskis-Jinkins murine sarcoma virus	0	0	0	6.92774e-07	9.44209e-07	0	0	0	p__Artverviricota;c__Revtraviricetes;o__Ortervirales;f__Retroviridae;g__Gammaretrovirus;s__Finkel-Biskis-Jinkins murine sarcoma virus
p__Artverviricota;c__Revtraviricetes;o__Ortervirales;f__Retroviridae;g__Gammaretrovirus;s__Moloney murine sarcoma virus	1.2303e-07	0	0	0	1.88842e-06	0	0	0	p__Artverviricota;c__Revtraviricetes;o__Ortervirales;f__Retroviridae;g__Gammaretrovirus;s__Moloney murine sarcoma virus
p__Artverviricota;c__Revtraviricetes;o__Ortervirales;f__Retroviridae;g__Gammaretrovirus;s__Mus musculus mobilized endogenous polytropic provirus	6.88968e-06	0	0	1.61647e-06	0	0	0	0	p__Artverviricota;c__Revtraviricetes;o__Ortervirales;f__Retroviridae;g__Gammaretrovirus;s__Mus musculus mobilized endogenous polytropic provirus
p__Artverviricota;c__Revtraviricetes;o__Ortervirales;f__Retroviridae;g__Gammaretrovirus;s__RD114 retrovirus	0	0	0	2.65563e-05	0	0	0	0	p__Artverviricota;c__Revtraviricetes;o__Ortervirales;f__Retroviridae;g__Gammaretrovirus;s__RD114 retrovirus
p__Artverviricota;c__Revtraviricetes;o__Ortervirales;f__Retroviridae;g__Gammaretrovirus;s__Spleen focus-forming virus	0	0	0	0	8.02578e-06	0	0	0	p__Artverviricota;c__Revtraviricetes;o__Ortervirales;f__Retroviridae;g__Gammaretrovirus;s__Spleen focus-forming virus
p__Artverviricota;c__Revtraviricetes;o__Ortervirales;f__Retroviridae;g__Gammaretrovirus;s__Woolly monkey sarcoma virus	2.09151e-06	0	0	1.8474e-06	2.83263e-06	0	2.4148e-06	6.12291e-06	p__Artverviricota;c__Revtraviricetes;o__Ortervirales;f__Retroviridae;g__Gammaretrovirus;s__Woolly monkey sarcoma virus
p__Artverviricota;c__Revtraviricetes;o__Ortervirales;f__Retroviridae;g__Gen_of_Human endogenous retrovirus K;s__Human endogenous retrovirus K	2.53442e-05	1.28475e-05	3.77681e-06	1.45483e-05	0.000134078	3.52743e-05	1.2074e-05	3.32387e-05	p__Artverviricota;c__Revtraviricetes;o__Ortervirales;f__Retroviridae;g__Gen_of_Human endogenous retrovirus K;s__Human endogenous retrovirus K
p__Artverviricota;c__Revtraviricetes;o__Ortervirales;f__Retroviridae;g__Lentivirus;s__Caprine arthritis encephalitis virus	2.4606e-07	0	0	0	5.19315e-06	0	0	0	p__Artverviricota;c__Revtraviricetes;o__Ortervirales;f__Retroviridae;g__Lentivirus;s__Caprine arthritis encephalitis virus
p__Artverviricota;c__Revtraviricetes;o__Ortervirales;f__Retroviridae;g__Lentivirus;s__Equine infectious anemia virus	8.6121e-07	0	0	0	0	0	0	0	p__Artverviricota;c__Revtraviricetes;o__Ortervirales;f__Retroviridae;g__Lentivirus;s__Equine infectious anemia virus
p__Artverviricota;c__Revtraviricetes;o__Ortervirales;f__Retroviridae;g__Lentivirus;s__Feline immunodeficiency virus	1.35333e-06	0	0	0	4.24894e-06	0	0	0	p__Artverviricota;c__Revtraviricetes;o__Ortervirales;f__Retroviridae;g__Lentivirus;s__Feline immunodeficiency virus
p__Artverviricota;c__Revtraviricetes;o__Ortervirales;f__Retroviridae;g__Lentivirus;s__Human immunodeficiency virus	1.96848e-06	1.4275e-06	1.25894e-06	9.23699e-06	1.18026e-05	0	5.09791e-06	6.12291e-06	p__Artverviricota;c__Revtraviricetes;o__Ortervirales;f__Retroviridae;g__Lentivirus;s__Human immunodeficiency virus
p__Artverviricota;c__Revtraviricetes;o__Ortervirales;f__Retroviridae;g__Lentivirus;s__Human immunodeficiency virus 1	0.00041904	0.0006852	0.000506932	0.000593246	0.000727985	0.0012346	0.000452909	0.000568556	p__Artverviricota;c__Revtraviricetes;o__Ortervirales;f__Retroviridae;g__Lentivirus;s__Human immunodeficiency virus 1
p__Artverviricota;c__Revtraviricetes;o__Ortervirales;f__Retroviridae;g__Lentivirus;s__Human immunodeficiency virus 2	0.000288751	0.000135613	5.87504e-05	0.000174579	0.00114155	0.00067903	0.000149449	0.000271158	p__Artverviricota;c__Revtraviricetes;o__Ortervirales;f__Retroviridae;g__Lentivirus;s__Human immunodeficiency virus 2
p__Artverviricota;c__Revtraviricetes;o__Ortervirales;f__Retroviridae;g__Lentivirus;s__Ovine lentivirus	9.8424e-07	0	0	6.00404e-06	0	0	0	0	p__Artverviricota;c__Revtraviricetes;o__Ortervirales;f__Retroviridae;g__Lentivirus;s__Ovine lentivirus
p__Artverviricota;c__Revtraviricetes;o__Ortervirales;f__Retroviridae;g__Lentivirus;s__Puma lentivirus	7.3818e-07	0	0	3.6948e-06	3.77684e-06	0	0	0	p__Artverviricota;c__Revtraviricetes;o__Ortervirales;f__Retroviridae;g__Lentivirus;s__Puma lentivirus
p__Artverviricota;c__Revtraviricetes;o__Ortervirales;f__Retroviridae;g__Lentivirus;s__Simian immunodeficiency virus	0.000379425	0.000334035	0.00024843	0.000355162	0.000464079	0.00043211	0.000320631	0.000411547	p__Artverviricota;c__Revtraviricetes;o__Ortervirales;f__Retroviridae;g__Lentivirus;s__Simian immunodeficiency virus
p__Artverviricota;c__Revtraviricetes;o__Ortervirales;f__Retroviridae;g__Lentivirus;s__Visna-maedi virus	1.59939e-06	0	0	0	0	0	0	0	p__Artverviricota;c__Revtraviricetes;o__Ortervirales;f__Retroviridae;g__Lentivirus;s__Visna-maedi virus
p__Artverviricota;c__Revtraviricetes;o__Ortervirales;f__Retroviridae;g__Simiispumavirus;s__Bornean orangutan simian foamy virus	1.35333e-06	0	0	0	9.9142e-06	0	0	0	p__Artverviricota;c__Revtraviricetes;o__Ortervirales;f__Retroviridae;g__Simiispumavirus;s__Bornean orangutan simian foamy virus
p__Artverviricota;c__Revtraviricetes;o__Ortervirales;f__Retroviridae;g__Simiispumavirus;s__Spider monkey simian foamy virus	0	0	0	0	5.19315e-06	0	0	0	p__Artverviricota;c__Revtraviricetes;o__Ortervirales;f__Retroviridae;g__Simiispumavirus;s__Spider monkey simian foamy virus
p__Artverviricota;c__Revtraviricetes;o__Ortervirales;f__Retroviridae;g__Simiispumavirus;s__Yellow-breasted capuchin simian foamy virus	4.15841e-05	0	0	0	2.691e-05	0	0	0	p__Artverviricota;c__Revtraviricetes;o__Ortervirales;f__Retroviridae;g__Simiispumavirus;s__Yellow-breasted capuchin simian foamy virus
p__Artverviricota;c__Revtraviricetes;o__Ortervirales;f__Retroviridae;g__Spumavirus;s__Simian foamy virus	0	0	0	0	3.30473e-06	0	0	0	p__Artverviricota;c__Revtraviricetes;o__Ortervirales;f__Retroviridae;g__Spumavirus;s__Simian foamy virus
p__Cossaviricota;c__Mouviricetes;o__Polivirales;f__Bidnaviridae;g__Bidensovirus;s__Bombyx mori bidensovirus	2.95272e-06	0	0	3.00202e-06	7.08157e-06	0	1.34155e-06	6.99762e-06	p__Cossaviricota;c__Mouviricetes;o__Polivirales;f__Bidnaviridae;g__Bidensovirus;s__Bombyx mori bidensovirus
p__Cossaviricota;c__Papovaviricetes;o__Sepolyvirales;f__Polyomaviridae;g__Alphapolyomavirus;s__Alphapolyomavirus acelebensis	2.4606e-07	0	0	0	2.36052e-06	0	0	0	p__Cossaviricota;c__Papovaviricetes;o__Sepolyvirales;f__Polyomaviridae;g__Alphapolyomavirus;s__Alphapolyomavirus acelebensis
p__Cossaviricota;c__Papovaviricetes;o__Sepolyvirales;f__Polyomaviridae;g__Alphapolyomavirus;s__Alphapolyomavirus aflavicollis	2.4606e-07	0	0	0	0	0	0	0	p__Cossaviricota;c__Papovaviricetes;o__Sepolyvirales;f__Polyomaviridae;g__Alphapolyomavirus;s__Alphapolyomavirus aflavicollis
p__Cossaviricota;c__Papovaviricetes;o__Sepolyvirales;f__Polyomaviridae;g__Alphapolyomavirus;s__Alphapolyomavirus apaniscus	0	0	0	0	4.72105e-06	0	0	0	p__Cossaviricota;c__Papovaviricetes;o__Sepolyvirales;f__Polyomaviridae;g__Alphapolyomavirus;s__Alphapolyomavirus apaniscus
p__Cossaviricota;c__Papovaviricetes;o__Sepolyvirales;f__Polyomaviridae;g__Alphapolyomavirus;s__Alphapolyomavirus callosciuri	1.2303e-06	0	0	4.61849e-07	1.88842e-06	0	1.07324e-06	0	p__Cossaviricota;c__Papovaviricetes;o__Sepolyvirales;f__Polyomaviridae;g__Alphapolyomavirus;s__Alphapolyomavirus callosciuri
p__Cossaviricota;c__Papovaviricetes;o__Sepolyvirales;f__Polyomaviridae;g__Alphapolyomavirus;s__Alphapolyomavirus cardiodermae	6.1515e-07	0	0	0	0	0	0	0	p__Cossaviricota;c__Papovaviricetes;o__Sepolyvirales;f__Polyomaviridae;g__Alphapolyomavirus;s__Alphapolyomavirus cardiodermae
p__Cossaviricota;c__Papovaviricetes;o__Sepolyvirales;f__Polyomaviridae;g__Alphapolyomavirus;s__Alphapolyomavirus carolliae	7.3818e-07	0	0	1.38555e-06	1.88842e-06	0	0	3.06146e-06	p__Cossaviricota;c__Papovaviricetes;o__Sepolyvirales;f__Polyomaviridae;g__Alphapolyomavirus;s__Alphapolyomavirus carolliae
p__Cossaviricota;c__Papovaviricetes;o__Sepolyvirales;f__Polyomaviridae;g__Alphapolyomavirus;s__Alphapolyomavirus dobsoniae	6.1515e-07	0	0	0	0	0	0	0	p__Cossaviricota;c__Papovaviricetes;o__Sepolyvirales;f__Polyomaviridae;g__Alphapolyomavirus;s__Alphapolyomavirus dobsoniae
p__Cossaviricota;c__Papovaviricetes;o__Sepolyvirales;f__Polyomaviridae;g__Alphapolyomavirus;s__Alphapolyomavirus eidoli	7.3818e-07	0	0	0	8.02578e-06	0	0	0	p__Cossaviricota;c__Papovaviricetes;o__Sepolyvirales;f__Polyomaviridae;g__Alphapolyomavirus;s__Alphapolyomavirus eidoli
p__Cossaviricota;c__Papovaviricetes;o__Sepolyvirales;f__Polyomaviridae;g__Alphapolyomavirus;s__Alphapolyomavirus gorillae	3.6909e-07	0	0	0	7.08157e-06	0	0	0	p__Cossaviricota;c__Papovaviricetes;o__Sepolyvirales;f__Polyomaviridae;g__Alphapolyomavirus;s__Alphapolyomavirus gorillae
p__Cossaviricota;c__Papovaviricetes;o__Sepolyvirales;f__Polyomaviridae;g__Alphapolyomavirus;s__Alphapolyomavirus macacae	4.9212e-07	0	0	0	2.36052e-06	0	0	0	p__Cossaviricota;c__Papovaviricetes;o__Sepolyvirales;f__Polyomaviridae;g__Alphapolyomavirus;s__Alphapolyomavirus macacae
p__Cossaviricota;c__Papovaviricetes;o__Sepolyvirales;f__Polyomaviridae;g__Alphapolyomavirus;s__Alphapolyomavirus mauratus	0	0	0	0	3.30473e-06	0	0	0	p__Cossaviricota;c__Papovaviricetes;o__Sepolyvirales;f__Polyomaviridae;g__Alphapolyomavirus;s__Alphapolyomavirus mauratus
p__Cossaviricota;c__Papovaviricetes;o__Sepolyvirales;f__Polyomaviridae;g__Alphapolyomavirus;s__Alphapolyomavirus molossi	2.21454e-06	0	0	2.7711e-06	1.03863e-05	0	0	0	p__Cossaviricota;c__Papovaviricetes;o__Sepolyvirales;f__Polyomaviridae;g__Alphapolyomavirus;s__Alphapolyomavirus molossi
p__Cossaviricota;c__Papovaviricetes;o__Sepolyvirales;f__Polyomaviridae;g__Alphapolyomavirus;s__Alphapolyomavirus nonihominis	8.6121e-07	0	0	2.07832e-06	0	0	0	0	p__Cossaviricota;c__Papovaviricetes;o__Sepolyvirales;f__Polyomaviridae;g__Alphapolyomavirus;s__Alphapolyomavirus nonihominis
p__Cossaviricota;c__Papovaviricetes;o__Sepolyvirales;f__Polyomaviridae;g__Alphapolyomavirus;s__Alphapolyomavirus omartiensseni	0	0	0	0	4.24894e-06	0	0	0	p__Cossaviricota;c__Papovaviricetes;o__Sepolyvirales;f__Polyomaviridae;g__Alphapolyomavirus;s__Alphapolyomavirus omartiensseni
p__Cossaviricota;c__Papovaviricetes;o__Sepolyvirales;f__Polyomaviridae;g__Alphapolyomavirus;s__Alphapolyomavirus pacynocephalus	6.1515e-07	0	0	0	1.41631e-06	0	0	0	p__Cossaviricota;c__Papovaviricetes;o__Sepolyvirales;f__Polyomaviridae;g__Alphapolyomavirus;s__Alphapolyomavirus pacynocephalus
p__Cossaviricota;c__Papovaviricetes;o__Sepolyvirales;f__Polyomaviridae;g__Alphapolyomavirus;s__Alphapolyomavirus panos	7.3818e-07	0	0	0	3.77684e-06	0	0	0	p__Cossaviricota;c__Papovaviricetes;o__Sepolyvirales;f__Polyomaviridae;g__Alphapolyomavirus;s__Alphapolyomavirus panos
p__Cossaviricota;c__Papovaviricetes;o__Sepolyvirales;f__Polyomaviridae;g__Alphapolyomavirus;s__Alphapolyomavirus philantombae	4.9212e-07	0	0	0	0	0	0	0	p__Cossaviricota;c__Papovaviricetes;o__Sepolyvirales;f__Polyomaviridae;g__Alphapolyomavirus;s__Alphapolyomavirus philantombae
p__Cossaviricota;c__Papovaviricetes;o__Sepolyvirales;f__Polyomaviridae;g__Alphapolyomavirus;s__Alphapolyomavirus pibadius	3.6909e-07	0	0	1.61647e-06	2.36052e-06	0	0	0	p__Cossaviricota;c__Papovaviricetes;o__Sepolyvirales;f__Polyomaviridae;g__Alphapolyomavirus;s__Alphapolyomavirus pibadius
p__Cossaviricota;c__Papovaviricetes;o__Sepolyvirales;f__Polyomaviridae;g__Alphapolyomavirus;s__Alphapolyomavirus pirufomitratus	7.3818e-07	0	0	0	0	0	0	0	p__Cossaviricota;c__Papovaviricetes;o__Sepolyvirales;f__Polyomaviridae;g__Alphapolyomavirus;s__Alphapolyomavirus pirufomitratus
p__Cossaviricota;c__Papovaviricetes;o__Sepolyvirales;f__Polyomaviridae;g__Alphapolyomavirus;s__Alphapolyomavirus ponpygmaeus	4.21993e-05	0	0	0	2.64379e-05	0	0	0	p__Cossaviricota;c__Papovaviricetes;o__Sepolyvirales;f__Polyomaviridae;g__Alphapolyomavirus;s__Alphapolyomavirus ponpygmaeus
p__Cossaviricota;c__Papovaviricetes;o__Sepolyvirales;f__Polyomaviridae;g__Alphapolyomavirus;s__Alphapolyomavirus procyonis	3.93696e-05	0	0	0	0	0	0	0	p__Cossaviricota;c__Papovaviricetes;o__Sepolyvirales;f__Polyomaviridae;g__Alphapolyomavirus;s__Alphapolyomavirus procyonis
p__Cossaviricota;c__Papovaviricetes;o__Sepolyvirales;f__Polyomaviridae;g__Alphapolyomavirus;s__Alphapolyomavirus ptevampyrus	0	0	0	0	1.41631e-06	0	0	0	p__Cossaviricota;c__Papovaviricetes;o__Sepolyvirales;f__Polyomaviridae;g__Alphapolyomavirus;s__Alphapolyomavirus ptevampyrus
p__Cossaviricota;c__Papovaviricetes;o__Sepolyvirales;f__Polyomaviridae;g__Alphapolyomavirus;s__Alphapolyomavirus quardecihominis	1.10727e-06	0	0	2.07832e-06	0	0	0	0	p__Cossaviricota;c__Papovaviricetes;o__Sepolyvirales;f__Polyomaviridae;g__Alphapolyomavirus;s__Alphapolyomavirus quardecihominis
p__Cossaviricota;c__Papovaviricetes;o__Sepolyvirales;f__Polyomaviridae;g__Alphapolyomavirus;s__Alphapolyomavirus quintihominis	1.72242e-06	0	1.84644e-05	1.15462e-06	4.72105e-06	0	6.43946e-06	0	p__Cossaviricota;c__Papovaviricetes;o__Sepolyvirales;f__Polyomaviridae;g__Alphapolyomavirus;s__Alphapolyomavirus quintihominis
p__Cossaviricota;c__Papovaviricetes;o__Sepolyvirales;f__Polyomaviridae;g__Alphapolyomavirus;s__Alphapolyomavirus saraneus	1.2303e-07	0	0	0	0	0	0	2.18675e-06	p__Cossaviricota;c__Papovaviricetes;o__Sepolyvirales;f__Polyomaviridae;g__Alphapolyomavirus;s__Alphapolyomavirus saraneus
p__Cossaviricota;c__Papovaviricetes;o__Sepolyvirales;f__Polyomaviridae;g__Alphapolyomavirus;s__Alphapolyomavirus secarplanirostris	3.6909e-07	0	0	0	4.24894e-06	0	0	0	p__Cossaviricota;c__Papovaviricetes;o__Sepolyvirales;f__Polyomaviridae;g__Alphapolyomavirus;s__Alphapolyomavirus secarplanirostris
p__Cossaviricota;c__Papovaviricetes;o__Sepolyvirales;f__Polyomaviridae;g__Alphapolyomavirus;s__Alphapolyomavirus secomartiensseni	7.3818e-07	0	0	0	3.77684e-06	0	0	0	p__Cossaviricota;c__Papovaviricetes;o__Sepolyvirales;f__Polyomaviridae;g__Alphapolyomavirus;s__Alphapolyomavirus secomartiensseni
p__Cossaviricota;c__Papovaviricetes;o__Sepolyvirales;f__Polyomaviridae;g__Alphapolyomavirus;s__Alphapolyomavirus septipanos	0	0	0	1.38555e-06	1.41631e-06	0	1.60986e-06	0	p__Cossaviricota;c__Papovaviricetes;o__Sepolyvirales;f__Polyomaviridae;g__Alphapolyomavirus;s__Alphapolyomavirus septipanos
p__Cossaviricota;c__Papovaviricetes;o__Sepolyvirales;f__Polyomaviridae;g__Alphapolyomavirus;s__Alphapolyomavirus sextipanos	2.4606e-07	0	0	0	4.24894e-06	0	0	0	p__Cossaviricota;c__Papovaviricetes;o__Sepolyvirales;f__Polyomaviridae;g__Alphapolyomavirus;s__Alphapolyomavirus sextipanos
p__Cossaviricota;c__Papovaviricetes;o__Sepolyvirales;f__Polyomaviridae;g__Alphapolyomavirus;s__Alphapolyomavirus socoronatus	1.2303e-07	0	0	0	4.24894e-06	0	0	1.7494e-06	p__Cossaviricota;c__Papovaviricetes;o__Sepolyvirales;f__Polyomaviridae;g__Alphapolyomavirus;s__Alphapolyomavirus socoronatus
p__Cossaviricota;c__Papovaviricetes;o__Sepolyvirales;f__Polyomaviridae;g__Alphapolyomavirus;s__Alphapolyomavirus sominutus	7.3818e-07	0	0	1.61647e-06	1.88842e-06	0	0	0	p__Cossaviricota;c__Papovaviricetes;o__Sepolyvirales;f__Polyomaviridae;g__Alphapolyomavirus;s__Alphapolyomavirus sominutus
p__Cossaviricota;c__Papovaviricetes;o__Sepolyvirales;f__Polyomaviridae;g__Alphapolyomavirus;s__Alphapolyomavirus sturnirae	9.8424e-07	0	0	0	1.41631e-06	0	0	0	p__Cossaviricota;c__Papovaviricetes;o__Sepolyvirales;f__Polyomaviridae;g__Alphapolyomavirus;s__Alphapolyomavirus sturnirae
p__Cossaviricota;c__Papovaviricetes;o__Sepolyvirales;f__Polyomaviridae;g__Alphapolyomavirus;s__Alphapolyomavirus terdecihominis	4.9212e-07	0	0	2.30925e-07	1.41631e-06	0	0	0	p__Cossaviricota;c__Papovaviricetes;o__Sepolyvirales;f__Polyomaviridae;g__Alphapolyomavirus;s__Alphapolyomavirus terdecihominis
p__Cossaviricota;c__Papovaviricetes;o__Sepolyvirales;f__Polyomaviridae;g__Alphapolyomavirus;s__Alphapolyomavirus tertichlopygerythrus	4.05999e-06	0	0	0	3.77684e-06	0	0	0	p__Cossaviricota;c__Papovaviricetes;o__Sepolyvirales;f__Polyomaviridae;g__Alphapolyomavirus;s__Alphapolyomavirus tertichlopygerythrus
p__Cossaviricota;c__Papovaviricetes;o__Sepolyvirales;f__Polyomaviridae;g__Alphapolyomavirus;s__Alphapolyomavirus tertipanos	1.84545e-06	0	0	0	1.41631e-06	0	0	0	p__Cossaviricota;c__Papovaviricetes;o__Sepolyvirales;f__Polyomaviridae;g__Alphapolyomavirus;s__Alphapolyomavirus tertipanos
p__Cossaviricota;c__Papovaviricetes;o__Sepolyvirales;f__Polyomaviridae;g__Alphapolyomavirus;s__Human polyomavirus 12	1.10727e-06	0	0	0	1.41631e-06	0	0	4.37351e-07	p__Cossaviricota;c__Papovaviricetes;o__Sepolyvirales;f__Polyomaviridae;g__Alphapolyomavirus;s__Human polyomavirus 12
p__Cossaviricota;c__Papovaviricetes;o__Sepolyvirales;f__Polyomaviridae;g__Alphapolyomavirus;s__Miniopterus schreibersii polyomavirus 1	6.1515e-07	0	0	1.61647e-06	0	0	0	0	p__Cossaviricota;c__Papovaviricetes;o__Sepolyvirales;f__Polyomaviridae;g__Alphapolyomavirus;s__Miniopterus schreibersii polyomavirus 1
p__Cossaviricota;c__Papovaviricetes;o__Sepolyvirales;f__Polyomaviridae;g__Betapolyomavirus;s__Betapolyomavirus arplanirostris	8.6121e-07	0	0	1.38555e-06	1.41631e-06	0	0	4.37351e-07	p__Cossaviricota;c__Papovaviricetes;o__Sepolyvirales;f__Polyomaviridae;g__Betapolyomavirus;s__Betapolyomavirus arplanirostris
p__Cossaviricota;c__Papovaviricetes;o__Sepolyvirales;f__Polyomaviridae;g__Betapolyomavirus;s__Betapolyomavirus calbifrons	2.4606e-06	0	0	0	3.77684e-06	0	0	0	p__Cossaviricota;c__Papovaviricetes;o__Sepolyvirales;f__Polyomaviridae;g__Betapolyomavirus;s__Betapolyomavirus calbifrons
p__Cossaviricota;c__Papovaviricetes;o__Sepolyvirales;f__Polyomaviridae;g__Betapolyomavirus;s__Betapolyomavirus callosciuri	7.3818e-07	0	0	0	0	0	0	0	p__Cossaviricota;c__Papovaviricetes;o__Sepolyvirales;f__Polyomaviridae;g__Betapolyomavirus;s__Betapolyomavirus callosciuri
p__Cossaviricota;c__Papovaviricetes;o__Sepolyvirales;f__Polyomaviridae;g__Betapolyomavirus;s__Betapolyomavirus canis	6.1515e-07	0	0	1.15462e-06	1.88842e-06	0	0	0	p__Cossaviricota;c__Papovaviricetes;o__Sepolyvirales;f__Polyomaviridae;g__Betapolyomavirus;s__Betapolyomavirus canis
p__Cossaviricota;c__Papovaviricetes;o__Sepolyvirales;f__Polyomaviridae;g__Betapolyomavirus;s__Betapolyomavirus desrotundus	0	0	0	2.54017e-06	0	0	0	0	p__Cossaviricota;c__Papovaviricetes;o__Sepolyvirales;f__Polyomaviridae;g__Betapolyomavirus;s__Betapolyomavirus desrotundus
p__Cossaviricota;c__Papovaviricetes;o__Sepolyvirales;f__Polyomaviridae;g__Betapolyomavirus;s__Betapolyomavirus elephanti	0	0	0	0	2.83263e-06	0	0	0	p__Cossaviricota;c__Papovaviricetes;o__Sepolyvirales;f__Polyomaviridae;g__Betapolyomavirus;s__Betapolyomavirus elephanti
p__Cossaviricota;c__Papovaviricetes;o__Sepolyvirales;f__Polyomaviridae;g__Betapolyomavirus;s__Betapolyomavirus equi	2.4606e-07	0	0	4.61849e-07	9.44209e-07	0	8.04932e-07	0	p__Cossaviricota;c__Papovaviricetes;o__Sepolyvirales;f__Polyomaviridae;g__Betapolyomavirus;s__Betapolyomavirus equi
p__Cossaviricota;c__Papovaviricetes;o__Sepolyvirales;f__Polyomaviridae;g__Betapolyomavirus;s__Betapolyomavirus hominis	3.6909e-07	0	0	4.61849e-07	0	0	0	0	p__Cossaviricota;c__Papovaviricetes;o__Sepolyvirales;f__Polyomaviridae;g__Betapolyomavirus;s__Betapolyomavirus hominis
p__Cossaviricota;c__Papovaviricetes;o__Sepolyvirales;f__Polyomaviridae;g__Betapolyomavirus;s__Betapolyomavirus leporis	0	0	0	0	5.66525e-06	0	0	0	p__Cossaviricota;c__Papovaviricetes;o__Sepolyvirales;f__Polyomaviridae;g__Betapolyomavirus;s__Betapolyomavirus leporis
p__Cossaviricota;c__Papovaviricetes;o__Sepolyvirales;f__Polyomaviridae;g__Betapolyomavirus;s__Betapolyomavirus lepweddellii	1.2303e-06	0	0	0	0	0	0	0	p__Cossaviricota;c__Papovaviricetes;o__Sepolyvirales;f__Polyomaviridae;g__Betapolyomavirus;s__Betapolyomavirus lepweddellii
p__Cossaviricota;c__Papovaviricetes;o__Sepolyvirales;f__Polyomaviridae;g__Betapolyomavirus;s__Betapolyomavirus macacae	3.07575e-06	7.1375e-06	5.87504e-06	9.00607e-06	1.03863e-05	9.70043e-05	5.09791e-06	0	p__Cossaviricota;c__Papovaviricetes;o__Sepolyvirales;f__Polyomaviridae;g__Betapolyomavirus;s__Betapolyomavirus macacae
p__Cossaviricota;c__Papovaviricetes;o__Sepolyvirales;f__Polyomaviridae;g__Betapolyomavirus;s__Betapolyomavirus mafricanus	6.1515e-07	0	0	0	3.30473e-06	0	0	0	p__Cossaviricota;c__Papovaviricetes;o__Sepolyvirales;f__Polyomaviridae;g__Betapolyomavirus;s__Betapolyomavirus mafricanus
p__Cossaviricota;c__Papovaviricetes;o__Sepolyvirales;f__Polyomaviridae;g__Betapolyomavirus;s__Betapolyomavirus marvalis	0	0	0	3.23295e-06	2.36052e-06	0	0	0	p__Cossaviricota;c__Papovaviricetes;o__Sepolyvirales;f__Polyomaviridae;g__Betapolyomavirus;s__Betapolyomavirus marvalis
p__Cossaviricota;c__Papovaviricetes;o__Sepolyvirales;f__Polyomaviridae;g__Betapolyomavirus;s__Betapolyomavirus myoglareolus	0	0	0	0	5.19315e-06	0	0	0	p__Cossaviricota;c__Papovaviricetes;o__Sepolyvirales;f__Polyomaviridae;g__Betapolyomavirus;s__Betapolyomavirus myoglareolus
p__Cossaviricota;c__Papovaviricetes;o__Sepolyvirales;f__Polyomaviridae;g__Betapolyomavirus;s__Betapolyomavirus myolucifugus	8.6121e-07	0	0	0	1.88842e-06	0	0	0	p__Cossaviricota;c__Papovaviricetes;o__Sepolyvirales;f__Polyomaviridae;g__Betapolyomavirus;s__Betapolyomavirus myolucifugus
p__Cossaviricota;c__Papovaviricetes;o__Sepolyvirales;f__Polyomaviridae;g__Betapolyomavirus;s__Betapolyomavirus octipanos	3.6909e-07	0	0	1.61647e-06	2.83263e-06	0	0	0	p__Cossaviricota;c__Papovaviricetes;o__Sepolyvirales;f__Polyomaviridae;g__Betapolyomavirus;s__Betapolyomavirus octipanos
p__Cossaviricota;c__Papovaviricetes;o__Sepolyvirales;f__Polyomaviridae;g__Betapolyomavirus;s__Betapolyomavirus ptedavyi	1.35333e-06	0	0	0	3.77684e-06	0	0	0	p__Cossaviricota;c__Papovaviricetes;o__Sepolyvirales;f__Polyomaviridae;g__Betapolyomavirus;s__Betapolyomavirus ptedavyi
p__Cossaviricota;c__Papovaviricetes;o__Sepolyvirales;f__Polyomaviridae;g__Betapolyomavirus;s__Betapolyomavirus pteparnellii	8.6121e-07	0	0	1.15462e-06	2.36052e-06	0	0	0	p__Cossaviricota;c__Papovaviricetes;o__Sepolyvirales;f__Polyomaviridae;g__Betapolyomavirus;s__Betapolyomavirus pteparnellii
p__Cossaviricota;c__Papovaviricetes;o__Sepolyvirales;f__Polyomaviridae;g__Betapolyomavirus;s__Betapolyomavirus quartihominis	0	0	0	0	2.36052e-06	0	0	0	p__Cossaviricota;c__Papovaviricetes;o__Sepolyvirales;f__Polyomaviridae;g__Betapolyomavirus;s__Betapolyomavirus quartihominis
p__Cossaviricota;c__Papovaviricetes;o__Sepolyvirales;f__Polyomaviridae;g__Betapolyomavirus;s__Betapolyomavirus saboliviensis	6.1515e-07	0	0	0	0	0	0	0	p__Cossaviricota;c__Papovaviricetes;o__Sepolyvirales;f__Polyomaviridae;g__Betapolyomavirus;s__Betapolyomavirus saboliviensis
p__Cossaviricota;c__Papovaviricetes;o__Sepolyvirales;f__Polyomaviridae;g__Betapolyomavirus;s__Betapolyomavirus sasciureus	4.9212e-07	0	0	0	0	0	0	0	p__Cossaviricota;c__Papovaviricetes;o__Sepolyvirales;f__Polyomaviridae;g__Betapolyomavirus;s__Betapolyomavirus sasciureus
p__Cossaviricota;c__Papovaviricetes;o__Sepolyvirales;f__Polyomaviridae;g__Betapolyomavirus;s__Betapolyomavirus sciuri	0	0	0	0	5.66525e-06	0	0	0	p__Cossaviricota;c__Papovaviricetes;o__Sepolyvirales;f__Polyomaviridae;g__Betapolyomavirus;s__Betapolyomavirus sciuri
p__Cossaviricota;c__Papovaviricetes;o__Sepolyvirales;f__Polyomaviridae;g__Betapolyomavirus;s__Betapolyomavirus secacelebensis	8.6121e-07	0	0	3.00202e-06	1.41631e-06	0	0	0	p__Cossaviricota;c__Papovaviricetes;o__Sepolyvirales;f__Polyomaviridae;g__Betapolyomavirus;s__Betapolyomavirus secacelebensis
p__Cossaviricota;c__Papovaviricetes;o__Sepolyvirales;f__Polyomaviridae;g__Betapolyomavirus;s__Betapolyomavirus secuchlopygerythrus	2.4606e-07	0	0	0	2.36052e-06	0	0	0	p__Cossaviricota;c__Papovaviricetes;o__Sepolyvirales;f__Polyomaviridae;g__Betapolyomavirus;s__Betapolyomavirus secuchlopygerythrus
p__Cossaviricota;c__Papovaviricetes;o__Sepolyvirales;f__Polyomaviridae;g__Betapolyomavirus;s__Betapolyomavirus secudobsoniae	4.67514e-06	0	0	2.30925e-06	0	0	0	0	p__Cossaviricota;c__Papovaviricetes;o__Sepolyvirales;f__Polyomaviridae;g__Betapolyomavirus;s__Betapolyomavirus secudobsoniae
p__Cossaviricota;c__Papovaviricetes;o__Sepolyvirales;f__Polyomaviridae;g__Betapolyomavirus;s__Betapolyomavirus secuhominis	6.1515e-07	0	0	0	5.19315e-06	0	0	0	p__Cossaviricota;c__Papovaviricetes;o__Sepolyvirales;f__Polyomaviridae;g__Betapolyomavirus;s__Betapolyomavirus secuhominis
p__Cossaviricota;c__Papovaviricetes;o__Sepolyvirales;f__Polyomaviridae;g__Betapolyomavirus;s__Betapolyomavirus secupacynocephalus	1.10727e-06	0	0	4.61849e-07	0	0	0	0	p__Cossaviricota;c__Papovaviricetes;o__Sepolyvirales;f__Polyomaviridae;g__Betapolyomavirus;s__Betapolyomavirus secupacynocephalus
p__Cossaviricota;c__Papovaviricetes;o__Sepolyvirales;f__Polyomaviridae;g__Betapolyomavirus;s__Betapolyomavirus tertidobsoniae	2.4606e-07	0	0	9.23699e-07	1.41631e-06	0	0	0	p__Cossaviricota;c__Papovaviricetes;o__Sepolyvirales;f__Polyomaviridae;g__Betapolyomavirus;s__Betapolyomavirus tertidobsoniae
p__Cossaviricota;c__Papovaviricetes;o__Sepolyvirales;f__Polyomaviridae;g__Betapolyomavirus;s__Betapolyomavirus tertihominis	8.6121e-07	0	0	0	0	0	0	0	p__Cossaviricota;c__Papovaviricetes;o__Sepolyvirales;f__Polyomaviridae;g__Betapolyomavirus;s__Betapolyomavirus tertihominis
p__Cossaviricota;c__Papovaviricetes;o__Sepolyvirales;f__Polyomaviridae;g__Betapolyomavirus;s__Betapolyomavirus tertimuris	8.6121e-07	0	0	0	0	0	0	0	p__Cossaviricota;c__Papovaviricetes;o__Sepolyvirales;f__Polyomaviridae;g__Betapolyomavirus;s__Betapolyomavirus tertimuris
p__Cossaviricota;c__Papovaviricetes;o__Sepolyvirales;f__Polyomaviridae;g__Betapolyomavirus;s__Betapolyomavirus zacalifornianus	1.10727e-06	0	0	1.38555e-06	9.44209e-07	0	0	0	p__Cossaviricota;c__Papovaviricetes;o__Sepolyvirales;f__Polyomaviridae;g__Betapolyomavirus;s__Betapolyomavirus zacalifornianus
p__Cossaviricota;c__Papovaviricetes;o__Sepolyvirales;f__Polyomaviridae;g__Betapolyomavirus;s__Rousettus aegyptiacus polyomavirus 1	8.6121e-07	0	0	0	0	0	0	0	p__Cossaviricota;c__Papovaviricetes;o__Sepolyvirales;f__Polyomaviridae;g__Betapolyomavirus;s__Rousettus aegyptiacus polyomavirus 1
p__Cossaviricota;c__Papovaviricetes;o__Sepolyvirales;f__Polyomaviridae;g__Deltapolyomavirus;s__Deltapolyomavirus ailuropodae	1.35333e-06	0	0	0	1.88842e-06	0	0	0	p__Cossaviricota;c__Papovaviricetes;o__Sepolyvirales;f__Polyomaviridae;g__Deltapolyomavirus;s__Deltapolyomavirus ailuropodae
p__Cossaviricota;c__Papovaviricetes;o__Sepolyvirales;f__Polyomaviridae;g__Deltapolyomavirus;s__Deltapolyomavirus canis	1.10727e-06	0	0	0	0	0	0	0	p__Cossaviricota;c__Papovaviricetes;o__Sepolyvirales;f__Polyomaviridae;g__Deltapolyomavirus;s__Deltapolyomavirus canis
p__Cossaviricota;c__Papovaviricetes;o__Sepolyvirales;f__Polyomaviridae;g__Deltapolyomavirus;s__Deltapolyomavirus decihominis	2.95272e-06	0	0	0	5.19315e-06	0	8.04932e-07	0	p__Cossaviricota;c__Papovaviricetes;o__Sepolyvirales;f__Polyomaviridae;g__Deltapolyomavirus;s__Deltapolyomavirus decihominis
p__Cossaviricota;c__Papovaviricetes;o__Sepolyvirales;f__Polyomaviridae;g__Deltapolyomavirus;s__Deltapolyomavirus secuprocyonis	7.3818e-07	0	0	0	3.30473e-06	0	0	0	p__Cossaviricota;c__Papovaviricetes;o__Sepolyvirales;f__Polyomaviridae;g__Deltapolyomavirus;s__Deltapolyomavirus secuprocyonis
p__Cossaviricota;c__Papovaviricetes;o__Sepolyvirales;f__Polyomaviridae;g__Deltapolyomavirus;s__Deltapolyomavirus sextihominis	0	0	0	0	0	0	8.04932e-07	0	p__Cossaviricota;c__Papovaviricetes;o__Sepolyvirales;f__Polyomaviridae;g__Deltapolyomavirus;s__Deltapolyomavirus sextihominis
p__Cossaviricota;c__Papovaviricetes;o__Sepolyvirales;f__Polyomaviridae;g__Deltapolyomavirus;s__Deltapolyomavirus undecihominis	1.2303e-07	0	0	0	0	0	0	0	p__Cossaviricota;c__Papovaviricetes;o__Sepolyvirales;f__Polyomaviridae;g__Deltapolyomavirus;s__Deltapolyomavirus undecihominis
p__Cossaviricota;c__Papovaviricetes;o__Sepolyvirales;f__Polyomaviridae;g__Epsilonpolyomavirus;s__Epsilonpolyomavirus bovis	3.11266e-05	0	0	0	0	0	0	0	p__Cossaviricota;c__Papovaviricetes;o__Sepolyvirales;f__Polyomaviridae;g__Epsilonpolyomavirus;s__Epsilonpolyomavirus bovis
p__Cossaviricota;c__Papovaviricetes;o__Sepolyvirales;f__Polyomaviridae;g__Epsilonpolyomavirus;s__Epsilonpolyomavirus caprae	3.07575e-06	0	0	0	0	0	0	0	p__Cossaviricota;c__Papovaviricetes;o__Sepolyvirales;f__Polyomaviridae;g__Epsilonpolyomavirus;s__Epsilonpolyomavirus caprae
p__Cossaviricota;c__Papovaviricetes;o__Sepolyvirales;f__Polyomaviridae;g__Epsilonpolyomavirus;s__Epsilonpolyomavirus poporcus	7.3818e-07	0	0	0	0	0	0	0	p__Cossaviricota;c__Papovaviricetes;o__Sepolyvirales;f__Polyomaviridae;g__Epsilonpolyomavirus;s__Epsilonpolyomavirus poporcus
p__Cossaviricota;c__Papovaviricetes;o__Sepolyvirales;f__Polyomaviridae;g__Gammapolyomavirus;s__Gammapolyomavirus anseris	1.10727e-06	0	0	0	0	0	0	0	p__Cossaviricota;c__Papovaviricetes;o__Sepolyvirales;f__Polyomaviridae;g__Gammapolyomavirus;s__Gammapolyomavirus anseris
p__Cossaviricota;c__Papovaviricetes;o__Sepolyvirales;f__Polyomaviridae;g__Gen_of_Rhynchobatus djiddensis polyomavirus 1;s__Rhynchobatus djiddensis polyomavirus 1	0	0	0	1.38555e-06	4.24894e-06	0	0	0	p__Cossaviricota;c__Papovaviricetes;o__Sepolyvirales;f__Polyomaviridae;g__Gen_of_Rhynchobatus djiddensis polyomavirus 1;s__Rhynchobatus djiddensis polyomavirus 1
p__Cossaviricota;c__Papovaviricetes;o__Sepolyvirales;f__Polyomaviridae;g__Gen_unclassified Polyomaviridae;s__African green monkey polyomavirus	0	0	0	0	4.72105e-07	0	0	0	p__Cossaviricota;c__Papovaviricetes;o__Sepolyvirales;f__Polyomaviridae;g__Gen_unclassified Polyomaviridae;s__African green monkey polyomavirus
p__Cossaviricota;c__Papovaviricetes;o__Sepolyvirales;f__Polyomaviridae;g__Gen_unclassified Polyomaviridae;s__Akodon montensis polyomavirus	6.1515e-07	0	0	0	2.36052e-06	0	0	0	p__Cossaviricota;c__Papovaviricetes;o__Sepolyvirales;f__Polyomaviridae;g__Gen_unclassified Polyomaviridae;s__Akodon montensis polyomavirus
p__Cossaviricota;c__Papovaviricetes;o__Sepolyvirales;f__Polyomaviridae;g__Gen_unclassified Polyomaviridae;s__Bat polyomavirus	4.9212e-07	0	0	0	0	0	0	0	p__Cossaviricota;c__Papovaviricetes;o__Sepolyvirales;f__Polyomaviridae;g__Gen_unclassified Polyomaviridae;s__Bat polyomavirus
p__Cossaviricota;c__Papovaviricetes;o__Sepolyvirales;f__Polyomaviridae;g__Gen_unclassified Polyomaviridae;s__Bat polyomavirus 6d	0	0	0	0	3.77684e-06	0	0	0	p__Cossaviricota;c__Papovaviricetes;o__Sepolyvirales;f__Polyomaviridae;g__Gen_unclassified Polyomaviridae;s__Bat polyomavirus 6d
p__Cossaviricota;c__Papovaviricetes;o__Sepolyvirales;f__Polyomaviridae;g__Gen_unclassified Polyomaviridae;s__Bovine polyomavirus 2	0	0	0	0	1.51073e-05	0	0	0	p__Cossaviricota;c__Papovaviricetes;o__Sepolyvirales;f__Polyomaviridae;g__Gen_unclassified Polyomaviridae;s__Bovine polyomavirus 2
p__Cossaviricota;c__Papovaviricetes;o__Sepolyvirales;f__Polyomaviridae;g__Gen_unclassified Polyomaviridae;s__Bovine polyomavirus 3	0	0	0	0	7.55367e-06	0	0	0	p__Cossaviricota;c__Papovaviricetes;o__Sepolyvirales;f__Polyomaviridae;g__Gen_unclassified Polyomaviridae;s__Bovine polyomavirus 3
p__Cossaviricota;c__Papovaviricetes;o__Sepolyvirales;f__Polyomaviridae;g__Gen_unclassified Polyomaviridae;s__Chaerephon polyomavirus 1	4.9212e-07	0	0	0	0	0	0	0	p__Cossaviricota;c__Papovaviricetes;o__Sepolyvirales;f__Polyomaviridae;g__Gen_unclassified Polyomaviridae;s__Chaerephon polyomavirus 1
p__Cossaviricota;c__Papovaviricetes;o__Sepolyvirales;f__Polyomaviridae;g__Gen_unclassified Polyomaviridae;s__Pan troglodytes troglodytes polyomavirus 1	2.4606e-07	0	0	1.15462e-06	5.66525e-06	0	0	0	p__Cossaviricota;c__Papovaviricetes;o__Sepolyvirales;f__Polyomaviridae;g__Gen_unclassified Polyomaviridae;s__Pan troglodytes troglodytes polyomavirus 1
p__Cossaviricota;c__Papovaviricetes;o__Sepolyvirales;f__Polyomaviridae;g__Gen_unclassified Polyomaviridae;s__Rhinolophus blasii polyomavirus 2	1.84545e-06	0	0	9.92976e-06	9.9142e-06	0	0	0	p__Cossaviricota;c__Papovaviricetes;o__Sepolyvirales;f__Polyomaviridae;g__Gen_unclassified Polyomaviridae;s__Rhinolophus blasii polyomavirus 2
p__Cossaviricota;c__Papovaviricetes;o__Sepolyvirales;f__Polyomaviridae;g__Gen_unclassified Polyomaviridae;s__Rhinolophus hildebrandtii polyomavirus 1	8.6121e-07	0	0	0	0	0	0	0	p__Cossaviricota;c__Papovaviricetes;o__Sepolyvirales;f__Polyomaviridae;g__Gen_unclassified Polyomaviridae;s__Rhinolophus hildebrandtii polyomavirus 1
p__Cossaviricota;c__Papovaviricetes;o__Sepolyvirales;f__Polyomaviridae;g__Gen_unclassified Polyomaviridae;s__Simian virus 12	0	0	0	3.00202e-06	4.72105e-07	0	0	0	p__Cossaviricota;c__Papovaviricetes;o__Sepolyvirales;f__Polyomaviridae;g__Gen_unclassified Polyomaviridae;s__Simian virus 12
p__Cossaviricota;c__Papovaviricetes;o__Sepolyvirales;f__Polyomaviridae;g__Gen_unclassified Polyomaviridae;s__Tadarida brasiliensis polyomavirus 2	1.59939e-06	0	0	0	1.41631e-06	0	0	6.56026e-06	p__Cossaviricota;c__Papovaviricetes;o__Sepolyvirales;f__Polyomaviridae;g__Gen_unclassified Polyomaviridae;s__Tadarida brasiliensis polyomavirus 2
p__Cossaviricota;c__Papovaviricetes;o__Sepolyvirales;f__Polyomaviridae;g__Gen_unclassified Polyomaviridae;s__Tree shrew polyomavirus 1	0	0	0	3.23295e-06	5.19315e-06	0	0	0	p__Cossaviricota;c__Papovaviricetes;o__Sepolyvirales;f__Polyomaviridae;g__Gen_unclassified Polyomaviridae;s__Tree shrew polyomavirus 1
p__Cossaviricota;c__Papovaviricetes;o__Sepolyvirales;f__Polyomaviridae;g__Thetapolyomavirus;s__Thetapolyomavirus censtriata	1.10727e-06	4.2825e-06	0	1.15462e-06	1.88842e-06	0	1.07324e-06	1.31205e-06	p__Cossaviricota;c__Papovaviricetes;o__Sepolyvirales;f__Polyomaviridae;g__Thetapolyomavirus;s__Thetapolyomavirus censtriata
p__Cossaviricota;c__Papovaviricetes;o__Sepolyvirales;f__Polyomaviridae;g__Thetapolyomavirus;s__Thetapolyomavirus trebernacchii	0	0	0	3.23295e-06	0	0	0	0	p__Cossaviricota;c__Papovaviricetes;o__Sepolyvirales;f__Polyomaviridae;g__Thetapolyomavirus;s__Thetapolyomavirus trebernacchii
p__Cossaviricota;c__Papovaviricetes;o__Sepolyvirales;f__Polyomaviridae;g__Thetapolyomavirus;s__Thetapolyomavirus trepennellii	9.8424e-07	0	0	3.6948e-06	5.66525e-06	0	0	1.00591e-05	p__Cossaviricota;c__Papovaviricetes;o__Sepolyvirales;f__Polyomaviridae;g__Thetapolyomavirus;s__Thetapolyomavirus trepennellii
p__Cossaviricota;c__Papovaviricetes;o__Sepolyvirales;f__Polyomaviridae;g__Zetapolyomavirus;s__Zetapolyomavirus delphini	2.21454e-06	0	0	0	3.30473e-06	0	0	0	p__Cossaviricota;c__Papovaviricetes;o__Sepolyvirales;f__Polyomaviridae;g__Zetapolyomavirus;s__Zetapolyomavirus delphini
p__Cossaviricota;c__Papovaviricetes;o__Zurhausenvirales;f__Papillomaviridae;g__Alphapapillomavirus;s__Alphapapillomavirus 1	3.19878e-06	0	0	0	1.03863e-05	0	0	0	p__Cossaviricota;c__Papovaviricetes;o__Zurhausenvirales;f__Papillomaviridae;g__Alphapapillomavirus;s__Alphapapillomavirus 1
p__Cossaviricota;c__Papovaviricetes;o__Zurhausenvirales;f__Papillomaviridae;g__Alphapapillomavirus;s__Alphapapillomavirus 10	4.42908e-06	0	0	0	2.03005e-05	0	0	0	p__Cossaviricota;c__Papovaviricetes;o__Zurhausenvirales;f__Papillomaviridae;g__Alphapapillomavirus;s__Alphapapillomavirus 10
p__Cossaviricota;c__Papovaviricetes;o__Zurhausenvirales;f__Papillomaviridae;g__Alphapapillomavirus;s__Alphapapillomavirus 11	1.96848e-06	0	0	2.54017e-06	8.02578e-06	0	0	0	p__Cossaviricota;c__Papovaviricetes;o__Zurhausenvirales;f__Papillomaviridae;g__Alphapapillomavirus;s__Alphapapillomavirus 11
p__Cossaviricota;c__Papovaviricetes;o__Zurhausenvirales;f__Papillomaviridae;g__Alphapapillomavirus;s__Alphapapillomavirus 12	1.31642e-05	0	0	3.20985e-05	4.34336e-05	0	0	0	p__Cossaviricota;c__Papovaviricetes;o__Zurhausenvirales;f__Papillomaviridae;g__Alphapapillomavirus;s__Alphapapillomavirus 12
p__Cossaviricota;c__Papovaviricetes;o__Zurhausenvirales;f__Papillomaviridae;g__Alphapapillomavirus;s__Alphapapillomavirus 13	1.35333e-06	0	0	0	6.60946e-06	0	0	0	p__Cossaviricota;c__Papovaviricetes;o__Zurhausenvirales;f__Papillomaviridae;g__Alphapapillomavirus;s__Alphapapillomavirus 13
p__Cossaviricota;c__Papovaviricetes;o__Zurhausenvirales;f__Papillomaviridae;g__Alphapapillomavirus;s__Alphapapillomavirus 14	6.52059e-06	0	0	1.57029e-05	1.60516e-05	0	0	1.44326e-05	p__Cossaviricota;c__Papovaviricetes;o__Zurhausenvirales;f__Papillomaviridae;g__Alphapapillomavirus;s__Alphapapillomavirus 14
p__Cossaviricota;c__Papovaviricetes;o__Zurhausenvirales;f__Papillomaviridae;g__Alphapapillomavirus;s__Alphapapillomavirus 2	1.03345e-05	0	0	2.51708e-05	3.91847e-05	0	0	0	p__Cossaviricota;c__Papovaviricetes;o__Zurhausenvirales;f__Papillomaviridae;g__Alphapapillomavirus;s__Alphapapillomavirus 2
p__Cossaviricota;c__Papovaviricetes;o__Zurhausenvirales;f__Papillomaviridae;g__Alphapapillomavirus;s__Alphapapillomavirus 3	5.95465e-05	0	0	5.05725e-05	6.42062e-05	0	0	5.20448e-05	p__Cossaviricota;c__Papovaviricetes;o__Zurhausenvirales;f__Papillomaviridae;g__Alphapapillomavirus;s__Alphapapillomavirus 3
p__Cossaviricota;c__Papovaviricetes;o__Zurhausenvirales;f__Papillomaviridae;g__Alphapapillomavirus;s__Alphapapillomavirus 4	3.19878e-06	0	0	1.01607e-05	0	0	0	0	p__Cossaviricota;c__Papovaviricetes;o__Zurhausenvirales;f__Papillomaviridae;g__Alphapapillomavirus;s__Alphapapillomavirus 4
p__Cossaviricota;c__Papovaviricetes;o__Zurhausenvirales;f__Papillomaviridae;g__Alphapapillomavirus;s__Alphapapillomavirus 5	1.25491e-05	0	0	1.70884e-05	3.44636e-05	0	0	0	p__Cossaviricota;c__Papovaviricetes;o__Zurhausenvirales;f__Papillomaviridae;g__Alphapapillomavirus;s__Alphapapillomavirus 5
p__Cossaviricota;c__Papovaviricetes;o__Zurhausenvirales;f__Papillomaviridae;g__Alphapapillomavirus;s__Alphapapillomavirus 6	4.25684e-05	0	0	3.51006e-05	3.6352e-05	0	0	0	p__Cossaviricota;c__Papovaviricetes;o__Zurhausenvirales;f__Papillomaviridae;g__Alphapapillomavirus;s__Alphapapillomavirus 6
p__Cossaviricota;c__Papovaviricetes;o__Zurhausenvirales;f__Papillomaviridae;g__Alphapapillomavirus;s__Alphapapillomavirus 7	4.18302e-05	0	0	0	5.99573e-05	0	0	0	p__Cossaviricota;c__Papovaviricetes;o__Zurhausenvirales;f__Papillomaviridae;g__Alphapapillomavirus;s__Alphapapillomavirus 7
p__Cossaviricota;c__Papovaviricetes;o__Zurhausenvirales;f__Papillomaviridae;g__Alphapapillomavirus;s__Alphapapillomavirus 8	4.30605e-06	0	0	0	1.41631e-05	0	0	0	p__Cossaviricota;c__Papovaviricetes;o__Zurhausenvirales;f__Papillomaviridae;g__Alphapapillomavirus;s__Alphapapillomavirus 8
p__Cossaviricota;c__Papovaviricetes;o__Zurhausenvirales;f__Papillomaviridae;g__Alphapapillomavirus;s__Alphapapillomavirus 9	1.26721e-05	0	0	2.17069e-05	6.42062e-05	0	6.97608e-06	0	p__Cossaviricota;c__Papovaviricetes;o__Zurhausenvirales;f__Papillomaviridae;g__Alphapapillomavirus;s__Alphapapillomavirus 9
p__Cossaviricota;c__Papovaviricetes;o__Zurhausenvirales;f__Papillomaviridae;g__Alphapapillomavirus;s__Macaca mulatta papillomavirus 6	1.39024e-05	0	0	0	1.60516e-05	0	0	0	p__Cossaviricota;c__Papovaviricetes;o__Zurhausenvirales;f__Papillomaviridae;g__Alphapapillomavirus;s__Macaca mulatta papillomavirus 6
p__Cossaviricota;c__Papovaviricetes;o__Zurhausenvirales;f__Papillomaviridae;g__Betapapillomavirus;s__Betapapillomavirus 1	9.51022e-05	6.13825e-05	0.000121278	0.000107842	0.000104807	0	0.000121276	9.66546e-05	p__Cossaviricota;c__Papovaviricetes;o__Zurhausenvirales;f__Papillomaviridae;g__Betapapillomavirus;s__Betapapillomavirus 1
p__Cossaviricota;c__Papovaviricetes;o__Zurhausenvirales;f__Papillomaviridae;g__Betapapillomavirus;s__Betapapillomavirus 2	2.91581e-05	0	0	7.22794e-05	8.54509e-05	0.00012346	3.13924e-05	6.47279e-05	p__Cossaviricota;c__Papovaviricetes;o__Zurhausenvirales;f__Papillomaviridae;g__Betapapillomavirus;s__Betapapillomavirus 2
p__Cossaviricota;c__Papovaviricetes;o__Zurhausenvirales;f__Papillomaviridae;g__Betapapillomavirus;s__Betapapillomavirus 3	1.218e-05	0	2.93752e-06	4.84942e-06	1.93563e-05	0	6.17115e-06	7.43497e-06	p__Cossaviricota;c__Papovaviricetes;o__Zurhausenvirales;f__Papillomaviridae;g__Betapapillomavirus;s__Betapapillomavirus 3
p__Cossaviricota;c__Papovaviricetes;o__Zurhausenvirales;f__Papillomaviridae;g__Betapapillomavirus;s__Betapapillomavirus 4	1.11957e-05	0	0	1.57029e-05	2.03005e-05	0	8.31763e-06	0	p__Cossaviricota;c__Papovaviricetes;o__Zurhausenvirales;f__Papillomaviridae;g__Betapapillomavirus;s__Betapapillomavirus 4
p__Cossaviricota;c__Papovaviricetes;o__Zurhausenvirales;f__Papillomaviridae;g__Betapapillomavirus;s__Betapapillomavirus 5	3.07575e-06	0	0	0	1.55794e-05	0	0	0	p__Cossaviricota;c__Papovaviricetes;o__Zurhausenvirales;f__Papillomaviridae;g__Betapapillomavirus;s__Betapapillomavirus 5
p__Cossaviricota;c__Papovaviricetes;o__Zurhausenvirales;f__Papillomaviridae;g__Betapapillomavirus;s__Betapapillomavirus 6	8.6121e-07	0	0	4.15665e-06	1.88842e-06	0	0	0	p__Cossaviricota;c__Papovaviricetes;o__Zurhausenvirales;f__Papillomaviridae;g__Betapapillomavirus;s__Betapapillomavirus 6
p__Cossaviricota;c__Papovaviricetes;o__Zurhausenvirales;f__Papillomaviridae;g__Chipapillomavirus;s__Chipapillomavirus 1	2.38678e-05	0	0	3.20985e-05	0	0	0	0	p__Cossaviricota;c__Papovaviricetes;o__Zurhausenvirales;f__Papillomaviridae;g__Chipapillomavirus;s__Chipapillomavirus 1
p__Cossaviricota;c__Papovaviricetes;o__Zurhausenvirales;f__Papillomaviridae;g__Chipapillomavirus;s__Chipapillomavirus 3	0	0	0	3.6717e-05	0	0	0	4.59219e-05	p__Cossaviricota;c__Papovaviricetes;o__Zurhausenvirales;f__Papillomaviridae;g__Chipapillomavirus;s__Chipapillomavirus 3
p__Cossaviricota;c__Papovaviricetes;o__Zurhausenvirales;f__Papillomaviridae;g__Deltapapillomavirus;s__Deltapapillomavirus 1	3.58017e-05	0	0	0	0	0	0	0	p__Cossaviricota;c__Papovaviricetes;o__Zurhausenvirales;f__Papillomaviridae;g__Deltapapillomavirus;s__Deltapapillomavirus 1
p__Cossaviricota;c__Papovaviricetes;o__Zurhausenvirales;f__Papillomaviridae;g__Deltapapillomavirus;s__Deltapapillomavirus 2	1.35333e-06	0	0	0	5.66525e-06	0	0	0	p__Cossaviricota;c__Papovaviricetes;o__Zurhausenvirales;f__Papillomaviridae;g__Deltapapillomavirus;s__Deltapapillomavirus 2
p__Cossaviricota;c__Papovaviricetes;o__Zurhausenvirales;f__Papillomaviridae;g__Deltapapillomavirus;s__Deltapapillomavirus 5	2.09151e-06	0	0	0	0	0	0	0	p__Cossaviricota;c__Papovaviricetes;o__Zurhausenvirales;f__Papillomaviridae;g__Deltapapillomavirus;s__Deltapapillomavirus 5
p__Cossaviricota;c__Papovaviricetes;o__Zurhausenvirales;f__Papillomaviridae;g__Deltapapillomavirus;s__Deltapapillomavirus 6	7.50483e-06	0	0	0	0	0	0	0	p__Cossaviricota;c__Papovaviricetes;o__Zurhausenvirales;f__Papillomaviridae;g__Deltapapillomavirus;s__Deltapapillomavirus 6
p__Cossaviricota;c__Papovaviricetes;o__Zurhausenvirales;f__Papillomaviridae;g__Dyodeltapapillomavirus;s__Dyodeltapapillomavirus 1	7.3818e-07	0	0	2.07832e-06	0	0	0	0	p__Cossaviricota;c__Papovaviricetes;o__Zurhausenvirales;f__Papillomaviridae;g__Dyodeltapapillomavirus;s__Dyodeltapapillomavirus 1
p__Cossaviricota;c__Papovaviricetes;o__Zurhausenvirales;f__Papillomaviridae;g__Dyoetapapillomavirus;s__Dyoetapapillomavirus 1	7.3818e-07	0	0	1.61647e-06	3.30473e-06	0	0	5.68556e-06	p__Cossaviricota;c__Papovaviricetes;o__Zurhausenvirales;f__Papillomaviridae;g__Dyoetapapillomavirus;s__Dyoetapapillomavirus 1
p__Cossaviricota;c__Papovaviricetes;o__Zurhausenvirales;f__Papillomaviridae;g__Dyoiotapapillomavirus;s__Dyoiotapapillomavirus 1	4.30605e-06	0	0	0	0	0	0	0	p__Cossaviricota;c__Papovaviricetes;o__Zurhausenvirales;f__Papillomaviridae;g__Dyoiotapapillomavirus;s__Dyoiotapapillomavirus 1
p__Cossaviricota;c__Papovaviricetes;o__Zurhausenvirales;f__Papillomaviridae;g__Dyoiotapapillomavirus;s__Dyoiotapapillomavirus 2	1.59939e-06	0	0	1.03916e-05	0	0	0	0	p__Cossaviricota;c__Papovaviricetes;o__Zurhausenvirales;f__Papillomaviridae;g__Dyoiotapapillomavirus;s__Dyoiotapapillomavirus 2
p__Cossaviricota;c__Papovaviricetes;o__Zurhausenvirales;f__Papillomaviridae;g__Dyokappapapillomavirus;s__Dyokappapapillomavirus 3	9.8424e-07	0	0	7.62052e-06	0	0	0	0	p__Cossaviricota;c__Papovaviricetes;o__Zurhausenvirales;f__Papillomaviridae;g__Dyokappapapillomavirus;s__Dyokappapapillomavirus 3
p__Cossaviricota;c__Papovaviricetes;o__Zurhausenvirales;f__Papillomaviridae;g__Dyonupapillomavirus;s__Dyonupapillomavirus 1	1.36563e-05	0	0	1.82431e-05	2.12447e-05	0	1.04641e-05	1.48699e-05	p__Cossaviricota;c__Papovaviricetes;o__Zurhausenvirales;f__Papillomaviridae;g__Dyonupapillomavirus;s__Dyonupapillomavirus 1
p__Cossaviricota;c__Papovaviricetes;o__Zurhausenvirales;f__Papillomaviridae;g__Dyoomikronpapillomavirus;s__Dyoomikronpapillomavirus 1	2.95272e-06	1.9985e-05	0	1.15462e-05	1.08584e-05	0	4.82959e-06	1.70567e-05	p__Cossaviricota;c__Papovaviricetes;o__Zurhausenvirales;f__Papillomaviridae;g__Dyoomikronpapillomavirus;s__Dyoomikronpapillomavirus 1
p__Cossaviricota;c__Papovaviricetes;o__Zurhausenvirales;f__Papillomaviridae;g__Dyopipapillomavirus;s__Dyopipapillomavirus 1	2.4606e-07	0	0	0	0	0	0	0	p__Cossaviricota;c__Papovaviricetes;o__Zurhausenvirales;f__Papillomaviridae;g__Dyopipapillomavirus;s__Dyopipapillomavirus 1
p__Cossaviricota;c__Papovaviricetes;o__Zurhausenvirales;f__Papillomaviridae;g__Dyopsipapillomavirus;s__Dyopsipapillomavirus 1	7.01271e-06	0	0	0	0	0	0	0	p__Cossaviricota;c__Papovaviricetes;o__Zurhausenvirales;f__Papillomaviridae;g__Dyopsipapillomavirus;s__Dyopsipapillomavirus 1
p__Cossaviricota;c__Papovaviricetes;o__Zurhausenvirales;f__Papillomaviridae;g__Dyotaupapillomavirus;s__Dyotaupapillomavirus 1	0	0	0	0	8.49788e-06	0	0	0	p__Cossaviricota;c__Papovaviricetes;o__Zurhausenvirales;f__Papillomaviridae;g__Dyotaupapillomavirus;s__Dyotaupapillomavirus 1
p__Cossaviricota;c__Papovaviricetes;o__Zurhausenvirales;f__Papillomaviridae;g__Dyothetapapillomavirus;s__Dyothetapapillomavirus 1	1.59939e-06	0	0	3.23295e-06	5.66525e-06	0	0	0	p__Cossaviricota;c__Papovaviricetes;o__Zurhausenvirales;f__Papillomaviridae;g__Dyothetapapillomavirus;s__Dyothetapapillomavirus 1
p__Cossaviricota;c__Papovaviricetes;o__Zurhausenvirales;f__Papillomaviridae;g__Dyoxipapillomavirus;s__Dyoxipapillomavirus 2	1.35333e-06	0	0	0	0	0	0	0	p__Cossaviricota;c__Papovaviricetes;o__Zurhausenvirales;f__Papillomaviridae;g__Dyoxipapillomavirus;s__Dyoxipapillomavirus 2
p__Cossaviricota;c__Papovaviricetes;o__Zurhausenvirales;f__Papillomaviridae;g__Dyozetapapillomavirus;s__Dyozetapapillomavirus 1	0	0	0	4.38757e-06	0	0	0	0	p__Cossaviricota;c__Papovaviricetes;o__Zurhausenvirales;f__Papillomaviridae;g__Dyozetapapillomavirus;s__Dyozetapapillomavirus 1
p__Cossaviricota;c__Papovaviricetes;o__Zurhausenvirales;f__Papillomaviridae;g__Epsilonpapillomavirus;s__Epsilonpapillomavirus 1	4.21993e-05	0	0	0	3.35194e-05	0	0	0	p__Cossaviricota;c__Papovaviricetes;o__Zurhausenvirales;f__Papillomaviridae;g__Epsilonpapillomavirus;s__Epsilonpapillomavirus 1
p__Cossaviricota;c__Papovaviricetes;o__Zurhausenvirales;f__Papillomaviridae;g__Epsilonpapillomavirus;s__Epsilonpapillomavirus 2	0	0	0	0	7.55367e-06	0	0	0	p__Cossaviricota;c__Papovaviricetes;o__Zurhausenvirales;f__Papillomaviridae;g__Epsilonpapillomavirus;s__Epsilonpapillomavirus 2
p__Cossaviricota;c__Papovaviricetes;o__Zurhausenvirales;f__Papillomaviridae;g__Etapapillomavirus;s__Serinus canaria papillomavirus 1	2.43599e-05	0	0	0	0	0	0	0	p__Cossaviricota;c__Papovaviricetes;o__Zurhausenvirales;f__Papillomaviridae;g__Etapapillomavirus;s__Serinus canaria papillomavirus 1
p__Cossaviricota;c__Papovaviricetes;o__Zurhausenvirales;f__Papillomaviridae;g__Gammapapillomavirus;s__Gammapapillomavirus 1	5.78241e-06	0	0	8.77514e-06	2.83263e-06	0	3.75635e-06	1.57446e-05	p__Cossaviricota;c__Papovaviricetes;o__Zurhausenvirales;f__Papillomaviridae;g__Gammapapillomavirus;s__Gammapapillomavirus 1
p__Cossaviricota;c__Papovaviricetes;o__Zurhausenvirales;f__Papillomaviridae;g__Gammapapillomavirus;s__Gammapapillomavirus 10	6.88968e-06	0	0	0	1.51073e-05	0	0	0	p__Cossaviricota;c__Papovaviricetes;o__Zurhausenvirales;f__Papillomaviridae;g__Gammapapillomavirus;s__Gammapapillomavirus 10
p__Cossaviricota;c__Papovaviricetes;o__Zurhausenvirales;f__Papillomaviridae;g__Gammapapillomavirus;s__Gammapapillomavirus 11	1.42715e-05	0	0	2.17069e-05	3.54078e-05	0	1.44888e-05	0	p__Cossaviricota;c__Papovaviricetes;o__Zurhausenvirales;f__Papillomaviridae;g__Gammapapillomavirus;s__Gammapapillomavirus 11
p__Cossaviricota;c__Papovaviricetes;o__Zurhausenvirales;f__Papillomaviridae;g__Gammapapillomavirus;s__Gammapapillomavirus 12	2.66975e-05	0	0	3.83335e-05	5.80689e-05	0	3.83684e-05	0	p__Cossaviricota;c__Papovaviricetes;o__Zurhausenvirales;f__Papillomaviridae;g__Gammapapillomavirus;s__Gammapapillomavirus 12
p__Cossaviricota;c__Papovaviricetes;o__Zurhausenvirales;f__Papillomaviridae;g__Gammapapillomavirus;s__Gammapapillomavirus 13	1.96848e-06	0	0	4.84942e-06	8.02578e-06	0	0	0	p__Cossaviricota;c__Papovaviricetes;o__Zurhausenvirales;f__Papillomaviridae;g__Gammapapillomavirus;s__Gammapapillomavirus 13
p__Cossaviricota;c__Papovaviricetes;o__Zurhausenvirales;f__Papillomaviridae;g__Gammapapillomavirus;s__Gammapapillomavirus 14	1.96848e-06	0	0	0	8.49788e-06	0	0	0	p__Cossaviricota;c__Papovaviricetes;o__Zurhausenvirales;f__Papillomaviridae;g__Gammapapillomavirus;s__Gammapapillomavirus 14
p__Cossaviricota;c__Papovaviricetes;o__Zurhausenvirales;f__Papillomaviridae;g__Gammapapillomavirus;s__Gammapapillomavirus 15	5.05653e-05	0	0	4.17974e-05	4.24894e-05	0	6.33213e-05	3.28013e-05	p__Cossaviricota;c__Papovaviricetes;o__Zurhausenvirales;f__Papillomaviridae;g__Gammapapillomavirus;s__Gammapapillomavirus 15
p__Cossaviricota;c__Papovaviricetes;o__Zurhausenvirales;f__Papillomaviridae;g__Gammapapillomavirus;s__Gammapapillomavirus 16	2.09151e-06	0	0	4.84942e-06	4.72105e-06	0	4.56128e-06	0	p__Cossaviricota;c__Papovaviricetes;o__Zurhausenvirales;f__Papillomaviridae;g__Gammapapillomavirus;s__Gammapapillomavirus 16
p__Cossaviricota;c__Papovaviricetes;o__Zurhausenvirales;f__Papillomaviridae;g__Gammapapillomavirus;s__Gammapapillomavirus 18	6.1515e-06	0	0	6.69682e-06	2.45494e-05	0	3.48804e-06	0	p__Cossaviricota;c__Papovaviricetes;o__Zurhausenvirales;f__Papillomaviridae;g__Gammapapillomavirus;s__Gammapapillomavirus 18
p__Cossaviricota;c__Papovaviricetes;o__Zurhausenvirales;f__Papillomaviridae;g__Gammapapillomavirus;s__Gammapapillomavirus 19	4.79817e-06	0	0	0	1.32189e-05	0	4.29297e-06	0	p__Cossaviricota;c__Papovaviricetes;o__Zurhausenvirales;f__Papillomaviridae;g__Gammapapillomavirus;s__Gammapapillomavirus 19
p__Cossaviricota;c__Papovaviricetes;o__Zurhausenvirales;f__Papillomaviridae;g__Gammapapillomavirus;s__Gammapapillomavirus 2	1.59939e-06	0	0	0	4.24894e-06	0	2.14649e-06	0	p__Cossaviricota;c__Papovaviricetes;o__Zurhausenvirales;f__Papillomaviridae;g__Gammapapillomavirus;s__Gammapapillomavirus 2
p__Cossaviricota;c__Papovaviricetes;o__Zurhausenvirales;f__Papillomaviridae;g__Gammapapillomavirus;s__Gammapapillomavirus 20	9.8424e-07	0	0	0	0	0	0	0	p__Cossaviricota;c__Papovaviricetes;o__Zurhausenvirales;f__Papillomaviridae;g__Gammapapillomavirus;s__Gammapapillomavirus 20
p__Cossaviricota;c__Papovaviricetes;o__Zurhausenvirales;f__Papillomaviridae;g__Gammapapillomavirus;s__Gammapapillomavirus 21	6.1515e-07	0	0	0	3.30473e-06	0	0	0	p__Cossaviricota;c__Papovaviricetes;o__Zurhausenvirales;f__Papillomaviridae;g__Gammapapillomavirus;s__Gammapapillomavirus 21
p__Cossaviricota;c__Papovaviricetes;o__Zurhausenvirales;f__Papillomaviridae;g__Gammapapillomavirus;s__Gammapapillomavirus 22	1.59939e-05	0	0	2.95584e-05	4.15452e-05	0	0	2.4929e-05	p__Cossaviricota;c__Papovaviricetes;o__Zurhausenvirales;f__Papillomaviridae;g__Gammapapillomavirus;s__Gammapapillomavirus 22
p__Cossaviricota;c__Papovaviricetes;o__Zurhausenvirales;f__Papillomaviridae;g__Gammapapillomavirus;s__Gammapapillomavirus 23	3.44484e-06	0	0	1.01607e-05	8.49788e-06	0	0	0	p__Cossaviricota;c__Papovaviricetes;o__Zurhausenvirales;f__Papillomaviridae;g__Gammapapillomavirus;s__Gammapapillomavirus 23
p__Cossaviricota;c__Papovaviricetes;o__Zurhausenvirales;f__Papillomaviridae;g__Gammapapillomavirus;s__Gammapapillomavirus 24	1.04576e-05	0	3.35716e-06	1.5472e-05	3.30473e-05	0	9.9275e-06	0	p__Cossaviricota;c__Papovaviricetes;o__Zurhausenvirales;f__Papillomaviridae;g__Gammapapillomavirus;s__Gammapapillomavirus 24
p__Cossaviricota;c__Papovaviricetes;o__Zurhausenvirales;f__Papillomaviridae;g__Gammapapillomavirus;s__Gammapapillomavirus 25	0	0	0	3.00202e-06	0	0	4.02466e-06	0	p__Cossaviricota;c__Papovaviricetes;o__Zurhausenvirales;f__Papillomaviridae;g__Gammapapillomavirus;s__Gammapapillomavirus 25
p__Cossaviricota;c__Papovaviricetes;o__Zurhausenvirales;f__Papillomaviridae;g__Gammapapillomavirus;s__Gammapapillomavirus 26	0	0	0	0	0	0	1.87818e-06	0	p__Cossaviricota;c__Papovaviricetes;o__Zurhausenvirales;f__Papillomaviridae;g__Gammapapillomavirus;s__Gammapapillomavirus 26
p__Cossaviricota;c__Papovaviricetes;o__Zurhausenvirales;f__Papillomaviridae;g__Gammapapillomavirus;s__Gammapapillomavirus 27	1.96848e-06	0	0	0	2.83263e-06	0	0	0	p__Cossaviricota;c__Papovaviricetes;o__Zurhausenvirales;f__Papillomaviridae;g__Gammapapillomavirus;s__Gammapapillomavirus 27
p__Cossaviricota;c__Papovaviricetes;o__Zurhausenvirales;f__Papillomaviridae;g__Gammapapillomavirus;s__Gammapapillomavirus 3	2.48521e-05	0	0	0	2.21889e-05	0	0	0	p__Cossaviricota;c__Papovaviricetes;o__Zurhausenvirales;f__Papillomaviridae;g__Gammapapillomavirus;s__Gammapapillomavirus 3
p__Cossaviricota;c__Papovaviricetes;o__Zurhausenvirales;f__Papillomaviridae;g__Gammapapillomavirus;s__Gammapapillomavirus 4	2.4606e-07	0	0	0	0	0	0	0	p__Cossaviricota;c__Papovaviricetes;o__Zurhausenvirales;f__Papillomaviridae;g__Gammapapillomavirus;s__Gammapapillomavirus 4
p__Cossaviricota;c__Papovaviricetes;o__Zurhausenvirales;f__Papillomaviridae;g__Gammapapillomavirus;s__Gammapapillomavirus 5	2.09151e-06	0	0	0	0	0	0	0	p__Cossaviricota;c__Papovaviricetes;o__Zurhausenvirales;f__Papillomaviridae;g__Gammapapillomavirus;s__Gammapapillomavirus 5
p__Cossaviricota;c__Papovaviricetes;o__Zurhausenvirales;f__Papillomaviridae;g__Gammapapillomavirus;s__Gammapapillomavirus 6	5.16726e-06	0	0	0	8.96999e-06	0	0	0	p__Cossaviricota;c__Papovaviricetes;o__Zurhausenvirales;f__Papillomaviridae;g__Gammapapillomavirus;s__Gammapapillomavirus 6
p__Cossaviricota;c__Papovaviricetes;o__Zurhausenvirales;f__Papillomaviridae;g__Gammapapillomavirus;s__Gammapapillomavirus 7	3.93696e-05	0	0	3.90263e-05	4.29615e-05	0	4.3198e-05	0	p__Cossaviricota;c__Papovaviricetes;o__Zurhausenvirales;f__Papillomaviridae;g__Gammapapillomavirus;s__Gammapapillomavirus 7
p__Cossaviricota;c__Papovaviricetes;o__Zurhausenvirales;f__Papillomaviridae;g__Gammapapillomavirus;s__Gammapapillomavirus 8	1.45175e-05	0	0	3.6948e-05	3.06868e-05	0	1.6367e-05	0	p__Cossaviricota;c__Papovaviricetes;o__Zurhausenvirales;f__Papillomaviridae;g__Gammapapillomavirus;s__Gammapapillomavirus 8
p__Cossaviricota;c__Papovaviricetes;o__Zurhausenvirales;f__Papillomaviridae;g__Gammapapillomavirus;s__Gammapapillomavirus 9	4.53981e-05	0	0	3.51006e-05	4.15452e-05	0	4.42713e-05	0	p__Cossaviricota;c__Papovaviricetes;o__Zurhausenvirales;f__Papillomaviridae;g__Gammapapillomavirus;s__Gammapapillomavirus 9
p__Cossaviricota;c__Papovaviricetes;o__Zurhausenvirales;f__Papillomaviridae;g__Gammapapillomavirus;s__Gammapapillomavirus sp.	1.10727e-05	0	0	4.34139e-05	4.9571e-05	0	2.30747e-05	0	p__Cossaviricota;c__Papovaviricetes;o__Zurhausenvirales;f__Papillomaviridae;g__Gammapapillomavirus;s__Gammapapillomavirus sp.
p__Cossaviricota;c__Papovaviricetes;o__Zurhausenvirales;f__Papillomaviridae;g__Gammapapillomavirus;s__Human papillomavirus KC5	7.3818e-07	0	0	0	0	0	0	0	p__Cossaviricota;c__Papovaviricetes;o__Zurhausenvirales;f__Papillomaviridae;g__Gammapapillomavirus;s__Human papillomavirus KC5
p__Cossaviricota;c__Papovaviricetes;o__Zurhausenvirales;f__Papillomaviridae;g__Gammapapillomavirus;s__Human papillomavirus type 190	1.72242e-06	0	0	0	9.44209e-07	0	3.48804e-06	0	p__Cossaviricota;c__Papovaviricetes;o__Zurhausenvirales;f__Papillomaviridae;g__Gammapapillomavirus;s__Human papillomavirus type 190
p__Cossaviricota;c__Papovaviricetes;o__Zurhausenvirales;f__Papillomaviridae;g__Gammapapillomavirus;s__Human papillomavirus type 194	3.6909e-07	0	0	0	0	0	0	0	p__Cossaviricota;c__Papovaviricetes;o__Zurhausenvirales;f__Papillomaviridae;g__Gammapapillomavirus;s__Human papillomavirus type 194
p__Cossaviricota;c__Papovaviricetes;o__Zurhausenvirales;f__Papillomaviridae;g__Gammapapillomavirus;s__Macaca mulatta papillomavirus 5	0	0	0	0	1.88842e-06	0	0	0	p__Cossaviricota;c__Papovaviricetes;o__Zurhausenvirales;f__Papillomaviridae;g__Gammapapillomavirus;s__Macaca mulatta papillomavirus 5
p__Cossaviricota;c__Papovaviricetes;o__Zurhausenvirales;f__Papillomaviridae;g__Gammapapillomavirus;s__Macaca mulatta papillomavirus 7	4.30605e-06	0	0	1.38555e-06	0	0	0	0	p__Cossaviricota;c__Papovaviricetes;o__Zurhausenvirales;f__Papillomaviridae;g__Gammapapillomavirus;s__Macaca mulatta papillomavirus 7
p__Cossaviricota;c__Papovaviricetes;o__Zurhausenvirales;f__Papillomaviridae;g__Gen_unclassified Papillomaviridae;s__Bandicoot papillomatosis carcinomatosis virus type 1	0	0	0	2.30925e-06	2.83263e-06	0	0	0	p__Cossaviricota;c__Papovaviricetes;o__Zurhausenvirales;f__Papillomaviridae;g__Gen_unclassified Papillomaviridae;s__Bandicoot papillomatosis carcinomatosis virus type 1
p__Cossaviricota;c__Papovaviricetes;o__Zurhausenvirales;f__Papillomaviridae;g__Gen_unclassified Papillomaviridae;s__Bandicoot papillomatosis carcinomatosis virus type 2	9.8424e-07	0	0	0	3.30473e-06	0	0	0	p__Cossaviricota;c__Papovaviricetes;o__Zurhausenvirales;f__Papillomaviridae;g__Gen_unclassified Papillomaviridae;s__Bandicoot papillomatosis carcinomatosis virus type 2
p__Cossaviricota;c__Papovaviricetes;o__Zurhausenvirales;f__Papillomaviridae;g__Gen_unclassified Papillomaviridae;s__Bovine papillomavirus	1.72242e-06	0	0	3.00202e-06	0	0	0	0	p__Cossaviricota;c__Papovaviricetes;o__Zurhausenvirales;f__Papillomaviridae;g__Gen_unclassified Papillomaviridae;s__Bovine papillomavirus
p__Cossaviricota;c__Papovaviricetes;o__Zurhausenvirales;f__Papillomaviridae;g__Gen_unclassified Papillomaviridae;s__Erethizon dorsatum papillomavirus 2	6.1515e-07	0	0	0	0	0	0	0	p__Cossaviricota;c__Papovaviricetes;o__Zurhausenvirales;f__Papillomaviridae;g__Gen_unclassified Papillomaviridae;s__Erethizon dorsatum papillomavirus 2
p__Cossaviricota;c__Papovaviricetes;o__Zurhausenvirales;f__Papillomaviridae;g__Gen_unclassified Papillomaviridae;s__Human papillomavirus	3.44484e-06	0	0	0	0	0	4.82959e-06	0	p__Cossaviricota;c__Papovaviricetes;o__Zurhausenvirales;f__Papillomaviridae;g__Gen_unclassified Papillomaviridae;s__Human papillomavirus
p__Cossaviricota;c__Papovaviricetes;o__Zurhausenvirales;f__Papillomaviridae;g__Gen_unclassified Papillomaviridae;s__Human papillomavirus sp.	1.2303e-06	0	0	0	2.36052e-06	0	0	0	p__Cossaviricota;c__Papovaviricetes;o__Zurhausenvirales;f__Papillomaviridae;g__Gen_unclassified Papillomaviridae;s__Human papillomavirus sp.
p__Cossaviricota;c__Papovaviricetes;o__Zurhausenvirales;f__Papillomaviridae;g__Gen_unclassified Papillomaviridae;s__Leptonychotes weddellii papillomavirus 3	1.59939e-06	0	0	4.38757e-06	7.55367e-06	0	0	5.24821e-06	p__Cossaviricota;c__Papovaviricetes;o__Zurhausenvirales;f__Papillomaviridae;g__Gen_unclassified Papillomaviridae;s__Leptonychotes weddellii papillomavirus 3
p__Cossaviricota;c__Papovaviricetes;o__Zurhausenvirales;f__Papillomaviridae;g__Gen_unclassified Papillomaviridae;s__Leptonychotes weddellii papillomavirus 6	2.4606e-07	5.71e-06	0	4.15665e-06	7.55367e-06	0	8.04932e-07	9.18437e-06	p__Cossaviricota;c__Papovaviricetes;o__Zurhausenvirales;f__Papillomaviridae;g__Gen_unclassified Papillomaviridae;s__Leptonychotes weddellii papillomavirus 6
p__Cossaviricota;c__Papovaviricetes;o__Zurhausenvirales;f__Papillomaviridae;g__Gen_unclassified Papillomaviridae;s__Macaca mulatta papillomavirus 2	0	0	0	0	4.24894e-06	0	0	0	p__Cossaviricota;c__Papovaviricetes;o__Zurhausenvirales;f__Papillomaviridae;g__Gen_unclassified Papillomaviridae;s__Macaca mulatta papillomavirus 2
p__Cossaviricota;c__Papovaviricetes;o__Zurhausenvirales;f__Papillomaviridae;g__Gen_unclassified Papillomaviridae;s__Melanogrammus aeglefinus-associated papillomavirus 1	6.1515e-07	0	0	0	0	0	0	0	p__Cossaviricota;c__Papovaviricetes;o__Zurhausenvirales;f__Papillomaviridae;g__Gen_unclassified Papillomaviridae;s__Melanogrammus aeglefinus-associated papillomavirus 1
p__Cossaviricota;c__Papovaviricetes;o__Zurhausenvirales;f__Papillomaviridae;g__Gen_unclassified Papillomaviridae;s__Molossus molossus papillomavirus 1	3.93696e-06	0	0	0	0	0	0	0	p__Cossaviricota;c__Papovaviricetes;o__Zurhausenvirales;f__Papillomaviridae;g__Gen_unclassified Papillomaviridae;s__Molossus molossus papillomavirus 1
p__Cossaviricota;c__Papovaviricetes;o__Zurhausenvirales;f__Papillomaviridae;g__Gen_unclassified Papillomaviridae;s__Oncorhynchus mykiss-associated papillomavirus 1	8.6121e-07	0	0	0	0	0	0	0	p__Cossaviricota;c__Papovaviricetes;o__Zurhausenvirales;f__Papillomaviridae;g__Gen_unclassified Papillomaviridae;s__Oncorhynchus mykiss-associated papillomavirus 1
p__Cossaviricota;c__Papovaviricetes;o__Zurhausenvirales;f__Papillomaviridae;g__Gen_unclassified Papillomaviridae;s__Sus scrofa papillomavirus 2	2.15303e-05	0	0	1.66266e-05	0	0	0	1.26832e-05	p__Cossaviricota;c__Papovaviricetes;o__Zurhausenvirales;f__Papillomaviridae;g__Gen_unclassified Papillomaviridae;s__Sus scrofa papillomavirus 2
p__Cossaviricota;c__Papovaviricetes;o__Zurhausenvirales;f__Papillomaviridae;g__Lambdapapillomavirus;s__Lambdapapillomavirus 1	0	0	0	1.59338e-05	0	0	0	0	p__Cossaviricota;c__Papovaviricetes;o__Zurhausenvirales;f__Papillomaviridae;g__Lambdapapillomavirus;s__Lambdapapillomavirus 1
p__Cossaviricota;c__Papovaviricetes;o__Zurhausenvirales;f__Papillomaviridae;g__Lambdapapillomavirus;s__Lambdapapillomavirus 2	4.9212e-07	0	0	4.38757e-06	8.96999e-06	0	0	0	p__Cossaviricota;c__Papovaviricetes;o__Zurhausenvirales;f__Papillomaviridae;g__Lambdapapillomavirus;s__Lambdapapillomavirus 2
p__Cossaviricota;c__Papovaviricetes;o__Zurhausenvirales;f__Papillomaviridae;g__Lambdapapillomavirus;s__Lambdapapillomavirus 3	1.2303e-06	0	0	0	0	0	0	0	p__Cossaviricota;c__Papovaviricetes;o__Zurhausenvirales;f__Papillomaviridae;g__Lambdapapillomavirus;s__Lambdapapillomavirus 3
p__Cossaviricota;c__Papovaviricetes;o__Zurhausenvirales;f__Papillomaviridae;g__Lambdapapillomavirus;s__Lambdapapillomavirus 4	1.96848e-06	0	0	0	0	0	0	0	p__Cossaviricota;c__Papovaviricetes;o__Zurhausenvirales;f__Papillomaviridae;g__Lambdapapillomavirus;s__Lambdapapillomavirus 4
p__Cossaviricota;c__Papovaviricetes;o__Zurhausenvirales;f__Papillomaviridae;g__Lambdapapillomavirus;s__Lambdapapillomavirus 5	4.9212e-07	0	0	0	2.36052e-06	0	0	0	p__Cossaviricota;c__Papovaviricetes;o__Zurhausenvirales;f__Papillomaviridae;g__Lambdapapillomavirus;s__Lambdapapillomavirus 5
p__Cossaviricota;c__Papovaviricetes;o__Zurhausenvirales;f__Papillomaviridae;g__Mupapillomavirus;s__Mupapillomavirus 2	0	0	0	0	5.66525e-06	0	0	0	p__Cossaviricota;c__Papovaviricetes;o__Zurhausenvirales;f__Papillomaviridae;g__Mupapillomavirus;s__Mupapillomavirus 2
p__Cossaviricota;c__Papovaviricetes;o__Zurhausenvirales;f__Papillomaviridae;g__Mupapillomavirus;s__Mupapillomavirus 3	0	0	0	0	5.19315e-06	0	0	0	p__Cossaviricota;c__Papovaviricetes;o__Zurhausenvirales;f__Papillomaviridae;g__Mupapillomavirus;s__Mupapillomavirus 3
p__Cossaviricota;c__Papovaviricetes;o__Zurhausenvirales;f__Papillomaviridae;g__Omegapapillomavirus;s__Omegapapillomavirus 1	2.82969e-06	0	0	1.43173e-05	7.08157e-06	0	3.75635e-06	1.13711e-05	p__Cossaviricota;c__Papovaviricetes;o__Zurhausenvirales;f__Papillomaviridae;g__Omegapapillomavirus;s__Omegapapillomavirus 1
p__Cossaviricota;c__Papovaviricetes;o__Zurhausenvirales;f__Papillomaviridae;g__Omikronpapillomavirus;s__Omikronpapillomavirus 1	4.79817e-06	0	0	1.10844e-05	1.60516e-05	0	0	1.04964e-05	p__Cossaviricota;c__Papovaviricetes;o__Zurhausenvirales;f__Papillomaviridae;g__Omikronpapillomavirus;s__Omikronpapillomavirus 1
p__Cossaviricota;c__Papovaviricetes;o__Zurhausenvirales;f__Papillomaviridae;g__Phipapillomavirus;s__Phipapillomavirus 1	3.51866e-05	0	0	0	2.07726e-05	0	0	0	p__Cossaviricota;c__Papovaviricetes;o__Zurhausenvirales;f__Papillomaviridae;g__Phipapillomavirus;s__Phipapillomavirus 1
p__Cossaviricota;c__Papovaviricetes;o__Zurhausenvirales;f__Papillomaviridae;g__Pipapillomavirus;s__Pipapillomavirus 2	7.3818e-06	0	0	0	0	0	0	0	p__Cossaviricota;c__Papovaviricetes;o__Zurhausenvirales;f__Papillomaviridae;g__Pipapillomavirus;s__Pipapillomavirus 2
p__Cossaviricota;c__Papovaviricetes;o__Zurhausenvirales;f__Papillomaviridae;g__Rhopapillomavirus;s__Rhopapillomavirus 1	3.94926e-05	0	0	0	0	0	0	0	p__Cossaviricota;c__Papovaviricetes;o__Zurhausenvirales;f__Papillomaviridae;g__Rhopapillomavirus;s__Rhopapillomavirus 1
p__Cossaviricota;c__Papovaviricetes;o__Zurhausenvirales;f__Papillomaviridae;g__Rhopapillomavirus;s__Rhopapillomavirus 2	3.56787e-06	0	0	6.23497e-06	1.41631e-06	0	1.07324e-06	3.93616e-06	p__Cossaviricota;c__Papovaviricetes;o__Zurhausenvirales;f__Papillomaviridae;g__Rhopapillomavirus;s__Rhopapillomavirus 2
p__Cossaviricota;c__Papovaviricetes;o__Zurhausenvirales;f__Papillomaviridae;g__Taupapillomavirus;s__Canine papillomavirus 21	1.2303e-06	0	0	3.00202e-06	1.88842e-06	0	0	3.49881e-06	p__Cossaviricota;c__Papovaviricetes;o__Zurhausenvirales;f__Papillomaviridae;g__Taupapillomavirus;s__Canine papillomavirus 21
p__Cossaviricota;c__Papovaviricetes;o__Zurhausenvirales;f__Papillomaviridae;g__Taupapillomavirus;s__Canine papillomavirus 22	9.8424e-07	0	0	1.61647e-06	2.36052e-06	0	1.87818e-06	0	p__Cossaviricota;c__Papovaviricetes;o__Zurhausenvirales;f__Papillomaviridae;g__Taupapillomavirus;s__Canine papillomavirus 22
p__Cossaviricota;c__Papovaviricetes;o__Zurhausenvirales;f__Papillomaviridae;g__Taupapillomavirus;s__Taupapillomavirus 1	4.67514e-05	0	0	3.02511e-05	3.35194e-05	0	0	2.44917e-05	p__Cossaviricota;c__Papovaviricetes;o__Zurhausenvirales;f__Papillomaviridae;g__Taupapillomavirus;s__Taupapillomavirus 1
p__Cossaviricota;c__Papovaviricetes;o__Zurhausenvirales;f__Papillomaviridae;g__Taupapillomavirus;s__Taupapillomavirus 2	2.33757e-06	0	0	2.7711e-06	3.77684e-06	0	0	6.99762e-06	p__Cossaviricota;c__Papovaviricetes;o__Zurhausenvirales;f__Papillomaviridae;g__Taupapillomavirus;s__Taupapillomavirus 2
p__Cossaviricota;c__Papovaviricetes;o__Zurhausenvirales;f__Papillomaviridae;g__Taupapillomavirus;s__Taupapillomavirus 3	1.96848e-06	0	0	4.84942e-06	3.30473e-06	0	3.48804e-06	1.13711e-05	p__Cossaviricota;c__Papovaviricetes;o__Zurhausenvirales;f__Papillomaviridae;g__Taupapillomavirus;s__Taupapillomavirus 3
p__Cossaviricota;c__Papovaviricetes;o__Zurhausenvirales;f__Papillomaviridae;g__Taupapillomavirus;s__Taupapillomavirus 4	2.26375e-05	0	0	1.43173e-05	1.03863e-05	0	1.71719e-05	7.87232e-06	p__Cossaviricota;c__Papovaviricetes;o__Zurhausenvirales;f__Papillomaviridae;g__Taupapillomavirus;s__Taupapillomavirus 4
p__Cossaviricota;c__Papovaviricetes;o__Zurhausenvirales;f__Papillomaviridae;g__Treisdeltapapillomavirus;s__Treisdeltapapillomavirus 1	7.3818e-07	0	0	0	0	0	0	0	p__Cossaviricota;c__Papovaviricetes;o__Zurhausenvirales;f__Papillomaviridae;g__Treisdeltapapillomavirus;s__Treisdeltapapillomavirus 1
p__Cossaviricota;c__Papovaviricetes;o__Zurhausenvirales;f__Papillomaviridae;g__Treisiotapapillomavirus;s__Treisiotapapillomavirus 1	0	0	0	0	2.83263e-06	0	0	0	p__Cossaviricota;c__Papovaviricetes;o__Zurhausenvirales;f__Papillomaviridae;g__Treisiotapapillomavirus;s__Treisiotapapillomavirus 1
p__Cossaviricota;c__Papovaviricetes;o__Zurhausenvirales;f__Papillomaviridae;g__Treiskappapapillomavirus;s__Treiskappapapillomavirus 1	2.4606e-06	0	0	7.62052e-06	6.13736e-06	0	2.4148e-06	5.24821e-06	p__Cossaviricota;c__Papovaviricetes;o__Zurhausenvirales;f__Papillomaviridae;g__Treiskappapapillomavirus;s__Treiskappapapillomavirus 1
p__Cossaviricota;c__Papovaviricetes;o__Zurhausenvirales;f__Papillomaviridae;g__Upsilonpapillomavirus;s__Upsilonpapillomavirus 1	8.11998e-06	0	0	1.06225e-05	1.3691e-05	0	0	0	p__Cossaviricota;c__Papovaviricetes;o__Zurhausenvirales;f__Papillomaviridae;g__Upsilonpapillomavirus;s__Upsilonpapillomavirus 1
p__Cossaviricota;c__Papovaviricetes;o__Zurhausenvirales;f__Papillomaviridae;g__Upsilonpapillomavirus;s__Upsilonpapillomavirus 3	0	0	0	0	8.02578e-06	0	0	0	p__Cossaviricota;c__Papovaviricetes;o__Zurhausenvirales;f__Papillomaviridae;g__Upsilonpapillomavirus;s__Upsilonpapillomavirus 3
p__Cossaviricota;c__Papovaviricetes;o__Zurhausenvirales;f__Papillomaviridae;g__Xipapillomavirus;s__Xipapillomavirus 1	8.48907e-06	0	0	3.32532e-05	3.87126e-05	0	0	0	p__Cossaviricota;c__Papovaviricetes;o__Zurhausenvirales;f__Papillomaviridae;g__Xipapillomavirus;s__Xipapillomavirus 1
p__Cossaviricota;c__Papovaviricetes;o__Zurhausenvirales;f__Papillomaviridae;g__Xipapillomavirus;s__Xipapillomavirus 2	1.35333e-06	0	0	0	0	0	0	0	p__Cossaviricota;c__Papovaviricetes;o__Zurhausenvirales;f__Papillomaviridae;g__Xipapillomavirus;s__Xipapillomavirus 2
p__Cossaviricota;c__Papovaviricetes;o__Zurhausenvirales;f__Papillomaviridae;g__Xipapillomavirus;s__Xipapillomavirus 5	1.10727e-06	0	0	0	0	0	0	0	p__Cossaviricota;c__Papovaviricetes;o__Zurhausenvirales;f__Papillomaviridae;g__Xipapillomavirus;s__Xipapillomavirus 5
p__Cossaviricota;c__Quintoviricetes;o__Piccovirales;f__Parvoviridae;g__Ambidensovirus;s__Ambidensovirus CaaDV1	0	0	0	6.00404e-06	5.66525e-06	0	5.90284e-06	0	p__Cossaviricota;c__Quintoviricetes;o__Piccovirales;f__Parvoviridae;g__Ambidensovirus;s__Ambidensovirus CaaDV1
p__Cossaviricota;c__Quintoviricetes;o__Piccovirales;f__Parvoviridae;g__Ambidensovirus;s__Hemipteran ambidensovirus 2	0	0	0	8.54422e-06	0	0	0	0	p__Cossaviricota;c__Quintoviricetes;o__Piccovirales;f__Parvoviridae;g__Ambidensovirus;s__Hemipteran ambidensovirus 2
p__Cossaviricota;c__Quintoviricetes;o__Piccovirales;f__Parvoviridae;g__Ambidensovirus;s__Lepidopteran ambidensovirus 1	3.6909e-06	0	0	6.92774e-06	6.13736e-06	0	1.07324e-06	0	p__Cossaviricota;c__Quintoviricetes;o__Piccovirales;f__Parvoviridae;g__Ambidensovirus;s__Lepidopteran ambidensovirus 1
p__Cossaviricota;c__Quintoviricetes;o__Piccovirales;f__Parvoviridae;g__Amdoparvovirus;s__Carnivore amdoparvovirus 1	4.9212e-07	0	0	6.92774e-07	1.88842e-06	0	8.04932e-07	0	p__Cossaviricota;c__Quintoviricetes;o__Piccovirales;f__Parvoviridae;g__Amdoparvovirus;s__Carnivore amdoparvovirus 1
p__Cossaviricota;c__Quintoviricetes;o__Piccovirales;f__Parvoviridae;g__Amdoparvovirus;s__Carnivore amdoparvovirus 2	0	0	0	3.23295e-06	9.44209e-07	0	0	0	p__Cossaviricota;c__Quintoviricetes;o__Piccovirales;f__Parvoviridae;g__Amdoparvovirus;s__Carnivore amdoparvovirus 2
p__Cossaviricota;c__Quintoviricetes;o__Piccovirales;f__Parvoviridae;g__Amdoparvovirus;s__Carnivore amdoparvovirus 3	8.6121e-07	0	0	0	0	0	0	0	p__Cossaviricota;c__Quintoviricetes;o__Piccovirales;f__Parvoviridae;g__Amdoparvovirus;s__Carnivore amdoparvovirus 3
p__Cossaviricota;c__Quintoviricetes;o__Piccovirales;f__Parvoviridae;g__Aveparvovirus;s__Galliform aveparvovirus 1	2.4606e-06	0	0	7.85144e-06	0	0	0	0	p__Cossaviricota;c__Quintoviricetes;o__Piccovirales;f__Parvoviridae;g__Aveparvovirus;s__Galliform aveparvovirus 1
p__Cossaviricota;c__Quintoviricetes;o__Piccovirales;f__Parvoviridae;g__Aveparvovirus;s__Gruiform aveparvovirus 1	0	0	0	5.77312e-06	0	0	0	0	p__Cossaviricota;c__Quintoviricetes;o__Piccovirales;f__Parvoviridae;g__Aveparvovirus;s__Gruiform aveparvovirus 1
p__Cossaviricota;c__Quintoviricetes;o__Piccovirales;f__Parvoviridae;g__Blattambidensovirus;s__Blattodean blattambidensovirus 1	0	0	0	3.92572e-06	0	0	0	0	p__Cossaviricota;c__Quintoviricetes;o__Piccovirales;f__Parvoviridae;g__Blattambidensovirus;s__Blattodean blattambidensovirus 1
p__Cossaviricota;c__Quintoviricetes;o__Piccovirales;f__Parvoviridae;g__Bocaparvovirus;s__Bat bocavirus	0	0	0	1.61647e-06	0	0	0	0	p__Cossaviricota;c__Quintoviricetes;o__Piccovirales;f__Parvoviridae;g__Bocaparvovirus;s__Bat bocavirus
p__Cossaviricota;c__Quintoviricetes;o__Piccovirales;f__Parvoviridae;g__Bocaparvovirus;s__Carnivore bocaparvovirus 1	6.1515e-07	0	0	0	0	0	0	0	p__Cossaviricota;c__Quintoviricetes;o__Piccovirales;f__Parvoviridae;g__Bocaparvovirus;s__Carnivore bocaparvovirus 1
p__Cossaviricota;c__Quintoviricetes;o__Piccovirales;f__Parvoviridae;g__Bocaparvovirus;s__Carnivore bocaparvovirus 2	0	0	0	6.23497e-06	0	0	0	0	p__Cossaviricota;c__Quintoviricetes;o__Piccovirales;f__Parvoviridae;g__Bocaparvovirus;s__Carnivore bocaparvovirus 2
p__Cossaviricota;c__Quintoviricetes;o__Piccovirales;f__Parvoviridae;g__Bocaparvovirus;s__Carnivore bocaparvovirus 5	7.3818e-07	0	0	0	0	0	0	0	p__Cossaviricota;c__Quintoviricetes;o__Piccovirales;f__Parvoviridae;g__Bocaparvovirus;s__Carnivore bocaparvovirus 5
p__Cossaviricota;c__Quintoviricetes;o__Piccovirales;f__Parvoviridae;g__Bocaparvovirus;s__Chiropteran bocaparvovirus 1	9.8424e-07	0	0	0	0	0	0	0	p__Cossaviricota;c__Quintoviricetes;o__Piccovirales;f__Parvoviridae;g__Bocaparvovirus;s__Chiropteran bocaparvovirus 1
p__Cossaviricota;c__Quintoviricetes;o__Piccovirales;f__Parvoviridae;g__Bocaparvovirus;s__Lagomorph bocaparvovirus 1	1.10727e-06	0	0	1.61647e-06	0	0	0	0	p__Cossaviricota;c__Quintoviricetes;o__Piccovirales;f__Parvoviridae;g__Bocaparvovirus;s__Lagomorph bocaparvovirus 1
p__Cossaviricota;c__Quintoviricetes;o__Piccovirales;f__Parvoviridae;g__Bocaparvovirus;s__Primate bocaparvovirus 1	7.81241e-05	0	0	3.97191e-05	3.96568e-05	0	0	0	p__Cossaviricota;c__Quintoviricetes;o__Piccovirales;f__Parvoviridae;g__Bocaparvovirus;s__Primate bocaparvovirus 1
p__Cossaviricota;c__Quintoviricetes;o__Piccovirales;f__Parvoviridae;g__Bocaparvovirus;s__Primate bocaparvovirus 2	2.21454e-06	0	0	0	0	0	7.5127e-06	0	p__Cossaviricota;c__Quintoviricetes;o__Piccovirales;f__Parvoviridae;g__Bocaparvovirus;s__Primate bocaparvovirus 2
p__Cossaviricota;c__Quintoviricetes;o__Piccovirales;f__Parvoviridae;g__Bocaparvovirus;s__Primate bocaparvovirus 3	1.35333e-06	0	0	0	0	0	0	0	p__Cossaviricota;c__Quintoviricetes;o__Piccovirales;f__Parvoviridae;g__Bocaparvovirus;s__Primate bocaparvovirus 3
p__Cossaviricota;c__Quintoviricetes;o__Piccovirales;f__Parvoviridae;g__Bocaparvovirus;s__Rhinolophus pusillus bocaparvovirus 1	1.59939e-06	0	0	1.8474e-06	0	0	0	0	p__Cossaviricota;c__Quintoviricetes;o__Piccovirales;f__Parvoviridae;g__Bocaparvovirus;s__Rhinolophus pusillus bocaparvovirus 1
p__Cossaviricota;c__Quintoviricetes;o__Piccovirales;f__Parvoviridae;g__Bocaparvovirus;s__Rhinolophus sinicus bocaparvovirus	4.68744e-05	0	0	2.86347e-05	2.64379e-05	0	0	2.58037e-05	p__Cossaviricota;c__Quintoviricetes;o__Piccovirales;f__Parvoviridae;g__Bocaparvovirus;s__Rhinolophus sinicus bocaparvovirus
p__Cossaviricota;c__Quintoviricetes;o__Piccovirales;f__Parvoviridae;g__Bocaparvovirus;s__Rodent bocaparvovirus 1	6.1515e-07	0	0	0	0	0	0	0	p__Cossaviricota;c__Quintoviricetes;o__Piccovirales;f__Parvoviridae;g__Bocaparvovirus;s__Rodent bocaparvovirus 1
p__Cossaviricota;c__Quintoviricetes;o__Piccovirales;f__Parvoviridae;g__Bocaparvovirus;s__Rodent bocaparvovirus 2	3.6909e-07	0	0	0	0	0	0	0	p__Cossaviricota;c__Quintoviricetes;o__Piccovirales;f__Parvoviridae;g__Bocaparvovirus;s__Rodent bocaparvovirus 2
p__Cossaviricota;c__Quintoviricetes;o__Piccovirales;f__Parvoviridae;g__Bocaparvovirus;s__Ungulate bocaparvovirus 1	4.18302e-06	0	0	9.23699e-06	0	0	0	0	p__Cossaviricota;c__Quintoviricetes;o__Piccovirales;f__Parvoviridae;g__Bocaparvovirus;s__Ungulate bocaparvovirus 1
p__Cossaviricota;c__Quintoviricetes;o__Piccovirales;f__Parvoviridae;g__Bocaparvovirus;s__Ungulate bocaparvovirus 2	0	0	0	3.23295e-06	0	0	0	0	p__Cossaviricota;c__Quintoviricetes;o__Piccovirales;f__Parvoviridae;g__Bocaparvovirus;s__Ungulate bocaparvovirus 2
p__Cossaviricota;c__Quintoviricetes;o__Piccovirales;f__Parvoviridae;g__Bocaparvovirus;s__Ungulate bocaparvovirus 3	8.6121e-07	0	0	1.15462e-06	2.36052e-06	0	1.34155e-06	1.31205e-06	p__Cossaviricota;c__Quintoviricetes;o__Piccovirales;f__Parvoviridae;g__Bocaparvovirus;s__Ungulate bocaparvovirus 3
p__Cossaviricota;c__Quintoviricetes;o__Piccovirales;f__Parvoviridae;g__Bocaparvovirus;s__Ungulate bocaparvovirus 5	1.47636e-06	0	0	5.54219e-06	0	0	0	0	p__Cossaviricota;c__Quintoviricetes;o__Piccovirales;f__Parvoviridae;g__Bocaparvovirus;s__Ungulate bocaparvovirus 5
p__Cossaviricota;c__Quintoviricetes;o__Piccovirales;f__Parvoviridae;g__Bocaparvovirus;s__Ungulate bocaparvovirus 6	1.10727e-06	0	0	0	0	0	0	0	p__Cossaviricota;c__Quintoviricetes;o__Piccovirales;f__Parvoviridae;g__Bocaparvovirus;s__Ungulate bocaparvovirus 6
p__Cossaviricota;c__Quintoviricetes;o__Piccovirales;f__Parvoviridae;g__Bocaparvovirus;s__Ungulate bocaparvovirus 8	6.1515e-07	0	0	0	0	0	0	4.37351e-07	p__Cossaviricota;c__Quintoviricetes;o__Piccovirales;f__Parvoviridae;g__Bocaparvovirus;s__Ungulate bocaparvovirus 8
p__Cossaviricota;c__Quintoviricetes;o__Piccovirales;f__Parvoviridae;g__Brevidensovirus;s__Mosquito densovirus BR/07	2.4606e-07	0	0	9.23699e-07	1.88842e-06	0	0	0	p__Cossaviricota;c__Quintoviricetes;o__Piccovirales;f__Parvoviridae;g__Brevidensovirus;s__Mosquito densovirus BR/07
p__Cossaviricota;c__Quintoviricetes;o__Piccovirales;f__Parvoviridae;g__Brevihamaparvovirus;s__Dipteran brevihamaparvovirus 1	0	0	0	4.61849e-07	1.88842e-06	0	0	2.62411e-06	p__Cossaviricota;c__Quintoviricetes;o__Piccovirales;f__Parvoviridae;g__Brevihamaparvovirus;s__Dipteran brevihamaparvovirus 1
p__Cossaviricota;c__Quintoviricetes;o__Piccovirales;f__Parvoviridae;g__Brevihamaparvovirus;s__Dipteran brevihamaparvovirus 2	3.6909e-07	0	0	2.30925e-07	1.88842e-06	0	1.07324e-06	0	p__Cossaviricota;c__Quintoviricetes;o__Piccovirales;f__Parvoviridae;g__Brevihamaparvovirus;s__Dipteran brevihamaparvovirus 2
p__Cossaviricota;c__Quintoviricetes;o__Piccovirales;f__Parvoviridae;g__Chaphamaparvovirus;s__Carnivore chaphamaparvovirus 1	4.30605e-06	0	0	0	0	0	0	0	p__Cossaviricota;c__Quintoviricetes;o__Piccovirales;f__Parvoviridae;g__Chaphamaparvovirus;s__Carnivore chaphamaparvovirus 1
p__Cossaviricota;c__Quintoviricetes;o__Piccovirales;f__Parvoviridae;g__Chaphamaparvovirus;s__Dasyurid chaphamaparvovirus 1	0	0	0	2.33234e-05	0	0	0	0	p__Cossaviricota;c__Quintoviricetes;o__Piccovirales;f__Parvoviridae;g__Chaphamaparvovirus;s__Dasyurid chaphamaparvovirus 1
p__Cossaviricota;c__Quintoviricetes;o__Piccovirales;f__Parvoviridae;g__Chaphamaparvovirus;s__Dasyurid chaphamaparvovirus 2	4.9212e-07	0	0	0	0	0	0	0	p__Cossaviricota;c__Quintoviricetes;o__Piccovirales;f__Parvoviridae;g__Chaphamaparvovirus;s__Dasyurid chaphamaparvovirus 2
p__Cossaviricota;c__Quintoviricetes;o__Piccovirales;f__Parvoviridae;g__Chaphamaparvovirus;s__Feline chaphamaparvovirus	4.9212e-07	0	0	0	0	0	0	0	p__Cossaviricota;c__Quintoviricetes;o__Piccovirales;f__Parvoviridae;g__Chaphamaparvovirus;s__Feline chaphamaparvovirus
p__Cossaviricota;c__Quintoviricetes;o__Piccovirales;f__Parvoviridae;g__Chaphamaparvovirus;s__Galliform chaphamaparvovirus 3	1.10727e-06	0	0	2.54017e-06	0	0	1.07324e-06	0	p__Cossaviricota;c__Quintoviricetes;o__Piccovirales;f__Parvoviridae;g__Chaphamaparvovirus;s__Galliform chaphamaparvovirus 3
p__Cossaviricota;c__Quintoviricetes;o__Piccovirales;f__Parvoviridae;g__Chaphamaparvovirus;s__Ungulate chaphamaparvovirus 1	0	0	0	2.07832e-06	0	0	0	0	p__Cossaviricota;c__Quintoviricetes;o__Piccovirales;f__Parvoviridae;g__Chaphamaparvovirus;s__Ungulate chaphamaparvovirus 1
p__Cossaviricota;c__Quintoviricetes;o__Piccovirales;f__Parvoviridae;g__Copiparvovirus;s__Ungulate copiparvovirus 1	2.4606e-06	0	0	3.6948e-06	0	0	0	0	p__Cossaviricota;c__Quintoviricetes;o__Piccovirales;f__Parvoviridae;g__Copiparvovirus;s__Ungulate copiparvovirus 1
p__Cossaviricota;c__Quintoviricetes;o__Piccovirales;f__Parvoviridae;g__Copiparvovirus;s__Ungulate copiparvovirus 3	1.10727e-06	0	0	1.38555e-06	0	0	0	0	p__Cossaviricota;c__Quintoviricetes;o__Piccovirales;f__Parvoviridae;g__Copiparvovirus;s__Ungulate copiparvovirus 3
p__Cossaviricota;c__Quintoviricetes;o__Piccovirales;f__Parvoviridae;g__Dependoparvovirus;s__Adeno-associated dependoparvovirus A	4.26914e-05	0	0	2.70182e-05	0	0	5.74185e-05	2.84278e-05	p__Cossaviricota;c__Quintoviricetes;o__Piccovirales;f__Parvoviridae;g__Dependoparvovirus;s__Adeno-associated dependoparvovirus A
p__Cossaviricota;c__Quintoviricetes;o__Piccovirales;f__Parvoviridae;g__Dependoparvovirus;s__Adeno-associated dependoparvovirus B	0	0	0	2.54017e-06	0	0	0	0	p__Cossaviricota;c__Quintoviricetes;o__Piccovirales;f__Parvoviridae;g__Dependoparvovirus;s__Adeno-associated dependoparvovirus B
p__Cossaviricota;c__Quintoviricetes;o__Piccovirales;f__Parvoviridae;g__Dependoparvovirus;s__Adeno-associated virus	0	0	0	3.6948e-06	0	0	0	0	p__Cossaviricota;c__Quintoviricetes;o__Piccovirales;f__Parvoviridae;g__Dependoparvovirus;s__Adeno-associated virus
p__Cossaviricota;c__Quintoviricetes;o__Piccovirales;f__Parvoviridae;g__Dependoparvovirus;s__Anseriform dependoparvovirus 1	2.70666e-06	0	0	0	1.51073e-05	0	0	0	p__Cossaviricota;c__Quintoviricetes;o__Piccovirales;f__Parvoviridae;g__Dependoparvovirus;s__Anseriform dependoparvovirus 1
p__Cossaviricota;c__Quintoviricetes;o__Piccovirales;f__Parvoviridae;g__Dependoparvovirus;s__Avian dependoparvovirus 1	1.68551e-05	0	0	1.2239e-05	0	0	0	0	p__Cossaviricota;c__Quintoviricetes;o__Piccovirales;f__Parvoviridae;g__Dependoparvovirus;s__Avian dependoparvovirus 1
p__Cossaviricota;c__Quintoviricetes;o__Piccovirales;f__Parvoviridae;g__Dependoparvovirus;s__Chiropteran dependoparvovirus 1	1.37794e-05	0	1.84644e-05	1.01607e-05	1.794e-05	0	1.74402e-05	1.35579e-05	p__Cossaviricota;c__Quintoviricetes;o__Piccovirales;f__Parvoviridae;g__Dependoparvovirus;s__Chiropteran dependoparvovirus 1
p__Cossaviricota;c__Quintoviricetes;o__Piccovirales;f__Parvoviridae;g__Dependoparvovirus;s__Rodent dependoparvovirus 2	3.6909e-07	0	0	0	0	0	0	0	p__Cossaviricota;c__Quintoviricetes;o__Piccovirales;f__Parvoviridae;g__Dependoparvovirus;s__Rodent dependoparvovirus 2
p__Cossaviricota;c__Quintoviricetes;o__Piccovirales;f__Parvoviridae;g__Dependoparvovirus;s__Squamate dependoparvovirus 2	3.6909e-07	1.28475e-05	0	1.61647e-06	0	0	0	0	p__Cossaviricota;c__Quintoviricetes;o__Piccovirales;f__Parvoviridae;g__Dependoparvovirus;s__Squamate dependoparvovirus 2
p__Cossaviricota;c__Quintoviricetes;o__Piccovirales;f__Parvoviridae;g__Diciambidensovirus;s__Hemipteran diciambidensovirus 1	3.93696e-06	0	0	0	3.30473e-06	0	0	0	p__Cossaviricota;c__Quintoviricetes;o__Piccovirales;f__Parvoviridae;g__Diciambidensovirus;s__Hemipteran diciambidensovirus 1
p__Cossaviricota;c__Quintoviricetes;o__Piccovirales;f__Parvoviridae;g__Erythroparvovirus;s__Human erythrovirus V9	2.09151e-06	0	0	0	2.83263e-06	0	0	0	p__Cossaviricota;c__Quintoviricetes;o__Piccovirales;f__Parvoviridae;g__Erythroparvovirus;s__Human erythrovirus V9
p__Cossaviricota;c__Quintoviricetes;o__Piccovirales;f__Parvoviridae;g__Erythroparvovirus;s__Primate erythroparvovirus 1	4.55211e-06	0	0	2.30925e-06	5.19315e-06	0	0	0	p__Cossaviricota;c__Quintoviricetes;o__Piccovirales;f__Parvoviridae;g__Erythroparvovirus;s__Primate erythroparvovirus 1
p__Cossaviricota;c__Quintoviricetes;o__Piccovirales;f__Parvoviridae;g__Erythroparvovirus;s__Rodent erythroparvovirus 1	3.2972e-05	0	0	2.35543e-05	0	0	0	0	p__Cossaviricota;c__Quintoviricetes;o__Piccovirales;f__Parvoviridae;g__Erythroparvovirus;s__Rodent erythroparvovirus 1
p__Cossaviricota;c__Quintoviricetes;o__Piccovirales;f__Parvoviridae;g__Gen_of_Bufavirus-3;s__Bufavirus-3	8.6121e-07	0	0	0	9.44209e-07	0	0	0	p__Cossaviricota;c__Quintoviricetes;o__Piccovirales;f__Parvoviridae;g__Gen_of_Bufavirus-3;s__Bufavirus-3
p__Cossaviricota;c__Quintoviricetes;o__Piccovirales;f__Parvoviridae;g__Gen_unclassified Densovirinae;s__Diatraea saccharalis densovirus	3.32181e-06	0	0	2.07832e-06	5.66525e-06	0	3.48804e-06	8.74702e-07	p__Cossaviricota;c__Quintoviricetes;o__Piccovirales;f__Parvoviridae;g__Gen_unclassified Densovirinae;s__Diatraea saccharalis densovirus
p__Cossaviricota;c__Quintoviricetes;o__Piccovirales;f__Parvoviridae;g__Gen_unclassified Parvoviridae;s__Parvoviridae sp.	3.93696e-06	0	0	6.46589e-06	0	0	0	0	p__Cossaviricota;c__Quintoviricetes;o__Piccovirales;f__Parvoviridae;g__Gen_unclassified Parvoviridae;s__Parvoviridae sp.
p__Cossaviricota;c__Quintoviricetes;o__Piccovirales;f__Parvoviridae;g__Hemiambidensovirus;s__Hemipteran hemiambidensovirus 2	1.2303e-06	0	0	0	6.60946e-06	0	0	0	p__Cossaviricota;c__Quintoviricetes;o__Piccovirales;f__Parvoviridae;g__Hemiambidensovirus;s__Hemipteran hemiambidensovirus 2
p__Cossaviricota;c__Quintoviricetes;o__Piccovirales;f__Parvoviridae;g__Hepandensovirus;s__Decapod hepandensovirus 1	1.84545e-06	0	0	0	0	0	0	0	p__Cossaviricota;c__Quintoviricetes;o__Piccovirales;f__Parvoviridae;g__Hepandensovirus;s__Decapod hepandensovirus 1
p__Cossaviricota;c__Quintoviricetes;o__Piccovirales;f__Parvoviridae;g__Iteradensovirus;s__Lepidopteran iteradensovirus 1	0	0	0	9.23699e-07	0	0	0	0	p__Cossaviricota;c__Quintoviricetes;o__Piccovirales;f__Parvoviridae;g__Iteradensovirus;s__Lepidopteran iteradensovirus 1
p__Cossaviricota;c__Quintoviricetes;o__Piccovirales;f__Parvoviridae;g__Iteradensovirus;s__Lepidopteran iteradensovirus 2	1.35333e-06	0	0	6.92774e-07	2.36052e-06	0	0	0	p__Cossaviricota;c__Quintoviricetes;o__Piccovirales;f__Parvoviridae;g__Iteradensovirus;s__Lepidopteran iteradensovirus 2
p__Cossaviricota;c__Quintoviricetes;o__Piccovirales;f__Parvoviridae;g__Iteradensovirus;s__Lepidopteran iteradensovirus 3	1.96848e-06	0	0	4.15665e-06	6.60946e-06	0	1.60986e-06	0	p__Cossaviricota;c__Quintoviricetes;o__Piccovirales;f__Parvoviridae;g__Iteradensovirus;s__Lepidopteran iteradensovirus 3
p__Cossaviricota;c__Quintoviricetes;o__Piccovirales;f__Parvoviridae;g__Iteradensovirus;s__Lepidopteran iteradensovirus 4	0	0	0	3.92572e-06	0	0	0	0	p__Cossaviricota;c__Quintoviricetes;o__Piccovirales;f__Parvoviridae;g__Iteradensovirus;s__Lepidopteran iteradensovirus 4
p__Cossaviricota;c__Quintoviricetes;o__Piccovirales;f__Parvoviridae;g__Iteradensovirus;s__Lepidopteran iteradensovirus 5	0	0	0	0	4.24894e-06	0	0	4.37351e-06	p__Cossaviricota;c__Quintoviricetes;o__Piccovirales;f__Parvoviridae;g__Iteradensovirus;s__Lepidopteran iteradensovirus 5
p__Cossaviricota;c__Quintoviricetes;o__Piccovirales;f__Parvoviridae;g__Miniambidensovirus;s__Orthopteran miniambidensovirus 1	0	0	0	0	2.45494e-05	0	0	0	p__Cossaviricota;c__Quintoviricetes;o__Piccovirales;f__Parvoviridae;g__Miniambidensovirus;s__Orthopteran miniambidensovirus 1
p__Cossaviricota;c__Quintoviricetes;o__Piccovirales;f__Parvoviridae;g__Muscodensovirus;s__Dipteran muscodensovirus 1	3.6909e-07	0	0	3.00202e-06	2.36052e-06	0	2.68311e-07	1.31205e-06	p__Cossaviricota;c__Quintoviricetes;o__Piccovirales;f__Parvoviridae;g__Muscodensovirus;s__Dipteran muscodensovirus 1
p__Cossaviricota;c__Quintoviricetes;o__Piccovirales;f__Parvoviridae;g__Pefuambidensovirus;s__Blattodean pefuambidensovirus 1	7.3818e-07	0	0	1.8474e-06	2.36052e-06	0	0	3.06146e-06	p__Cossaviricota;c__Quintoviricetes;o__Piccovirales;f__Parvoviridae;g__Pefuambidensovirus;s__Blattodean pefuambidensovirus 1
p__Cossaviricota;c__Quintoviricetes;o__Piccovirales;f__Parvoviridae;g__Protoambidensovirus;s__Lepidopteran protoambidensovirus 1	1.72242e-06	1.57025e-05	0	9.23699e-07	5.19315e-06	0	1.34155e-06	2.62411e-06	p__Cossaviricota;c__Quintoviricetes;o__Piccovirales;f__Parvoviridae;g__Protoambidensovirus;s__Lepidopteran protoambidensovirus 1
p__Cossaviricota;c__Quintoviricetes;o__Piccovirales;f__Parvoviridae;g__Protoparvovirus;s__Canine protoparvovirus	8.6121e-07	0	0	9.23699e-07	0	0	0	0	p__Cossaviricota;c__Quintoviricetes;o__Piccovirales;f__Parvoviridae;g__Protoparvovirus;s__Canine protoparvovirus
p__Cossaviricota;c__Quintoviricetes;o__Piccovirales;f__Parvoviridae;g__Protoparvovirus;s__Carnivore protoparvovirus 4	0	0	0	1.15462e-06	0	0	0	0	p__Cossaviricota;c__Quintoviricetes;o__Piccovirales;f__Parvoviridae;g__Protoparvovirus;s__Carnivore protoparvovirus 4
p__Cossaviricota;c__Quintoviricetes;o__Piccovirales;f__Parvoviridae;g__Protoparvovirus;s__Chiropteran protoparvovirus 1	7.3818e-07	0	0	1.8474e-06	5.66525e-06	0	0	0	p__Cossaviricota;c__Quintoviricetes;o__Piccovirales;f__Parvoviridae;g__Protoparvovirus;s__Chiropteran protoparvovirus 1
p__Cossaviricota;c__Quintoviricetes;o__Piccovirales;f__Parvoviridae;g__Protoparvovirus;s__Eulipotyphla protoparvovirus 1	2.4606e-07	0	0	0	1.41631e-06	0	0	0	p__Cossaviricota;c__Quintoviricetes;o__Piccovirales;f__Parvoviridae;g__Protoparvovirus;s__Eulipotyphla protoparvovirus 1
p__Cossaviricota;c__Quintoviricetes;o__Piccovirales;f__Parvoviridae;g__Protoparvovirus;s__Porcine parvovirus 5	5.65938e-06	0	0	0	8.02578e-06	0	8.04932e-06	0	p__Cossaviricota;c__Quintoviricetes;o__Piccovirales;f__Parvoviridae;g__Protoparvovirus;s__Porcine parvovirus 5
p__Cossaviricota;c__Quintoviricetes;o__Piccovirales;f__Parvoviridae;g__Protoparvovirus;s__Primate protoparvovirus 1	3.6909e-07	0	0	0	0	0	0	0	p__Cossaviricota;c__Quintoviricetes;o__Piccovirales;f__Parvoviridae;g__Protoparvovirus;s__Primate protoparvovirus 1
p__Cossaviricota;c__Quintoviricetes;o__Piccovirales;f__Parvoviridae;g__Protoparvovirus;s__Primate protoparvovirus 2	0	0	0	0	2.36052e-06	0	2.4148e-06	0	p__Cossaviricota;c__Quintoviricetes;o__Piccovirales;f__Parvoviridae;g__Protoparvovirus;s__Primate protoparvovirus 2
p__Cossaviricota;c__Quintoviricetes;o__Piccovirales;f__Parvoviridae;g__Protoparvovirus;s__Primate protoparvovirus 3	4.9212e-07	0	0	1.15462e-06	3.30473e-06	0	0	3.06146e-06	p__Cossaviricota;c__Quintoviricetes;o__Piccovirales;f__Parvoviridae;g__Protoparvovirus;s__Primate protoparvovirus 3
p__Cossaviricota;c__Quintoviricetes;o__Piccovirales;f__Parvoviridae;g__Protoparvovirus;s__Rodent protoparvovirus 1	4.67514e-06	0	0	0	8.02578e-06	0	0	0	p__Cossaviricota;c__Quintoviricetes;o__Piccovirales;f__Parvoviridae;g__Protoparvovirus;s__Rodent protoparvovirus 1
p__Cossaviricota;c__Quintoviricetes;o__Piccovirales;f__Parvoviridae;g__Protoparvovirus;s__Rodent protoparvovirus 2	9.8424e-07	0	0	0	0	0	0	0	p__Cossaviricota;c__Quintoviricetes;o__Piccovirales;f__Parvoviridae;g__Protoparvovirus;s__Rodent protoparvovirus 2
p__Cossaviricota;c__Quintoviricetes;o__Piccovirales;f__Parvoviridae;g__Protoparvovirus;s__Rodent protoparvovirus 3	4.9212e-07	0	0	0	1.41631e-06	0	0	0	p__Cossaviricota;c__Quintoviricetes;o__Piccovirales;f__Parvoviridae;g__Protoparvovirus;s__Rodent protoparvovirus 3
p__Cossaviricota;c__Quintoviricetes;o__Piccovirales;f__Parvoviridae;g__Protoparvovirus;s__Ungulate protoparvovirus 1	3.6909e-07	0	0	0	3.30473e-06	0	0	0	p__Cossaviricota;c__Quintoviricetes;o__Piccovirales;f__Parvoviridae;g__Protoparvovirus;s__Ungulate protoparvovirus 1
p__Cossaviricota;c__Quintoviricetes;o__Piccovirales;f__Parvoviridae;g__Protoparvovirus;s__Ungulate protoparvovirus 2	7.3818e-07	0	0	1.15462e-06	0	0	0	0	p__Cossaviricota;c__Quintoviricetes;o__Piccovirales;f__Parvoviridae;g__Protoparvovirus;s__Ungulate protoparvovirus 2
p__Cossaviricota;c__Quintoviricetes;o__Piccovirales;f__Parvoviridae;g__Scindoambidensovirus;s__Hemipteran scindoambidensovirus 1	7.3818e-07	0	0	0	0	0	0	0	p__Cossaviricota;c__Quintoviricetes;o__Piccovirales;f__Parvoviridae;g__Scindoambidensovirus;s__Hemipteran scindoambidensovirus 1
p__Cressdnaviricota;c__Arfiviricetes;o__Baphyvirales;f__Bacilladnaviridae;g__Gen_unclassified Bacilladnaviridae;s__Bacilladnaviridae sp.	7.3818e-07	0	0	2.07832e-06	0	0	0	0	p__Cressdnaviricota;c__Arfiviricetes;o__Baphyvirales;f__Bacilladnaviridae;g__Gen_unclassified Bacilladnaviridae;s__Bacilladnaviridae sp.
p__Cressdnaviricota;c__Arfiviricetes;o__Baphyvirales;f__Bacilladnaviridae;g__Protobacilladnavirus;s__Chaetoceros protobacilladnavirus 1	8.6121e-07	0	0	6.92774e-07	4.72105e-07	0	0	0	p__Cressdnaviricota;c__Arfiviricetes;o__Baphyvirales;f__Bacilladnaviridae;g__Protobacilladnavirus;s__Chaetoceros protobacilladnavirus 1
p__Cressdnaviricota;c__Arfiviricetes;o__Baphyvirales;f__Bacilladnaviridae;g__Protobacilladnavirus;s__Chaetoceros protobacilladnavirus 2	1.2303e-06	0	0	3.00202e-06	0	0	0	0	p__Cressdnaviricota;c__Arfiviricetes;o__Baphyvirales;f__Bacilladnaviridae;g__Protobacilladnavirus;s__Chaetoceros protobacilladnavirus 2
p__Cressdnaviricota;c__Arfiviricetes;o__Baphyvirales;f__Bacilladnaviridae;g__Protobacilladnavirus;s__Chaetoceros protobacilladnavirus 3	1.72242e-06	0	0	1.8474e-06	5.19315e-06	0	0	0	p__Cressdnaviricota;c__Arfiviricetes;o__Baphyvirales;f__Bacilladnaviridae;g__Protobacilladnavirus;s__Chaetoceros protobacilladnavirus 3
p__Cressdnaviricota;c__Arfiviricetes;o__Baphyvirales;f__Bacilladnaviridae;g__Protobacilladnavirus;s__Chaetoceros protobacilladnavirus 4	7.3818e-07	0	0	0	0	0	0	0	p__Cressdnaviricota;c__Arfiviricetes;o__Baphyvirales;f__Bacilladnaviridae;g__Protobacilladnavirus;s__Chaetoceros protobacilladnavirus 4
p__Cressdnaviricota;c__Arfiviricetes;o__Baphyvirales;f__Bacilladnaviridae;g__Protobacilladnavirus;s__Marine protobacilladnavirus 1	2.33757e-06	0	0	0	0	0	0	0	p__Cressdnaviricota;c__Arfiviricetes;o__Baphyvirales;f__Bacilladnaviridae;g__Protobacilladnavirus;s__Marine protobacilladnavirus 1
p__Cressdnaviricota;c__Arfiviricetes;o__Baphyvirales;f__Bacilladnaviridae;g__Protobacilladnavirus;s__Snail associated protobacilladnavirus 2	5.04423e-06	0	0	0	0	0	0	0	p__Cressdnaviricota;c__Arfiviricetes;o__Baphyvirales;f__Bacilladnaviridae;g__Protobacilladnavirus;s__Snail associated protobacilladnavirus 2
p__Cressdnaviricota;c__Arfiviricetes;o__Cirlivirales;f__Circoviridae;g__Circovirus;s__Acartia tonsa copepod circovirus	3.6909e-07	0	0	4.61849e-07	2.36052e-06	0	0	0	p__Cressdnaviricota;c__Arfiviricetes;o__Cirlivirales;f__Circoviridae;g__Circovirus;s__Acartia tonsa copepod circovirus
p__Cressdnaviricota;c__Arfiviricetes;o__Cirlivirales;f__Circoviridae;g__Circovirus;s__Anguilla anguilla circovirus	4.9212e-07	0	0	2.30925e-07	5.19315e-06	0	0	0	p__Cressdnaviricota;c__Arfiviricetes;o__Cirlivirales;f__Circoviridae;g__Circovirus;s__Anguilla anguilla circovirus
p__Cressdnaviricota;c__Arfiviricetes;o__Cirlivirales;f__Circoviridae;g__Circovirus;s__Bat associated circovirus 1	2.4606e-07	0	0	0	1.41631e-06	0	0	0	p__Cressdnaviricota;c__Arfiviricetes;o__Cirlivirales;f__Circoviridae;g__Circovirus;s__Bat associated circovirus 1
p__Cressdnaviricota;c__Arfiviricetes;o__Cirlivirales;f__Circoviridae;g__Circovirus;s__Bat associated circovirus 4	9.8424e-07	0	0	1.15462e-06	2.36052e-06	0	0	0	p__Cressdnaviricota;c__Arfiviricetes;o__Cirlivirales;f__Circoviridae;g__Circovirus;s__Bat associated circovirus 4
p__Cressdnaviricota;c__Arfiviricetes;o__Cirlivirales;f__Circoviridae;g__Circovirus;s__Bat associated circovirus 6	4.9212e-07	0	0	0	0	0	0	0	p__Cressdnaviricota;c__Arfiviricetes;o__Cirlivirales;f__Circoviridae;g__Circovirus;s__Bat associated circovirus 6
p__Cressdnaviricota;c__Arfiviricetes;o__Cirlivirales;f__Circoviridae;g__Circovirus;s__Bat associated circovirus 7	8.6121e-07	0	0	0	0	0	5.36622e-07	0	p__Cressdnaviricota;c__Arfiviricetes;o__Cirlivirales;f__Circoviridae;g__Circovirus;s__Bat associated circovirus 7
p__Cressdnaviricota;c__Arfiviricetes;o__Cirlivirales;f__Circoviridae;g__Circovirus;s__Bat associated circovirus 8	0	0	0	3.46387e-06	0	0	0	0	p__Cressdnaviricota;c__Arfiviricetes;o__Cirlivirales;f__Circoviridae;g__Circovirus;s__Bat associated circovirus 8
p__Cressdnaviricota;c__Arfiviricetes;o__Cirlivirales;f__Circoviridae;g__Circovirus;s__Bat associated circovirus 9	1.2303e-07	0	0	0	9.44209e-07	0	0	0	p__Cressdnaviricota;c__Arfiviricetes;o__Cirlivirales;f__Circoviridae;g__Circovirus;s__Bat associated circovirus 9
p__Cressdnaviricota;c__Arfiviricetes;o__Cirlivirales;f__Circoviridae;g__Circovirus;s__Bat bug circovirus	2.4606e-07	0	4.19645e-07	0	0	0	0	0	p__Cressdnaviricota;c__Arfiviricetes;o__Cirlivirales;f__Circoviridae;g__Circovirus;s__Bat bug circovirus
p__Cressdnaviricota;c__Arfiviricetes;o__Cirlivirales;f__Circoviridae;g__Circovirus;s__Bat circovirus	6.00387e-05	2.855e-05	6.46254e-05	5.14962e-05	3.68242e-05	6.173e-05	7.37855e-05	3.32387e-05	p__Cressdnaviricota;c__Arfiviricetes;o__Cirlivirales;f__Circoviridae;g__Circovirus;s__Bat circovirus
p__Cressdnaviricota;c__Arfiviricetes;o__Cirlivirales;f__Circoviridae;g__Circovirus;s__Bat circovirus POA/2012/I	0	0	0	2.30925e-06	0	0	0	0	p__Cressdnaviricota;c__Arfiviricetes;o__Cirlivirales;f__Circoviridae;g__Circovirus;s__Bat circovirus POA/2012/I
p__Cressdnaviricota;c__Arfiviricetes;o__Cirlivirales;f__Circoviridae;g__Circovirus;s__Bat circovirus POA/2012/V	3.6909e-07	0	0	6.92774e-07	4.72105e-07	0	0	0	p__Cressdnaviricota;c__Arfiviricetes;o__Cirlivirales;f__Circoviridae;g__Circovirus;s__Bat circovirus POA/2012/V
p__Cressdnaviricota;c__Arfiviricetes;o__Cirlivirales;f__Circoviridae;g__Circovirus;s__Bat circovirus ZS/Yunnan-China/2009	3.6909e-07	0	0	0	0	0	0	0	p__Cressdnaviricota;c__Arfiviricetes;o__Cirlivirales;f__Circoviridae;g__Circovirus;s__Bat circovirus ZS/Yunnan-China/2009
p__Cressdnaviricota;c__Arfiviricetes;o__Cirlivirales;f__Circoviridae;g__Circovirus;s__Beak and feather disease virus	1.15648e-05	3.7115e-05	2.30805e-05	2.03214e-05	2.54936e-05	0	1.74402e-05	2.31796e-05	p__Cressdnaviricota;c__Arfiviricetes;o__Cirlivirales;f__Circoviridae;g__Circovirus;s__Beak and feather disease virus
p__Cressdnaviricota;c__Arfiviricetes;o__Cirlivirales;f__Circoviridae;g__Circovirus;s__Bear circovirus	3.6909e-06	0	0	0	4.72105e-07	0	8.04932e-07	4.37351e-07	p__Cressdnaviricota;c__Arfiviricetes;o__Cirlivirales;f__Circoviridae;g__Circovirus;s__Bear circovirus
p__Cressdnaviricota;c__Arfiviricetes;o__Cirlivirales;f__Circoviridae;g__Circovirus;s__Canary circovirus	0	0	0	9.23699e-07	0	0	8.04932e-07	0	p__Cressdnaviricota;c__Arfiviricetes;o__Cirlivirales;f__Circoviridae;g__Circovirus;s__Canary circovirus
p__Cressdnaviricota;c__Arfiviricetes;o__Cirlivirales;f__Circoviridae;g__Circovirus;s__Canine circovirus	2.4606e-06	0	0	9.00607e-06	0	0	0	0	p__Cressdnaviricota;c__Arfiviricetes;o__Cirlivirales;f__Circoviridae;g__Circovirus;s__Canine circovirus
p__Cressdnaviricota;c__Arfiviricetes;o__Cirlivirales;f__Circoviridae;g__Circovirus;s__Circovirus sp.	4.4906e-05	0	0	2.88656e-05	3.35194e-05	0	4.66861e-05	2.71158e-05	p__Cressdnaviricota;c__Arfiviricetes;o__Cirlivirales;f__Circoviridae;g__Circovirus;s__Circovirus sp.
p__Cressdnaviricota;c__Arfiviricetes;o__Cirlivirales;f__Circoviridae;g__Circovirus;s__Civet circovirus	4.9212e-07	0	0	2.30925e-07	9.44209e-07	0	0	0	p__Cressdnaviricota;c__Arfiviricetes;o__Cirlivirales;f__Circoviridae;g__Circovirus;s__Civet circovirus
p__Cressdnaviricota;c__Arfiviricetes;o__Cirlivirales;f__Circoviridae;g__Circovirus;s__Duck circovirus	2.33757e-06	0	0	7.38959e-06	5.66525e-06	0	0	0	p__Cressdnaviricota;c__Arfiviricetes;o__Cirlivirales;f__Circoviridae;g__Circovirus;s__Duck circovirus
p__Cressdnaviricota;c__Arfiviricetes;o__Cirlivirales;f__Circoviridae;g__Circovirus;s__Finch circovirus	0	0	0	0	2.97426e-05	0	3.56853e-05	0	p__Cressdnaviricota;c__Arfiviricetes;o__Cirlivirales;f__Circoviridae;g__Circovirus;s__Finch circovirus
p__Cressdnaviricota;c__Arfiviricetes;o__Cirlivirales;f__Circoviridae;g__Circovirus;s__Giant panda circovirus 1	2.4606e-07	0	0	0	0	0	0	0	p__Cressdnaviricota;c__Arfiviricetes;o__Cirlivirales;f__Circoviridae;g__Circovirus;s__Giant panda circovirus 1
p__Cressdnaviricota;c__Arfiviricetes;o__Cirlivirales;f__Circoviridae;g__Circovirus;s__Giant panda circovirus 2	2.4606e-07	0	0	3.46387e-06	0	0	0	0	p__Cressdnaviricota;c__Arfiviricetes;o__Cirlivirales;f__Circoviridae;g__Circovirus;s__Giant panda circovirus 2
p__Cressdnaviricota;c__Arfiviricetes;o__Cirlivirales;f__Circoviridae;g__Circovirus;s__Giant panda circovirus 3	0	0	0	0	0	0	0	3.49881e-06	p__Cressdnaviricota;c__Arfiviricetes;o__Cirlivirales;f__Circoviridae;g__Circovirus;s__Giant panda circovirus 3
p__Cressdnaviricota;c__Arfiviricetes;o__Cirlivirales;f__Circoviridae;g__Circovirus;s__Goose circovirus	2.70666e-06	0	0	1.47792e-05	5.66525e-06	0	0	1.26832e-05	p__Cressdnaviricota;c__Arfiviricetes;o__Cirlivirales;f__Circoviridae;g__Circovirus;s__Goose circovirus
p__Cressdnaviricota;c__Arfiviricetes;o__Cirlivirales;f__Circoviridae;g__Circovirus;s__Gull circovirus	0	0	0	9.23699e-07	0	0	0	0	p__Cressdnaviricota;c__Arfiviricetes;o__Cirlivirales;f__Circoviridae;g__Circovirus;s__Gull circovirus
p__Cressdnaviricota;c__Arfiviricetes;o__Cirlivirales;f__Circoviridae;g__Circovirus;s__Human associated circovirus 1	6.1515e-07	0	0	0	0	0	0	2.18675e-06	p__Cressdnaviricota;c__Arfiviricetes;o__Cirlivirales;f__Circoviridae;g__Circovirus;s__Human associated circovirus 1
p__Cressdnaviricota;c__Arfiviricetes;o__Cirlivirales;f__Circoviridae;g__Circovirus;s__Human circovirus VS6600022	0	0	0	0	9.44209e-07	0	0	0	p__Cressdnaviricota;c__Arfiviricetes;o__Cirlivirales;f__Circoviridae;g__Circovirus;s__Human circovirus VS6600022
p__Cressdnaviricota;c__Arfiviricetes;o__Cirlivirales;f__Circoviridae;g__Circovirus;s__Mink circovirus	7.3818e-07	0	0	0	0	0	0	0	p__Cressdnaviricota;c__Arfiviricetes;o__Cirlivirales;f__Circoviridae;g__Circovirus;s__Mink circovirus
p__Cressdnaviricota;c__Arfiviricetes;o__Cirlivirales;f__Circoviridae;g__Circovirus;s__Molossus molossus circovirus 2	8.6121e-07	0	0	6.69682e-06	1.41631e-06	0	1.87818e-06	4.37351e-06	p__Cressdnaviricota;c__Arfiviricetes;o__Cirlivirales;f__Circoviridae;g__Circovirus;s__Molossus molossus circovirus 2
p__Cressdnaviricota;c__Arfiviricetes;o__Cirlivirales;f__Circoviridae;g__Circovirus;s__Molossus molossus circovirus 4	0	1.4275e-06	0	2.30925e-07	9.44209e-07	0	0	0	p__Cressdnaviricota;c__Arfiviricetes;o__Cirlivirales;f__Circoviridae;g__Circovirus;s__Molossus molossus circovirus 4
p__Cressdnaviricota;c__Arfiviricetes;o__Cirlivirales;f__Circoviridae;g__Circovirus;s__Mosquito associated circovirus 1	0	0	0	4.84942e-06	0	0	0	0	p__Cressdnaviricota;c__Arfiviricetes;o__Cirlivirales;f__Circoviridae;g__Circovirus;s__Mosquito associated circovirus 1
p__Cressdnaviricota;c__Arfiviricetes;o__Cirlivirales;f__Circoviridae;g__Circovirus;s__Murine circovirus	1.2303e-07	0	0	0	0	0	2.68311e-07	0	p__Cressdnaviricota;c__Arfiviricetes;o__Cirlivirales;f__Circoviridae;g__Circovirus;s__Murine circovirus
p__Cressdnaviricota;c__Arfiviricetes;o__Cirlivirales;f__Circoviridae;g__Circovirus;s__Penaeus monodon circovirus VN11	6.1515e-07	0	0	2.30925e-07	0	0	0	0	p__Cressdnaviricota;c__Arfiviricetes;o__Cirlivirales;f__Circoviridae;g__Circovirus;s__Penaeus monodon circovirus VN11
p__Cressdnaviricota;c__Arfiviricetes;o__Cirlivirales;f__Circoviridae;g__Circovirus;s__Penguin circovirus	0	0	0	9.23699e-07	0	0	0	0	p__Cressdnaviricota;c__Arfiviricetes;o__Cirlivirales;f__Circoviridae;g__Circovirus;s__Penguin circovirus
p__Cressdnaviricota;c__Arfiviricetes;o__Cirlivirales;f__Circoviridae;g__Circovirus;s__Pigeon circovirus	3.6909e-06	0	0	1.59338e-05	1.60516e-05	0	7.5127e-06	1.31205e-05	p__Cressdnaviricota;c__Arfiviricetes;o__Cirlivirales;f__Circoviridae;g__Circovirus;s__Pigeon circovirus
p__Cressdnaviricota;c__Arfiviricetes;o__Cirlivirales;f__Circoviridae;g__Circovirus;s__Porcine circovirus 1	2.4606e-07	0	0	4.61849e-07	1.41631e-06	0	0	0	p__Cressdnaviricota;c__Arfiviricetes;o__Cirlivirales;f__Circoviridae;g__Circovirus;s__Porcine circovirus 1
p__Cressdnaviricota;c__Arfiviricetes;o__Cirlivirales;f__Circoviridae;g__Circovirus;s__Porcine circovirus 2	9.10422e-06	3.28325e-05	1.8884e-05	2.51708e-05	1.74679e-05	0	2.14649e-05	3.41134e-05	p__Cressdnaviricota;c__Arfiviricetes;o__Cirlivirales;f__Circoviridae;g__Circovirus;s__Porcine circovirus 2
p__Cressdnaviricota;c__Arfiviricetes;o__Cirlivirales;f__Circoviridae;g__Circovirus;s__Porcine circovirus 3	0	1.142e-05	0	1.15462e-06	1.88842e-06	0	1.34155e-06	0	p__Cressdnaviricota;c__Arfiviricetes;o__Cirlivirales;f__Circoviridae;g__Circovirus;s__Porcine circovirus 3
p__Cressdnaviricota;c__Arfiviricetes;o__Cirlivirales;f__Circoviridae;g__Circovirus;s__Porcine circovirus 4	1.2303e-07	0	0	2.30925e-07	0	0	0	0	p__Cressdnaviricota;c__Arfiviricetes;o__Cirlivirales;f__Circoviridae;g__Circovirus;s__Porcine circovirus 4
p__Cressdnaviricota;c__Arfiviricetes;o__Cirlivirales;f__Circoviridae;g__Circovirus;s__Porcine circovirus-like virus P1	1.2303e-07	0	0	0	0	0	0	0	p__Cressdnaviricota;c__Arfiviricetes;o__Cirlivirales;f__Circoviridae;g__Circovirus;s__Porcine circovirus-like virus P1
p__Cressdnaviricota;c__Arfiviricetes;o__Cirlivirales;f__Circoviridae;g__Circovirus;s__Raven circovirus	0	0	0	1.15462e-06	0	0	1.60986e-06	0	p__Cressdnaviricota;c__Arfiviricetes;o__Cirlivirales;f__Circoviridae;g__Circovirus;s__Raven circovirus
p__Cressdnaviricota;c__Arfiviricetes;o__Cirlivirales;f__Circoviridae;g__Circovirus;s__Rodent associated circovirus 2	0	0	0	0	6.13736e-06	0	0	0	p__Cressdnaviricota;c__Arfiviricetes;o__Cirlivirales;f__Circoviridae;g__Circovirus;s__Rodent associated circovirus 2
p__Cressdnaviricota;c__Arfiviricetes;o__Cirlivirales;f__Circoviridae;g__Circovirus;s__Rodent associated circovirus 5	0	0	0	0	0	0	2.95142e-06	0	p__Cressdnaviricota;c__Arfiviricetes;o__Cirlivirales;f__Circoviridae;g__Circovirus;s__Rodent associated circovirus 5
p__Cressdnaviricota;c__Arfiviricetes;o__Cirlivirales;f__Circoviridae;g__Circovirus;s__Rodent associated circovirus 7	9.8424e-07	0	0	0	0	0	0	0	p__Cressdnaviricota;c__Arfiviricetes;o__Cirlivirales;f__Circoviridae;g__Circovirus;s__Rodent associated circovirus 7
p__Cressdnaviricota;c__Arfiviricetes;o__Cirlivirales;f__Circoviridae;g__Circovirus;s__Starling circovirus	9.8424e-07	0	0	1.15462e-06	0	0	0	1.7494e-06	p__Cressdnaviricota;c__Arfiviricetes;o__Cirlivirales;f__Circoviridae;g__Circovirus;s__Starling circovirus
p__Cressdnaviricota;c__Arfiviricetes;o__Cirlivirales;f__Circoviridae;g__Circovirus;s__Tick associated circovirus 1	0	0	0	9.23699e-07	0	0	0	0	p__Cressdnaviricota;c__Arfiviricetes;o__Cirlivirales;f__Circoviridae;g__Circovirus;s__Tick associated circovirus 1
p__Cressdnaviricota;c__Arfiviricetes;o__Cirlivirales;f__Circoviridae;g__Circovirus;s__Tick associated circovirus 2	3.11266e-05	0	0	2.05523e-05	1.88842e-05	0	0	0	p__Cressdnaviricota;c__Arfiviricetes;o__Cirlivirales;f__Circoviridae;g__Circovirus;s__Tick associated circovirus 2
p__Cressdnaviricota;c__Arfiviricetes;o__Cirlivirales;f__Circoviridae;g__Circovirus;s__Zebra finch circovirus	0	0	0	1.8474e-06	0	0	0	0	p__Cressdnaviricota;c__Arfiviricetes;o__Cirlivirales;f__Circoviridae;g__Circovirus;s__Zebra finch circovirus
p__Cressdnaviricota;c__Arfiviricetes;o__Cirlivirales;f__Circoviridae;g__Cyclovirus;s__Ant associated cyclovirus 1	2.4606e-07	0	0	2.07832e-06	0	0	0	0	p__Cressdnaviricota;c__Arfiviricetes;o__Cirlivirales;f__Circoviridae;g__Cyclovirus;s__Ant associated cyclovirus 1
p__Cressdnaviricota;c__Arfiviricetes;o__Cirlivirales;f__Circoviridae;g__Cyclovirus;s__Bat associated cyclovirus 1	0	0	0	0	0	0	0	3.06146e-06	p__Cressdnaviricota;c__Arfiviricetes;o__Cirlivirales;f__Circoviridae;g__Cyclovirus;s__Bat associated cyclovirus 1
p__Cressdnaviricota;c__Arfiviricetes;o__Cirlivirales;f__Circoviridae;g__Cyclovirus;s__Bat associated cyclovirus 12	3.6909e-07	0	0	4.61849e-07	0	0	0	0	p__Cressdnaviricota;c__Arfiviricetes;o__Cirlivirales;f__Circoviridae;g__Cyclovirus;s__Bat associated cyclovirus 12
p__Cressdnaviricota;c__Arfiviricetes;o__Cirlivirales;f__Circoviridae;g__Cyclovirus;s__Bat associated cyclovirus 2	0	0	0	1.61647e-06	0	0	0	0	p__Cressdnaviricota;c__Arfiviricetes;o__Cirlivirales;f__Circoviridae;g__Cyclovirus;s__Bat associated cyclovirus 2
p__Cressdnaviricota;c__Arfiviricetes;o__Cirlivirales;f__Circoviridae;g__Cyclovirus;s__Bat associated cyclovirus 5	0	0	0	1.15462e-06	0	0	8.04932e-07	0	p__Cressdnaviricota;c__Arfiviricetes;o__Cirlivirales;f__Circoviridae;g__Cyclovirus;s__Bat associated cyclovirus 5
p__Cressdnaviricota;c__Arfiviricetes;o__Cirlivirales;f__Circoviridae;g__Cyclovirus;s__Bat associated cyclovirus 6	0	0	0	6.92774e-07	0	0	0	0	p__Cressdnaviricota;c__Arfiviricetes;o__Cirlivirales;f__Circoviridae;g__Cyclovirus;s__Bat associated cyclovirus 6
p__Cressdnaviricota;c__Arfiviricetes;o__Cirlivirales;f__Circoviridae;g__Cyclovirus;s__Bat associated cyclovirus 8	2.4606e-07	0	0	4.61849e-07	0	0	0	0	p__Cressdnaviricota;c__Arfiviricetes;o__Cirlivirales;f__Circoviridae;g__Cyclovirus;s__Bat associated cyclovirus 8
p__Cressdnaviricota;c__Arfiviricetes;o__Cirlivirales;f__Circoviridae;g__Cyclovirus;s__Bat associated cyclovirus 9	0	0	0	2.30925e-07	0	0	0	0	p__Cressdnaviricota;c__Arfiviricetes;o__Cirlivirales;f__Circoviridae;g__Cyclovirus;s__Bat associated cyclovirus 9
p__Cressdnaviricota;c__Arfiviricetes;o__Cirlivirales;f__Circoviridae;g__Cyclovirus;s__Capybara associated cyclovirus	0	0	0	0	2.83263e-06	0	0	0	p__Cressdnaviricota;c__Arfiviricetes;o__Cirlivirales;f__Circoviridae;g__Cyclovirus;s__Capybara associated cyclovirus
p__Cressdnaviricota;c__Arfiviricetes;o__Cirlivirales;f__Circoviridae;g__Cyclovirus;s__Chicken associated cyclovirus 1	1.2303e-07	0	0	1.61647e-06	0	0	2.68311e-07	0	p__Cressdnaviricota;c__Arfiviricetes;o__Cirlivirales;f__Circoviridae;g__Cyclovirus;s__Chicken associated cyclovirus 1
p__Cressdnaviricota;c__Arfiviricetes;o__Cirlivirales;f__Circoviridae;g__Cyclovirus;s__Chimpanzee associated cyclovirus 1	0	0	0	0	9.44209e-07	0	0	0	p__Cressdnaviricota;c__Arfiviricetes;o__Cirlivirales;f__Circoviridae;g__Cyclovirus;s__Chimpanzee associated cyclovirus 1
p__Cressdnaviricota;c__Arfiviricetes;o__Cirlivirales;f__Circoviridae;g__Cyclovirus;s__Cyclovirus ZM36a	0	0	0	9.23699e-07	4.72105e-07	0	0	0	p__Cressdnaviricota;c__Arfiviricetes;o__Cirlivirales;f__Circoviridae;g__Cyclovirus;s__Cyclovirus ZM36a
p__Cressdnaviricota;c__Arfiviricetes;o__Cirlivirales;f__Circoviridae;g__Cyclovirus;s__Dragonfly associated cyclovirus	0	0	0	9.23699e-07	1.88842e-06	0	0	0	p__Cressdnaviricota;c__Arfiviricetes;o__Cirlivirales;f__Circoviridae;g__Cyclovirus;s__Dragonfly associated cyclovirus
p__Cressdnaviricota;c__Arfiviricetes;o__Cirlivirales;f__Circoviridae;g__Cyclovirus;s__Dragonfly associated cyclovirus 1	1.2303e-07	0	0	0	9.44209e-07	0	0	0	p__Cressdnaviricota;c__Arfiviricetes;o__Cirlivirales;f__Circoviridae;g__Cyclovirus;s__Dragonfly associated cyclovirus 1
p__Cressdnaviricota;c__Arfiviricetes;o__Cirlivirales;f__Circoviridae;g__Cyclovirus;s__Dragonfly associated cyclovirus 4	4.9212e-07	0	0	1.15462e-06	0	0	0	0	p__Cressdnaviricota;c__Arfiviricetes;o__Cirlivirales;f__Circoviridae;g__Cyclovirus;s__Dragonfly associated cyclovirus 4
p__Cressdnaviricota;c__Arfiviricetes;o__Cirlivirales;f__Circoviridae;g__Cyclovirus;s__Dragonfly associated cyclovirus 5	7.3818e-07	0	0	0	2.36052e-06	0	5.36622e-07	0	p__Cressdnaviricota;c__Arfiviricetes;o__Cirlivirales;f__Circoviridae;g__Cyclovirus;s__Dragonfly associated cyclovirus 5
p__Cressdnaviricota;c__Arfiviricetes;o__Cirlivirales;f__Circoviridae;g__Cyclovirus;s__Dragonfly associated cyclovirus 7	4.9212e-07	0	0	1.8474e-06	0	0	0	3.49881e-06	p__Cressdnaviricota;c__Arfiviricetes;o__Cirlivirales;f__Circoviridae;g__Cyclovirus;s__Dragonfly associated cyclovirus 7
p__Cressdnaviricota;c__Arfiviricetes;o__Cirlivirales;f__Circoviridae;g__Cyclovirus;s__Dragonfly associated cyclovirus 8	0	0	0	2.30925e-06	0	0	0	0	p__Cressdnaviricota;c__Arfiviricetes;o__Cirlivirales;f__Circoviridae;g__Cyclovirus;s__Dragonfly associated cyclovirus 8
p__Cressdnaviricota;c__Arfiviricetes;o__Cirlivirales;f__Circoviridae;g__Cyclovirus;s__Duck associated cyclovirus 1	0	0	0	1.61647e-06	0	0	0	0	p__Cressdnaviricota;c__Arfiviricetes;o__Cirlivirales;f__Circoviridae;g__Cyclovirus;s__Duck associated cyclovirus 1
p__Cressdnaviricota;c__Arfiviricetes;o__Cirlivirales;f__Circoviridae;g__Cyclovirus;s__Human associated cyclovirus 1	0	0	0	0	0	0	2.68311e-07	0	p__Cressdnaviricota;c__Arfiviricetes;o__Cirlivirales;f__Circoviridae;g__Cyclovirus;s__Human associated cyclovirus 1
p__Cressdnaviricota;c__Arfiviricetes;o__Cirlivirales;f__Circoviridae;g__Cyclovirus;s__Human associated cyclovirus 11	2.4606e-07	2.855e-06	0	0	0	0	5.36622e-07	8.74702e-07	p__Cressdnaviricota;c__Arfiviricetes;o__Cirlivirales;f__Circoviridae;g__Cyclovirus;s__Human associated cyclovirus 11
p__Cressdnaviricota;c__Arfiviricetes;o__Cirlivirales;f__Circoviridae;g__Cyclovirus;s__Human associated cyclovirus 2	0	0	0	2.30925e-07	0	0	0	0	p__Cressdnaviricota;c__Arfiviricetes;o__Cirlivirales;f__Circoviridae;g__Cyclovirus;s__Human associated cyclovirus 2
p__Cressdnaviricota;c__Arfiviricetes;o__Cirlivirales;f__Circoviridae;g__Cyclovirus;s__Human associated cyclovirus 7	0	0	0	1.38555e-06	0	0	0	0	p__Cressdnaviricota;c__Arfiviricetes;o__Cirlivirales;f__Circoviridae;g__Cyclovirus;s__Human associated cyclovirus 7
p__Cressdnaviricota;c__Arfiviricetes;o__Cirlivirales;f__Circoviridae;g__Cyclovirus;s__Rodent associated cyclovirus 1	0	0	0	0	2.36052e-06	0	0	0	p__Cressdnaviricota;c__Arfiviricetes;o__Cirlivirales;f__Circoviridae;g__Cyclovirus;s__Rodent associated cyclovirus 1
p__Cressdnaviricota;c__Arfiviricetes;o__Cirlivirales;f__Circoviridae;g__Cyclovirus;s__Squirrel associated cyclovirus 1	0	0	0	0	4.72105e-07	0	0	0	p__Cressdnaviricota;c__Arfiviricetes;o__Cirlivirales;f__Circoviridae;g__Cyclovirus;s__Squirrel associated cyclovirus 1
p__Cressdnaviricota;c__Arfiviricetes;o__Cirlivirales;f__Circoviridae;g__Gen_environmental samples;s__Circoviridae 1 LDMD-2013	0	0	0	2.30925e-06	0	0	0	0	p__Cressdnaviricota;c__Arfiviricetes;o__Cirlivirales;f__Circoviridae;g__Gen_environmental samples;s__Circoviridae 1 LDMD-2013
p__Cressdnaviricota;c__Arfiviricetes;o__Cirlivirales;f__Circoviridae;g__Gen_environmental samples;s__Circoviridae 11 LDMD-2013	0	0	0	4.61849e-07	0	0	0	0	p__Cressdnaviricota;c__Arfiviricetes;o__Cirlivirales;f__Circoviridae;g__Gen_environmental samples;s__Circoviridae 11 LDMD-2013
p__Cressdnaviricota;c__Arfiviricetes;o__Cirlivirales;f__Circoviridae;g__Gen_environmental samples;s__Circoviridae 13 LDMD-2013	6.1515e-07	0	0	0	0	0	0	0	p__Cressdnaviricota;c__Arfiviricetes;o__Cirlivirales;f__Circoviridae;g__Gen_environmental samples;s__Circoviridae 13 LDMD-2013
p__Cressdnaviricota;c__Arfiviricetes;o__Cirlivirales;f__Circoviridae;g__Gen_environmental samples;s__Circoviridae 17 LDMD-2013	3.6909e-07	7.1375e-06	1.25894e-06	6.23497e-06	3.77684e-06	0	1.34155e-06	7.43497e-06	p__Cressdnaviricota;c__Arfiviricetes;o__Cirlivirales;f__Circoviridae;g__Gen_environmental samples;s__Circoviridae 17 LDMD-2013
p__Cressdnaviricota;c__Arfiviricetes;o__Cirlivirales;f__Circoviridae;g__Gen_environmental samples;s__Circoviridae 2 LDMD-2013	0	0	0	1.61647e-06	2.36052e-06	0	0	0	p__Cressdnaviricota;c__Arfiviricetes;o__Cirlivirales;f__Circoviridae;g__Gen_environmental samples;s__Circoviridae 2 LDMD-2013
p__Cressdnaviricota;c__Arfiviricetes;o__Cirlivirales;f__Circoviridae;g__Gen_environmental samples;s__Circoviridae 21 LDMD-2013	6.1515e-07	0	0	0	0	0	0	0	p__Cressdnaviricota;c__Arfiviricetes;o__Cirlivirales;f__Circoviridae;g__Gen_environmental samples;s__Circoviridae 21 LDMD-2013
p__Cressdnaviricota;c__Arfiviricetes;o__Cirlivirales;f__Circoviridae;g__Gen_environmental samples;s__Circoviridae 6 LDMD-2013	0	0	0	2.17069e-05	0	0	0	0	p__Cressdnaviricota;c__Arfiviricetes;o__Cirlivirales;f__Circoviridae;g__Gen_environmental samples;s__Circoviridae 6 LDMD-2013
p__Cressdnaviricota;c__Arfiviricetes;o__Cirlivirales;f__Circoviridae;g__Gen_unclassified Circoviridae;s__Avon-Heathcote Estuary associated circular virus 10	0	0	0	2.30925e-07	0	0	0	0	p__Cressdnaviricota;c__Arfiviricetes;o__Cirlivirales;f__Circoviridae;g__Gen_unclassified Circoviridae;s__Avon-Heathcote Estuary associated circular virus 10
p__Cressdnaviricota;c__Arfiviricetes;o__Cirlivirales;f__Circoviridae;g__Gen_unclassified Circoviridae;s__Avon-Heathcote Estuary associated circular virus 11	0	0	0	2.30925e-07	0	0	0	0	p__Cressdnaviricota;c__Arfiviricetes;o__Cirlivirales;f__Circoviridae;g__Gen_unclassified Circoviridae;s__Avon-Heathcote Estuary associated circular virus 11
p__Cressdnaviricota;c__Arfiviricetes;o__Cirlivirales;f__Circoviridae;g__Gen_unclassified Circoviridae;s__Avon-Heathcote Estuary associated circular virus 12	0	0	0	6.92774e-07	0	0	0	0	p__Cressdnaviricota;c__Arfiviricetes;o__Cirlivirales;f__Circoviridae;g__Gen_unclassified Circoviridae;s__Avon-Heathcote Estuary associated circular virus 12
p__Cressdnaviricota;c__Arfiviricetes;o__Cirlivirales;f__Circoviridae;g__Gen_unclassified Circoviridae;s__Avon-Heathcote Estuary associated circular virus 16	0	0	0	1.61647e-06	0	0	0	0	p__Cressdnaviricota;c__Arfiviricetes;o__Cirlivirales;f__Circoviridae;g__Gen_unclassified Circoviridae;s__Avon-Heathcote Estuary associated circular virus 16
p__Cressdnaviricota;c__Arfiviricetes;o__Cirlivirales;f__Circoviridae;g__Gen_unclassified Circoviridae;s__Avon-Heathcote Estuary associated circular virus 2	4.9212e-07	0	0	0	0	0	0	0	p__Cressdnaviricota;c__Arfiviricetes;o__Cirlivirales;f__Circoviridae;g__Gen_unclassified Circoviridae;s__Avon-Heathcote Estuary associated circular virus 2
p__Cressdnaviricota;c__Arfiviricetes;o__Cirlivirales;f__Circoviridae;g__Gen_unclassified Circoviridae;s__Avon-Heathcote Estuary associated circular virus 20	3.6909e-07	0	0	0	0	0	0	0	p__Cressdnaviricota;c__Arfiviricetes;o__Cirlivirales;f__Circoviridae;g__Gen_unclassified Circoviridae;s__Avon-Heathcote Estuary associated circular virus 20
p__Cressdnaviricota;c__Arfiviricetes;o__Cirlivirales;f__Circoviridae;g__Gen_unclassified Circoviridae;s__Avon-Heathcote Estuary associated circular virus 22	1.2303e-07	0	0	2.07832e-06	0	0	8.04932e-07	1.7494e-06	p__Cressdnaviricota;c__Arfiviricetes;o__Cirlivirales;f__Circoviridae;g__Gen_unclassified Circoviridae;s__Avon-Heathcote Estuary associated circular virus 22
p__Cressdnaviricota;c__Arfiviricetes;o__Cirlivirales;f__Circoviridae;g__Gen_unclassified Circoviridae;s__Avon-Heathcote Estuary associated circular virus 25	0	0	0	9.23699e-07	0	0	0	0	p__Cressdnaviricota;c__Arfiviricetes;o__Cirlivirales;f__Circoviridae;g__Gen_unclassified Circoviridae;s__Avon-Heathcote Estuary associated circular virus 25
p__Cressdnaviricota;c__Arfiviricetes;o__Cirlivirales;f__Circoviridae;g__Gen_unclassified Circoviridae;s__Avon-Heathcote Estuary associated circular virus 26	2.4606e-07	0	0	0	1.88842e-06	0	0	0	p__Cressdnaviricota;c__Arfiviricetes;o__Cirlivirales;f__Circoviridae;g__Gen_unclassified Circoviridae;s__Avon-Heathcote Estuary associated circular virus 26
p__Cressdnaviricota;c__Arfiviricetes;o__Cirlivirales;f__Circoviridae;g__Gen_unclassified Circoviridae;s__Avon-Heathcote Estuary associated circular virus 28	0	0	0	6.00404e-06	1.88842e-06	0	0	0	p__Cressdnaviricota;c__Arfiviricetes;o__Cirlivirales;f__Circoviridae;g__Gen_unclassified Circoviridae;s__Avon-Heathcote Estuary associated circular virus 28
p__Cressdnaviricota;c__Arfiviricetes;o__Cirlivirales;f__Circoviridae;g__Gen_unclassified Circoviridae;s__Avon-Heathcote Estuary associated circular virus 3	2.4606e-07	0	0	0	0	0	0	0	p__Cressdnaviricota;c__Arfiviricetes;o__Cirlivirales;f__Circoviridae;g__Gen_unclassified Circoviridae;s__Avon-Heathcote Estuary associated circular virus 3
p__Cressdnaviricota;c__Arfiviricetes;o__Cirlivirales;f__Circoviridae;g__Gen_unclassified Circoviridae;s__Avon-Heathcote Estuary associated circular virus 4	3.6909e-07	0	0	0	9.44209e-07	0	0	0	p__Cressdnaviricota;c__Arfiviricetes;o__Cirlivirales;f__Circoviridae;g__Gen_unclassified Circoviridae;s__Avon-Heathcote Estuary associated circular virus 4
p__Cressdnaviricota;c__Arfiviricetes;o__Cirlivirales;f__Circoviridae;g__Gen_unclassified Circoviridae;s__Avon-Heathcote Estuary associated circular virus 5	0	0	0	1.38555e-06	0	0	0	0	p__Cressdnaviricota;c__Arfiviricetes;o__Cirlivirales;f__Circoviridae;g__Gen_unclassified Circoviridae;s__Avon-Heathcote Estuary associated circular virus 5
p__Cressdnaviricota;c__Arfiviricetes;o__Cirlivirales;f__Circoviridae;g__Gen_unclassified Circoviridae;s__Avon-Heathcote Estuary associated circular virus 6	4.9212e-07	0	0	0	0	0	1.07324e-06	0	p__Cressdnaviricota;c__Arfiviricetes;o__Cirlivirales;f__Circoviridae;g__Gen_unclassified Circoviridae;s__Avon-Heathcote Estuary associated circular virus 6
p__Cressdnaviricota;c__Arfiviricetes;o__Cirlivirales;f__Circoviridae;g__Gen_unclassified Circoviridae;s__Avon-Heathcote Estuary associated circular virus 8	4.9212e-07	0	0	0	0	0	0	0	p__Cressdnaviricota;c__Arfiviricetes;o__Cirlivirales;f__Circoviridae;g__Gen_unclassified Circoviridae;s__Avon-Heathcote Estuary associated circular virus 8
p__Cressdnaviricota;c__Arfiviricetes;o__Cirlivirales;f__Circoviridae;g__Gen_unclassified Circoviridae;s__Callinectes ornatus blue crab associated circular virus	2.4606e-07	0	0	0	0	0	0	4.37351e-07	p__Cressdnaviricota;c__Arfiviricetes;o__Cirlivirales;f__Circoviridae;g__Gen_unclassified Circoviridae;s__Callinectes ornatus blue crab associated circular virus
p__Cressdnaviricota;c__Arfiviricetes;o__Cirlivirales;f__Circoviridae;g__Gen_unclassified Circoviridae;s__Circoviridae sp.	0.000290351	0.00029692	0.00033152	0.000314981	0.000351246	0	0.000313655	0.000317079	p__Cressdnaviricota;c__Arfiviricetes;o__Cirlivirales;f__Circoviridae;g__Gen_unclassified Circoviridae;s__Circoviridae sp.
p__Cressdnaviricota;c__Arfiviricetes;o__Cirlivirales;f__Circoviridae;g__Gen_unclassified Circoviridae;s__Circoviridae sp. ctfvP2	3.6909e-07	2.855e-06	0	6.92774e-07	9.44209e-07	0	2.68311e-07	8.74702e-07	p__Cressdnaviricota;c__Arfiviricetes;o__Cirlivirales;f__Circoviridae;g__Gen_unclassified Circoviridae;s__Circoviridae sp. ctfvP2
p__Cressdnaviricota;c__Arfiviricetes;o__Cirlivirales;f__Circoviridae;g__Gen_unclassified Circoviridae;s__Circoviridae TaCV1	6.1515e-07	0	0	0	0	0	0	0	p__Cressdnaviricota;c__Arfiviricetes;o__Cirlivirales;f__Circoviridae;g__Gen_unclassified Circoviridae;s__Circoviridae TaCV1
p__Cressdnaviricota;c__Arfiviricetes;o__Cirlivirales;f__Circoviridae;g__Gen_unclassified Circoviridae;s__Circoviridae TaCV2	3.6909e-07	0	0	0	4.24894e-06	0	0	0	p__Cressdnaviricota;c__Arfiviricetes;o__Cirlivirales;f__Circoviridae;g__Gen_unclassified Circoviridae;s__Circoviridae TaCV2
p__Cressdnaviricota;c__Arfiviricetes;o__Cirlivirales;f__Circoviridae;g__Gen_unclassified Circoviridae;s__Circovirus-like genome DCCV-13	0	0	0	0	2.54936e-05	0	0	0	p__Cressdnaviricota;c__Arfiviricetes;o__Cirlivirales;f__Circoviridae;g__Gen_unclassified Circoviridae;s__Circovirus-like genome DCCV-13
p__Cressdnaviricota;c__Arfiviricetes;o__Cirlivirales;f__Circoviridae;g__Gen_unclassified Circoviridae;s__Circovirus-like genome DCCV-2	0	0	4.19645e-07	4.61849e-07	9.44209e-07	0	0	4.37351e-07	p__Cressdnaviricota;c__Arfiviricetes;o__Cirlivirales;f__Circoviridae;g__Gen_unclassified Circoviridae;s__Circovirus-like genome DCCV-2
p__Cressdnaviricota;c__Arfiviricetes;o__Cirlivirales;f__Circoviridae;g__Gen_unclassified Circoviridae;s__Circovirus-like genome DCCV-3	4.9212e-07	0	0	4.61849e-07	1.41631e-06	0	0	0	p__Cressdnaviricota;c__Arfiviricetes;o__Cirlivirales;f__Circoviridae;g__Gen_unclassified Circoviridae;s__Circovirus-like genome DCCV-3
p__Cressdnaviricota;c__Arfiviricetes;o__Cirlivirales;f__Circoviridae;g__Gen_unclassified Circoviridae;s__Circovirus-like genome DCCV-5	4.9212e-07	0	0	0	0	0	0	0	p__Cressdnaviricota;c__Arfiviricetes;o__Cirlivirales;f__Circoviridae;g__Gen_unclassified Circoviridae;s__Circovirus-like genome DCCV-5
p__Cressdnaviricota;c__Arfiviricetes;o__Cirlivirales;f__Circoviridae;g__Gen_unclassified Circoviridae;s__Circovirus-like genome DCCV-7	4.9212e-07	0	0	0	0	0	0	0	p__Cressdnaviricota;c__Arfiviricetes;o__Cirlivirales;f__Circoviridae;g__Gen_unclassified Circoviridae;s__Circovirus-like genome DCCV-7
p__Cressdnaviricota;c__Arfiviricetes;o__Cirlivirales;f__Circoviridae;g__Gen_unclassified Circoviridae;s__Circovirus-like genome DCCV-8	3.6909e-07	0	0	0	9.44209e-07	0	0	0	p__Cressdnaviricota;c__Arfiviricetes;o__Cirlivirales;f__Circoviridae;g__Gen_unclassified Circoviridae;s__Circovirus-like genome DCCV-8
p__Cressdnaviricota;c__Arfiviricetes;o__Cirlivirales;f__Circoviridae;g__Gen_unclassified Circoviridae;s__Circovirus-like genome DHCV-1	0	0	0	0	9.44209e-07	0	0	0	p__Cressdnaviricota;c__Arfiviricetes;o__Cirlivirales;f__Circoviridae;g__Gen_unclassified Circoviridae;s__Circovirus-like genome DHCV-1
p__Cressdnaviricota;c__Arfiviricetes;o__Cirlivirales;f__Circoviridae;g__Gen_unclassified Circoviridae;s__Circovirus-like genome DHCV-2	3.6909e-07	0	0	0	0	0	0	0	p__Cressdnaviricota;c__Arfiviricetes;o__Cirlivirales;f__Circoviridae;g__Gen_unclassified Circoviridae;s__Circovirus-like genome DHCV-2
p__Cressdnaviricota;c__Arfiviricetes;o__Cirlivirales;f__Circoviridae;g__Gen_unclassified Circoviridae;s__Circovirus-like genome DHCV-3	0	0	0	0	9.44209e-07	0	0	0	p__Cressdnaviricota;c__Arfiviricetes;o__Cirlivirales;f__Circoviridae;g__Gen_unclassified Circoviridae;s__Circovirus-like genome DHCV-3
p__Cressdnaviricota;c__Arfiviricetes;o__Cirlivirales;f__Circoviridae;g__Gen_unclassified Circoviridae;s__Circovirus-like genome DHCV-6	9.8424e-07	0	0	0	2.36052e-06	0	0	0	p__Cressdnaviricota;c__Arfiviricetes;o__Cirlivirales;f__Circoviridae;g__Gen_unclassified Circoviridae;s__Circovirus-like genome DHCV-6
p__Cressdnaviricota;c__Arfiviricetes;o__Cirlivirales;f__Circoviridae;g__Gen_unclassified Circoviridae;s__Didemnum sp. Sea Squirt associated virus	4.9212e-07	0	0	0	0	0	0	0	p__Cressdnaviricota;c__Arfiviricetes;o__Cirlivirales;f__Circoviridae;g__Gen_unclassified Circoviridae;s__Didemnum sp. Sea Squirt associated virus
p__Cressdnaviricota;c__Arfiviricetes;o__Cirlivirales;f__Circoviridae;g__Gen_unclassified Circoviridae;s__Dromedary stool-associated circular ssDNA virus	4.29375e-05	0	0	0	0	0	0	0	p__Cressdnaviricota;c__Arfiviricetes;o__Cirlivirales;f__Circoviridae;g__Gen_unclassified Circoviridae;s__Dromedary stool-associated circular ssDNA virus
p__Cressdnaviricota;c__Arfiviricetes;o__Cirlivirales;f__Circoviridae;g__Gen_unclassified Circoviridae;s__Ecklonia radiata-associated virus 1	0	0	0	2.54017e-06	0	0	0	1.31205e-06	p__Cressdnaviricota;c__Arfiviricetes;o__Cirlivirales;f__Circoviridae;g__Gen_unclassified Circoviridae;s__Ecklonia radiata-associated virus 1
p__Cressdnaviricota;c__Arfiviricetes;o__Cirlivirales;f__Circoviridae;g__Gen_unclassified Circoviridae;s__Ecklonia radiata-associated virus 3	0	0	0	9.23699e-07	0	0	0	0	p__Cressdnaviricota;c__Arfiviricetes;o__Cirlivirales;f__Circoviridae;g__Gen_unclassified Circoviridae;s__Ecklonia radiata-associated virus 3
p__Cressdnaviricota;c__Arfiviricetes;o__Cirlivirales;f__Circoviridae;g__Gen_unclassified Circoviridae;s__Ecklonia radiata-associated virus 5	4.9212e-07	0	0	0	0	0	0	0	p__Cressdnaviricota;c__Arfiviricetes;o__Cirlivirales;f__Circoviridae;g__Gen_unclassified Circoviridae;s__Ecklonia radiata-associated virus 5
p__Cressdnaviricota;c__Arfiviricetes;o__Cirlivirales;f__Circoviridae;g__Gen_unclassified Circoviridae;s__Ecklonia radiata-associated virus 8	0	0	0	1.15462e-06	9.44209e-07	0	0	0	p__Cressdnaviricota;c__Arfiviricetes;o__Cirlivirales;f__Circoviridae;g__Gen_unclassified Circoviridae;s__Ecklonia radiata-associated virus 8
p__Cressdnaviricota;c__Arfiviricetes;o__Cirlivirales;f__Circoviridae;g__Gen_unclassified Circoviridae;s__Elk circovirus Banff/2019	0	0	0	0	0	0	0	1.31205e-06	p__Cressdnaviricota;c__Arfiviricetes;o__Cirlivirales;f__Circoviridae;g__Gen_unclassified Circoviridae;s__Elk circovirus Banff/2019
p__Cressdnaviricota;c__Arfiviricetes;o__Cirlivirales;f__Circoviridae;g__Gen_unclassified Circoviridae;s__Fur seal faeces associated circular DNA virus	7.3818e-07	0	0	0	0	0	0	0	p__Cressdnaviricota;c__Arfiviricetes;o__Cirlivirales;f__Circoviridae;g__Gen_unclassified Circoviridae;s__Fur seal faeces associated circular DNA virus
p__Cressdnaviricota;c__Arfiviricetes;o__Cirlivirales;f__Circoviridae;g__Gen_unclassified Circoviridae;s__Hermit crab associated circular virus	0	0	0	4.61849e-07	0	0	0	0	p__Cressdnaviricota;c__Arfiviricetes;o__Cirlivirales;f__Circoviridae;g__Gen_unclassified Circoviridae;s__Hermit crab associated circular virus
p__Cressdnaviricota;c__Arfiviricetes;o__Cirlivirales;f__Circoviridae;g__Gen_unclassified Circoviridae;s__Human fecal virus Jorvi2	2.4606e-07	0	0	2.54017e-06	2.36052e-06	0	0	2.18675e-06	p__Cressdnaviricota;c__Arfiviricetes;o__Cirlivirales;f__Circoviridae;g__Gen_unclassified Circoviridae;s__Human fecal virus Jorvi2
p__Cressdnaviricota;c__Arfiviricetes;o__Cirlivirales;f__Circoviridae;g__Gen_unclassified Circoviridae;s__Human fecal virus Jorvi3	2.4606e-07	0	0	0	4.72105e-07	0	0	0	p__Cressdnaviricota;c__Arfiviricetes;o__Cirlivirales;f__Circoviridae;g__Gen_unclassified Circoviridae;s__Human fecal virus Jorvi3
p__Cressdnaviricota;c__Arfiviricetes;o__Cirlivirales;f__Circoviridae;g__Gen_unclassified Circoviridae;s__Human PoSCV5-like circular virus	2.4606e-07	0	0	0	9.44209e-07	0	5.36622e-07	0	p__Cressdnaviricota;c__Arfiviricetes;o__Cirlivirales;f__Circoviridae;g__Gen_unclassified Circoviridae;s__Human PoSCV5-like circular virus
p__Cressdnaviricota;c__Arfiviricetes;o__Cirlivirales;f__Circoviridae;g__Gen_unclassified Circoviridae;s__Human respiratory circular DNA virus	0	0	0	4.61849e-07	0	0	0	0	p__Cressdnaviricota;c__Arfiviricetes;o__Cirlivirales;f__Circoviridae;g__Gen_unclassified Circoviridae;s__Human respiratory circular DNA virus
p__Cressdnaviricota;c__Arfiviricetes;o__Cirlivirales;f__Circoviridae;g__Gen_unclassified Circoviridae;s__Mytilus sp. clam associated circular virus	0	0	0	2.30925e-07	0	0	0	0	p__Cressdnaviricota;c__Arfiviricetes;o__Cirlivirales;f__Circoviridae;g__Gen_unclassified Circoviridae;s__Mytilus sp. clam associated circular virus
p__Cressdnaviricota;c__Arfiviricetes;o__Cirlivirales;f__Circoviridae;g__Gen_unclassified Circoviridae;s__Petrochirus diogenes giant hermit crab associated circular virus	1.2303e-07	0	0	0	4.72105e-07	0	0	0	p__Cressdnaviricota;c__Arfiviricetes;o__Cirlivirales;f__Circoviridae;g__Gen_unclassified Circoviridae;s__Petrochirus diogenes giant hermit crab associated circular virus
p__Cressdnaviricota;c__Arfiviricetes;o__Cirlivirales;f__Circoviridae;g__Gen_unclassified Circoviridae;s__Porcine stool-associated circular virus/BEL/15V010	0	0	0	1.38555e-06	0	0	0	0	p__Cressdnaviricota;c__Arfiviricetes;o__Cirlivirales;f__Circoviridae;g__Gen_unclassified Circoviridae;s__Porcine stool-associated circular virus/BEL/15V010
p__Cressdnaviricota;c__Arfiviricetes;o__Cirlivirales;f__Circoviridae;g__Gen_unclassified Circoviridae;s__Sicyonia brevirostris associated circular virus	3.6909e-07	0	0	2.30925e-07	0	0	0	0	p__Cressdnaviricota;c__Arfiviricetes;o__Cirlivirales;f__Circoviridae;g__Gen_unclassified Circoviridae;s__Sicyonia brevirostris associated circular virus
p__Cressdnaviricota;c__Arfiviricetes;o__Cirlivirales;f__Vilyaviridae;g__Andurilvirus;s__Andurilvirus finwe	0	0	0	0	0	0	0	3.93616e-06	p__Cressdnaviricota;c__Arfiviricetes;o__Cirlivirales;f__Vilyaviridae;g__Andurilvirus;s__Andurilvirus finwe
p__Cressdnaviricota;c__Arfiviricetes;o__Cirlivirales;f__Vilyaviridae;g__Arnorvirus;s__Arnorvirus sauron	8.6121e-07	0	0	2.30925e-06	2.83263e-06	0	1.60986e-06	6.12291e-06	p__Cressdnaviricota;c__Arfiviricetes;o__Cirlivirales;f__Vilyaviridae;g__Arnorvirus;s__Arnorvirus sauron
p__Cressdnaviricota;c__Arfiviricetes;o__Cirlivirales;f__Vilyaviridae;g__Glamdringvirus;s__Rodent stool-associated circular genome virus	3.32181e-06	0	0	9.46791e-06	4.72105e-06	0	0	1.13711e-05	p__Cressdnaviricota;c__Arfiviricetes;o__Cirlivirales;f__Vilyaviridae;g__Glamdringvirus;s__Rodent stool-associated circular genome virus
p__Cressdnaviricota;c__Arfiviricetes;o__Cirlivirales;f__Vilyaviridae;g__Grondvirus;s__Grondvirus lorian	3.61708e-05	0	0	2.00905e-05	0	0	0	0	p__Cressdnaviricota;c__Arfiviricetes;o__Cirlivirales;f__Vilyaviridae;g__Grondvirus;s__Grondvirus lorian
p__Cressdnaviricota;c__Arfiviricetes;o__Cirlivirales;f__Vilyaviridae;g__Herugrimvirus;s__Herugrimvirus gladden	0	0	0	1.61647e-06	0	0	0	0	p__Cressdnaviricota;c__Arfiviricetes;o__Cirlivirales;f__Vilyaviridae;g__Herugrimvirus;s__Herugrimvirus gladden
p__Cressdnaviricota;c__Arfiviricetes;o__Cirlivirales;f__Vilyaviridae;g__Illuinvirus;s__Illuinvirus amon	0	0	0	2.30925e-06	0	0	3.21973e-06	0	p__Cressdnaviricota;c__Arfiviricetes;o__Cirlivirales;f__Vilyaviridae;g__Illuinvirus;s__Illuinvirus amon
p__Cressdnaviricota;c__Arfiviricetes;o__Cirlivirales;f__Vilyaviridae;g__Ringilvirus;s__Ringilvirus thingol	1.2303e-07	7.1375e-06	4.19645e-07	1.38555e-06	0	0	1.07324e-06	2.18675e-06	p__Cressdnaviricota;c__Arfiviricetes;o__Cirlivirales;f__Vilyaviridae;g__Ringilvirus;s__Ringilvirus thingol
p__Cressdnaviricota;c__Arfiviricetes;o__Cirlivirales;f__Vilyaviridae;g__Ringilvirus;s__Ringilvirus tuor	0	0	0	0	1.88842e-06	0	0	0	p__Cressdnaviricota;c__Arfiviricetes;o__Cirlivirales;f__Vilyaviridae;g__Ringilvirus;s__Ringilvirus tuor
p__Cressdnaviricota;c__Arfiviricetes;o__Cirlivirales;f__Vilyaviridae;g__Ringilvirus;s__Ringilvirus ungol	2.66975e-05	0	1.42679e-05	1.33936e-05	1.84121e-05	0	0	2.18675e-06	p__Cressdnaviricota;c__Arfiviricetes;o__Cirlivirales;f__Vilyaviridae;g__Ringilvirus;s__Ringilvirus ungol
p__Cressdnaviricota;c__Arfiviricetes;o__Cremevirales;f__Smacoviridae;g__Bonzesmacovirus;s__Bonzesmacovirus bovas1	0	0	0	2.35543e-05	0	0	0	0	p__Cressdnaviricota;c__Arfiviricetes;o__Cremevirales;f__Smacoviridae;g__Bonzesmacovirus;s__Bonzesmacovirus bovas1
p__Cressdnaviricota;c__Arfiviricetes;o__Cremevirales;f__Smacoviridae;g__Bostasmacovirus;s__Bostasmacovirus bovas1	1.2303e-06	0	0	0	0	0	0	0	p__Cressdnaviricota;c__Arfiviricetes;o__Cremevirales;f__Smacoviridae;g__Bostasmacovirus;s__Bostasmacovirus bovas1
p__Cressdnaviricota;c__Arfiviricetes;o__Cremevirales;f__Smacoviridae;g__Bovismacovirus;s__Bovismacovirus bovas1	0	0	0	0	1.41631e-06	0	0	0	p__Cressdnaviricota;c__Arfiviricetes;o__Cremevirales;f__Smacoviridae;g__Bovismacovirus;s__Bovismacovirus bovas1
p__Cressdnaviricota;c__Arfiviricetes;o__Cremevirales;f__Smacoviridae;g__Gen_unclassified Smacoviridae;s__Smacoviridae sp.	6.27453e-06	0	0	5.54219e-06	0	0	0	0	p__Cressdnaviricota;c__Arfiviricetes;o__Cremevirales;f__Smacoviridae;g__Gen_unclassified Smacoviridae;s__Smacoviridae sp.
p__Cressdnaviricota;c__Arfiviricetes;o__Cremevirales;f__Smacoviridae;g__Huchismacovirus;s__Human smacovirus 1	1.2303e-06	0	0	7.62052e-06	0	0	1.34155e-06	0	p__Cressdnaviricota;c__Arfiviricetes;o__Cremevirales;f__Smacoviridae;g__Huchismacovirus;s__Human smacovirus 1
p__Cressdnaviricota;c__Arfiviricetes;o__Cremevirales;f__Smacoviridae;g__Porprismacovirus;s__Human feces-associated smacovirus	6.1515e-07	0	0	0	0	0	0	0	p__Cressdnaviricota;c__Arfiviricetes;o__Cremevirales;f__Smacoviridae;g__Porprismacovirus;s__Human feces-associated smacovirus
p__Cressdnaviricota;c__Arfiviricetes;o__Cremevirales;f__Smacoviridae;g__Porprismacovirus;s__Macaca mulatta feces associated virus 9	3.49405e-05	0	0	1.38555e-05	0	0	0	0	p__Cressdnaviricota;c__Arfiviricetes;o__Cremevirales;f__Smacoviridae;g__Porprismacovirus;s__Macaca mulatta feces associated virus 9
p__Cressdnaviricota;c__Arfiviricetes;o__Cremevirales;f__Smacoviridae;g__Porprismacovirus;s__Macaque stool associated virus 12	6.1515e-07	0	0	0	0	0	0	0	p__Cressdnaviricota;c__Arfiviricetes;o__Cremevirales;f__Smacoviridae;g__Porprismacovirus;s__Macaque stool associated virus 12
p__Cressdnaviricota;c__Arfiviricetes;o__Cremevirales;f__Smacoviridae;g__Porprismacovirus;s__Porcine associated porprismacovirus	1.84545e-06	0	0	0	0	0	0	0	p__Cressdnaviricota;c__Arfiviricetes;o__Cremevirales;f__Smacoviridae;g__Porprismacovirus;s__Porcine associated porprismacovirus
p__Cressdnaviricota;c__Arfiviricetes;o__Cremevirales;f__Smacoviridae;g__Porprismacovirus;s__Porcine associated porprismacovirus 1	2.4606e-07	0	0	0	0	0	0	0	p__Cressdnaviricota;c__Arfiviricetes;o__Cremevirales;f__Smacoviridae;g__Porprismacovirus;s__Porcine associated porprismacovirus 1
p__Cressdnaviricota;c__Arfiviricetes;o__Cremevirales;f__Smacoviridae;g__Porprismacovirus;s__Porprismacovirus bovas2	0	0	0	0	8.02578e-06	0	0	9.18437e-06	p__Cressdnaviricota;c__Arfiviricetes;o__Cremevirales;f__Smacoviridae;g__Porprismacovirus;s__Porprismacovirus bovas2
p__Cressdnaviricota;c__Arfiviricetes;o__Cremevirales;f__Smacoviridae;g__Porprismacovirus;s__Porprismacovirus chicas2	0	0	0	0	1.41631e-06	0	0	0	p__Cressdnaviricota;c__Arfiviricetes;o__Cremevirales;f__Smacoviridae;g__Porprismacovirus;s__Porprismacovirus chicas2
p__Cressdnaviricota;c__Arfiviricetes;o__Cremevirales;f__Smacoviridae;g__Porprismacovirus;s__Porprismacovirus porci3	8.6121e-07	0	0	0	0	0	0	0	p__Cressdnaviricota;c__Arfiviricetes;o__Cremevirales;f__Smacoviridae;g__Porprismacovirus;s__Porprismacovirus porci3
p__Cressdnaviricota;c__Arfiviricetes;o__Cremevirales;f__Smacoviridae;g__Porprismacovirus;s__Porprismacovirus porci7	1.2303e-07	0	0	0	0	0	0	0	p__Cressdnaviricota;c__Arfiviricetes;o__Cremevirales;f__Smacoviridae;g__Porprismacovirus;s__Porprismacovirus porci7
p__Cressdnaviricota;c__Arfiviricetes;o__Cremevirales;f__Smacoviridae;g__Porprismacovirus;s__Porprismacovirus sheas2	6.1515e-07	0	0	0	0	0	0	0	p__Cressdnaviricota;c__Arfiviricetes;o__Cremevirales;f__Smacoviridae;g__Porprismacovirus;s__Porprismacovirus sheas2
p__Cressdnaviricota;c__Arfiviricetes;o__Cremevirales;f__Smacoviridae;g__Porprismacovirus;s__Turkey associated porprismacovirus 1	0	0	0	9.23699e-07	0	0	0	0	p__Cressdnaviricota;c__Arfiviricetes;o__Cremevirales;f__Smacoviridae;g__Porprismacovirus;s__Turkey associated porprismacovirus 1
p__Cressdnaviricota;c__Arfiviricetes;o__Mulpavirales;f__Metaxyviridae;g__Cofodevirus;s__Coconut foliar decay virus	0	0	0	0	9.44209e-07	0	0	0	p__Cressdnaviricota;c__Arfiviricetes;o__Mulpavirales;f__Metaxyviridae;g__Cofodevirus;s__Coconut foliar decay virus
p__Cressdnaviricota;c__Arfiviricetes;o__Mulpavirales;f__Nanoviridae;g__Babuvirus;s__Abaca bunchy top virus	1.10727e-06	0	0	1.61647e-06	4.24894e-06	0	0	0	p__Cressdnaviricota;c__Arfiviricetes;o__Mulpavirales;f__Nanoviridae;g__Babuvirus;s__Abaca bunchy top virus
p__Cressdnaviricota;c__Arfiviricetes;o__Mulpavirales;f__Nanoviridae;g__Babuvirus;s__Banana bunchy top virus	2.31296e-05	0	0	0	3.11589e-05	0	0	0	p__Cressdnaviricota;c__Arfiviricetes;o__Mulpavirales;f__Nanoviridae;g__Babuvirus;s__Banana bunchy top virus
p__Cressdnaviricota;c__Arfiviricetes;o__Mulpavirales;f__Nanoviridae;g__Nanovirus;s__Black medic leaf roll virus	3.80163e-05	0	0	1.93977e-05	2.31331e-05	0	2.01233e-05	0	p__Cressdnaviricota;c__Arfiviricetes;o__Mulpavirales;f__Nanoviridae;g__Nanovirus;s__Black medic leaf roll virus
p__Cressdnaviricota;c__Arfiviricetes;o__Mulpavirales;f__Nanoviridae;g__Nanovirus;s__Cow vetch latent virus	1.26721e-05	0	0	0	7.55367e-06	0	0	0	p__Cressdnaviricota;c__Arfiviricetes;o__Mulpavirales;f__Nanoviridae;g__Nanovirus;s__Cow vetch latent virus
p__Cressdnaviricota;c__Arfiviricetes;o__Mulpavirales;f__Nanoviridae;g__Nanovirus;s__Faba bean necrotic stunt virus	7.3818e-07	0	0	0	0	0	0	0	p__Cressdnaviricota;c__Arfiviricetes;o__Mulpavirales;f__Nanoviridae;g__Nanovirus;s__Faba bean necrotic stunt virus
p__Cressdnaviricota;c__Arfiviricetes;o__Mulpavirales;f__Nanoviridae;g__Nanovirus;s__Faba bean necrotic yellows virus	2.76818e-05	0	0	0	2.64379e-05	0	0	0	p__Cressdnaviricota;c__Arfiviricetes;o__Mulpavirales;f__Nanoviridae;g__Nanovirus;s__Faba bean necrotic yellows virus
p__Cressdnaviricota;c__Arfiviricetes;o__Mulpavirales;f__Nanoviridae;g__Nanovirus;s__Milk vetch dwarf virus	1.59939e-06	0	0	5.77312e-06	3.77684e-06	0	0	0	p__Cressdnaviricota;c__Arfiviricetes;o__Mulpavirales;f__Nanoviridae;g__Nanovirus;s__Milk vetch dwarf virus
p__Cressdnaviricota;c__Arfiviricetes;o__Mulpavirales;f__Nanoviridae;g__Nanovirus;s__Parsley severe stunt associated virus	1.47636e-06	0	0	6.92774e-07	1.41631e-06	0	2.68311e-06	1.7494e-06	p__Cressdnaviricota;c__Arfiviricetes;o__Mulpavirales;f__Nanoviridae;g__Nanovirus;s__Parsley severe stunt associated virus
p__Cressdnaviricota;c__Arfiviricetes;o__Mulpavirales;f__Nanoviridae;g__Nanovirus;s__Pea necrotic yellow dwarf virus	1.10727e-06	0	0	0	6.60946e-06	0	0	0	p__Cressdnaviricota;c__Arfiviricetes;o__Mulpavirales;f__Nanoviridae;g__Nanovirus;s__Pea necrotic yellow dwarf virus
p__Cressdnaviricota;c__Arfiviricetes;o__Mulpavirales;f__Nanoviridae;g__Nanovirus;s__Pea yellow stunt virus	1.47636e-06	0	0	0	0	0	0	0	p__Cressdnaviricota;c__Arfiviricetes;o__Mulpavirales;f__Nanoviridae;g__Nanovirus;s__Pea yellow stunt virus
p__Cressdnaviricota;c__Arfiviricetes;o__Mulpavirales;f__Nanoviridae;g__Nanovirus;s__Sophora yellow stunt virus	3.32181e-06	0	0	0	4.24894e-06	0	0	0	p__Cressdnaviricota;c__Arfiviricetes;o__Mulpavirales;f__Nanoviridae;g__Nanovirus;s__Sophora yellow stunt virus
p__Cressdnaviricota;c__Arfiviricetes;o__Mulpavirales;f__Nanoviridae;g__Nanovirus;s__Subterranean clover stunt virus	2.22684e-05	0	0	0	1.18026e-05	0	0	0	p__Cressdnaviricota;c__Arfiviricetes;o__Mulpavirales;f__Nanoviridae;g__Nanovirus;s__Subterranean clover stunt virus
p__Cressdnaviricota;c__Arfiviricetes;o__Recrevirales;f__Redondoviridae;g__Gen_unclassified Redondoviridae;s__Redondoviridae sp.	3.93696e-06	0	0	1.38555e-06	1.88842e-06	0	1.07324e-06	1.7494e-06	p__Cressdnaviricota;c__Arfiviricetes;o__Recrevirales;f__Redondoviridae;g__Gen_unclassified Redondoviridae;s__Redondoviridae sp.
p__Cressdnaviricota;c__Arfiviricetes;o__Recrevirales;f__Redondoviridae;g__Torbevirus;s__Brisavirus	1.35333e-06	0	0	3.00202e-06	7.55367e-06	0	0	5.68556e-06	p__Cressdnaviricota;c__Arfiviricetes;o__Recrevirales;f__Redondoviridae;g__Torbevirus;s__Brisavirus
p__Cressdnaviricota;c__Arfiviricetes;o__Recrevirales;f__Redondoviridae;g__Torbevirus;s__Vientovirus	2.58363e-06	0	0	4.84942e-06	4.24894e-06	0	2.14649e-06	8.74702e-06	p__Cressdnaviricota;c__Arfiviricetes;o__Recrevirales;f__Redondoviridae;g__Torbevirus;s__Vientovirus
p__Cressdnaviricota;c__Arfiviricetes;o__Rivendellvirales;f__Naryaviridae;g__Menegrothvirus;s__Menegrothvirus gilly	3.6909e-07	0	0	0	4.72105e-07	0	0	0	p__Cressdnaviricota;c__Arfiviricetes;o__Rivendellvirales;f__Naryaviridae;g__Menegrothvirus;s__Menegrothvirus gilly
p__Cressdnaviricota;c__Arfiviricetes;o__Rivendellvirales;f__Naryaviridae;g__Phialvirus;s__Phialvirus golin	0	0	0	0	0	0	0	4.37351e-06	p__Cressdnaviricota;c__Arfiviricetes;o__Rivendellvirales;f__Naryaviridae;g__Phialvirus;s__Phialvirus golin
p__Cressdnaviricota;c__Arfiviricetes;o__Rohanvirales;f__Nenyaviridae;g__Angainorvirus;s__Angainorvirus turin	2.4606e-07	0	0	0	0	0	0	0	p__Cressdnaviricota;c__Arfiviricetes;o__Rohanvirales;f__Nenyaviridae;g__Angainorvirus;s__Angainorvirus turin
p__Cressdnaviricota;c__Arfiviricetes;o__Rohanvirales;f__Nenyaviridae;g__Valinorvirus;s__Valinorvirus eriador	7.3818e-07	0	0	0	0	0	0	0	p__Cressdnaviricota;c__Arfiviricetes;o__Rohanvirales;f__Nenyaviridae;g__Valinorvirus;s__Valinorvirus eriador
p__Cressdnaviricota;c__Cla_of_unclassified Cressdnaviricota;o__Ord_of_unclassified Cressdnaviricota;f__Fam_of_unclassified Cressdnaviricota;g__Gen_unclassified Cressdnaviricota;s__CRESS virus sp.	0.000458902	0.00055958	0.000434753	0.000538055	0.000547169	0.000626119	0.000453982	0.000521322	p__Cressdnaviricota;c__Cla_of_unclassified Cressdnaviricota;o__Ord_of_unclassified Cressdnaviricota;f__Fam_of_unclassified Cressdnaviricota;g__Gen_unclassified Cressdnaviricota;s__CRESS virus sp.
p__Cressdnaviricota;c__Cla_of_unclassified Cressdnaviricota;o__Ord_of_unclassified Cressdnaviricota;f__Fam_of_unclassified Cressdnaviricota;g__Gen_unclassified Cressdnaviricota;s__CRESS virus sp. ct0Vt4	8.6121e-07	0	0	0	0	0	0	0	p__Cressdnaviricota;c__Cla_of_unclassified Cressdnaviricota;o__Ord_of_unclassified Cressdnaviricota;f__Fam_of_unclassified Cressdnaviricota;g__Gen_unclassified Cressdnaviricota;s__CRESS virus sp. ct0Vt4
p__Cressdnaviricota;c__Cla_of_unclassified Cressdnaviricota;o__Ord_of_unclassified Cressdnaviricota;f__Fam_of_unclassified Cressdnaviricota;g__Gen_unclassified Cressdnaviricota;s__CRESS virus sp. ct1Gc25	8.6121e-07	0	0	1.8474e-06	2.83263e-06	0	0	1.7494e-06	p__Cressdnaviricota;c__Cla_of_unclassified Cressdnaviricota;o__Ord_of_unclassified Cressdnaviricota;f__Fam_of_unclassified Cressdnaviricota;g__Gen_unclassified Cressdnaviricota;s__CRESS virus sp. ct1Gc25
p__Cressdnaviricota;c__Cla_of_unclassified Cressdnaviricota;o__Ord_of_unclassified Cressdnaviricota;f__Fam_of_unclassified Cressdnaviricota;g__Gen_unclassified Cressdnaviricota;s__CRESS virus sp. ct4af14	0	0	0	2.07832e-06	0	0	0	0	p__Cressdnaviricota;c__Cla_of_unclassified Cressdnaviricota;o__Ord_of_unclassified Cressdnaviricota;f__Fam_of_unclassified Cressdnaviricota;g__Gen_unclassified Cressdnaviricota;s__CRESS virus sp. ct4af14
p__Cressdnaviricota;c__Cla_of_unclassified Cressdnaviricota;o__Ord_of_unclassified Cressdnaviricota;f__Fam_of_unclassified Cressdnaviricota;g__Gen_unclassified Cressdnaviricota;s__CRESS virus sp. ctBNR11	2.58363e-06	2.855e-06	0	1.38555e-06	1.41631e-06	0	2.14649e-06	2.18675e-06	p__Cressdnaviricota;c__Cla_of_unclassified Cressdnaviricota;o__Ord_of_unclassified Cressdnaviricota;f__Fam_of_unclassified Cressdnaviricota;g__Gen_unclassified Cressdnaviricota;s__CRESS virus sp. ctBNR11
p__Cressdnaviricota;c__Cla_of_unclassified Cressdnaviricota;o__Ord_of_unclassified Cressdnaviricota;f__Fam_of_unclassified Cressdnaviricota;g__Gen_unclassified Cressdnaviricota;s__CRESS virus sp. ctczB4	0	0	0	0	1.88842e-06	0	0	0	p__Cressdnaviricota;c__Cla_of_unclassified Cressdnaviricota;o__Ord_of_unclassified Cressdnaviricota;f__Fam_of_unclassified Cressdnaviricota;g__Gen_unclassified Cressdnaviricota;s__CRESS virus sp. ctczB4
p__Cressdnaviricota;c__Cla_of_unclassified Cressdnaviricota;o__Ord_of_unclassified Cressdnaviricota;f__Fam_of_unclassified Cressdnaviricota;g__Gen_unclassified Cressdnaviricota;s__CRESS virus sp. cte1G3	1.96848e-06	0	0	0	4.72105e-06	0	5.36622e-07	0	p__Cressdnaviricota;c__Cla_of_unclassified Cressdnaviricota;o__Ord_of_unclassified Cressdnaviricota;f__Fam_of_unclassified Cressdnaviricota;g__Gen_unclassified Cressdnaviricota;s__CRESS virus sp. cte1G3
p__Cressdnaviricota;c__Cla_of_unclassified Cressdnaviricota;o__Ord_of_unclassified Cressdnaviricota;f__Fam_of_unclassified Cressdnaviricota;g__Gen_unclassified Cressdnaviricota;s__CRESS virus sp. ctin15	2.58363e-06	0	0	9.23699e-07	3.30473e-06	0	1.87818e-06	8.74702e-07	p__Cressdnaviricota;c__Cla_of_unclassified Cressdnaviricota;o__Ord_of_unclassified Cressdnaviricota;f__Fam_of_unclassified Cressdnaviricota;g__Gen_unclassified Cressdnaviricota;s__CRESS virus sp. ctin15
p__Cressdnaviricota;c__Cla_of_unclassified Cressdnaviricota;o__Ord_of_unclassified Cressdnaviricota;f__Fam_of_unclassified Cressdnaviricota;g__Gen_unclassified Cressdnaviricota;s__CRESS virus sp. ctrF513	0	0	0	4.61849e-07	0	0	5.36622e-07	1.31205e-06	p__Cressdnaviricota;c__Cla_of_unclassified Cressdnaviricota;o__Ord_of_unclassified Cressdnaviricota;f__Fam_of_unclassified Cressdnaviricota;g__Gen_unclassified Cressdnaviricota;s__CRESS virus sp. ctrF513
p__Cressdnaviricota;c__Cla_of_unclassified Cressdnaviricota;o__Ord_of_unclassified Cressdnaviricota;f__Fam_of_unclassified Cressdnaviricota;g__Gen_unclassified Cressdnaviricota;s__CRESS virus sp. ctWOo3	8.6121e-07	0	0	2.30925e-07	4.72105e-07	0	5.36622e-07	0	p__Cressdnaviricota;c__Cla_of_unclassified Cressdnaviricota;o__Ord_of_unclassified Cressdnaviricota;f__Fam_of_unclassified Cressdnaviricota;g__Gen_unclassified Cressdnaviricota;s__CRESS virus sp. ctWOo3
p__Cressdnaviricota;c__Cla_of_unclassified Cressdnaviricota;o__Ord_of_unclassified Cressdnaviricota;f__Fam_of_unclassified Cressdnaviricota;g__Gen_unclassified Cressdnaviricota;s__CRESS virus sp. ctxk12	2.4606e-07	0	0	3.92572e-06	0	0	0	1.7494e-06	p__Cressdnaviricota;c__Cla_of_unclassified Cressdnaviricota;o__Ord_of_unclassified Cressdnaviricota;f__Fam_of_unclassified Cressdnaviricota;g__Gen_unclassified Cressdnaviricota;s__CRESS virus sp. ctxk12
p__Cressdnaviricota;c__Cla_of_unclassified Cressdnaviricota;o__Ord_of_unclassified Cressdnaviricota;f__Fam_of_unclassified Cressdnaviricota;g__Gen_unclassified Cressdnaviricota;s__CRESS virus sp. ctYls24	3.6909e-07	0	0	0	0	0	0	4.37351e-07	p__Cressdnaviricota;c__Cla_of_unclassified Cressdnaviricota;o__Ord_of_unclassified Cressdnaviricota;f__Fam_of_unclassified Cressdnaviricota;g__Gen_unclassified Cressdnaviricota;s__CRESS virus sp. ctYls24
p__Cressdnaviricota;c__Cla_of_unclassified Cressdnaviricota;o__Ord_of_unclassified Cressdnaviricota;f__Fam_of_unclassified Cressdnaviricota;g__Gen_unclassified Cressdnaviricota;s__Entamoeba-associated CRESS DNA virus 1	1.2303e-07	0	0	6.92774e-07	4.72105e-07	0	0	4.37351e-07	p__Cressdnaviricota;c__Cla_of_unclassified Cressdnaviricota;o__Ord_of_unclassified Cressdnaviricota;f__Fam_of_unclassified Cressdnaviricota;g__Gen_unclassified Cressdnaviricota;s__Entamoeba-associated CRESS DNA virus 1
p__Cressdnaviricota;c__Repensiviricetes;o__Geplafuvirales;f__Geminiviridae;g__Becurtovirus;s__Beet curly top Iran virus	7.3818e-07	0	0	4.15665e-06	0	0	0	0	p__Cressdnaviricota;c__Repensiviricetes;o__Geplafuvirales;f__Geminiviridae;g__Becurtovirus;s__Beet curly top Iran virus
p__Cressdnaviricota;c__Repensiviricetes;o__Geplafuvirales;f__Geminiviridae;g__Begomovirus;s__Abutilon golden mosaic virus	1.2303e-07	0	0	0	0	0	0	0	p__Cressdnaviricota;c__Repensiviricetes;o__Geplafuvirales;f__Geminiviridae;g__Begomovirus;s__Abutilon golden mosaic virus
p__Cressdnaviricota;c__Repensiviricetes;o__Geplafuvirales;f__Geminiviridae;g__Begomovirus;s__Abutilon mosaic virus	8.48907e-06	0	0	2.30925e-06	0	0	0	0	p__Cressdnaviricota;c__Repensiviricetes;o__Geplafuvirales;f__Geminiviridae;g__Begomovirus;s__Abutilon mosaic virus
p__Cressdnaviricota;c__Repensiviricetes;o__Geplafuvirales;f__Geminiviridae;g__Begomovirus;s__Ageratum enation virus	0	0	0	4.61849e-07	4.72105e-07	0	0	0	p__Cressdnaviricota;c__Repensiviricetes;o__Geplafuvirales;f__Geminiviridae;g__Begomovirus;s__Ageratum enation virus
p__Cressdnaviricota;c__Repensiviricetes;o__Geplafuvirales;f__Geminiviridae;g__Begomovirus;s__Ageratum leaf curl Sichuan virus	0	0	0	0	9.44209e-07	0	0	0	p__Cressdnaviricota;c__Repensiviricetes;o__Geplafuvirales;f__Geminiviridae;g__Begomovirus;s__Ageratum leaf curl Sichuan virus
p__Cressdnaviricota;c__Repensiviricetes;o__Geplafuvirales;f__Geminiviridae;g__Begomovirus;s__Ageratum Yellow vein China virus - OX1	2.33757e-06	0	0	6.92774e-07	1.88842e-06	0	8.04932e-07	0	p__Cressdnaviricota;c__Repensiviricetes;o__Geplafuvirales;f__Geminiviridae;g__Begomovirus;s__Ageratum Yellow vein China virus - OX1
p__Cressdnaviricota;c__Repensiviricetes;o__Geplafuvirales;f__Geminiviridae;g__Begomovirus;s__Ageratum yellow vein Hualian virus	3.6909e-07	0	0	2.7711e-06	0	0	0	0	p__Cressdnaviricota;c__Repensiviricetes;o__Geplafuvirales;f__Geminiviridae;g__Begomovirus;s__Ageratum yellow vein Hualian virus
p__Cressdnaviricota;c__Repensiviricetes;o__Geplafuvirales;f__Geminiviridae;g__Begomovirus;s__Ageratum yellow vein Sri Lanka virus	2.4606e-07	0	0	2.30925e-07	0	0	0	0	p__Cressdnaviricota;c__Repensiviricetes;o__Geplafuvirales;f__Geminiviridae;g__Begomovirus;s__Ageratum yellow vein Sri Lanka virus
p__Cressdnaviricota;c__Repensiviricetes;o__Geplafuvirales;f__Geminiviridae;g__Begomovirus;s__Ageratum yellow vein virus	7.3818e-07	0	0	1.15462e-06	2.36052e-06	0	0	0	p__Cressdnaviricota;c__Repensiviricetes;o__Geplafuvirales;f__Geminiviridae;g__Begomovirus;s__Ageratum yellow vein virus
p__Cressdnaviricota;c__Repensiviricetes;o__Geplafuvirales;f__Geminiviridae;g__Begomovirus;s__Allamanda leaf curl virus	0	0	0	4.61849e-07	0	0	0	0	p__Cressdnaviricota;c__Repensiviricetes;o__Geplafuvirales;f__Geminiviridae;g__Begomovirus;s__Allamanda leaf curl virus
p__Cressdnaviricota;c__Repensiviricetes;o__Geplafuvirales;f__Geminiviridae;g__Begomovirus;s__Andrographis yellow vein leaf curl virus	0	0	0	2.30925e-07	0	0	0	0	p__Cressdnaviricota;c__Repensiviricetes;o__Geplafuvirales;f__Geminiviridae;g__Begomovirus;s__Andrographis yellow vein leaf curl virus
p__Cressdnaviricota;c__Repensiviricetes;o__Geplafuvirales;f__Geminiviridae;g__Begomovirus;s__Bean chlorosis virus	0	0	0	6.92774e-07	0	0	0	0	p__Cressdnaviricota;c__Repensiviricetes;o__Geplafuvirales;f__Geminiviridae;g__Begomovirus;s__Bean chlorosis virus
p__Cressdnaviricota;c__Repensiviricetes;o__Geplafuvirales;f__Geminiviridae;g__Begomovirus;s__Bean dwarf mosaic virus	4.9212e-07	0	0	0	0	0	0	0	p__Cressdnaviricota;c__Repensiviricetes;o__Geplafuvirales;f__Geminiviridae;g__Begomovirus;s__Bean dwarf mosaic virus
p__Cressdnaviricota;c__Repensiviricetes;o__Geplafuvirales;f__Geminiviridae;g__Begomovirus;s__Bean golden mosaic virus	6.1515e-07	0	0	3.6948e-06	0	0	0	0	p__Cressdnaviricota;c__Repensiviricetes;o__Geplafuvirales;f__Geminiviridae;g__Begomovirus;s__Bean golden mosaic virus
p__Cressdnaviricota;c__Repensiviricetes;o__Geplafuvirales;f__Geminiviridae;g__Begomovirus;s__Bean golden yellow mosaic virus	7.25877e-06	0	0	0	0	0	0	0	p__Cressdnaviricota;c__Repensiviricetes;o__Geplafuvirales;f__Geminiviridae;g__Begomovirus;s__Bean golden yellow mosaic virus
p__Cressdnaviricota;c__Repensiviricetes;o__Geplafuvirales;f__Geminiviridae;g__Begomovirus;s__Bean leaf curl Madagascar virus	0	0	0	0	9.44209e-07	0	0	0	p__Cressdnaviricota;c__Repensiviricetes;o__Geplafuvirales;f__Geminiviridae;g__Begomovirus;s__Bean leaf curl Madagascar virus
p__Cressdnaviricota;c__Repensiviricetes;o__Geplafuvirales;f__Geminiviridae;g__Begomovirus;s__Bean yellow mosaic Mexico virus	0	0	0	0	1.88842e-06	0	0	0	p__Cressdnaviricota;c__Repensiviricetes;o__Geplafuvirales;f__Geminiviridae;g__Begomovirus;s__Bean yellow mosaic Mexico virus
p__Cressdnaviricota;c__Repensiviricetes;o__Geplafuvirales;f__Geminiviridae;g__Begomovirus;s__Bhendi yellow vein Delhi virus	0	0	0	8.08237e-06	0	0	0	0	p__Cressdnaviricota;c__Repensiviricetes;o__Geplafuvirales;f__Geminiviridae;g__Begomovirus;s__Bhendi yellow vein Delhi virus
p__Cressdnaviricota;c__Repensiviricetes;o__Geplafuvirales;f__Geminiviridae;g__Begomovirus;s__Bhendi yellow vein Haryana virus	1.2303e-07	0	0	0	9.44209e-07	0	0	0	p__Cressdnaviricota;c__Repensiviricetes;o__Geplafuvirales;f__Geminiviridae;g__Begomovirus;s__Bhendi yellow vein Haryana virus
p__Cressdnaviricota;c__Repensiviricetes;o__Geplafuvirales;f__Geminiviridae;g__Begomovirus;s__Bhendi yellow vein India virus	0	0	0	0	1.88842e-06	0	0	0	p__Cressdnaviricota;c__Repensiviricetes;o__Geplafuvirales;f__Geminiviridae;g__Begomovirus;s__Bhendi yellow vein India virus
p__Cressdnaviricota;c__Repensiviricetes;o__Geplafuvirales;f__Geminiviridae;g__Begomovirus;s__Bhendi yellow vein mosaic virus	7.13574e-06	0	0	3.92572e-06	3.77684e-06	0	4.29297e-06	0	p__Cressdnaviricota;c__Repensiviricetes;o__Geplafuvirales;f__Geminiviridae;g__Begomovirus;s__Bhendi yellow vein mosaic virus
p__Cressdnaviricota;c__Repensiviricetes;o__Geplafuvirales;f__Geminiviridae;g__Begomovirus;s__Blechum interveinal chlorosis virus	3.6909e-07	0	0	0	0	0	0	0	p__Cressdnaviricota;c__Repensiviricetes;o__Geplafuvirales;f__Geminiviridae;g__Begomovirus;s__Blechum interveinal chlorosis virus
p__Cressdnaviricota;c__Repensiviricetes;o__Geplafuvirales;f__Geminiviridae;g__Begomovirus;s__Centrosema yellow spot virus	2.4606e-07	0	4.19645e-07	0	0	0	0	0	p__Cressdnaviricota;c__Repensiviricetes;o__Geplafuvirales;f__Geminiviridae;g__Begomovirus;s__Centrosema yellow spot virus
p__Cressdnaviricota;c__Repensiviricetes;o__Geplafuvirales;f__Geminiviridae;g__Begomovirus;s__Chilli leaf curl Gonda virus	0	0	0	2.30925e-07	0	0	0	0	p__Cressdnaviricota;c__Repensiviricetes;o__Geplafuvirales;f__Geminiviridae;g__Begomovirus;s__Chilli leaf curl Gonda virus
p__Cressdnaviricota;c__Repensiviricetes;o__Geplafuvirales;f__Geminiviridae;g__Begomovirus;s__Chilli leaf curl Kanpur virus	3.6909e-07	0	0	0	0	0	0	0	p__Cressdnaviricota;c__Repensiviricetes;o__Geplafuvirales;f__Geminiviridae;g__Begomovirus;s__Chilli leaf curl Kanpur virus
p__Cressdnaviricota;c__Repensiviricetes;o__Geplafuvirales;f__Geminiviridae;g__Begomovirus;s__Chilli leaf curl Sri Lanka virus	8.6121e-07	0	0	2.7711e-06	4.72105e-07	0	0	0	p__Cressdnaviricota;c__Repensiviricetes;o__Geplafuvirales;f__Geminiviridae;g__Begomovirus;s__Chilli leaf curl Sri Lanka virus
p__Cressdnaviricota;c__Repensiviricetes;o__Geplafuvirales;f__Geminiviridae;g__Begomovirus;s__Chilli leaf curl virus	0	0	0	1.15462e-06	0	0	0	0	p__Cressdnaviricota;c__Repensiviricetes;o__Geplafuvirales;f__Geminiviridae;g__Begomovirus;s__Chilli leaf curl virus
p__Cressdnaviricota;c__Repensiviricetes;o__Geplafuvirales;f__Geminiviridae;g__Begomovirus;s__Chino del tomate virus	0	0	0	2.30925e-06	0	0	0	0	p__Cressdnaviricota;c__Repensiviricetes;o__Geplafuvirales;f__Geminiviridae;g__Begomovirus;s__Chino del tomate virus
p__Cressdnaviricota;c__Repensiviricetes;o__Geplafuvirales;f__Geminiviridae;g__Begomovirus;s__Common bean severe mosaic virus	4.9212e-07	0	0	0	0	0	0	0	p__Cressdnaviricota;c__Repensiviricetes;o__Geplafuvirales;f__Geminiviridae;g__Begomovirus;s__Common bean severe mosaic virus
p__Cressdnaviricota;c__Repensiviricetes;o__Geplafuvirales;f__Geminiviridae;g__Begomovirus;s__Corchorus golden mosaic virus	1.84545e-06	0	0	5.08034e-06	6.13736e-06	0	8.04932e-06	0	p__Cressdnaviricota;c__Repensiviricetes;o__Geplafuvirales;f__Geminiviridae;g__Begomovirus;s__Corchorus golden mosaic virus
p__Cressdnaviricota;c__Repensiviricetes;o__Geplafuvirales;f__Geminiviridae;g__Begomovirus;s__Corchorus yellow vein Cuba virus	8.6121e-07	0	0	0	0	0	0	0	p__Cressdnaviricota;c__Repensiviricetes;o__Geplafuvirales;f__Geminiviridae;g__Begomovirus;s__Corchorus yellow vein Cuba virus
p__Cressdnaviricota;c__Repensiviricetes;o__Geplafuvirales;f__Geminiviridae;g__Begomovirus;s__Cotton chlorotic spot virus	3.6909e-07	0	0	0	4.72105e-06	0	0	0	p__Cressdnaviricota;c__Repensiviricetes;o__Geplafuvirales;f__Geminiviridae;g__Begomovirus;s__Cotton chlorotic spot virus
p__Cressdnaviricota;c__Repensiviricetes;o__Geplafuvirales;f__Geminiviridae;g__Begomovirus;s__Cotton leaf curl Alabad virus	0	0	0	1.38555e-06	0	0	0	0	p__Cressdnaviricota;c__Repensiviricetes;o__Geplafuvirales;f__Geminiviridae;g__Begomovirus;s__Cotton leaf curl Alabad virus
p__Cressdnaviricota;c__Repensiviricetes;o__Geplafuvirales;f__Geminiviridae;g__Begomovirus;s__Cotton leaf curl Bangalore virus	1.2303e-07	0	0	0	2.36052e-06	0	0	0	p__Cressdnaviricota;c__Repensiviricetes;o__Geplafuvirales;f__Geminiviridae;g__Begomovirus;s__Cotton leaf curl Bangalore virus
p__Cressdnaviricota;c__Repensiviricetes;o__Geplafuvirales;f__Geminiviridae;g__Begomovirus;s__Cotton leaf curl Gezira virus	3.6909e-07	0	0	1.61647e-06	9.44209e-07	0	0	0	p__Cressdnaviricota;c__Repensiviricetes;o__Geplafuvirales;f__Geminiviridae;g__Begomovirus;s__Cotton leaf curl Gezira virus
p__Cressdnaviricota;c__Repensiviricetes;o__Geplafuvirales;f__Geminiviridae;g__Begomovirus;s__Cotton leaf curl Multan virus	3.56787e-06	0	0	1.8474e-06	0	0	2.95142e-06	0	p__Cressdnaviricota;c__Repensiviricetes;o__Geplafuvirales;f__Geminiviridae;g__Begomovirus;s__Cotton leaf curl Multan virus
p__Cressdnaviricota;c__Repensiviricetes;o__Geplafuvirales;f__Geminiviridae;g__Begomovirus;s__Crassocephalum yellow vein virus	7.3818e-07	0	0	0	4.72105e-07	0	0	0	p__Cressdnaviricota;c__Repensiviricetes;o__Geplafuvirales;f__Geminiviridae;g__Begomovirus;s__Crassocephalum yellow vein virus
p__Cressdnaviricota;c__Repensiviricetes;o__Geplafuvirales;f__Geminiviridae;g__Begomovirus;s__Dicliptera yellow mottle virus	0	0	0	0	2.36052e-06	0	0	0	p__Cressdnaviricota;c__Repensiviricetes;o__Geplafuvirales;f__Geminiviridae;g__Begomovirus;s__Dicliptera yellow mottle virus
p__Cressdnaviricota;c__Repensiviricetes;o__Geplafuvirales;f__Geminiviridae;g__Begomovirus;s__Dolichos yellow mosaic virus	4.9212e-07	0	0	5.08034e-06	0	0	0	0	p__Cressdnaviricota;c__Repensiviricetes;o__Geplafuvirales;f__Geminiviridae;g__Begomovirus;s__Dolichos yellow mosaic virus
p__Cressdnaviricota;c__Repensiviricetes;o__Geplafuvirales;f__Geminiviridae;g__Begomovirus;s__East African cassava mosaic Kenya virus	1.2303e-07	0	0	0	0	0	0	0	p__Cressdnaviricota;c__Repensiviricetes;o__Geplafuvirales;f__Geminiviridae;g__Begomovirus;s__East African cassava mosaic Kenya virus
p__Cressdnaviricota;c__Repensiviricetes;o__Geplafuvirales;f__Geminiviridae;g__Begomovirus;s__East African cassava mosaic Malawi virus	3.75242e-05	0	0	0	0	0	0	0	p__Cressdnaviricota;c__Repensiviricetes;o__Geplafuvirales;f__Geminiviridae;g__Begomovirus;s__East African cassava mosaic Malawi virus
p__Cressdnaviricota;c__Repensiviricetes;o__Geplafuvirales;f__Geminiviridae;g__Begomovirus;s__East African cassava mosaic virus	8.6121e-07	0	0	0	0	0	0	0	p__Cressdnaviricota;c__Repensiviricetes;o__Geplafuvirales;f__Geminiviridae;g__Begomovirus;s__East African cassava mosaic virus
p__Cressdnaviricota;c__Repensiviricetes;o__Geplafuvirales;f__Geminiviridae;g__Begomovirus;s__Emilia yellow vein virus	3.6909e-07	0	0	0	0	0	0	0	p__Cressdnaviricota;c__Repensiviricetes;o__Geplafuvirales;f__Geminiviridae;g__Begomovirus;s__Emilia yellow vein virus
p__Cressdnaviricota;c__Repensiviricetes;o__Geplafuvirales;f__Geminiviridae;g__Begomovirus;s__Eupatorium yellow vein mosaic virus	2.4606e-07	0	0	0	0	0	0	0	p__Cressdnaviricota;c__Repensiviricetes;o__Geplafuvirales;f__Geminiviridae;g__Begomovirus;s__Eupatorium yellow vein mosaic virus
p__Cressdnaviricota;c__Repensiviricetes;o__Geplafuvirales;f__Geminiviridae;g__Begomovirus;s__Eupatorium yellow vein virus	2.95272e-06	0	0	0	0	0	0	0	p__Cressdnaviricota;c__Repensiviricetes;o__Geplafuvirales;f__Geminiviridae;g__Begomovirus;s__Eupatorium yellow vein virus
p__Cressdnaviricota;c__Repensiviricetes;o__Geplafuvirales;f__Geminiviridae;g__Begomovirus;s__Euphorbia mosaic Peru virus	0	0	0	0	4.72105e-07	0	0	0	p__Cressdnaviricota;c__Repensiviricetes;o__Geplafuvirales;f__Geminiviridae;g__Begomovirus;s__Euphorbia mosaic Peru virus
p__Cressdnaviricota;c__Repensiviricetes;o__Geplafuvirales;f__Geminiviridae;g__Begomovirus;s__French bean leaf curl Madikeri virus	1.2303e-07	0	0	0	0	0	0	0	p__Cressdnaviricota;c__Repensiviricetes;o__Geplafuvirales;f__Geminiviridae;g__Begomovirus;s__French bean leaf curl Madikeri virus
p__Cressdnaviricota;c__Repensiviricetes;o__Geplafuvirales;f__Geminiviridae;g__Begomovirus;s__French bean leaf curl virus	3.6909e-07	0	0	0	0	0	0	0	p__Cressdnaviricota;c__Repensiviricetes;o__Geplafuvirales;f__Geminiviridae;g__Begomovirus;s__French bean leaf curl virus
p__Cressdnaviricota;c__Repensiviricetes;o__Geplafuvirales;f__Geminiviridae;g__Begomovirus;s__Hemidesmus yellow mosaic virus	0	0	0	6.92774e-07	0	0	0	0	p__Cressdnaviricota;c__Repensiviricetes;o__Geplafuvirales;f__Geminiviridae;g__Begomovirus;s__Hemidesmus yellow mosaic virus
p__Cressdnaviricota;c__Repensiviricetes;o__Geplafuvirales;f__Geminiviridae;g__Begomovirus;s__Hibiscus vein enation virus	1.2303e-07	0	0	0	0	0	0	0	p__Cressdnaviricota;c__Repensiviricetes;o__Geplafuvirales;f__Geminiviridae;g__Begomovirus;s__Hibiscus vein enation virus
p__Cressdnaviricota;c__Repensiviricetes;o__Geplafuvirales;f__Geminiviridae;g__Begomovirus;s__Hollyhock leaf crumple virus	3.6909e-07	0	0	0	2.83263e-06	0	0	0	p__Cressdnaviricota;c__Repensiviricetes;o__Geplafuvirales;f__Geminiviridae;g__Begomovirus;s__Hollyhock leaf crumple virus
p__Cressdnaviricota;c__Repensiviricetes;o__Geplafuvirales;f__Geminiviridae;g__Begomovirus;s__Hollyhock yellow vein mosaic virus	1.2303e-07	0	0	0	0	0	0	0	p__Cressdnaviricota;c__Repensiviricetes;o__Geplafuvirales;f__Geminiviridae;g__Begomovirus;s__Hollyhock yellow vein mosaic virus
p__Cressdnaviricota;c__Repensiviricetes;o__Geplafuvirales;f__Geminiviridae;g__Begomovirus;s__Hollyhock yellow vein virus	0	0	0	0	9.44209e-07	0	0	0	p__Cressdnaviricota;c__Repensiviricetes;o__Geplafuvirales;f__Geminiviridae;g__Begomovirus;s__Hollyhock yellow vein virus
p__Cressdnaviricota;c__Repensiviricetes;o__Geplafuvirales;f__Geminiviridae;g__Begomovirus;s__Honeysuckle yellow vein Kagoshima virus	1.2303e-07	0	0	4.61849e-07	0	0	0	0	p__Cressdnaviricota;c__Repensiviricetes;o__Geplafuvirales;f__Geminiviridae;g__Begomovirus;s__Honeysuckle yellow vein Kagoshima virus
p__Cressdnaviricota;c__Repensiviricetes;o__Geplafuvirales;f__Geminiviridae;g__Begomovirus;s__Honeysuckle yellow vein virus	3.32181e-06	0	0	4.38757e-06	7.55367e-06	0	2.95142e-06	0	p__Cressdnaviricota;c__Repensiviricetes;o__Geplafuvirales;f__Geminiviridae;g__Begomovirus;s__Honeysuckle yellow vein virus
p__Cressdnaviricota;c__Repensiviricetes;o__Geplafuvirales;f__Geminiviridae;g__Begomovirus;s__Hybanthus yellow mosaic virus	3.93696e-06	0	0	0	0	0	0	0	p__Cressdnaviricota;c__Repensiviricetes;o__Geplafuvirales;f__Geminiviridae;g__Begomovirus;s__Hybanthus yellow mosaic virus
p__Cressdnaviricota;c__Repensiviricetes;o__Geplafuvirales;f__Geminiviridae;g__Begomovirus;s__Indian cassava mosaic virus	0	0	0	6.00404e-06	0	0	0	0	p__Cressdnaviricota;c__Repensiviricetes;o__Geplafuvirales;f__Geminiviridae;g__Begomovirus;s__Indian cassava mosaic virus
p__Cressdnaviricota;c__Repensiviricetes;o__Geplafuvirales;f__Geminiviridae;g__Begomovirus;s__Ipomoea yellow vein virus	0	0	0	0	1.41631e-06	0	0	0	p__Cressdnaviricota;c__Repensiviricetes;o__Geplafuvirales;f__Geminiviridae;g__Begomovirus;s__Ipomoea yellow vein virus
p__Cressdnaviricota;c__Repensiviricetes;o__Geplafuvirales;f__Geminiviridae;g__Begomovirus;s__Jatropha leaf yellow mosaic virus	0	0	0	6.92774e-07	0	0	0	0	p__Cressdnaviricota;c__Repensiviricetes;o__Geplafuvirales;f__Geminiviridae;g__Begomovirus;s__Jatropha leaf yellow mosaic virus
p__Cressdnaviricota;c__Repensiviricetes;o__Geplafuvirales;f__Geminiviridae;g__Begomovirus;s__Jatropha yellow mosaic virus	2.4606e-07	0	0	0	0	0	0	0	p__Cressdnaviricota;c__Repensiviricetes;o__Geplafuvirales;f__Geminiviridae;g__Begomovirus;s__Jatropha yellow mosaic virus
p__Cressdnaviricota;c__Repensiviricetes;o__Geplafuvirales;f__Geminiviridae;g__Begomovirus;s__Kenaf leaf curl virus	0	0	0	5.77312e-06	0	0	0	2.62411e-06	p__Cressdnaviricota;c__Repensiviricetes;o__Geplafuvirales;f__Geminiviridae;g__Begomovirus;s__Kenaf leaf curl virus
p__Cressdnaviricota;c__Repensiviricetes;o__Geplafuvirales;f__Geminiviridae;g__Begomovirus;s__Lindernia anagallis yellow vein virus	2.4606e-07	0	0	0	0	0	0	0	p__Cressdnaviricota;c__Repensiviricetes;o__Geplafuvirales;f__Geminiviridae;g__Begomovirus;s__Lindernia anagallis yellow vein virus
p__Cressdnaviricota;c__Repensiviricetes;o__Geplafuvirales;f__Geminiviridae;g__Begomovirus;s__Lisianthus enation leaf curl virus	3.6909e-07	0	0	0	0	0	0	0	p__Cressdnaviricota;c__Repensiviricetes;o__Geplafuvirales;f__Geminiviridae;g__Begomovirus;s__Lisianthus enation leaf curl virus
p__Cressdnaviricota;c__Repensiviricetes;o__Geplafuvirales;f__Geminiviridae;g__Begomovirus;s__Ludwigia yellow vein Vietnam virus	0	0	0	6.92774e-07	0	0	0	0	p__Cressdnaviricota;c__Repensiviricetes;o__Geplafuvirales;f__Geminiviridae;g__Begomovirus;s__Ludwigia yellow vein Vietnam virus
p__Cressdnaviricota;c__Repensiviricetes;o__Geplafuvirales;f__Geminiviridae;g__Begomovirus;s__Ludwigia yellow vein virus	0	0	0	2.54017e-06	0	0	0	0	p__Cressdnaviricota;c__Repensiviricetes;o__Geplafuvirales;f__Geminiviridae;g__Begomovirus;s__Ludwigia yellow vein virus
p__Cressdnaviricota;c__Repensiviricetes;o__Geplafuvirales;f__Geminiviridae;g__Begomovirus;s__Lycianthes yellow mosaic virus	8.6121e-07	0	0	0	0	0	0	0	p__Cressdnaviricota;c__Repensiviricetes;o__Geplafuvirales;f__Geminiviridae;g__Begomovirus;s__Lycianthes yellow mosaic virus
p__Cressdnaviricota;c__Repensiviricetes;o__Geplafuvirales;f__Geminiviridae;g__Begomovirus;s__Macroptilium common mosaic virus	2.4606e-06	0	0	1.38555e-06	0	0	0	0	p__Cressdnaviricota;c__Repensiviricetes;o__Geplafuvirales;f__Geminiviridae;g__Begomovirus;s__Macroptilium common mosaic virus
p__Cressdnaviricota;c__Repensiviricetes;o__Geplafuvirales;f__Geminiviridae;g__Begomovirus;s__Macroptilium mosaic Puerto Rico virus	2.21454e-06	0	0	0	0	0	0	0	p__Cressdnaviricota;c__Repensiviricetes;o__Geplafuvirales;f__Geminiviridae;g__Begomovirus;s__Macroptilium mosaic Puerto Rico virus
p__Cressdnaviricota;c__Repensiviricetes;o__Geplafuvirales;f__Geminiviridae;g__Begomovirus;s__Macroptilium yellow mosaic Florida virus	3.81393e-06	0	0	0	3.77684e-06	0	0	0	p__Cressdnaviricota;c__Repensiviricetes;o__Geplafuvirales;f__Geminiviridae;g__Begomovirus;s__Macroptilium yellow mosaic Florida virus
p__Cressdnaviricota;c__Repensiviricetes;o__Geplafuvirales;f__Geminiviridae;g__Begomovirus;s__Macroptilium yellow mosaic virus	0	0	0	0	2.97426e-05	0	0	0	p__Cressdnaviricota;c__Repensiviricetes;o__Geplafuvirales;f__Geminiviridae;g__Begomovirus;s__Macroptilium yellow mosaic virus
p__Cressdnaviricota;c__Repensiviricetes;o__Geplafuvirales;f__Geminiviridae;g__Begomovirus;s__Malvastrum leaf curl Philippines virus	3.6909e-07	0	0	0	2.83263e-06	0	0	0	p__Cressdnaviricota;c__Repensiviricetes;o__Geplafuvirales;f__Geminiviridae;g__Begomovirus;s__Malvastrum leaf curl Philippines virus
p__Cressdnaviricota;c__Repensiviricetes;o__Geplafuvirales;f__Geminiviridae;g__Begomovirus;s__Malvastrum leaf curl virus	3.6909e-07	0	0	2.30925e-07	0	0	0	0	p__Cressdnaviricota;c__Repensiviricetes;o__Geplafuvirales;f__Geminiviridae;g__Begomovirus;s__Malvastrum leaf curl virus
p__Cressdnaviricota;c__Repensiviricetes;o__Geplafuvirales;f__Geminiviridae;g__Begomovirus;s__Malvastrum yellow mosaic Jamaica virus	2.4606e-07	0	0	0	0	0	0	0	p__Cressdnaviricota;c__Repensiviricetes;o__Geplafuvirales;f__Geminiviridae;g__Begomovirus;s__Malvastrum yellow mosaic Jamaica virus
p__Cressdnaviricota;c__Repensiviricetes;o__Geplafuvirales;f__Geminiviridae;g__Begomovirus;s__Malvastrum yellow vein Cambodia virus	2.4606e-07	0	0	0	0	0	0	0	p__Cressdnaviricota;c__Repensiviricetes;o__Geplafuvirales;f__Geminiviridae;g__Begomovirus;s__Malvastrum yellow vein Cambodia virus
p__Cressdnaviricota;c__Repensiviricetes;o__Geplafuvirales;f__Geminiviridae;g__Begomovirus;s__Malvastrum yellow vein Honghe virus	0	0	0	4.61849e-07	0	0	0	0	p__Cressdnaviricota;c__Repensiviricetes;o__Geplafuvirales;f__Geminiviridae;g__Begomovirus;s__Malvastrum yellow vein Honghe virus
p__Cressdnaviricota;c__Repensiviricetes;o__Geplafuvirales;f__Geminiviridae;g__Begomovirus;s__Malvastrum yellow vein Lahore virus	0	0	0	0	4.72105e-07	0	0	0	p__Cressdnaviricota;c__Repensiviricetes;o__Geplafuvirales;f__Geminiviridae;g__Begomovirus;s__Malvastrum yellow vein Lahore virus
p__Cressdnaviricota;c__Repensiviricetes;o__Geplafuvirales;f__Geminiviridae;g__Begomovirus;s__Malvastrum yellow vein virus	1.2303e-07	0	0	1.61647e-06	0	0	0	8.74702e-07	p__Cressdnaviricota;c__Repensiviricetes;o__Geplafuvirales;f__Geminiviridae;g__Begomovirus;s__Malvastrum yellow vein virus
p__Cressdnaviricota;c__Repensiviricetes;o__Geplafuvirales;f__Geminiviridae;g__Begomovirus;s__Malvastrum yellow vein Yunnan virus	0	0	0	2.30925e-07	0	0	0	0	p__Cressdnaviricota;c__Repensiviricetes;o__Geplafuvirales;f__Geminiviridae;g__Begomovirus;s__Malvastrum yellow vein Yunnan virus
p__Cressdnaviricota;c__Repensiviricetes;o__Geplafuvirales;f__Geminiviridae;g__Begomovirus;s__Mesta yellow vein mosaic virus	7.3818e-07	0	0	2.30925e-07	0	0	0	0	p__Cressdnaviricota;c__Repensiviricetes;o__Geplafuvirales;f__Geminiviridae;g__Begomovirus;s__Mesta yellow vein mosaic virus
p__Cressdnaviricota;c__Repensiviricetes;o__Geplafuvirales;f__Geminiviridae;g__Begomovirus;s__Mimosa yellow leaf curl virus	0	0	0	4.61849e-07	0	0	0	0	p__Cressdnaviricota;c__Repensiviricetes;o__Geplafuvirales;f__Geminiviridae;g__Begomovirus;s__Mimosa yellow leaf curl virus
p__Cressdnaviricota;c__Repensiviricetes;o__Geplafuvirales;f__Geminiviridae;g__Begomovirus;s__Mirabilis leaf curl virus	0	0	0	0	4.72105e-07	0	0	0	p__Cressdnaviricota;c__Repensiviricetes;o__Geplafuvirales;f__Geminiviridae;g__Begomovirus;s__Mirabilis leaf curl virus
p__Cressdnaviricota;c__Repensiviricetes;o__Geplafuvirales;f__Geminiviridae;g__Begomovirus;s__Okra enation leaf curl virus	0	0	0	9.23699e-07	4.72105e-07	0	0	0	p__Cressdnaviricota;c__Repensiviricetes;o__Geplafuvirales;f__Geminiviridae;g__Begomovirus;s__Okra enation leaf curl virus
p__Cressdnaviricota;c__Repensiviricetes;o__Geplafuvirales;f__Geminiviridae;g__Begomovirus;s__Okra leaf curl India virus	1.2303e-07	0	0	0	0	0	0	0	p__Cressdnaviricota;c__Repensiviricetes;o__Geplafuvirales;f__Geminiviridae;g__Begomovirus;s__Okra leaf curl India virus
p__Cressdnaviricota;c__Repensiviricetes;o__Geplafuvirales;f__Geminiviridae;g__Begomovirus;s__Okra leaf curl Oman virus	0	0	0	0	9.44209e-07	0	5.36622e-07	0	p__Cressdnaviricota;c__Repensiviricetes;o__Geplafuvirales;f__Geminiviridae;g__Begomovirus;s__Okra leaf curl Oman virus
p__Cressdnaviricota;c__Repensiviricetes;o__Geplafuvirales;f__Geminiviridae;g__Begomovirus;s__Okra leaf curl virus	2.4606e-07	0	0	0	0	0	0	0	p__Cressdnaviricota;c__Repensiviricetes;o__Geplafuvirales;f__Geminiviridae;g__Begomovirus;s__Okra leaf curl virus
p__Cressdnaviricota;c__Repensiviricetes;o__Geplafuvirales;f__Geminiviridae;g__Begomovirus;s__Okra yellow crinkle virus	1.2303e-07	0	0	0	5.19315e-06	0	0	0	p__Cressdnaviricota;c__Repensiviricetes;o__Geplafuvirales;f__Geminiviridae;g__Begomovirus;s__Okra yellow crinkle virus
p__Cressdnaviricota;c__Repensiviricetes;o__Geplafuvirales;f__Geminiviridae;g__Begomovirus;s__Okra yellow mosaic Mexico virus	4.9212e-07	0	0	0	0	0	0	0	p__Cressdnaviricota;c__Repensiviricetes;o__Geplafuvirales;f__Geminiviridae;g__Begomovirus;s__Okra yellow mosaic Mexico virus
p__Cressdnaviricota;c__Repensiviricetes;o__Geplafuvirales;f__Geminiviridae;g__Begomovirus;s__Papaya leaf curl China virus	1.2303e-07	0	0	2.30925e-07	4.72105e-07	0	0	0	p__Cressdnaviricota;c__Repensiviricetes;o__Geplafuvirales;f__Geminiviridae;g__Begomovirus;s__Papaya leaf curl China virus
p__Cressdnaviricota;c__Repensiviricetes;o__Geplafuvirales;f__Geminiviridae;g__Begomovirus;s__Papaya leaf curl Guandong virus	1.2303e-07	0	0	0	0	0	0	0	p__Cressdnaviricota;c__Repensiviricetes;o__Geplafuvirales;f__Geminiviridae;g__Begomovirus;s__Papaya leaf curl Guandong virus
p__Cressdnaviricota;c__Repensiviricetes;o__Geplafuvirales;f__Geminiviridae;g__Begomovirus;s__Papaya leaf curl virus	1.2303e-07	0	0	9.23699e-07	1.41631e-06	0	0	0	p__Cressdnaviricota;c__Repensiviricetes;o__Geplafuvirales;f__Geminiviridae;g__Begomovirus;s__Papaya leaf curl virus
p__Cressdnaviricota;c__Repensiviricetes;o__Geplafuvirales;f__Geminiviridae;g__Begomovirus;s__Papaya severe leaf curl virus	2.4606e-07	0	0	2.30925e-07	0	0	0	0	p__Cressdnaviricota;c__Repensiviricetes;o__Geplafuvirales;f__Geminiviridae;g__Begomovirus;s__Papaya severe leaf curl virus
p__Cressdnaviricota;c__Repensiviricetes;o__Geplafuvirales;f__Geminiviridae;g__Begomovirus;s__Pedilanthus leaf curl virus	1.2303e-07	0	0	0	0	0	0	0	p__Cressdnaviricota;c__Repensiviricetes;o__Geplafuvirales;f__Geminiviridae;g__Begomovirus;s__Pedilanthus leaf curl virus
p__Cressdnaviricota;c__Repensiviricetes;o__Geplafuvirales;f__Geminiviridae;g__Begomovirus;s__Pepper leaf curl Bangladesh virus	0	0	0	0	1.41631e-06	0	0	0	p__Cressdnaviricota;c__Repensiviricetes;o__Geplafuvirales;f__Geminiviridae;g__Begomovirus;s__Pepper leaf curl Bangladesh virus
p__Cressdnaviricota;c__Repensiviricetes;o__Geplafuvirales;f__Geminiviridae;g__Begomovirus;s__Pepper leaf curl Lahore virus	1.2303e-07	0	0	0	0	0	0	0	p__Cressdnaviricota;c__Repensiviricetes;o__Geplafuvirales;f__Geminiviridae;g__Begomovirus;s__Pepper leaf curl Lahore virus
p__Cressdnaviricota;c__Repensiviricetes;o__Geplafuvirales;f__Geminiviridae;g__Begomovirus;s__Pepper yellow leaf curl Indonesia virus	0	0	0	0	1.88842e-06	0	0	0	p__Cressdnaviricota;c__Repensiviricetes;o__Geplafuvirales;f__Geminiviridae;g__Begomovirus;s__Pepper yellow leaf curl Indonesia virus
p__Cressdnaviricota;c__Repensiviricetes;o__Geplafuvirales;f__Geminiviridae;g__Begomovirus;s__Pepper yellow leaf curl virus	0	0	0	2.30925e-07	0	0	0	0	p__Cressdnaviricota;c__Repensiviricetes;o__Geplafuvirales;f__Geminiviridae;g__Begomovirus;s__Pepper yellow leaf curl virus
p__Cressdnaviricota;c__Repensiviricetes;o__Geplafuvirales;f__Geminiviridae;g__Begomovirus;s__Potato yellow mosaic Panama virus	0	0	0	9.23699e-07	0	0	0	0	p__Cressdnaviricota;c__Repensiviricetes;o__Geplafuvirales;f__Geminiviridae;g__Begomovirus;s__Potato yellow mosaic Panama virus
p__Cressdnaviricota;c__Repensiviricetes;o__Geplafuvirales;f__Geminiviridae;g__Begomovirus;s__Potato yellow mosaic virus	1.47636e-06	0	0	5.77312e-06	0	0	0	0	p__Cressdnaviricota;c__Repensiviricetes;o__Geplafuvirales;f__Geminiviridae;g__Begomovirus;s__Potato yellow mosaic virus
p__Cressdnaviricota;c__Repensiviricetes;o__Geplafuvirales;f__Geminiviridae;g__Begomovirus;s__Pouzolzia golden mosaic virus	3.6909e-07	0	0	0	0	0	0	0	p__Cressdnaviricota;c__Repensiviricetes;o__Geplafuvirales;f__Geminiviridae;g__Begomovirus;s__Pouzolzia golden mosaic virus
p__Cressdnaviricota;c__Repensiviricetes;o__Geplafuvirales;f__Geminiviridae;g__Begomovirus;s__Pouzolzia mosaic Guangdong virus	0	0	0	9.23699e-07	0	0	0	0	p__Cressdnaviricota;c__Repensiviricetes;o__Geplafuvirales;f__Geminiviridae;g__Begomovirus;s__Pouzolzia mosaic Guangdong virus
p__Cressdnaviricota;c__Repensiviricetes;o__Geplafuvirales;f__Geminiviridae;g__Begomovirus;s__Premna leaf curl virus	0	0	0	4.61849e-07	0	0	0	0	p__Cressdnaviricota;c__Repensiviricetes;o__Geplafuvirales;f__Geminiviridae;g__Begomovirus;s__Premna leaf curl virus
p__Cressdnaviricota;c__Repensiviricetes;o__Geplafuvirales;f__Geminiviridae;g__Begomovirus;s__Radish leaf curl virus	0	0	0	4.61849e-07	0	0	2.68311e-07	0	p__Cressdnaviricota;c__Repensiviricetes;o__Geplafuvirales;f__Geminiviridae;g__Begomovirus;s__Radish leaf curl virus
p__Cressdnaviricota;c__Repensiviricetes;o__Geplafuvirales;f__Geminiviridae;g__Begomovirus;s__Ramie mosaic Yunnan virus	0	0	0	0	0	0	0	1.7494e-06	p__Cressdnaviricota;c__Repensiviricetes;o__Geplafuvirales;f__Geminiviridae;g__Begomovirus;s__Ramie mosaic Yunnan virus
p__Cressdnaviricota;c__Repensiviricetes;o__Geplafuvirales;f__Geminiviridae;g__Begomovirus;s__Rhynchosia rugose golden mosaic virus	0	0	0	2.30925e-07	0	0	0	0	p__Cressdnaviricota;c__Repensiviricetes;o__Geplafuvirales;f__Geminiviridae;g__Begomovirus;s__Rhynchosia rugose golden mosaic virus
p__Cressdnaviricota;c__Repensiviricetes;o__Geplafuvirales;f__Geminiviridae;g__Begomovirus;s__Sauropus leaf curl virus	1.2303e-07	0	0	0	0	0	0	0	p__Cressdnaviricota;c__Repensiviricetes;o__Geplafuvirales;f__Geminiviridae;g__Begomovirus;s__Sauropus leaf curl virus
p__Cressdnaviricota;c__Repensiviricetes;o__Geplafuvirales;f__Geminiviridae;g__Begomovirus;s__Senecio yellow mosaic virus	2.4606e-07	0	0	0	0	0	0	0	p__Cressdnaviricota;c__Repensiviricetes;o__Geplafuvirales;f__Geminiviridae;g__Begomovirus;s__Senecio yellow mosaic virus
p__Cressdnaviricota;c__Repensiviricetes;o__Geplafuvirales;f__Geminiviridae;g__Begomovirus;s__Sida golden mosaic Braco virus	0	0	0	6.92774e-07	0	0	0	0	p__Cressdnaviricota;c__Repensiviricetes;o__Geplafuvirales;f__Geminiviridae;g__Begomovirus;s__Sida golden mosaic Braco virus
p__Cressdnaviricota;c__Repensiviricetes;o__Geplafuvirales;f__Geminiviridae;g__Begomovirus;s__Sida golden mosaic Buckup virus	0	0	0	6.92774e-07	0	0	0	0	p__Cressdnaviricota;c__Repensiviricetes;o__Geplafuvirales;f__Geminiviridae;g__Begomovirus;s__Sida golden mosaic Buckup virus
p__Cressdnaviricota;c__Repensiviricetes;o__Geplafuvirales;f__Geminiviridae;g__Begomovirus;s__Sida golden mosaic Florida virus	1.2303e-07	0	0	4.61849e-07	0	0	0	0	p__Cressdnaviricota;c__Repensiviricetes;o__Geplafuvirales;f__Geminiviridae;g__Begomovirus;s__Sida golden mosaic Florida virus
p__Cressdnaviricota;c__Repensiviricetes;o__Geplafuvirales;f__Geminiviridae;g__Begomovirus;s__Sida golden mosaic Honduras virus	0	0	0	5.08034e-06	0	0	0	0	p__Cressdnaviricota;c__Repensiviricetes;o__Geplafuvirales;f__Geminiviridae;g__Begomovirus;s__Sida golden mosaic Honduras virus
p__Cressdnaviricota;c__Repensiviricetes;o__Geplafuvirales;f__Geminiviridae;g__Begomovirus;s__Sida golden mosaic Lara virus	0	0	0	0	9.44209e-07	0	0	0	p__Cressdnaviricota;c__Repensiviricetes;o__Geplafuvirales;f__Geminiviridae;g__Begomovirus;s__Sida golden mosaic Lara virus
p__Cressdnaviricota;c__Repensiviricetes;o__Geplafuvirales;f__Geminiviridae;g__Begomovirus;s__Sida golden mosaic virus	0	0	0	2.30925e-06	0	0	0	0	p__Cressdnaviricota;c__Repensiviricetes;o__Geplafuvirales;f__Geminiviridae;g__Begomovirus;s__Sida golden mosaic virus
p__Cressdnaviricota;c__Repensiviricetes;o__Geplafuvirales;f__Geminiviridae;g__Begomovirus;s__Sida golden yellow spot virus	0	0	0	2.30925e-06	0	0	0	0	p__Cressdnaviricota;c__Repensiviricetes;o__Geplafuvirales;f__Geminiviridae;g__Begomovirus;s__Sida golden yellow spot virus
p__Cressdnaviricota;c__Repensiviricetes;o__Geplafuvirales;f__Geminiviridae;g__Begomovirus;s__Sida golden yellow vein virus	0	0	0	0	2.36052e-06	0	0	0	p__Cressdnaviricota;c__Repensiviricetes;o__Geplafuvirales;f__Geminiviridae;g__Begomovirus;s__Sida golden yellow vein virus
p__Cressdnaviricota;c__Repensiviricetes;o__Geplafuvirales;f__Geminiviridae;g__Begomovirus;s__Sida interveinal bright yellow virus	3.6909e-07	0	0	4.61849e-07	0	0	0	0	p__Cressdnaviricota;c__Repensiviricetes;o__Geplafuvirales;f__Geminiviridae;g__Begomovirus;s__Sida interveinal bright yellow virus
p__Cressdnaviricota;c__Repensiviricetes;o__Geplafuvirales;f__Geminiviridae;g__Begomovirus;s__Sida leaf curl virus	0	0	0	4.61849e-07	0	0	0	0	p__Cressdnaviricota;c__Repensiviricetes;o__Geplafuvirales;f__Geminiviridae;g__Begomovirus;s__Sida leaf curl virus
p__Cressdnaviricota;c__Repensiviricetes;o__Geplafuvirales;f__Geminiviridae;g__Begomovirus;s__Sida mosaic Alagoas virus	0	0	0	2.30925e-07	0	0	0	0	p__Cressdnaviricota;c__Repensiviricetes;o__Geplafuvirales;f__Geminiviridae;g__Begomovirus;s__Sida mosaic Alagoas virus
p__Cressdnaviricota;c__Repensiviricetes;o__Geplafuvirales;f__Geminiviridae;g__Begomovirus;s__Sida mosaic Sinaloa virus	0	0	0	9.23699e-07	0	0	0	0	p__Cressdnaviricota;c__Repensiviricetes;o__Geplafuvirales;f__Geminiviridae;g__Begomovirus;s__Sida mosaic Sinaloa virus
p__Cressdnaviricota;c__Repensiviricetes;o__Geplafuvirales;f__Geminiviridae;g__Begomovirus;s__Sida mottle Alagoas virus	0	0	0	2.30925e-07	0	0	0	0	p__Cressdnaviricota;c__Repensiviricetes;o__Geplafuvirales;f__Geminiviridae;g__Begomovirus;s__Sida mottle Alagoas virus
p__Cressdnaviricota;c__Repensiviricetes;o__Geplafuvirales;f__Geminiviridae;g__Begomovirus;s__Sida yellow golden mosaic virus	2.21454e-06	0	0	0	0	0	0	0	p__Cressdnaviricota;c__Repensiviricetes;o__Geplafuvirales;f__Geminiviridae;g__Begomovirus;s__Sida yellow golden mosaic virus
p__Cressdnaviricota;c__Repensiviricetes;o__Geplafuvirales;f__Geminiviridae;g__Begomovirus;s__Sida yellow mosaic Alagoas virus	0	0	0	2.30925e-07	0	0	0	0	p__Cressdnaviricota;c__Repensiviricetes;o__Geplafuvirales;f__Geminiviridae;g__Begomovirus;s__Sida yellow mosaic Alagoas virus
p__Cressdnaviricota;c__Repensiviricetes;o__Geplafuvirales;f__Geminiviridae;g__Begomovirus;s__Sida yellow mosaic China virus	1.2303e-07	0	0	2.30925e-07	0	0	0	0	p__Cressdnaviricota;c__Repensiviricetes;o__Geplafuvirales;f__Geminiviridae;g__Begomovirus;s__Sida yellow mosaic China virus
p__Cressdnaviricota;c__Repensiviricetes;o__Geplafuvirales;f__Geminiviridae;g__Begomovirus;s__Sida yellow mottle virus	0	0	0	2.30925e-07	0	0	0	0	p__Cressdnaviricota;c__Repensiviricetes;o__Geplafuvirales;f__Geminiviridae;g__Begomovirus;s__Sida yellow mottle virus
p__Cressdnaviricota;c__Repensiviricetes;o__Geplafuvirales;f__Geminiviridae;g__Begomovirus;s__Sida yellow net virus	0	0	0	2.30925e-07	0	0	0	0	p__Cressdnaviricota;c__Repensiviricetes;o__Geplafuvirales;f__Geminiviridae;g__Begomovirus;s__Sida yellow net virus
p__Cressdnaviricota;c__Repensiviricetes;o__Geplafuvirales;f__Geminiviridae;g__Begomovirus;s__South African cassava mosaic virus	4.9212e-07	0	0	0	0	0	0	0	p__Cressdnaviricota;c__Repensiviricetes;o__Geplafuvirales;f__Geminiviridae;g__Begomovirus;s__South African cassava mosaic virus
p__Cressdnaviricota;c__Repensiviricetes;o__Geplafuvirales;f__Geminiviridae;g__Begomovirus;s__Spinach yellow vein virus	1.2303e-07	0	0	0	0	0	0	0	p__Cressdnaviricota;c__Repensiviricetes;o__Geplafuvirales;f__Geminiviridae;g__Begomovirus;s__Spinach yellow vein virus
p__Cressdnaviricota;c__Repensiviricetes;o__Geplafuvirales;f__Geminiviridae;g__Begomovirus;s__Sri Lankan cassava mosaic virus	8.6121e-07	0	0	0	0	0	0	0	p__Cressdnaviricota;c__Repensiviricetes;o__Geplafuvirales;f__Geminiviridae;g__Begomovirus;s__Sri Lankan cassava mosaic virus
p__Cressdnaviricota;c__Repensiviricetes;o__Geplafuvirales;f__Geminiviridae;g__Begomovirus;s__Stachytarpheta leaf curl virus	0	0	0	4.61849e-07	0	0	0	0	p__Cressdnaviricota;c__Repensiviricetes;o__Geplafuvirales;f__Geminiviridae;g__Begomovirus;s__Stachytarpheta leaf curl virus
p__Cressdnaviricota;c__Repensiviricetes;o__Geplafuvirales;f__Geminiviridae;g__Begomovirus;s__Sunn hemp leaf distortion virus	2.4606e-07	0	0	2.30925e-07	0	0	0	0	p__Cressdnaviricota;c__Repensiviricetes;o__Geplafuvirales;f__Geminiviridae;g__Begomovirus;s__Sunn hemp leaf distortion virus
p__Cressdnaviricota;c__Repensiviricetes;o__Geplafuvirales;f__Geminiviridae;g__Begomovirus;s__Sweet potato golden vein associated virus	0	0	0	0	4.72105e-07	0	0	0	p__Cressdnaviricota;c__Repensiviricetes;o__Geplafuvirales;f__Geminiviridae;g__Begomovirus;s__Sweet potato golden vein associated virus
p__Cressdnaviricota;c__Repensiviricetes;o__Geplafuvirales;f__Geminiviridae;g__Begomovirus;s__Sweet potato golden vein Korea virus	0	0	0	1.8474e-06	0	0	0	0	p__Cressdnaviricota;c__Repensiviricetes;o__Geplafuvirales;f__Geminiviridae;g__Begomovirus;s__Sweet potato golden vein Korea virus
p__Cressdnaviricota;c__Repensiviricetes;o__Geplafuvirales;f__Geminiviridae;g__Begomovirus;s__Sweet potato leaf curl Bengal virus	0	0	0	6.92774e-07	0	0	0	0	p__Cressdnaviricota;c__Repensiviricetes;o__Geplafuvirales;f__Geminiviridae;g__Begomovirus;s__Sweet potato leaf curl Bengal virus
p__Cressdnaviricota;c__Repensiviricetes;o__Geplafuvirales;f__Geminiviridae;g__Begomovirus;s__Sweet potato leaf curl Canary virus	0	0	0	0	4.72105e-07	0	0	0	p__Cressdnaviricota;c__Repensiviricetes;o__Geplafuvirales;f__Geminiviridae;g__Begomovirus;s__Sweet potato leaf curl Canary virus
p__Cressdnaviricota;c__Repensiviricetes;o__Geplafuvirales;f__Geminiviridae;g__Begomovirus;s__Sweet potato leaf curl China virus	0	0	0	4.61849e-07	0	0	0	0	p__Cressdnaviricota;c__Repensiviricetes;o__Geplafuvirales;f__Geminiviridae;g__Begomovirus;s__Sweet potato leaf curl China virus
p__Cressdnaviricota;c__Repensiviricetes;o__Geplafuvirales;f__Geminiviridae;g__Begomovirus;s__Sweet potato leaf curl Guangxi virus	0	0	0	2.30925e-07	0	0	0	0	p__Cressdnaviricota;c__Repensiviricetes;o__Geplafuvirales;f__Geminiviridae;g__Begomovirus;s__Sweet potato leaf curl Guangxi virus
p__Cressdnaviricota;c__Repensiviricetes;o__Geplafuvirales;f__Geminiviridae;g__Begomovirus;s__Sweet potato leaf curl Henan virus	1.2303e-07	0	0	2.30925e-07	0	0	0	0	p__Cressdnaviricota;c__Repensiviricetes;o__Geplafuvirales;f__Geminiviridae;g__Begomovirus;s__Sweet potato leaf curl Henan virus
p__Cressdnaviricota;c__Repensiviricetes;o__Geplafuvirales;f__Geminiviridae;g__Begomovirus;s__Sweet potato leaf curl Sao Paulo virus	0	0	0	2.30925e-07	9.44209e-07	0	0	4.37351e-07	p__Cressdnaviricota;c__Repensiviricetes;o__Geplafuvirales;f__Geminiviridae;g__Begomovirus;s__Sweet potato leaf curl Sao Paulo virus
p__Cressdnaviricota;c__Repensiviricetes;o__Geplafuvirales;f__Geminiviridae;g__Begomovirus;s__Sweet potato leaf curl Sichuan virus 1	0	0	0	0	9.44209e-07	0	0	0	p__Cressdnaviricota;c__Repensiviricetes;o__Geplafuvirales;f__Geminiviridae;g__Begomovirus;s__Sweet potato leaf curl Sichuan virus 1
p__Cressdnaviricota;c__Repensiviricetes;o__Geplafuvirales;f__Geminiviridae;g__Begomovirus;s__Sweet potato leaf curl South Carolina virus	4.9212e-07	0	0	0	0	0	0	0	p__Cressdnaviricota;c__Repensiviricetes;o__Geplafuvirales;f__Geminiviridae;g__Begomovirus;s__Sweet potato leaf curl South Carolina virus
p__Cressdnaviricota;c__Repensiviricetes;o__Geplafuvirales;f__Geminiviridae;g__Begomovirus;s__Sweet potato leaf curl Spain virus	0	0	0	2.30925e-07	9.44209e-07	0	0	0	p__Cressdnaviricota;c__Repensiviricetes;o__Geplafuvirales;f__Geminiviridae;g__Begomovirus;s__Sweet potato leaf curl Spain virus
p__Cressdnaviricota;c__Repensiviricetes;o__Geplafuvirales;f__Geminiviridae;g__Begomovirus;s__Sweet potato leaf curl Uganda virus	3.6909e-07	0	0	2.30925e-07	0	0	0	0	p__Cressdnaviricota;c__Repensiviricetes;o__Geplafuvirales;f__Geminiviridae;g__Begomovirus;s__Sweet potato leaf curl Uganda virus
p__Cressdnaviricota;c__Repensiviricetes;o__Geplafuvirales;f__Geminiviridae;g__Begomovirus;s__Sweet potato leaf curl virus	8.6121e-07	0	0	4.61849e-06	2.36052e-06	0	0	5.24821e-06	p__Cressdnaviricota;c__Repensiviricetes;o__Geplafuvirales;f__Geminiviridae;g__Begomovirus;s__Sweet potato leaf curl virus
p__Cressdnaviricota;c__Repensiviricetes;o__Geplafuvirales;f__Geminiviridae;g__Begomovirus;s__Sweet potato mosaic virus	7.3818e-07	0	0	6.92774e-07	3.77684e-06	0	0	0	p__Cressdnaviricota;c__Repensiviricetes;o__Geplafuvirales;f__Geminiviridae;g__Begomovirus;s__Sweet potato mosaic virus
p__Cressdnaviricota;c__Repensiviricetes;o__Geplafuvirales;f__Geminiviridae;g__Begomovirus;s__Synedrella yellow vein clearing virus	1.2303e-07	0	0	0	0	0	0	0	p__Cressdnaviricota;c__Repensiviricetes;o__Geplafuvirales;f__Geminiviridae;g__Begomovirus;s__Synedrella yellow vein clearing virus
p__Cressdnaviricota;c__Repensiviricetes;o__Geplafuvirales;f__Geminiviridae;g__Begomovirus;s__Tobacco leaf curl Cuba virus	0	0	0	1.38555e-06	0	0	0	0	p__Cressdnaviricota;c__Repensiviricetes;o__Geplafuvirales;f__Geminiviridae;g__Begomovirus;s__Tobacco leaf curl Cuba virus
p__Cressdnaviricota;c__Repensiviricetes;o__Geplafuvirales;f__Geminiviridae;g__Begomovirus;s__Tobacco leaf curl Japan virus	1.2303e-07	0	0	0	0	0	0	0	p__Cressdnaviricota;c__Repensiviricetes;o__Geplafuvirales;f__Geminiviridae;g__Begomovirus;s__Tobacco leaf curl Japan virus
p__Cressdnaviricota;c__Repensiviricetes;o__Geplafuvirales;f__Geminiviridae;g__Begomovirus;s__Tobacco leaf curl Yunnan virus	0	0	0	0	9.44209e-07	0	0	0	p__Cressdnaviricota;c__Repensiviricetes;o__Geplafuvirales;f__Geminiviridae;g__Begomovirus;s__Tobacco leaf curl Yunnan virus
p__Cressdnaviricota;c__Repensiviricetes;o__Geplafuvirales;f__Geminiviridae;g__Begomovirus;s__Tobacco leaf curl Zimbabwe virus	0	0	0	0	1.88842e-06	0	0	0	p__Cressdnaviricota;c__Repensiviricetes;o__Geplafuvirales;f__Geminiviridae;g__Begomovirus;s__Tobacco leaf curl Zimbabwe virus
p__Cressdnaviricota;c__Repensiviricetes;o__Geplafuvirales;f__Geminiviridae;g__Begomovirus;s__Tomato chino La Paz virus	3.6909e-07	0	0	1.61647e-06	2.83263e-06	0	0	0	p__Cressdnaviricota;c__Repensiviricetes;o__Geplafuvirales;f__Geminiviridae;g__Begomovirus;s__Tomato chino La Paz virus
p__Cressdnaviricota;c__Repensiviricetes;o__Geplafuvirales;f__Geminiviridae;g__Begomovirus;s__Tomato chlorotic leaf distortion virus	7.3818e-07	0	0	4.38757e-06	0	0	0	0	p__Cressdnaviricota;c__Repensiviricetes;o__Geplafuvirales;f__Geminiviridae;g__Begomovirus;s__Tomato chlorotic leaf distortion virus
p__Cressdnaviricota;c__Repensiviricetes;o__Geplafuvirales;f__Geminiviridae;g__Begomovirus;s__Tomato curly stunt virus	4.9212e-07	0	0	2.7711e-06	0	0	0	0	p__Cressdnaviricota;c__Repensiviricetes;o__Geplafuvirales;f__Geminiviridae;g__Begomovirus;s__Tomato curly stunt virus
p__Cressdnaviricota;c__Repensiviricetes;o__Geplafuvirales;f__Geminiviridae;g__Begomovirus;s__Tomato golden leaf spot virus	0	0	0	4.61849e-07	0	0	0	0	p__Cressdnaviricota;c__Repensiviricetes;o__Geplafuvirales;f__Geminiviridae;g__Begomovirus;s__Tomato golden leaf spot virus
p__Cressdnaviricota;c__Repensiviricetes;o__Geplafuvirales;f__Geminiviridae;g__Begomovirus;s__Tomato leaf curl Bangalore virus	3.6909e-07	0	0	2.07832e-06	0	0	2.68311e-07	0	p__Cressdnaviricota;c__Repensiviricetes;o__Geplafuvirales;f__Geminiviridae;g__Begomovirus;s__Tomato leaf curl Bangalore virus
p__Cressdnaviricota;c__Repensiviricetes;o__Geplafuvirales;f__Geminiviridae;g__Begomovirus;s__Tomato leaf curl Bangladesh virus	4.9212e-07	0	0	0	0	0	0	0	p__Cressdnaviricota;c__Repensiviricetes;o__Geplafuvirales;f__Geminiviridae;g__Begomovirus;s__Tomato leaf curl Bangladesh virus
p__Cressdnaviricota;c__Repensiviricetes;o__Geplafuvirales;f__Geminiviridae;g__Begomovirus;s__Tomato leaf curl Barka virus	1.2303e-07	0	0	0	0	0	0	0	p__Cressdnaviricota;c__Repensiviricetes;o__Geplafuvirales;f__Geminiviridae;g__Begomovirus;s__Tomato leaf curl Barka virus
p__Cressdnaviricota;c__Repensiviricetes;o__Geplafuvirales;f__Geminiviridae;g__Begomovirus;s__Tomato leaf curl Burkina Faso virus	3.39563e-05	0	0	1.50101e-05	0	0	2.11966e-05	0	p__Cressdnaviricota;c__Repensiviricetes;o__Geplafuvirales;f__Geminiviridae;g__Begomovirus;s__Tomato leaf curl Burkina Faso virus
p__Cressdnaviricota;c__Repensiviricetes;o__Geplafuvirales;f__Geminiviridae;g__Begomovirus;s__Tomato leaf curl Cameroon virus	1.2303e-07	0	0	0	0	0	0	0	p__Cressdnaviricota;c__Repensiviricetes;o__Geplafuvirales;f__Geminiviridae;g__Begomovirus;s__Tomato leaf curl Cameroon virus
p__Cressdnaviricota;c__Repensiviricetes;o__Geplafuvirales;f__Geminiviridae;g__Begomovirus;s__Tomato leaf curl China virus - OX2	2.4606e-07	0	0	6.92774e-07	0	0	0	0	p__Cressdnaviricota;c__Repensiviricetes;o__Geplafuvirales;f__Geminiviridae;g__Begomovirus;s__Tomato leaf curl China virus - OX2
p__Cressdnaviricota;c__Repensiviricetes;o__Geplafuvirales;f__Geminiviridae;g__Begomovirus;s__Tomato leaf curl Comoros virus	1.2303e-07	0	0	0	0	0	0	0	p__Cressdnaviricota;c__Repensiviricetes;o__Geplafuvirales;f__Geminiviridae;g__Begomovirus;s__Tomato leaf curl Comoros virus
p__Cressdnaviricota;c__Repensiviricetes;o__Geplafuvirales;f__Geminiviridae;g__Begomovirus;s__Tomato leaf curl Diana virus	3.6909e-07	0	0	0	0	0	0	0	p__Cressdnaviricota;c__Repensiviricetes;o__Geplafuvirales;f__Geminiviridae;g__Begomovirus;s__Tomato leaf curl Diana virus
p__Cressdnaviricota;c__Repensiviricetes;o__Geplafuvirales;f__Geminiviridae;g__Begomovirus;s__Tomato leaf curl Ghana virus	3.6909e-07	0	0	0	0	0	0	0	p__Cressdnaviricota;c__Repensiviricetes;o__Geplafuvirales;f__Geminiviridae;g__Begomovirus;s__Tomato leaf curl Ghana virus
p__Cressdnaviricota;c__Repensiviricetes;o__Geplafuvirales;f__Geminiviridae;g__Begomovirus;s__Tomato leaf curl Guangxi virus	0	0	0	0	4.72105e-07	0	0	0	p__Cressdnaviricota;c__Repensiviricetes;o__Geplafuvirales;f__Geminiviridae;g__Begomovirus;s__Tomato leaf curl Guangxi virus
p__Cressdnaviricota;c__Repensiviricetes;o__Geplafuvirales;f__Geminiviridae;g__Begomovirus;s__Tomato leaf curl Hainan virus	1.2303e-07	0	0	0	0	0	0	0	p__Cressdnaviricota;c__Repensiviricetes;o__Geplafuvirales;f__Geminiviridae;g__Begomovirus;s__Tomato leaf curl Hainan virus
p__Cressdnaviricota;c__Repensiviricetes;o__Geplafuvirales;f__Geminiviridae;g__Begomovirus;s__Tomato leaf curl Hanoi virus	2.4606e-07	0	0	0	0	0	0	0	p__Cressdnaviricota;c__Repensiviricetes;o__Geplafuvirales;f__Geminiviridae;g__Begomovirus;s__Tomato leaf curl Hanoi virus
p__Cressdnaviricota;c__Repensiviricetes;o__Geplafuvirales;f__Geminiviridae;g__Begomovirus;s__Tomato leaf curl Hsinchu virus	4.15841e-05	0	0	0	0	0	0	0	p__Cressdnaviricota;c__Repensiviricetes;o__Geplafuvirales;f__Geminiviridae;g__Begomovirus;s__Tomato leaf curl Hsinchu virus
p__Cressdnaviricota;c__Repensiviricetes;o__Geplafuvirales;f__Geminiviridae;g__Begomovirus;s__Tomato leaf curl Japan virus	0	0	0	0	0	0	1.07324e-06	0	p__Cressdnaviricota;c__Repensiviricetes;o__Geplafuvirales;f__Geminiviridae;g__Begomovirus;s__Tomato leaf curl Japan virus
p__Cressdnaviricota;c__Repensiviricetes;o__Geplafuvirales;f__Geminiviridae;g__Begomovirus;s__Tomato leaf curl Java virus	1.2303e-07	0	0	0	2.36052e-06	0	0	0	p__Cressdnaviricota;c__Repensiviricetes;o__Geplafuvirales;f__Geminiviridae;g__Begomovirus;s__Tomato leaf curl Java virus
p__Cressdnaviricota;c__Repensiviricetes;o__Geplafuvirales;f__Geminiviridae;g__Begomovirus;s__Tomato leaf curl Joydebpur virus	2.4606e-07	0	0	4.61849e-07	9.44209e-07	0	0	0	p__Cressdnaviricota;c__Repensiviricetes;o__Geplafuvirales;f__Geminiviridae;g__Begomovirus;s__Tomato leaf curl Joydebpur virus
p__Cressdnaviricota;c__Repensiviricetes;o__Geplafuvirales;f__Geminiviridae;g__Begomovirus;s__Tomato leaf curl Karnataka virus	1.2303e-07	0	0	4.61849e-07	0	0	0	0	p__Cressdnaviricota;c__Repensiviricetes;o__Geplafuvirales;f__Geminiviridae;g__Begomovirus;s__Tomato leaf curl Karnataka virus
p__Cressdnaviricota;c__Repensiviricetes;o__Geplafuvirales;f__Geminiviridae;g__Begomovirus;s__Tomato leaf curl Karnataka virus 2	1.2303e-07	0	0	1.15462e-06	0	0	0	0	p__Cressdnaviricota;c__Repensiviricetes;o__Geplafuvirales;f__Geminiviridae;g__Begomovirus;s__Tomato leaf curl Karnataka virus 2
p__Cressdnaviricota;c__Repensiviricetes;o__Geplafuvirales;f__Geminiviridae;g__Begomovirus;s__Tomato leaf curl Karnataka virus 3	0	0	0	2.30925e-07	4.72105e-07	0	0	0	p__Cressdnaviricota;c__Repensiviricetes;o__Geplafuvirales;f__Geminiviridae;g__Begomovirus;s__Tomato leaf curl Karnataka virus 3
p__Cressdnaviricota;c__Repensiviricetes;o__Geplafuvirales;f__Geminiviridae;g__Begomovirus;s__Tomato leaf curl Kerala virus	3.6909e-07	0	0	4.61849e-07	0	0	0	0	p__Cressdnaviricota;c__Repensiviricetes;o__Geplafuvirales;f__Geminiviridae;g__Begomovirus;s__Tomato leaf curl Kerala virus
p__Cressdnaviricota;c__Repensiviricetes;o__Geplafuvirales;f__Geminiviridae;g__Begomovirus;s__Tomato leaf curl Laos virus	0	0	0	4.61849e-07	4.72105e-07	0	0	0	p__Cressdnaviricota;c__Repensiviricetes;o__Geplafuvirales;f__Geminiviridae;g__Begomovirus;s__Tomato leaf curl Laos virus
p__Cressdnaviricota;c__Repensiviricetes;o__Geplafuvirales;f__Geminiviridae;g__Begomovirus;s__Tomato leaf curl Liwa virus	0	0	0	0	4.72105e-07	0	0	0	p__Cressdnaviricota;c__Repensiviricetes;o__Geplafuvirales;f__Geminiviridae;g__Begomovirus;s__Tomato leaf curl Liwa virus
p__Cressdnaviricota;c__Repensiviricetes;o__Geplafuvirales;f__Geminiviridae;g__Begomovirus;s__Tomato leaf curl Mahe virus	0	0	0	2.30925e-07	0	0	0	0	p__Cressdnaviricota;c__Repensiviricetes;o__Geplafuvirales;f__Geminiviridae;g__Begomovirus;s__Tomato leaf curl Mahe virus
p__Cressdnaviricota;c__Repensiviricetes;o__Geplafuvirales;f__Geminiviridae;g__Begomovirus;s__Tomato leaf curl Mali virus	0	0	0	6.92774e-07	0	0	1.07324e-06	0	p__Cressdnaviricota;c__Repensiviricetes;o__Geplafuvirales;f__Geminiviridae;g__Begomovirus;s__Tomato leaf curl Mali virus
p__Cressdnaviricota;c__Repensiviricetes;o__Geplafuvirales;f__Geminiviridae;g__Begomovirus;s__Tomato leaf curl Mayotte virus	1.2303e-07	0	0	0	0	0	0	0	p__Cressdnaviricota;c__Repensiviricetes;o__Geplafuvirales;f__Geminiviridae;g__Begomovirus;s__Tomato leaf curl Mayotte virus
p__Cressdnaviricota;c__Repensiviricetes;o__Geplafuvirales;f__Geminiviridae;g__Begomovirus;s__Tomato leaf curl Moheli virus	4.9212e-07	0	0	0	0	0	2.68311e-07	4.81086e-06	p__Cressdnaviricota;c__Repensiviricetes;o__Geplafuvirales;f__Geminiviridae;g__Begomovirus;s__Tomato leaf curl Moheli virus
p__Cressdnaviricota;c__Repensiviricetes;o__Geplafuvirales;f__Geminiviridae;g__Begomovirus;s__Tomato leaf curl Namakely virus	0	0	0	0	9.44209e-07	0	0	0	p__Cressdnaviricota;c__Repensiviricetes;o__Geplafuvirales;f__Geminiviridae;g__Begomovirus;s__Tomato leaf curl Namakely virus
p__Cressdnaviricota;c__Repensiviricetes;o__Geplafuvirales;f__Geminiviridae;g__Begomovirus;s__Tomato leaf curl Nigeria virus	0	0	0	6.92774e-07	1.41631e-06	0	0	0	p__Cressdnaviricota;c__Repensiviricetes;o__Geplafuvirales;f__Geminiviridae;g__Begomovirus;s__Tomato leaf curl Nigeria virus
p__Cressdnaviricota;c__Repensiviricetes;o__Geplafuvirales;f__Geminiviridae;g__Begomovirus;s__Tomato leaf curl Philippines virus	2.4606e-07	0	0	0	3.30473e-06	0	0	0	p__Cressdnaviricota;c__Repensiviricetes;o__Geplafuvirales;f__Geminiviridae;g__Begomovirus;s__Tomato leaf curl Philippines virus
p__Cressdnaviricota;c__Repensiviricetes;o__Geplafuvirales;f__Geminiviridae;g__Begomovirus;s__Tomato leaf curl Pune virus	3.6909e-07	0	0	2.30925e-07	0	0	0	0	p__Cressdnaviricota;c__Repensiviricetes;o__Geplafuvirales;f__Geminiviridae;g__Begomovirus;s__Tomato leaf curl Pune virus
p__Cressdnaviricota;c__Repensiviricetes;o__Geplafuvirales;f__Geminiviridae;g__Begomovirus;s__Tomato leaf curl Ranchi virus	4.26914e-05	0	0	1.93977e-05	0	0	1.77085e-05	0	p__Cressdnaviricota;c__Repensiviricetes;o__Geplafuvirales;f__Geminiviridae;g__Begomovirus;s__Tomato leaf curl Ranchi virus
p__Cressdnaviricota;c__Repensiviricetes;o__Geplafuvirales;f__Geminiviridae;g__Begomovirus;s__Tomato leaf curl Seychelles virus	2.33757e-06	0	0	0	0	0	2.68311e-07	0	p__Cressdnaviricota;c__Repensiviricetes;o__Geplafuvirales;f__Geminiviridae;g__Begomovirus;s__Tomato leaf curl Seychelles virus
p__Cressdnaviricota;c__Repensiviricetes;o__Geplafuvirales;f__Geminiviridae;g__Begomovirus;s__Tomato leaf curl Sudan virus	4.9212e-07	0	0	0	2.83263e-06	0	8.04932e-07	0	p__Cressdnaviricota;c__Repensiviricetes;o__Geplafuvirales;f__Geminiviridae;g__Begomovirus;s__Tomato leaf curl Sudan virus
p__Cressdnaviricota;c__Repensiviricetes;o__Geplafuvirales;f__Geminiviridae;g__Begomovirus;s__Tomato leaf curl Taiwan virus	4.9212e-07	0	0	3.6948e-06	1.88842e-06	0	0	0	p__Cressdnaviricota;c__Repensiviricetes;o__Geplafuvirales;f__Geminiviridae;g__Begomovirus;s__Tomato leaf curl Taiwan virus
p__Cressdnaviricota;c__Repensiviricetes;o__Geplafuvirales;f__Geminiviridae;g__Begomovirus;s__Tomato leaf curl Uganda virus	0	0	0	4.61849e-07	0	0	1.07324e-06	0	p__Cressdnaviricota;c__Repensiviricetes;o__Geplafuvirales;f__Geminiviridae;g__Begomovirus;s__Tomato leaf curl Uganda virus
p__Cressdnaviricota;c__Repensiviricetes;o__Geplafuvirales;f__Geminiviridae;g__Begomovirus;s__Tomato leaf curl virus	2.4606e-07	0	0	2.30925e-06	0	0	0	1.31205e-06	p__Cressdnaviricota;c__Repensiviricetes;o__Geplafuvirales;f__Geminiviridae;g__Begomovirus;s__Tomato leaf curl virus
p__Cressdnaviricota;c__Repensiviricetes;o__Geplafuvirales;f__Geminiviridae;g__Begomovirus;s__Tomato leaf deformation virus	1.2303e-07	0	0	0	0	0	0	0	p__Cressdnaviricota;c__Repensiviricetes;o__Geplafuvirales;f__Geminiviridae;g__Begomovirus;s__Tomato leaf deformation virus
p__Cressdnaviricota;c__Repensiviricetes;o__Geplafuvirales;f__Geminiviridae;g__Begomovirus;s__Tomato mottle leaf curl virus	2.95272e-06	0	0	0	0	0	0	0	p__Cressdnaviricota;c__Repensiviricetes;o__Geplafuvirales;f__Geminiviridae;g__Begomovirus;s__Tomato mottle leaf curl virus
p__Cressdnaviricota;c__Repensiviricetes;o__Geplafuvirales;f__Geminiviridae;g__Begomovirus;s__Tomato severe leaf curl Kalakada virus	0	0	0	0	4.72105e-07	0	0	0	p__Cressdnaviricota;c__Repensiviricetes;o__Geplafuvirales;f__Geminiviridae;g__Begomovirus;s__Tomato severe leaf curl Kalakada virus
p__Cressdnaviricota;c__Repensiviricetes;o__Geplafuvirales;f__Geminiviridae;g__Begomovirus;s__Tomato severe leaf curl virus	0	0	0	2.30925e-07	0	0	0	0	p__Cressdnaviricota;c__Repensiviricetes;o__Geplafuvirales;f__Geminiviridae;g__Begomovirus;s__Tomato severe leaf curl virus
p__Cressdnaviricota;c__Repensiviricetes;o__Geplafuvirales;f__Geminiviridae;g__Begomovirus;s__Tomato vein clearing leaf deformation virus	0	0	0	5.54219e-06	1.88842e-06	0	0	0	p__Cressdnaviricota;c__Repensiviricetes;o__Geplafuvirales;f__Geminiviridae;g__Begomovirus;s__Tomato vein clearing leaf deformation virus
p__Cressdnaviricota;c__Repensiviricetes;o__Geplafuvirales;f__Geminiviridae;g__Begomovirus;s__Tomato yellow leaf curl Axarquia virus	2.4606e-07	0	0	2.30925e-07	0	0	0	0	p__Cressdnaviricota;c__Repensiviricetes;o__Geplafuvirales;f__Geminiviridae;g__Begomovirus;s__Tomato yellow leaf curl Axarquia virus
p__Cressdnaviricota;c__Repensiviricetes;o__Geplafuvirales;f__Geminiviridae;g__Begomovirus;s__Tomato yellow leaf curl China virus	4.05999e-06	0	0	5.08034e-06	5.66525e-06	0	1.07324e-06	3.06146e-06	p__Cressdnaviricota;c__Repensiviricetes;o__Geplafuvirales;f__Geminiviridae;g__Begomovirus;s__Tomato yellow leaf curl China virus
p__Cressdnaviricota;c__Repensiviricetes;o__Geplafuvirales;f__Geminiviridae;g__Begomovirus;s__Tomato yellow leaf curl Indonesia virus	1.2303e-07	0	0	1.15462e-06	0	0	0	0	p__Cressdnaviricota;c__Repensiviricetes;o__Geplafuvirales;f__Geminiviridae;g__Begomovirus;s__Tomato yellow leaf curl Indonesia virus
p__Cressdnaviricota;c__Repensiviricetes;o__Geplafuvirales;f__Geminiviridae;g__Begomovirus;s__Tomato yellow leaf curl Kanchanaburi virus	2.33757e-06	0	0	0	4.72105e-06	0	0	0	p__Cressdnaviricota;c__Repensiviricetes;o__Geplafuvirales;f__Geminiviridae;g__Begomovirus;s__Tomato yellow leaf curl Kanchanaburi virus
p__Cressdnaviricota;c__Repensiviricetes;o__Geplafuvirales;f__Geminiviridae;g__Begomovirus;s__Tomato yellow leaf curl Malaga virus	0	0	0	2.30925e-07	0	0	0	0	p__Cressdnaviricota;c__Repensiviricetes;o__Geplafuvirales;f__Geminiviridae;g__Begomovirus;s__Tomato yellow leaf curl Malaga virus
p__Cressdnaviricota;c__Repensiviricetes;o__Geplafuvirales;f__Geminiviridae;g__Begomovirus;s__Tomato yellow leaf curl Mali virus	2.4606e-07	0	0	9.23699e-07	0	0	0	0	p__Cressdnaviricota;c__Repensiviricetes;o__Geplafuvirales;f__Geminiviridae;g__Begomovirus;s__Tomato yellow leaf curl Mali virus
p__Cressdnaviricota;c__Repensiviricetes;o__Geplafuvirales;f__Geminiviridae;g__Begomovirus;s__Tomato yellow leaf curl Sardinia virus	2.70666e-06	0	0	0	1.41631e-06	0	1.34155e-06	1.31205e-06	p__Cressdnaviricota;c__Repensiviricetes;o__Geplafuvirales;f__Geminiviridae;g__Begomovirus;s__Tomato yellow leaf curl Sardinia virus
p__Cressdnaviricota;c__Repensiviricetes;o__Geplafuvirales;f__Geminiviridae;g__Begomovirus;s__Tomato yellow leaf curl Saudi virus	1.2303e-07	0	0	0	4.72105e-07	0	0	0	p__Cressdnaviricota;c__Repensiviricetes;o__Geplafuvirales;f__Geminiviridae;g__Begomovirus;s__Tomato yellow leaf curl Saudi virus
p__Cressdnaviricota;c__Repensiviricetes;o__Geplafuvirales;f__Geminiviridae;g__Begomovirus;s__Tomato yellow leaf curl Thailand virus	4.9212e-07	0	0	0	0	0	0	0	p__Cressdnaviricota;c__Repensiviricetes;o__Geplafuvirales;f__Geminiviridae;g__Begomovirus;s__Tomato yellow leaf curl Thailand virus
p__Cressdnaviricota;c__Repensiviricetes;o__Geplafuvirales;f__Geminiviridae;g__Begomovirus;s__Tomato yellow leaf curl virus	1.10727e-06	0	0	1.8474e-06	1.41631e-06	0	5.36622e-07	2.18675e-06	p__Cressdnaviricota;c__Repensiviricetes;o__Geplafuvirales;f__Geminiviridae;g__Begomovirus;s__Tomato yellow leaf curl virus
p__Cressdnaviricota;c__Repensiviricetes;o__Geplafuvirales;f__Geminiviridae;g__Begomovirus;s__Verbena mottle virus	0	0	0	3.92572e-06	0	0	0	0	p__Cressdnaviricota;c__Repensiviricetes;o__Geplafuvirales;f__Geminiviridae;g__Begomovirus;s__Verbena mottle virus
p__Cressdnaviricota;c__Repensiviricetes;o__Geplafuvirales;f__Geminiviridae;g__Begomovirus;s__Vernonia yellow vein virus	0	0	0	2.30925e-07	0	0	0	0	p__Cressdnaviricota;c__Repensiviricetes;o__Geplafuvirales;f__Geminiviridae;g__Begomovirus;s__Vernonia yellow vein virus
p__Cressdnaviricota;c__Repensiviricetes;o__Geplafuvirales;f__Geminiviridae;g__Begomovirus;s__Watermelon chlorotic stunt virus	3.6909e-07	0	0	0	0	0	0	0	p__Cressdnaviricota;c__Repensiviricetes;o__Geplafuvirales;f__Geminiviridae;g__Begomovirus;s__Watermelon chlorotic stunt virus
p__Cressdnaviricota;c__Repensiviricetes;o__Geplafuvirales;f__Geminiviridae;g__Begomovirus;s__West African Asystasia virus 1	1.2303e-06	0	0	0	0	0	0	0	p__Cressdnaviricota;c__Repensiviricetes;o__Geplafuvirales;f__Geminiviridae;g__Begomovirus;s__West African Asystasia virus 1
p__Cressdnaviricota;c__Repensiviricetes;o__Geplafuvirales;f__Geminiviridae;g__Begomovirus;s__West African Asystasia virus 2	0	0	0	0	2.36052e-06	0	0	0	p__Cressdnaviricota;c__Repensiviricetes;o__Geplafuvirales;f__Geminiviridae;g__Begomovirus;s__West African Asystasia virus 2
p__Cressdnaviricota;c__Repensiviricetes;o__Geplafuvirales;f__Geminiviridae;g__Begomovirus;s__Whitefly-associated begomovirus 2	0	0	0	6.92774e-07	0	0	0	0	p__Cressdnaviricota;c__Repensiviricetes;o__Geplafuvirales;f__Geminiviridae;g__Begomovirus;s__Whitefly-associated begomovirus 2
p__Cressdnaviricota;c__Repensiviricetes;o__Geplafuvirales;f__Geminiviridae;g__Begomovirus;s__Whitefly-associated begomovirus 4	0	0	0	1.15462e-06	0	0	0	0	p__Cressdnaviricota;c__Repensiviricetes;o__Geplafuvirales;f__Geminiviridae;g__Begomovirus;s__Whitefly-associated begomovirus 4
p__Cressdnaviricota;c__Repensiviricetes;o__Geplafuvirales;f__Geminiviridae;g__Begomovirus;s__Whitefly-associated begomovirus 6	0	0	0	2.30925e-07	0	0	0	0	p__Cressdnaviricota;c__Repensiviricetes;o__Geplafuvirales;f__Geminiviridae;g__Begomovirus;s__Whitefly-associated begomovirus 6
p__Cressdnaviricota;c__Repensiviricetes;o__Geplafuvirales;f__Geminiviridae;g__Begomovirus;s__Whitefly-associated begomovirus 7	3.6909e-07	0	0	0	0	0	0	0	p__Cressdnaviricota;c__Repensiviricetes;o__Geplafuvirales;f__Geminiviridae;g__Begomovirus;s__Whitefly-associated begomovirus 7
p__Cressdnaviricota;c__Repensiviricetes;o__Geplafuvirales;f__Geminiviridae;g__Begomovirus;s__Wissadula golden mosaic virus	5.00732e-05	0	0	0	0	0	0	0	p__Cressdnaviricota;c__Repensiviricetes;o__Geplafuvirales;f__Geminiviridae;g__Begomovirus;s__Wissadula golden mosaic virus
p__Cressdnaviricota;c__Repensiviricetes;o__Geplafuvirales;f__Geminiviridae;g__Capulavirus;s__Euphorbia caput-medusae latent virus	6.02847e-06	0	0	2.54017e-06	2.83263e-06	0	4.29297e-06	0	p__Cressdnaviricota;c__Repensiviricetes;o__Geplafuvirales;f__Geminiviridae;g__Capulavirus;s__Euphorbia caput-medusae latent virus
p__Cressdnaviricota;c__Repensiviricetes;o__Geplafuvirales;f__Geminiviridae;g__Capulavirus;s__French bean severe leaf curl virus	6.1515e-07	0	0	1.15462e-06	0	0	0	0	p__Cressdnaviricota;c__Repensiviricetes;o__Geplafuvirales;f__Geminiviridae;g__Capulavirus;s__French bean severe leaf curl virus
p__Cressdnaviricota;c__Repensiviricetes;o__Geplafuvirales;f__Geminiviridae;g__Capulavirus;s__Plantago lanceolata latent virus	0	0	0	2.07832e-06	4.24894e-06	0	1.34155e-06	0	p__Cressdnaviricota;c__Repensiviricetes;o__Geplafuvirales;f__Geminiviridae;g__Capulavirus;s__Plantago lanceolata latent virus
p__Cressdnaviricota;c__Repensiviricetes;o__Geplafuvirales;f__Geminiviridae;g__Citlodavirus;s__Camellia chlorotic dwarf-associated virus	4.9212e-07	0	0	9.23699e-07	0	0	0	0	p__Cressdnaviricota;c__Repensiviricetes;o__Geplafuvirales;f__Geminiviridae;g__Citlodavirus;s__Camellia chlorotic dwarf-associated virus
p__Cressdnaviricota;c__Repensiviricetes;o__Geplafuvirales;f__Geminiviridae;g__Curtovirus;s__Beet curly top virus	7.3818e-07	0	0	0	5.66525e-06	0	0	0	p__Cressdnaviricota;c__Repensiviricetes;o__Geplafuvirales;f__Geminiviridae;g__Curtovirus;s__Beet curly top virus
p__Cressdnaviricota;c__Repensiviricetes;o__Geplafuvirales;f__Geminiviridae;g__Curtovirus;s__Horseradish curly top virus	6.1515e-07	0	0	0	6.13736e-06	0	0	0	p__Cressdnaviricota;c__Repensiviricetes;o__Geplafuvirales;f__Geminiviridae;g__Curtovirus;s__Horseradish curly top virus
p__Cressdnaviricota;c__Repensiviricetes;o__Geplafuvirales;f__Geminiviridae;g__Curtovirus;s__Pepper yellow dwarf virus - Mexico	6.1515e-07	0	0	0	4.72105e-07	0	0	0	p__Cressdnaviricota;c__Repensiviricetes;o__Geplafuvirales;f__Geminiviridae;g__Curtovirus;s__Pepper yellow dwarf virus - Mexico
p__Cressdnaviricota;c__Repensiviricetes;o__Geplafuvirales;f__Geminiviridae;g__Curtovirus;s__Spinach severe curly top virus	1.10727e-06	0	0	0	0	0	0	0	p__Cressdnaviricota;c__Repensiviricetes;o__Geplafuvirales;f__Geminiviridae;g__Curtovirus;s__Spinach severe curly top virus
p__Cressdnaviricota;c__Repensiviricetes;o__Geplafuvirales;f__Geminiviridae;g__Gen_of_Mulberry mosaic dwarf associated virus;s__Mulberry mosaic dwarf associated virus	4.9212e-07	1.4275e-06	0	6.92774e-07	9.44209e-07	0	2.68311e-07	4.37351e-06	p__Cressdnaviricota;c__Repensiviricetes;o__Geplafuvirales;f__Geminiviridae;g__Gen_of_Mulberry mosaic dwarf associated virus;s__Mulberry mosaic dwarf associated virus
p__Cressdnaviricota;c__Repensiviricetes;o__Geplafuvirales;f__Geminiviridae;g__Gen_unclassified Geminiviridae;s__Geminiviridae sp.	1.07036e-05	0	1.67858e-05	1.66266e-05	1.13305e-05	0	8.58595e-06	1.57446e-05	p__Cressdnaviricota;c__Repensiviricetes;o__Geplafuvirales;f__Geminiviridae;g__Gen_unclassified Geminiviridae;s__Geminiviridae sp.
p__Cressdnaviricota;c__Repensiviricetes;o__Geplafuvirales;f__Geminiviridae;g__Gen_unclassified Geminiviridae;s__Limeum africanum associated virus	2.4606e-07	0	0	0	0	0	0	1.31205e-06	p__Cressdnaviricota;c__Repensiviricetes;o__Geplafuvirales;f__Geminiviridae;g__Gen_unclassified Geminiviridae;s__Limeum africanum associated virus
p__Cressdnaviricota;c__Repensiviricetes;o__Geplafuvirales;f__Geminiviridae;g__Gen_unclassified Geminiviridae;s__Melinis repens associated virus	0	0	0	3.00202e-06	0	0	0	0	p__Cressdnaviricota;c__Repensiviricetes;o__Geplafuvirales;f__Geminiviridae;g__Gen_unclassified Geminiviridae;s__Melinis repens associated virus
p__Cressdnaviricota;c__Repensiviricetes;o__Geplafuvirales;f__Geminiviridae;g__Gen_unclassified Geminiviridae;s__Niminivirus	6.1515e-07	0	0	0	4.72105e-07	0	0	0	p__Cressdnaviricota;c__Repensiviricetes;o__Geplafuvirales;f__Geminiviridae;g__Gen_unclassified Geminiviridae;s__Niminivirus
p__Cressdnaviricota;c__Repensiviricetes;o__Geplafuvirales;f__Geminiviridae;g__Gen_unclassified Geminiviridae;s__Paper mulberry leaf curling associated virus 1	1.2303e-07	0	0	1.15462e-06	1.41631e-06	0	0	1.31205e-06	p__Cressdnaviricota;c__Repensiviricetes;o__Geplafuvirales;f__Geminiviridae;g__Gen_unclassified Geminiviridae;s__Paper mulberry leaf curling associated virus 1
p__Cressdnaviricota;c__Repensiviricetes;o__Geplafuvirales;f__Geminiviridae;g__Gen_unclassified Geminiviridae;s__Peristrophe mosaic virus	3.6909e-07	0	0	5.31127e-06	9.44209e-07	0	1.07324e-06	4.37351e-06	p__Cressdnaviricota;c__Repensiviricetes;o__Geplafuvirales;f__Geminiviridae;g__Gen_unclassified Geminiviridae;s__Peristrophe mosaic virus
p__Cressdnaviricota;c__Repensiviricetes;o__Geplafuvirales;f__Geminiviridae;g__Gen_unclassified Geminiviridae;s__Tomato associated geminivirus 1	0	0	0	1.15462e-06	0	0	0	0	p__Cressdnaviricota;c__Repensiviricetes;o__Geplafuvirales;f__Geminiviridae;g__Gen_unclassified Geminiviridae;s__Tomato associated geminivirus 1
p__Cressdnaviricota;c__Repensiviricetes;o__Geplafuvirales;f__Geminiviridae;g__Grablovirus;s__Grapevine red blotch virus	0	0	0	4.61849e-07	0	0	0	0	p__Cressdnaviricota;c__Repensiviricetes;o__Geplafuvirales;f__Geminiviridae;g__Grablovirus;s__Grapevine red blotch virus
p__Cressdnaviricota;c__Repensiviricetes;o__Geplafuvirales;f__Geminiviridae;g__Grablovirus;s__Wild Vitis latent virus	4.9212e-07	0	0	9.23699e-07	3.77684e-06	0	1.34155e-06	4.81086e-06	p__Cressdnaviricota;c__Repensiviricetes;o__Geplafuvirales;f__Geminiviridae;g__Grablovirus;s__Wild Vitis latent virus
p__Cressdnaviricota;c__Repensiviricetes;o__Geplafuvirales;f__Geminiviridae;g__Maldovirus;s__Apple geminivirus 1	8.6121e-07	0	0	9.23699e-07	0	0	0	0	p__Cressdnaviricota;c__Repensiviricetes;o__Geplafuvirales;f__Geminiviridae;g__Maldovirus;s__Apple geminivirus 1
p__Cressdnaviricota;c__Repensiviricetes;o__Geplafuvirales;f__Geminiviridae;g__Mastrevirus;s__Bromus catharticus striate mosaic virus	0	0	0	2.30925e-06	0	0	0	0	p__Cressdnaviricota;c__Repensiviricetes;o__Geplafuvirales;f__Geminiviridae;g__Mastrevirus;s__Bromus catharticus striate mosaic virus
p__Cressdnaviricota;c__Repensiviricetes;o__Geplafuvirales;f__Geminiviridae;g__Mastrevirus;s__Chickpea chlorosis virus	8.6121e-07	0	0	4.15665e-06	0	0	0	0	p__Cressdnaviricota;c__Repensiviricetes;o__Geplafuvirales;f__Geminiviridae;g__Mastrevirus;s__Chickpea chlorosis virus
p__Cressdnaviricota;c__Repensiviricetes;o__Geplafuvirales;f__Geminiviridae;g__Mastrevirus;s__Chickpea chlorotic dwarf virus	0	0	0	7.85144e-06	2.83263e-06	0	3.75635e-06	0	p__Cressdnaviricota;c__Repensiviricetes;o__Geplafuvirales;f__Geminiviridae;g__Mastrevirus;s__Chickpea chlorotic dwarf virus
p__Cressdnaviricota;c__Repensiviricetes;o__Geplafuvirales;f__Geminiviridae;g__Mastrevirus;s__Chickpea redleaf virus	0	0	0	0	9.44209e-07	0	0	0	p__Cressdnaviricota;c__Repensiviricetes;o__Geplafuvirales;f__Geminiviridae;g__Mastrevirus;s__Chickpea redleaf virus
p__Cressdnaviricota;c__Repensiviricetes;o__Geplafuvirales;f__Geminiviridae;g__Mastrevirus;s__Chickpea yellow dwarf virus	0	0	0	0	0	0	2.68311e-07	0	p__Cressdnaviricota;c__Repensiviricetes;o__Geplafuvirales;f__Geminiviridae;g__Mastrevirus;s__Chickpea yellow dwarf virus
p__Cressdnaviricota;c__Repensiviricetes;o__Geplafuvirales;f__Geminiviridae;g__Mastrevirus;s__Chickpea yellows virus	7.3818e-07	0	0	0	0	0	0	0	p__Cressdnaviricota;c__Repensiviricetes;o__Geplafuvirales;f__Geminiviridae;g__Mastrevirus;s__Chickpea yellows virus
p__Cressdnaviricota;c__Repensiviricetes;o__Geplafuvirales;f__Geminiviridae;g__Mastrevirus;s__Chloris striate mosaic virus	0	0	0	2.21688e-05	0	0	0	0	p__Cressdnaviricota;c__Repensiviricetes;o__Geplafuvirales;f__Geminiviridae;g__Mastrevirus;s__Chloris striate mosaic virus
p__Cressdnaviricota;c__Repensiviricetes;o__Geplafuvirales;f__Geminiviridae;g__Mastrevirus;s__Digitaria streak virus	6.1515e-07	0	0	0	0	0	0	0	p__Cressdnaviricota;c__Repensiviricetes;o__Geplafuvirales;f__Geminiviridae;g__Mastrevirus;s__Digitaria streak virus
p__Cressdnaviricota;c__Repensiviricetes;o__Geplafuvirales;f__Geminiviridae;g__Mastrevirus;s__Eleusine indica associated virus	0	0	0	1.38555e-06	0	0	0	0	p__Cressdnaviricota;c__Repensiviricetes;o__Geplafuvirales;f__Geminiviridae;g__Mastrevirus;s__Eleusine indica associated virus
p__Cressdnaviricota;c__Repensiviricetes;o__Geplafuvirales;f__Geminiviridae;g__Mastrevirus;s__Miscanthus streak virus	2.33757e-06	0	0	4.15665e-06	0	0	0	2.62411e-06	p__Cressdnaviricota;c__Repensiviricetes;o__Geplafuvirales;f__Geminiviridae;g__Mastrevirus;s__Miscanthus streak virus
p__Cressdnaviricota;c__Repensiviricetes;o__Geplafuvirales;f__Geminiviridae;g__Mastrevirus;s__Panicum streak virus	0	0	0	0	0	0	0	2.71158e-05	p__Cressdnaviricota;c__Repensiviricetes;o__Geplafuvirales;f__Geminiviridae;g__Mastrevirus;s__Panicum streak virus
p__Cressdnaviricota;c__Repensiviricetes;o__Geplafuvirales;f__Geminiviridae;g__Mastrevirus;s__Paspalum dilatatum striate mosaic virus	1.2303e-07	0	0	0	0	0	0	0	p__Cressdnaviricota;c__Repensiviricetes;o__Geplafuvirales;f__Geminiviridae;g__Mastrevirus;s__Paspalum dilatatum striate mosaic virus
p__Cressdnaviricota;c__Repensiviricetes;o__Geplafuvirales;f__Geminiviridae;g__Mastrevirus;s__Paspalum striate mosaic virus	0	0	0	0	9.44209e-07	0	0	0	p__Cressdnaviricota;c__Repensiviricetes;o__Geplafuvirales;f__Geminiviridae;g__Mastrevirus;s__Paspalum striate mosaic virus
p__Cressdnaviricota;c__Repensiviricetes;o__Geplafuvirales;f__Geminiviridae;g__Mastrevirus;s__Saccharum streak virus	2.21454e-06	0	0	0	0	0	0	0	p__Cressdnaviricota;c__Repensiviricetes;o__Geplafuvirales;f__Geminiviridae;g__Mastrevirus;s__Saccharum streak virus
p__Cressdnaviricota;c__Repensiviricetes;o__Geplafuvirales;f__Geminiviridae;g__Mastrevirus;s__Sorghum arundinaceum associated virus	0	0	0	0	9.44209e-07	0	0	0	p__Cressdnaviricota;c__Repensiviricetes;o__Geplafuvirales;f__Geminiviridae;g__Mastrevirus;s__Sorghum arundinaceum associated virus
p__Cressdnaviricota;c__Repensiviricetes;o__Geplafuvirales;f__Geminiviridae;g__Mastrevirus;s__Sugarcane chlorotic streak virus	0	0	0	9.23699e-07	2.36052e-06	0	0	0	p__Cressdnaviricota;c__Repensiviricetes;o__Geplafuvirales;f__Geminiviridae;g__Mastrevirus;s__Sugarcane chlorotic streak virus
p__Cressdnaviricota;c__Repensiviricetes;o__Geplafuvirales;f__Geminiviridae;g__Mastrevirus;s__Sugarcane streak Reunion virus	3.45714e-05	0	0	1.8474e-05	0	0	0	0	p__Cressdnaviricota;c__Repensiviricetes;o__Geplafuvirales;f__Geminiviridae;g__Mastrevirus;s__Sugarcane streak Reunion virus
p__Cressdnaviricota;c__Repensiviricetes;o__Geplafuvirales;f__Geminiviridae;g__Mastrevirus;s__Sugarcane streak virus	0	0	0	1.38555e-06	0	0	0	0	p__Cressdnaviricota;c__Repensiviricetes;o__Geplafuvirales;f__Geminiviridae;g__Mastrevirus;s__Sugarcane streak virus
p__Cressdnaviricota;c__Repensiviricetes;o__Geplafuvirales;f__Geminiviridae;g__Mastrevirus;s__Sugarcane striate virus	0	0	0	0	0	0	0	3.93616e-06	p__Cressdnaviricota;c__Repensiviricetes;o__Geplafuvirales;f__Geminiviridae;g__Mastrevirus;s__Sugarcane striate virus
p__Cressdnaviricota;c__Repensiviricetes;o__Geplafuvirales;f__Geminiviridae;g__Mastrevirus;s__Tobacco yellow dwarf virus	3.6909e-07	0	0	0	0	0	0	0	p__Cressdnaviricota;c__Repensiviricetes;o__Geplafuvirales;f__Geminiviridae;g__Mastrevirus;s__Tobacco yellow dwarf virus
p__Cressdnaviricota;c__Repensiviricetes;o__Geplafuvirales;f__Geminiviridae;g__Mastrevirus;s__Wheat dwarf virus	1.47636e-06	0	0	2.07832e-06	0	0	0	0	p__Cressdnaviricota;c__Repensiviricetes;o__Geplafuvirales;f__Geminiviridae;g__Mastrevirus;s__Wheat dwarf virus
p__Cressdnaviricota;c__Repensiviricetes;o__Geplafuvirales;f__Geminiviridae;g__Opunvirus;s__Opuntia virus 1	1.2303e-06	0	0	0	0	0	0	0	p__Cressdnaviricota;c__Repensiviricetes;o__Geplafuvirales;f__Geminiviridae;g__Opunvirus;s__Opuntia virus 1
p__Cressdnaviricota;c__Repensiviricetes;o__Geplafuvirales;f__Geminiviridae;g__Topilevirus;s__Tomato apical leaf curl virus	7.3818e-07	0	0	0	0	0	0	0	p__Cressdnaviricota;c__Repensiviricetes;o__Geplafuvirales;f__Geminiviridae;g__Topilevirus;s__Tomato apical leaf curl virus
p__Cressdnaviricota;c__Repensiviricetes;o__Geplafuvirales;f__Genomoviridae;g__Gemycircularvirus;s__Gemycircularvirus alces1	0	0	0	0	0	0	7.24439e-06	0	p__Cressdnaviricota;c__Repensiviricetes;o__Geplafuvirales;f__Genomoviridae;g__Gemycircularvirus;s__Gemycircularvirus alces1
p__Cressdnaviricota;c__Repensiviricetes;o__Geplafuvirales;f__Genomoviridae;g__Gemycircularvirus;s__Gemycircularvirus bemta1	0	0	0	1.61647e-06	0	0	0	0	p__Cressdnaviricota;c__Repensiviricetes;o__Geplafuvirales;f__Genomoviridae;g__Gemycircularvirus;s__Gemycircularvirus bemta1
p__Cressdnaviricota;c__Repensiviricetes;o__Geplafuvirales;f__Genomoviridae;g__Gemycircularvirus;s__Gemycircularvirus cassa1	0	0	0	4.15665e-06	0	0	0	0	p__Cressdnaviricota;c__Repensiviricetes;o__Geplafuvirales;f__Genomoviridae;g__Gemycircularvirus;s__Gemycircularvirus cassa1
p__Cressdnaviricota;c__Repensiviricetes;o__Geplafuvirales;f__Genomoviridae;g__Gemycircularvirus;s__Gemycircularvirus chicas1	0	0	0	0	0	0	0	1.7494e-06	p__Cressdnaviricota;c__Repensiviricetes;o__Geplafuvirales;f__Genomoviridae;g__Gemycircularvirus;s__Gemycircularvirus chicas1
p__Cressdnaviricota;c__Repensiviricetes;o__Geplafuvirales;f__Genomoviridae;g__Gemycircularvirus;s__Gemycircularvirus cybusi1	6.1515e-07	0	0	0	0	0	0	0	p__Cressdnaviricota;c__Repensiviricetes;o__Geplafuvirales;f__Genomoviridae;g__Gemycircularvirus;s__Gemycircularvirus cybusi1
p__Cressdnaviricota;c__Repensiviricetes;o__Geplafuvirales;f__Genomoviridae;g__Gemycircularvirus;s__Gemycircularvirus denpo1	0	0	0	2.07832e-06	0	0	0	0	p__Cressdnaviricota;c__Repensiviricetes;o__Geplafuvirales;f__Genomoviridae;g__Gemycircularvirus;s__Gemycircularvirus denpo1
p__Cressdnaviricota;c__Repensiviricetes;o__Geplafuvirales;f__Genomoviridae;g__Gemycircularvirus;s__Gemycircularvirus dichism1	4.9212e-07	0	0	0	0	0	0	0	p__Cressdnaviricota;c__Repensiviricetes;o__Geplafuvirales;f__Genomoviridae;g__Gemycircularvirus;s__Gemycircularvirus dichism1
p__Cressdnaviricota;c__Repensiviricetes;o__Geplafuvirales;f__Genomoviridae;g__Gemycircularvirus;s__Gemycircularvirus geras1	0	0	0	1.15462e-06	0	0	0	0	p__Cressdnaviricota;c__Repensiviricetes;o__Geplafuvirales;f__Genomoviridae;g__Gemycircularvirus;s__Gemycircularvirus geras1
p__Cressdnaviricota;c__Repensiviricetes;o__Geplafuvirales;f__Genomoviridae;g__Gemycircularvirus;s__Gemycircularvirus gopha1	7.3818e-07	0	0	0	0	0	0	0	p__Cressdnaviricota;c__Repensiviricetes;o__Geplafuvirales;f__Genomoviridae;g__Gemycircularvirus;s__Gemycircularvirus gopha1
p__Cressdnaviricota;c__Repensiviricetes;o__Geplafuvirales;f__Genomoviridae;g__Gemycircularvirus;s__Gemycircularvirus gopha2	0	0	0	1.61647e-06	0	0	0	0	p__Cressdnaviricota;c__Repensiviricetes;o__Geplafuvirales;f__Genomoviridae;g__Gemycircularvirus;s__Gemycircularvirus gopha2
p__Cressdnaviricota;c__Repensiviricetes;o__Geplafuvirales;f__Genomoviridae;g__Gemycircularvirus;s__Gemycircularvirus hypas1	0	0	0	0	0	0	0	3.49881e-06	p__Cressdnaviricota;c__Repensiviricetes;o__Geplafuvirales;f__Genomoviridae;g__Gemycircularvirus;s__Gemycircularvirus hypas1
p__Cressdnaviricota;c__Repensiviricetes;o__Geplafuvirales;f__Genomoviridae;g__Gemycircularvirus;s__Gemycircularvirus lynca4	0	0	0	6.92774e-07	0	0	0	0	p__Cressdnaviricota;c__Repensiviricetes;o__Geplafuvirales;f__Genomoviridae;g__Gemycircularvirus;s__Gemycircularvirus lynca4
p__Cressdnaviricota;c__Repensiviricetes;o__Geplafuvirales;f__Genomoviridae;g__Gemycircularvirus;s__Gemycircularvirus mocha1	0	0	0	3.00202e-06	0	0	0	0	p__Cressdnaviricota;c__Repensiviricetes;o__Geplafuvirales;f__Genomoviridae;g__Gemycircularvirus;s__Gemycircularvirus mocha1
p__Cressdnaviricota;c__Repensiviricetes;o__Geplafuvirales;f__Genomoviridae;g__Gemycircularvirus;s__Gemycircularvirus mosqi1	3.6909e-07	0	0	0	0	0	0	0	p__Cressdnaviricota;c__Repensiviricetes;o__Geplafuvirales;f__Genomoviridae;g__Gemycircularvirus;s__Gemycircularvirus mosqi1
p__Cressdnaviricota;c__Repensiviricetes;o__Geplafuvirales;f__Genomoviridae;g__Gemycircularvirus;s__Gemycircularvirus odona1	0	0	0	9.23699e-07	0	0	0	0	p__Cressdnaviricota;c__Repensiviricetes;o__Geplafuvirales;f__Genomoviridae;g__Gemycircularvirus;s__Gemycircularvirus odona1
p__Cressdnaviricota;c__Repensiviricetes;o__Geplafuvirales;f__Genomoviridae;g__Gemycircularvirus;s__Gemycircularvirus oxcor1	3.6909e-07	0	0	0	0	0	0	0	p__Cressdnaviricota;c__Repensiviricetes;o__Geplafuvirales;f__Genomoviridae;g__Gemycircularvirus;s__Gemycircularvirus oxcor1
p__Cressdnaviricota;c__Repensiviricetes;o__Geplafuvirales;f__Genomoviridae;g__Gemycircularvirus;s__Gemycircularvirus porci1	0	0	0	4.61849e-07	0	0	0	0	p__Cressdnaviricota;c__Repensiviricetes;o__Geplafuvirales;f__Genomoviridae;g__Gemycircularvirus;s__Gemycircularvirus porci1
p__Cressdnaviricota;c__Repensiviricetes;o__Geplafuvirales;f__Genomoviridae;g__Gemycircularvirus;s__Gemycircularvirus porci2	0	0	0	2.30925e-07	1.41631e-06	0	0	0	p__Cressdnaviricota;c__Repensiviricetes;o__Geplafuvirales;f__Genomoviridae;g__Gemycircularvirus;s__Gemycircularvirus porci2
p__Cressdnaviricota;c__Repensiviricetes;o__Geplafuvirales;f__Genomoviridae;g__Gemycircularvirus;s__Gemycircularvirus ptero2	0	0	0	3.6948e-06	0	0	0	0	p__Cressdnaviricota;c__Repensiviricetes;o__Geplafuvirales;f__Genomoviridae;g__Gemycircularvirus;s__Gemycircularvirus ptero2
p__Cressdnaviricota;c__Repensiviricetes;o__Geplafuvirales;f__Genomoviridae;g__Gemycircularvirus;s__Gemycircularvirus ptero4	0	0	0	4.61849e-07	0	0	0	0	p__Cressdnaviricota;c__Repensiviricetes;o__Geplafuvirales;f__Genomoviridae;g__Gemycircularvirus;s__Gemycircularvirus ptero4
p__Cressdnaviricota;c__Repensiviricetes;o__Geplafuvirales;f__Genomoviridae;g__Gemycircularvirus;s__Gemycircularvirus ptero8	0	0	0	1.61647e-06	0	0	0	0	p__Cressdnaviricota;c__Repensiviricetes;o__Geplafuvirales;f__Genomoviridae;g__Gemycircularvirus;s__Gemycircularvirus ptero8
p__Cressdnaviricota;c__Repensiviricetes;o__Geplafuvirales;f__Genomoviridae;g__Gemycircularvirus;s__Gemycircularvirus ptero9	8.6121e-07	0	0	0	0	0	0	0	p__Cressdnaviricota;c__Repensiviricetes;o__Geplafuvirales;f__Genomoviridae;g__Gemycircularvirus;s__Gemycircularvirus ptero9
p__Cressdnaviricota;c__Repensiviricetes;o__Geplafuvirales;f__Genomoviridae;g__Gemycircularvirus;s__Gemycircularvirus sclero1	2.4606e-07	0	0	0	0	0	0	0	p__Cressdnaviricota;c__Repensiviricetes;o__Geplafuvirales;f__Genomoviridae;g__Gemycircularvirus;s__Gemycircularvirus sclero1
p__Cressdnaviricota;c__Repensiviricetes;o__Geplafuvirales;f__Genomoviridae;g__Gemycircularvirus;s__Gemycircularvirus sewopo5	3.6909e-07	0	0	0	0	0	1.07324e-06	0	p__Cressdnaviricota;c__Repensiviricetes;o__Geplafuvirales;f__Genomoviridae;g__Gemycircularvirus;s__Gemycircularvirus sewopo5
p__Cressdnaviricota;c__Repensiviricetes;o__Geplafuvirales;f__Genomoviridae;g__Gemycircularvirus;s__Gemycircularvirus sp.	1.35333e-06	0	2.09823e-06	3.6948e-06	3.77684e-06	0	1.07324e-06	7.43497e-06	p__Cressdnaviricota;c__Repensiviricetes;o__Geplafuvirales;f__Genomoviridae;g__Gemycircularvirus;s__Gemycircularvirus sp.
p__Cressdnaviricota;c__Repensiviricetes;o__Geplafuvirales;f__Genomoviridae;g__Gemycircularvirus;s__Gemycircularvirus willde1	0	0	0	1.61647e-06	0	0	0	0	p__Cressdnaviricota;c__Repensiviricetes;o__Geplafuvirales;f__Genomoviridae;g__Gemycircularvirus;s__Gemycircularvirus willde1
p__Cressdnaviricota;c__Repensiviricetes;o__Geplafuvirales;f__Genomoviridae;g__Gemycircularvirus;s__Giant panda associated gemycircularvirus	1.6363e-05	0	0	2.79419e-05	2.87984e-05	0	0	2.62411e-05	p__Cressdnaviricota;c__Repensiviricetes;o__Geplafuvirales;f__Genomoviridae;g__Gemycircularvirus;s__Giant panda associated gemycircularvirus
p__Cressdnaviricota;c__Repensiviricetes;o__Geplafuvirales;f__Genomoviridae;g__Gemycircularvirus;s__Murine feces-associated gemycircularvirus 1	0	0	0	2.07832e-06	0	0	0	0	p__Cressdnaviricota;c__Repensiviricetes;o__Geplafuvirales;f__Genomoviridae;g__Gemycircularvirus;s__Murine feces-associated gemycircularvirus 1
p__Cressdnaviricota;c__Repensiviricetes;o__Geplafuvirales;f__Genomoviridae;g__Gemycircularvirus;s__Sewage-associated gemycircularvirus 1	2.4606e-07	0	0	0	0	0	0	0	p__Cressdnaviricota;c__Repensiviricetes;o__Geplafuvirales;f__Genomoviridae;g__Gemycircularvirus;s__Sewage-associated gemycircularvirus 1
p__Cressdnaviricota;c__Repensiviricetes;o__Geplafuvirales;f__Genomoviridae;g__Gemycircularvirus;s__Sewage-associated gemycircularvirus 7	0	0	0	0	0	0	5.36622e-07	0	p__Cressdnaviricota;c__Repensiviricetes;o__Geplafuvirales;f__Genomoviridae;g__Gemycircularvirus;s__Sewage-associated gemycircularvirus 7
p__Cressdnaviricota;c__Repensiviricetes;o__Geplafuvirales;f__Genomoviridae;g__Gemyduguivirus;s__Gemyduguivirus hydro1	2.4606e-07	0	0	4.61849e-07	9.44209e-07	0	0	0	p__Cressdnaviricota;c__Repensiviricetes;o__Geplafuvirales;f__Genomoviridae;g__Gemyduguivirus;s__Gemyduguivirus hydro1
p__Cressdnaviricota;c__Repensiviricetes;o__Geplafuvirales;f__Genomoviridae;g__Gemyduguivirus;s__Gemyduguivirus hydro3	0	0	0	9.23699e-07	0	0	0	0	p__Cressdnaviricota;c__Repensiviricetes;o__Geplafuvirales;f__Genomoviridae;g__Gemyduguivirus;s__Gemyduguivirus hydro3
p__Cressdnaviricota;c__Repensiviricetes;o__Geplafuvirales;f__Genomoviridae;g__Gemyduguivirus;s__Gemyduguivirus macra1	3.6909e-07	0	0	2.30925e-07	4.72105e-07	0	0	0	p__Cressdnaviricota;c__Repensiviricetes;o__Geplafuvirales;f__Genomoviridae;g__Gemyduguivirus;s__Gemyduguivirus macra1
p__Cressdnaviricota;c__Repensiviricetes;o__Geplafuvirales;f__Genomoviridae;g__Gemygorvirus;s__Gemygorvirus malas1	0	0	0	9.23699e-07	0	0	0	0	p__Cressdnaviricota;c__Repensiviricetes;o__Geplafuvirales;f__Genomoviridae;g__Gemygorvirus;s__Gemygorvirus malas1
p__Cressdnaviricota;c__Repensiviricetes;o__Geplafuvirales;f__Genomoviridae;g__Gemygorvirus;s__Gemygorvirus ptero1	0	0	0	1.8474e-06	0	0	0	0	p__Cressdnaviricota;c__Repensiviricetes;o__Geplafuvirales;f__Genomoviridae;g__Gemygorvirus;s__Gemygorvirus ptero1
p__Cressdnaviricota;c__Repensiviricetes;o__Geplafuvirales;f__Genomoviridae;g__Gemygorvirus;s__Gemygorvirus sewopo1	1.84545e-06	0	0	2.30925e-06	4.72105e-06	0	0	0	p__Cressdnaviricota;c__Repensiviricetes;o__Geplafuvirales;f__Genomoviridae;g__Gemygorvirus;s__Gemygorvirus sewopo1
p__Cressdnaviricota;c__Repensiviricetes;o__Geplafuvirales;f__Genomoviridae;g__Gemykibivirus;s__Gemykibivirus bovas1	2.4606e-07	0	0	2.30925e-06	4.72105e-07	0	0	1.7494e-06	p__Cressdnaviricota;c__Repensiviricetes;o__Geplafuvirales;f__Genomoviridae;g__Gemykibivirus;s__Gemykibivirus bovas1
p__Cressdnaviricota;c__Repensiviricetes;o__Geplafuvirales;f__Genomoviridae;g__Gemykibivirus;s__Gemykibivirus cowchi1	3.6909e-07	0	0	6.92774e-07	3.30473e-06	0	0	8.74702e-07	p__Cressdnaviricota;c__Repensiviricetes;o__Geplafuvirales;f__Genomoviridae;g__Gemykibivirus;s__Gemykibivirus cowchi1
p__Cressdnaviricota;c__Repensiviricetes;o__Geplafuvirales;f__Genomoviridae;g__Gemykibivirus;s__Gemykibivirus galga1	4.9212e-07	0	0	0	0	0	0	0	p__Cressdnaviricota;c__Repensiviricetes;o__Geplafuvirales;f__Genomoviridae;g__Gemykibivirus;s__Gemykibivirus galga1
p__Cressdnaviricota;c__Repensiviricetes;o__Geplafuvirales;f__Genomoviridae;g__Gemykibivirus;s__Gemykibivirus hipla1	3.6909e-07	0	8.39291e-07	1.61647e-06	1.88842e-06	0	0	1.7494e-06	p__Cressdnaviricota;c__Repensiviricetes;o__Geplafuvirales;f__Genomoviridae;g__Gemykibivirus;s__Gemykibivirus hipla1
p__Cressdnaviricota;c__Repensiviricetes;o__Geplafuvirales;f__Genomoviridae;g__Gemykibivirus;s__Gemykibivirus humas1	9.8424e-07	0	0	2.7711e-06	0	0	0	6.56026e-06	p__Cressdnaviricota;c__Repensiviricetes;o__Geplafuvirales;f__Genomoviridae;g__Gemykibivirus;s__Gemykibivirus humas1
p__Cressdnaviricota;c__Repensiviricetes;o__Geplafuvirales;f__Genomoviridae;g__Gemykibivirus;s__Gemykibivirus humas2	2.4606e-07	0	8.39291e-07	2.30925e-07	9.44209e-07	0	2.68311e-07	8.74702e-07	p__Cressdnaviricota;c__Repensiviricetes;o__Geplafuvirales;f__Genomoviridae;g__Gemykibivirus;s__Gemykibivirus humas2
p__Cressdnaviricota;c__Repensiviricetes;o__Geplafuvirales;f__Genomoviridae;g__Gemykibivirus;s__Gemykibivirus humas3	4.9212e-07	0	8.39291e-07	1.38555e-06	2.36052e-06	0	2.68311e-07	6.56026e-06	p__Cressdnaviricota;c__Repensiviricetes;o__Geplafuvirales;f__Genomoviridae;g__Gemykibivirus;s__Gemykibivirus humas3
p__Cressdnaviricota;c__Repensiviricetes;o__Geplafuvirales;f__Genomoviridae;g__Gemykibivirus;s__Gemykibivirus humas4	7.3818e-07	0	0	0	0	0	0	0	p__Cressdnaviricota;c__Repensiviricetes;o__Geplafuvirales;f__Genomoviridae;g__Gemykibivirus;s__Gemykibivirus humas4
p__Cressdnaviricota;c__Repensiviricetes;o__Geplafuvirales;f__Genomoviridae;g__Gemykibivirus;s__Gemykibivirus rhina2	2.4606e-07	0	0	4.61849e-07	4.72105e-07	0	0	0	p__Cressdnaviricota;c__Repensiviricetes;o__Geplafuvirales;f__Genomoviridae;g__Gemykibivirus;s__Gemykibivirus rhina2
p__Cressdnaviricota;c__Repensiviricetes;o__Geplafuvirales;f__Genomoviridae;g__Gemykolovirus;s__Gemykolovirus poaspe1	0	0	0	1.15462e-06	0	0	0	0	p__Cressdnaviricota;c__Repensiviricetes;o__Geplafuvirales;f__Genomoviridae;g__Gemykolovirus;s__Gemykolovirus poaspe1
p__Cressdnaviricota;c__Repensiviricetes;o__Geplafuvirales;f__Genomoviridae;g__Gemykolovirus;s__Gemykolovirus ptero2	2.4606e-07	0	0	0	0	0	0	0	p__Cressdnaviricota;c__Repensiviricetes;o__Geplafuvirales;f__Genomoviridae;g__Gemykolovirus;s__Gemykolovirus ptero2
p__Cressdnaviricota;c__Repensiviricetes;o__Geplafuvirales;f__Genomoviridae;g__Gemykolovirus;s__Gemykolovirus segpa1	4.9212e-07	0	0	0	0	0	0	0	p__Cressdnaviricota;c__Repensiviricetes;o__Geplafuvirales;f__Genomoviridae;g__Gemykolovirus;s__Gemykolovirus segpa1
p__Cressdnaviricota;c__Repensiviricetes;o__Geplafuvirales;f__Genomoviridae;g__Gemykrogvirus;s__Gemykrogvirus galga1	4.9212e-07	0	0	0	0	0	0	0	p__Cressdnaviricota;c__Repensiviricetes;o__Geplafuvirales;f__Genomoviridae;g__Gemykrogvirus;s__Gemykrogvirus galga1
p__Cressdnaviricota;c__Repensiviricetes;o__Geplafuvirales;f__Genomoviridae;g__Gemykrogvirus;s__Gemykrogvirus galga4	0	0	0	2.07832e-06	0	0	0	0	p__Cressdnaviricota;c__Repensiviricetes;o__Geplafuvirales;f__Genomoviridae;g__Gemykrogvirus;s__Gemykrogvirus galga4
p__Cressdnaviricota;c__Repensiviricetes;o__Geplafuvirales;f__Genomoviridae;g__Gemykrogvirus;s__Gemykrogvirus sewopo1	0	0	0	2.10142e-05	0	0	0	0	p__Cressdnaviricota;c__Repensiviricetes;o__Geplafuvirales;f__Genomoviridae;g__Gemykrogvirus;s__Gemykrogvirus sewopo1
p__Cressdnaviricota;c__Repensiviricetes;o__Geplafuvirales;f__Genomoviridae;g__Gemykroznavirus;s__Gemykroznavirus hydro1	1.10727e-06	0	0	0	0	0	0	0	p__Cressdnaviricota;c__Repensiviricetes;o__Geplafuvirales;f__Genomoviridae;g__Gemykroznavirus;s__Gemykroznavirus hydro1
p__Cressdnaviricota;c__Repensiviricetes;o__Geplafuvirales;f__Genomoviridae;g__Gemykroznavirus;s__Gemykroznavirus solas1	0	0	0	0	0	0	0	4.37351e-07	p__Cressdnaviricota;c__Repensiviricetes;o__Geplafuvirales;f__Genomoviridae;g__Gemykroznavirus;s__Gemykroznavirus solas1
p__Cressdnaviricota;c__Repensiviricetes;o__Geplafuvirales;f__Genomoviridae;g__Gemytondvirus;s__Gemytondvirus ostri1	7.3818e-07	0	0	1.38555e-06	0	0	0	0	p__Cressdnaviricota;c__Repensiviricetes;o__Geplafuvirales;f__Genomoviridae;g__Gemytondvirus;s__Gemytondvirus ostri1
p__Cressdnaviricota;c__Repensiviricetes;o__Geplafuvirales;f__Genomoviridae;g__Gemytripvirus;s__Gemytripvirus fugra1	0	0	0	0	0	0	0	5.68556e-06	p__Cressdnaviricota;c__Repensiviricetes;o__Geplafuvirales;f__Genomoviridae;g__Gemytripvirus;s__Gemytripvirus fugra1
p__Cressdnaviricota;c__Repensiviricetes;o__Geplafuvirales;f__Genomoviridae;g__Gemyvongvirus;s__Gemyvongvirus humas1	3.6909e-07	0	0	4.61849e-07	3.30473e-06	0	0	0	p__Cressdnaviricota;c__Repensiviricetes;o__Geplafuvirales;f__Genomoviridae;g__Gemyvongvirus;s__Gemyvongvirus humas1
p__Cressdnaviricota;c__Repensiviricetes;o__Geplafuvirales;f__Genomoviridae;g__Gen_unclassified Genomoviridae;s__Alces alces faeces associated genomovirus MP146	0	0	0	4.38757e-06	0	0	0	0	p__Cressdnaviricota;c__Repensiviricetes;o__Geplafuvirales;f__Genomoviridae;g__Gen_unclassified Genomoviridae;s__Alces alces faeces associated genomovirus MP146
p__Cressdnaviricota;c__Repensiviricetes;o__Geplafuvirales;f__Genomoviridae;g__Gen_unclassified Genomoviridae;s__Bark beetle-associated genomovirus 6	0	0	0	9.23699e-07	0	0	0	0	p__Cressdnaviricota;c__Repensiviricetes;o__Geplafuvirales;f__Genomoviridae;g__Gen_unclassified Genomoviridae;s__Bark beetle-associated genomovirus 6
p__Cressdnaviricota;c__Repensiviricetes;o__Geplafuvirales;f__Genomoviridae;g__Gen_unclassified Genomoviridae;s__Genomoviridae sp.	6.50829e-05	0	7.67951e-05	7.71289e-05	6.37341e-05	0	8.53228e-05	6.77894e-05	p__Cressdnaviricota;c__Repensiviricetes;o__Geplafuvirales;f__Genomoviridae;g__Gen_unclassified Genomoviridae;s__Genomoviridae sp.
p__Cressdnaviricota;c__Repensiviricetes;o__Geplafuvirales;f__Genomoviridae;g__Gen_unclassified Genomoviridae;s__Lynx canadensis faeces associated genomovirus CL3 128	1.2303e-07	0	0	0	0	0	0	0	p__Cressdnaviricota;c__Repensiviricetes;o__Geplafuvirales;f__Genomoviridae;g__Gen_unclassified Genomoviridae;s__Lynx canadensis faeces associated genomovirus CL3 128
p__Cressdnaviricota;c__Repensiviricetes;o__Geplafuvirales;f__Genomoviridae;g__Gen_unclassified Genomoviridae;s__Spider associated circular virus 2	0	0	0	2.30925e-07	0	0	0	0	p__Cressdnaviricota;c__Repensiviricetes;o__Geplafuvirales;f__Genomoviridae;g__Gen_unclassified Genomoviridae;s__Spider associated circular virus 2
p__Cressdnaviricota;c__Repensiviricetes;o__Geplafuvirales;f__Genomoviridae;g__Gen_unclassified Genomoviridae;s__Varroa mite associated genomovirus 1	3.6909e-07	0	0	0	0	0	0	0	p__Cressdnaviricota;c__Repensiviricetes;o__Geplafuvirales;f__Genomoviridae;g__Gen_unclassified Genomoviridae;s__Varroa mite associated genomovirus 1
p__Dividoviricota;c__Laserviricetes;o__Halopanivirales;f__Matshushitaviridae;g__Hukuchivirus;s__Hukuchivirus IN93	2.55902e-05	0	0	3.78717e-05	3.21031e-05	0	5.9565e-05	3.49881e-05	p__Dividoviricota;c__Laserviricetes;o__Halopanivirales;f__Matshushitaviridae;g__Hukuchivirus;s__Hukuchivirus IN93
p__Dividoviricota;c__Laserviricetes;o__Halopanivirales;f__Matshushitaviridae;g__Hukuchivirus;s__Hukuchivirus P2377	1.88236e-05	6.42375e-05	7.05004e-05	3.55624e-05	4.24894e-05	0	6.11749e-05	5.59809e-05	p__Dividoviricota;c__Laserviricetes;o__Halopanivirales;f__Matshushitaviridae;g__Hukuchivirus;s__Hukuchivirus P2377
p__Dividoviricota;c__Laserviricetes;o__Halopanivirales;f__Simuloviridae;g__Yingchengvirus;s__Yingchengvirus HJIV1	2.54672e-05	3.28325e-05	3.39913e-05	4.57231e-05	3.11589e-05	0	4.34664e-05	4.67966e-05	p__Dividoviricota;c__Laserviricetes;o__Halopanivirales;f__Simuloviridae;g__Yingchengvirus;s__Yingchengvirus HJIV1
p__Dividoviricota;c__Laserviricetes;o__Halopanivirales;f__Simuloviridae;g__Yingchengvirus;s__Yingchengvirus NVIV1	7.70168e-05	8.13675e-05	9.52595e-05	5.44982e-05	5.28757e-05	0	8.93475e-05	4.59219e-05	p__Dividoviricota;c__Laserviricetes;o__Halopanivirales;f__Simuloviridae;g__Yingchengvirus;s__Yingchengvirus NVIV1
p__Dividoviricota;c__Laserviricetes;o__Halopanivirales;f__Sphaerolipoviridae;g__Alphasphaerolipovirus;s__Alphasphaerolipovirus HCIV1	0.00015145	0.000141323	0.000173314	0.000166959	0.000101502	0	0.000185939	0.000104527	p__Dividoviricota;c__Laserviricetes;o__Halopanivirales;f__Sphaerolipoviridae;g__Alphasphaerolipovirus;s__Alphasphaerolipovirus HCIV1
p__Dividoviricota;c__Laserviricetes;o__Halopanivirales;f__Sphaerolipoviridae;g__Alphasphaerolipovirus;s__Alphasphaerolipovirus HHIV2	8.26762e-05	0.000112773	5.11967e-05	0.000101607	8.35625e-05	0	6.3858e-05	0.000106714	p__Dividoviricota;c__Laserviricetes;o__Halopanivirales;f__Sphaerolipoviridae;g__Alphasphaerolipovirus;s__Alphasphaerolipovirus HHIV2
p__Dividoviricota;c__Laserviricetes;o__Halopanivirales;f__Sphaerolipoviridae;g__Alphasphaerolipovirus;s__Alphasphaerolipovirus SH1	0.000126844	8.565e-05	9.9456e-05	9.07534e-05	6.13736e-05	0	0.000108129	8.74702e-05	p__Dividoviricota;c__Laserviricetes;o__Halopanivirales;f__Sphaerolipoviridae;g__Alphasphaerolipovirus;s__Alphasphaerolipovirus SH1
p__Dividoviricota;c__Laserviricetes;o__Halopanivirales;f__Sphaerolipoviridae;g__Alphasphaerolipovirus;s__Haloarcula hispanica virus PH1	0.000230681	9.99251e-05	0.000258082	0.000144328	0.000126996	0	0.000257847	0.000147387	p__Dividoviricota;c__Laserviricetes;o__Halopanivirales;f__Sphaerolipoviridae;g__Alphasphaerolipovirus;s__Haloarcula hispanica virus PH1
p__Dividoviricota;c__Laserviricetes;o__Halopanivirales;f__Sphaerolipoviridae;g__Betasphaerolipovirus;s__Natrinema virus SNJ1	4.30605e-05	3.426e-05	0.000107429	4.41066e-05	4.57941e-05	0	8.04932e-05	3.32387e-05	p__Dividoviricota;c__Laserviricetes;o__Halopanivirales;f__Sphaerolipoviridae;g__Betasphaerolipovirus;s__Natrinema virus SNJ1
p__Duplornaviricota;c__Chrymotiviricetes;o__Ghabrivirales;f__Chrysoviridae;g__Alphachrysovirus;s__Alphachrysovirus cerasi	2.94042e-05	0	0	2.4478e-05	3.68242e-05	0	0	0	p__Duplornaviricota;c__Chrymotiviricetes;o__Ghabrivirales;f__Chrysoviridae;g__Alphachrysovirus;s__Alphachrysovirus cerasi
p__Duplornaviricota;c__Chrymotiviricetes;o__Ghabrivirales;f__Chrysoviridae;g__Alphachrysovirus;s__Alphachrysovirus chrysothricis	1.10727e-06	0	0	0	3.77684e-06	0	0	0	p__Duplornaviricota;c__Chrymotiviricetes;o__Ghabrivirales;f__Chrysoviridae;g__Alphachrysovirus;s__Alphachrysovirus chrysothricis
p__Duplornaviricota;c__Chrymotiviricetes;o__Ghabrivirales;f__Chrysoviridae;g__Alphachrysovirus;s__Alphachrysovirus penicillii	2.28836e-05	0	0	2.7711e-05	0	0	0	0	p__Duplornaviricota;c__Chrymotiviricetes;o__Ghabrivirales;f__Chrysoviridae;g__Alphachrysovirus;s__Alphachrysovirus penicillii
p__Duplornaviricota;c__Chrymotiviricetes;o__Ghabrivirales;f__Chrysoviridae;g__Alphachrysovirus;s__Alphachrysovirus perseae	7.3818e-07	0	0	9.23699e-06	2.83263e-06	0	0	0	p__Duplornaviricota;c__Chrymotiviricetes;o__Ghabrivirales;f__Chrysoviridae;g__Alphachrysovirus;s__Alphachrysovirus perseae
p__Duplornaviricota;c__Chrymotiviricetes;o__Ghabrivirales;f__Chrysoviridae;g__Betachrysovirus;s__Betachrysovirus aspergilli	0	0	0	7.62052e-06	0	0	0	0	p__Duplornaviricota;c__Chrymotiviricetes;o__Ghabrivirales;f__Chrysoviridae;g__Betachrysovirus;s__Betachrysovirus aspergilli
p__Duplornaviricota;c__Chrymotiviricetes;o__Ghabrivirales;f__Chrysoviridae;g__Betachrysovirus;s__Betachrysovirus botryosphaeriae	5.78241e-05	0	0	6.81228e-05	0	0	0	6.29785e-05	p__Duplornaviricota;c__Chrymotiviricetes;o__Ghabrivirales;f__Chrysoviridae;g__Betachrysovirus;s__Betachrysovirus botryosphaeriae
p__Duplornaviricota;c__Chrymotiviricetes;o__Ghabrivirales;f__Chrysoviridae;g__Betachrysovirus;s__Betachrysovirus neofusicocci	0	0	0	9.92976e-06	0	0	0	0	p__Duplornaviricota;c__Chrymotiviricetes;o__Ghabrivirales;f__Chrysoviridae;g__Betachrysovirus;s__Betachrysovirus neofusicocci
p__Duplornaviricota;c__Chrymotiviricetes;o__Ghabrivirales;f__Chrysoviridae;g__Chrysovirus;s__Magnaporthe oryzae chrysovirus 1	5.22878e-05	0	0	4.61849e-05	4.39057e-05	0	5.25889e-05	4.28604e-05	p__Duplornaviricota;c__Chrymotiviricetes;o__Ghabrivirales;f__Chrysoviridae;g__Chrysovirus;s__Magnaporthe oryzae chrysovirus 1
p__Duplornaviricota;c__Chrymotiviricetes;o__Ghabrivirales;f__Totiviridae;g__Gen_unclassified Totiviridae;s__Diatom colony associated dsRNA virus 7	0	0	0	3.92572e-06	0	0	0	0	p__Duplornaviricota;c__Chrymotiviricetes;o__Ghabrivirales;f__Totiviridae;g__Gen_unclassified Totiviridae;s__Diatom colony associated dsRNA virus 7
p__Duplornaviricota;c__Chrymotiviricetes;o__Ghabrivirales;f__Totiviridae;g__Gen_unclassified Totiviridae;s__Golden shiner totivirus	2.21454e-06	0	0	0	0	0	0	0	p__Duplornaviricota;c__Chrymotiviricetes;o__Ghabrivirales;f__Totiviridae;g__Gen_unclassified Totiviridae;s__Golden shiner totivirus
p__Duplornaviricota;c__Chrymotiviricetes;o__Ghabrivirales;f__Totiviridae;g__Gen_unclassified Totiviridae;s__Papaya meleira virus	1.2303e-06	0	0	8.08237e-06	3.30473e-06	0	1.47571e-05	0	p__Duplornaviricota;c__Chrymotiviricetes;o__Ghabrivirales;f__Totiviridae;g__Gen_unclassified Totiviridae;s__Papaya meleira virus
p__Duplornaviricota;c__Chrymotiviricetes;o__Ghabrivirales;f__Totiviridae;g__Gen_unclassified Totiviridae;s__Penaeid shrimp infectious myonecrosis virus	9.8424e-07	0	0	0	0	0	0	0	p__Duplornaviricota;c__Chrymotiviricetes;o__Ghabrivirales;f__Totiviridae;g__Gen_unclassified Totiviridae;s__Penaeid shrimp infectious myonecrosis virus
p__Duplornaviricota;c__Chrymotiviricetes;o__Ghabrivirales;f__Totiviridae;g__Gen_unclassified Totiviridae;s__Penicillium aurantiogriseum totivirus 1	0	0	0	3.92572e-06	0	0	0	0	p__Duplornaviricota;c__Chrymotiviricetes;o__Ghabrivirales;f__Totiviridae;g__Gen_unclassified Totiviridae;s__Penicillium aurantiogriseum totivirus 1
p__Duplornaviricota;c__Chrymotiviricetes;o__Ghabrivirales;f__Totiviridae;g__Gen_unclassified Totiviridae;s__Penicillium digitatum virus 1	0	0	0	1.8474e-06	0	0	0	0	p__Duplornaviricota;c__Chrymotiviricetes;o__Ghabrivirales;f__Totiviridae;g__Gen_unclassified Totiviridae;s__Penicillium digitatum virus 1
p__Duplornaviricota;c__Chrymotiviricetes;o__Ghabrivirales;f__Totiviridae;g__Gen_unclassified Totiviridae;s__Piscine myocarditis-like virus	1.10727e-06	4.2825e-06	0	5.31127e-06	3.30473e-06	0	5.36622e-07	4.37351e-06	p__Duplornaviricota;c__Chrymotiviricetes;o__Ghabrivirales;f__Totiviridae;g__Gen_unclassified Totiviridae;s__Piscine myocarditis-like virus
p__Duplornaviricota;c__Chrymotiviricetes;o__Ghabrivirales;f__Totiviridae;g__Gen_unclassified Totiviridae;s__Pythium polare RNA virus 1	0	0	0	4.61849e-06	0	0	0	0	p__Duplornaviricota;c__Chrymotiviricetes;o__Ghabrivirales;f__Totiviridae;g__Gen_unclassified Totiviridae;s__Pythium polare RNA virus 1
p__Duplornaviricota;c__Chrymotiviricetes;o__Ghabrivirales;f__Totiviridae;g__Gen_unclassified Totiviridae;s__Totiviridae sp.	9.8424e-07	0	8.39291e-07	5.31127e-06	0	0	1.34155e-06	4.37351e-06	p__Duplornaviricota;c__Chrymotiviricetes;o__Ghabrivirales;f__Totiviridae;g__Gen_unclassified Totiviridae;s__Totiviridae sp.
p__Duplornaviricota;c__Chrymotiviricetes;o__Ghabrivirales;f__Totiviridae;g__Giardiavirus;s__Gigaspora margarita giardia-like virus 1	9.8424e-07	0	0	4.61849e-07	1.88842e-06	0	2.95142e-06	0	p__Duplornaviricota;c__Chrymotiviricetes;o__Ghabrivirales;f__Totiviridae;g__Giardiavirus;s__Gigaspora margarita giardia-like virus 1
p__Duplornaviricota;c__Chrymotiviricetes;o__Ghabrivirales;f__Totiviridae;g__Totivirus;s__Xanthophyllomyces dendrorhous virus L1A	0	0	0	3.6948e-06	0	0	0	0	p__Duplornaviricota;c__Chrymotiviricetes;o__Ghabrivirales;f__Totiviridae;g__Totivirus;s__Xanthophyllomyces dendrorhous virus L1A
p__Duplornaviricota;c__Chrymotiviricetes;o__Ghabrivirales;f__Totiviridae;g__Victorivirus;s__Alternaria arborescens victorivirus 1	0	0	0	6.23497e-06	0	0	0	0	p__Duplornaviricota;c__Chrymotiviricetes;o__Ghabrivirales;f__Totiviridae;g__Victorivirus;s__Alternaria arborescens victorivirus 1
p__Duplornaviricota;c__Chrymotiviricetes;o__Ghabrivirales;f__Totiviridae;g__Victorivirus;s__Aspergillus foetidus slow virus 1	1.35333e-06	0	0	0	0	0	0	0	p__Duplornaviricota;c__Chrymotiviricetes;o__Ghabrivirales;f__Totiviridae;g__Victorivirus;s__Aspergillus foetidus slow virus 1
p__Duplornaviricota;c__Chrymotiviricetes;o__Ghabrivirales;f__Totiviridae;g__Victorivirus;s__Beauveria bassiana victorivirus NZL/1980	9.8424e-07	0	0	8.31329e-06	0	0	0	0	p__Duplornaviricota;c__Chrymotiviricetes;o__Ghabrivirales;f__Totiviridae;g__Victorivirus;s__Beauveria bassiana victorivirus NZL/1980
p__Duplornaviricota;c__Chrymotiviricetes;o__Ghabrivirales;f__Totiviridae;g__Victorivirus;s__Coniothyrium minitans RNA virus	4.9212e-07	0	0	2.30925e-06	0	0	0	0	p__Duplornaviricota;c__Chrymotiviricetes;o__Ghabrivirales;f__Totiviridae;g__Victorivirus;s__Coniothyrium minitans RNA virus
p__Duplornaviricota;c__Chrymotiviricetes;o__Ghabrivirales;f__Totiviridae;g__Victorivirus;s__Eimeria tenella RNA virus 1	0	0	0	2.21688e-05	0	0	0	0	p__Duplornaviricota;c__Chrymotiviricetes;o__Ghabrivirales;f__Totiviridae;g__Victorivirus;s__Eimeria tenella RNA virus 1
p__Duplornaviricota;c__Chrymotiviricetes;o__Ghabrivirales;f__Totiviridae;g__Victorivirus;s__Epichloe festucae virus 1	0	0	0	1.38555e-06	0	0	0	0	p__Duplornaviricota;c__Chrymotiviricetes;o__Ghabrivirales;f__Totiviridae;g__Victorivirus;s__Epichloe festucae virus 1
p__Duplornaviricota;c__Chrymotiviricetes;o__Ghabrivirales;f__Totiviridae;g__Victorivirus;s__Fusarium asiaticum victorivirus 1	2.70666e-06	2.14125e-05	8.39291e-07	1.61647e-06	3.30473e-06	0	1.87818e-06	6.56026e-06	p__Duplornaviricota;c__Chrymotiviricetes;o__Ghabrivirales;f__Totiviridae;g__Victorivirus;s__Fusarium asiaticum victorivirus 1
p__Duplornaviricota;c__Chrymotiviricetes;o__Ghabrivirales;f__Totiviridae;g__Victorivirus;s__Magnaporthe oryzae virus 2	0	0	0	2.54017e-05	0	0	3.38072e-05	2.01181e-05	p__Duplornaviricota;c__Chrymotiviricetes;o__Ghabrivirales;f__Totiviridae;g__Victorivirus;s__Magnaporthe oryzae virus 2
p__Duplornaviricota;c__Chrymotiviricetes;o__Ghabrivirales;f__Totiviridae;g__Victorivirus;s__Magnaporthe oryzae virus 3	1.07036e-05	0	0	8.08237e-06	0	0	0	0	p__Duplornaviricota;c__Chrymotiviricetes;o__Ghabrivirales;f__Totiviridae;g__Victorivirus;s__Magnaporthe oryzae virus 3
p__Duplornaviricota;c__Chrymotiviricetes;o__Ghabrivirales;f__Totiviridae;g__Victorivirus;s__Nigrospora oryzae victorivirus 1	9.8424e-07	0	0	2.7711e-06	0	0	0	0	p__Duplornaviricota;c__Chrymotiviricetes;o__Ghabrivirales;f__Totiviridae;g__Victorivirus;s__Nigrospora oryzae victorivirus 1
p__Duplornaviricota;c__Chrymotiviricetes;o__Ghabrivirales;f__Totiviridae;g__Victorivirus;s__Phomopsis vexans RNA virus	2.95272e-06	0	0	5.31127e-06	0	0	0	0	p__Duplornaviricota;c__Chrymotiviricetes;o__Ghabrivirales;f__Totiviridae;g__Victorivirus;s__Phomopsis vexans RNA virus
p__Duplornaviricota;c__Chrymotiviricetes;o__Ghabrivirales;f__Totiviridae;g__Victorivirus;s__Rosellinia necatrix victorivirus 1	9.8424e-07	0	0	2.7711e-06	0	0	2.4148e-06	0	p__Duplornaviricota;c__Chrymotiviricetes;o__Ghabrivirales;f__Totiviridae;g__Victorivirus;s__Rosellinia necatrix victorivirus 1
p__Duplornaviricota;c__Chrymotiviricetes;o__Ghabrivirales;f__Totiviridae;g__Victorivirus;s__Sphaeropsis sapinea RNA virus 1	0	0	0	2.42471e-05	0	0	0	0	p__Duplornaviricota;c__Chrymotiviricetes;o__Ghabrivirales;f__Totiviridae;g__Victorivirus;s__Sphaeropsis sapinea RNA virus 1
p__Duplornaviricota;c__Chrymotiviricetes;o__Ghabrivirales;f__Totiviridae;g__Victorivirus;s__Sphaeropsis sapinea RNA virus 2	3.62939e-05	0	0	1.61647e-05	0	0	0	1.92434e-05	p__Duplornaviricota;c__Chrymotiviricetes;o__Ghabrivirales;f__Totiviridae;g__Victorivirus;s__Sphaeropsis sapinea RNA virus 2
p__Duplornaviricota;c__Chrymotiviricetes;o__Ghabrivirales;f__Totiviridae;g__Victorivirus;s__Tolypocladium cylindrosporum virus 1	2.11612e-05	0	0	1.27009e-05	0	0	0	0	p__Duplornaviricota;c__Chrymotiviricetes;o__Ghabrivirales;f__Totiviridae;g__Victorivirus;s__Tolypocladium cylindrosporum virus 1
p__Duplornaviricota;c__Chrymotiviricetes;o__Ghabrivirales;f__Totiviridae;g__Victorivirus;s__Ustilaginoidea virens RNA virus 3	0	0	0	2.07832e-06	0	0	0	0	p__Duplornaviricota;c__Chrymotiviricetes;o__Ghabrivirales;f__Totiviridae;g__Victorivirus;s__Ustilaginoidea virens RNA virus 3
p__Duplornaviricota;c__Chrymotiviricetes;o__Ghabrivirales;f__Totiviridae;g__Victorivirus;s__Ustilaginoidea virens RNA virus 5	1.35333e-06	0	0	1.38555e-06	0	0	0	0	p__Duplornaviricota;c__Chrymotiviricetes;o__Ghabrivirales;f__Totiviridae;g__Victorivirus;s__Ustilaginoidea virens RNA virus 5
p__Duplornaviricota;c__Chrymotiviricetes;o__Ghabrivirales;f__Totiviridae;g__Victorivirus;s__Ustilaginoidea virens RNA virus M	0	0	0	2.7711e-06	9.44209e-07	0	6.70777e-06	0	p__Duplornaviricota;c__Chrymotiviricetes;o__Ghabrivirales;f__Totiviridae;g__Victorivirus;s__Ustilaginoidea virens RNA virus M
p__Duplornaviricota;c__Resentoviricetes;o__Reovirales;f__Sedoreoviridae;g__Orbivirus;s__Bluetongue virus	0.000153172	0	0	0	0	0	0	0	p__Duplornaviricota;c__Resentoviricetes;o__Reovirales;f__Sedoreoviridae;g__Orbivirus;s__Bluetongue virus
p__Duplornaviricota;c__Resentoviricetes;o__Reovirales;f__Sedoreoviridae;g__Rotavirus;s__Rotavirus A	0.000500732	0	0	0.000554681	0.000826655	0	0.000496107	0	p__Duplornaviricota;c__Resentoviricetes;o__Reovirales;f__Sedoreoviridae;g__Rotavirus;s__Rotavirus A
p__Duplornaviricota;c__Resentoviricetes;o__Reovirales;f__Sedoreoviridae;g__Rotavirus;s__Rotavirus C	3.03884e-05	0	0	0	7.41204e-05	0	0	0	p__Duplornaviricota;c__Resentoviricetes;o__Reovirales;f__Sedoreoviridae;g__Rotavirus;s__Rotavirus C
p__Duplornaviricota;c__Resentoviricetes;o__Reovirales;f__Sedoreoviridae;g__Rotavirus;s__Rotavirus D	1.2303e-05	0	0	0	1.84121e-05	0	0	0	p__Duplornaviricota;c__Resentoviricetes;o__Reovirales;f__Sedoreoviridae;g__Rotavirus;s__Rotavirus D
p__Duplornaviricota;c__Resentoviricetes;o__Reovirales;f__Sedoreoviridae;g__Rotavirus;s__Rotavirus F	1.72242e-06	0	0	0	0	0	0	0	p__Duplornaviricota;c__Resentoviricetes;o__Reovirales;f__Sedoreoviridae;g__Rotavirus;s__Rotavirus F
p__Duplornaviricota;c__Resentoviricetes;o__Reovirales;f__Sedoreoviridae;g__Rotavirus;s__Rotavirus G	1.05806e-05	0	0	0	1.93563e-05	0	0	0	p__Duplornaviricota;c__Resentoviricetes;o__Reovirales;f__Sedoreoviridae;g__Rotavirus;s__Rotavirus G
p__Duplornaviricota;c__Resentoviricetes;o__Reovirales;f__Sedoreoviridae;g__Rotavirus;s__Rotavirus H	2.33757e-06	0	0	0	1.13305e-05	0	0	0	p__Duplornaviricota;c__Resentoviricetes;o__Reovirales;f__Sedoreoviridae;g__Rotavirus;s__Rotavirus H
p__Duplornaviricota;c__Resentoviricetes;o__Reovirales;f__Spinareoviridae;g__Aquareovirus;s__Aquareovirus C	0	0	0	5.47292e-05	0	0	0	0	p__Duplornaviricota;c__Resentoviricetes;o__Reovirales;f__Spinareoviridae;g__Aquareovirus;s__Aquareovirus C
p__Duplornaviricota;c__Resentoviricetes;o__Reovirales;f__Spinareoviridae;g__Fijivirus;s__Mal de Rio Cuarto virus	8.73513e-06	0	0	0	0	0	0	0	p__Duplornaviricota;c__Resentoviricetes;o__Reovirales;f__Spinareoviridae;g__Fijivirus;s__Mal de Rio Cuarto virus
p__Duplornaviricota;c__Resentoviricetes;o__Reovirales;f__Spinareoviridae;g__Fijivirus;s__Rice black streaked dwarf virus	6.52059e-06	0	0	0	0	0	0	0	p__Duplornaviricota;c__Resentoviricetes;o__Reovirales;f__Spinareoviridae;g__Fijivirus;s__Rice black streaked dwarf virus
p__Duplornaviricota;c__Vidaverviricetes;o__Mindivirales;f__Cystoviridae;g__Cystovirus;s__Cystovirus phi12	0	0	0	3.55624e-05	0	0	0	0	p__Duplornaviricota;c__Vidaverviricetes;o__Mindivirales;f__Cystoviridae;g__Cystovirus;s__Cystovirus phi12
p__Duplornaviricota;c__Vidaverviricetes;o__Mindivirales;f__Cystoviridae;g__Cystovirus;s__Cystovirus phi13	2.09151e-06	0	0	6.46589e-06	0	0	0	0	p__Duplornaviricota;c__Vidaverviricetes;o__Mindivirales;f__Cystoviridae;g__Cystovirus;s__Cystovirus phi13
p__Duplornaviricota;c__Vidaverviricetes;o__Mindivirales;f__Cystoviridae;g__Cystovirus;s__Cystovirus phi2954	0	0	0	6.69682e-06	0	0	0	0	p__Duplornaviricota;c__Vidaverviricetes;o__Mindivirales;f__Cystoviridae;g__Cystovirus;s__Cystovirus phi2954
p__Duplornaviricota;c__Vidaverviricetes;o__Mindivirales;f__Cystoviridae;g__Cystovirus;s__Cystovirus phiNN	0	0	0	6.46589e-06	0	0	0	0	p__Duplornaviricota;c__Vidaverviricetes;o__Mindivirales;f__Cystoviridae;g__Cystovirus;s__Cystovirus phiNN
p__Duplornaviricota;c__Vidaverviricetes;o__Mindivirales;f__Cystoviridae;g__Cystovirus;s__Cystovirus phiYY	4.67514e-06	0	0	1.20081e-05	0	0	0	0	p__Duplornaviricota;c__Vidaverviricetes;o__Mindivirales;f__Cystoviridae;g__Cystovirus;s__Cystovirus phiYY
p__Duplornaviricota;c__Vidaverviricetes;o__Mindivirales;f__Cystoviridae;g__Gen_unclassified Cystoviridae;s__Cystoviridae sp.	5.65938e-06	0	0	0	1.794e-05	0	0	0	p__Duplornaviricota;c__Vidaverviricetes;o__Mindivirales;f__Cystoviridae;g__Gen_unclassified Cystoviridae;s__Cystoviridae sp.
p__Duplornaviricota;c__Vidaverviricetes;o__Mindivirales;f__Cystoviridae;g__Gen_unclassified Cystoviridae;s__Microvirgula phage phiNY	2.21454e-06	0	0	1.13153e-05	0	0	0	0	p__Duplornaviricota;c__Vidaverviricetes;o__Mindivirales;f__Cystoviridae;g__Gen_unclassified Cystoviridae;s__Microvirgula phage phiNY
p__Duplornaviricota;c__Vidaverviricetes;o__Mindivirales;f__Cystoviridae;g__Gen_unclassified Cystoviridae;s__Pseudomonas phage ER16	5.37641e-05	0	0	3.94881e-05	0	0	0	0	p__Duplornaviricota;c__Vidaverviricetes;o__Mindivirales;f__Cystoviridae;g__Gen_unclassified Cystoviridae;s__Pseudomonas phage ER16
p__Hofneiviricota;c__Faserviricetes;o__Tubulavirales;f__Inoviridae;g__Capistrivirus;s__Capistrivirus KSF1	1.47636e-06	0	0	0	0	0	0	0	p__Hofneiviricota;c__Faserviricetes;o__Tubulavirales;f__Inoviridae;g__Capistrivirus;s__Capistrivirus KSF1
p__Hofneiviricota;c__Faserviricetes;o__Tubulavirales;f__Inoviridae;g__Coriovirus;s__Coriovirus Cf1c	0	0	0	4.61849e-06	0	0	0	0	p__Hofneiviricota;c__Faserviricetes;o__Tubulavirales;f__Inoviridae;g__Coriovirus;s__Coriovirus Cf1c
p__Hofneiviricota;c__Faserviricetes;o__Tubulavirales;f__Inoviridae;g__Fibrovirus;s__Fibrovirus fs1	3.56787e-06	0	0	0	0	0	0	0	p__Hofneiviricota;c__Faserviricetes;o__Tubulavirales;f__Inoviridae;g__Fibrovirus;s__Fibrovirus fs1
p__Hofneiviricota;c__Faserviricetes;o__Tubulavirales;f__Inoviridae;g__Gen_environmental samples;s__Uncultured phage WW-nAnB strain 2	4.9212e-07	0	0	2.7711e-06	0	0	0	0	p__Hofneiviricota;c__Faserviricetes;o__Tubulavirales;f__Inoviridae;g__Gen_environmental samples;s__Uncultured phage WW-nAnB strain 2
p__Hofneiviricota;c__Faserviricetes;o__Tubulavirales;f__Inoviridae;g__Gen_environmental samples;s__Uncultured phage WW-nAnB strain 3	0	0	0	1.15462e-06	0	0	0	0	p__Hofneiviricota;c__Faserviricetes;o__Tubulavirales;f__Inoviridae;g__Gen_environmental samples;s__Uncultured phage WW-nAnB strain 3
p__Hofneiviricota;c__Faserviricetes;o__Tubulavirales;f__Inoviridae;g__Gen_unclassified Inoviridae;s__Aeromonas phage MBa-2020a	2.33757e-05	0	0	1.36246e-05	0	0	0	0	p__Hofneiviricota;c__Faserviricetes;o__Tubulavirales;f__Inoviridae;g__Gen_unclassified Inoviridae;s__Aeromonas phage MBa-2020a
p__Hofneiviricota;c__Faserviricetes;o__Tubulavirales;f__Inoviridae;g__Gen_unclassified Inoviridae;s__Inoviridae sp.	0.000222684	0.000208415	0.0002136	0.00023485	0.000230387	0	0.000196135	0.000220425	p__Hofneiviricota;c__Faserviricetes;o__Tubulavirales;f__Inoviridae;g__Gen_unclassified Inoviridae;s__Inoviridae sp.
p__Hofneiviricota;c__Faserviricetes;o__Tubulavirales;f__Inoviridae;g__Gen_unclassified Inoviridae;s__Inoviridae sp. ctBZ32	1.10727e-06	5.71e-06	5.45539e-06	3.23295e-06	5.66525e-06	0	0	5.68556e-06	p__Hofneiviricota;c__Faserviricetes;o__Tubulavirales;f__Inoviridae;g__Gen_unclassified Inoviridae;s__Inoviridae sp. ctBZ32
p__Hofneiviricota;c__Faserviricetes;o__Tubulavirales;f__Inoviridae;g__Gen_unclassified Inoviridae;s__Lentisphaerae phage WC36-1	5.88084e-05	4.99625e-05	5.70718e-05	6.51208e-05	3.44636e-05	0	5.20523e-05	5.7293e-05	p__Hofneiviricota;c__Faserviricetes;o__Tubulavirales;f__Inoviridae;g__Gen_unclassified Inoviridae;s__Lentisphaerae phage WC36-1
p__Hofneiviricota;c__Faserviricetes;o__Tubulavirales;f__Inoviridae;g__Gen_unclassified Inoviridae;s__Phage blackswan219-1	4.26914e-05	0	0	3.25604e-05	0	0	0	1.88061e-05	p__Hofneiviricota;c__Faserviricetes;o__Tubulavirales;f__Inoviridae;g__Gen_unclassified Inoviridae;s__Phage blackswan219-1
p__Hofneiviricota;c__Faserviricetes;o__Tubulavirales;f__Inoviridae;g__Gen_unclassified Inoviridae;s__Phage blackswan219-6	1.2303e-06	0	0	6.69682e-06	0	0	0	0	p__Hofneiviricota;c__Faserviricetes;o__Tubulavirales;f__Inoviridae;g__Gen_unclassified Inoviridae;s__Phage blackswan219-6
p__Hofneiviricota;c__Faserviricetes;o__Tubulavirales;f__Inoviridae;g__Gen_unclassified Inoviridae;s__Phage silverpheasant213	2.20224e-05	0	0	1.13153e-05	0	0	0	1.31205e-05	p__Hofneiviricota;c__Faserviricetes;o__Tubulavirales;f__Inoviridae;g__Gen_unclassified Inoviridae;s__Phage silverpheasant213
p__Hofneiviricota;c__Faserviricetes;o__Tubulavirales;f__Inoviridae;g__Gen_unclassified Inoviridae;s__Ralstonia phage 1 NP-2014	0	2.14125e-05	0	1.45483e-05	1.22747e-05	0	0	0	p__Hofneiviricota;c__Faserviricetes;o__Tubulavirales;f__Inoviridae;g__Gen_unclassified Inoviridae;s__Ralstonia phage 1 NP-2014
p__Hofneiviricota;c__Faserviricetes;o__Tubulavirales;f__Inoviridae;g__Gen_unclassified Inoviridae;s__Ralstonia phage RSS30	3.6909e-07	0	8.39291e-07	2.07832e-06	0	0	0	2.18675e-06	p__Hofneiviricota;c__Faserviricetes;o__Tubulavirales;f__Inoviridae;g__Gen_unclassified Inoviridae;s__Ralstonia phage RSS30
p__Hofneiviricota;c__Faserviricetes;o__Tubulavirales;f__Inoviridae;g__Gen_unclassified Inoviridae;s__Stenotrophomonas phage phiSHP2	9.8424e-07	5.71e-06	2.51787e-06	2.07832e-06	7.55367e-06	0	1.07324e-06	2.62411e-06	p__Hofneiviricota;c__Faserviricetes;o__Tubulavirales;f__Inoviridae;g__Gen_unclassified Inoviridae;s__Stenotrophomonas phage phiSHP2
p__Hofneiviricota;c__Faserviricetes;o__Tubulavirales;f__Inoviridae;g__Gen_unclassified Inoviridae;s__Vibrio phage V5	0	0	0	3.92572e-06	0	0	0	0	p__Hofneiviricota;c__Faserviricetes;o__Tubulavirales;f__Inoviridae;g__Gen_unclassified Inoviridae;s__Vibrio phage V5
p__Hofneiviricota;c__Faserviricetes;o__Tubulavirales;f__Inoviridae;g__Gen_unclassified Inoviridae;s__Xanthomonas phage phiLF	4.29375e-05	1.4275e-05	5.16164e-05	2.37852e-05	4.24894e-05	0	6.19798e-05	2.18675e-06	p__Hofneiviricota;c__Faserviricetes;o__Tubulavirales;f__Inoviridae;g__Gen_unclassified Inoviridae;s__Xanthomonas phage phiLF
p__Hofneiviricota;c__Faserviricetes;o__Tubulavirales;f__Inoviridae;g__Gen_unclassified Inoviridae;s__Xanthomonas phage phiLf2	2.21454e-06	9.99251e-06	1.46876e-05	2.84037e-05	0	0	1.42205e-05	1.26832e-05	p__Hofneiviricota;c__Faserviricetes;o__Tubulavirales;f__Inoviridae;g__Gen_unclassified Inoviridae;s__Xanthomonas phage phiLf2
p__Hofneiviricota;c__Faserviricetes;o__Tubulavirales;f__Inoviridae;g__Gen_unclassified Inoviridae;s__Xanthomonas phage XaF13	1.59939e-06	1.4275e-05	8.81255e-06	5.31127e-06	0	0	0	5.68556e-06	p__Hofneiviricota;c__Faserviricetes;o__Tubulavirales;f__Inoviridae;g__Gen_unclassified Inoviridae;s__Xanthomonas phage XaF13
p__Hofneiviricota;c__Faserviricetes;o__Tubulavirales;f__Inoviridae;g__Habenivirus;s__Habenivirus RS551	6.1515e-07	4.2825e-06	0	7.38959e-06	0	0	0	9.62172e-06	p__Hofneiviricota;c__Faserviricetes;o__Tubulavirales;f__Inoviridae;g__Habenivirus;s__Habenivirus RS551
p__Hofneiviricota;c__Faserviricetes;o__Tubulavirales;f__Inoviridae;g__Habenivirus;s__Habenivirus RS603	2.09151e-06	0	0	1.2239e-05	0	0	0	1.44326e-05	p__Hofneiviricota;c__Faserviricetes;o__Tubulavirales;f__Inoviridae;g__Habenivirus;s__Habenivirus RS603
p__Hofneiviricota;c__Faserviricetes;o__Tubulavirales;f__Inoviridae;g__Habenivirus;s__Habenivirus RSM1	0	2.855e-05	0	9.23699e-07	0	0	0	1.31205e-06	p__Hofneiviricota;c__Faserviricetes;o__Tubulavirales;f__Inoviridae;g__Habenivirus;s__Habenivirus RSM1
p__Hofneiviricota;c__Faserviricetes;o__Tubulavirales;f__Inoviridae;g__Habenivirus;s__Habenivirus RSM3	3.6909e-07	0	0	5.08034e-06	0	0	0	0	p__Hofneiviricota;c__Faserviricetes;o__Tubulavirales;f__Inoviridae;g__Habenivirus;s__Habenivirus RSM3
p__Hofneiviricota;c__Faserviricetes;o__Tubulavirales;f__Inoviridae;g__Inovirus;s__Inovirus M13	3.81393e-06	0	0	0	0	0	0	0	p__Hofneiviricota;c__Faserviricetes;o__Tubulavirales;f__Inoviridae;g__Inovirus;s__Inovirus M13
p__Hofneiviricota;c__Faserviricetes;o__Tubulavirales;f__Inoviridae;g__Lineavirus;s__Lineavirus IKe	3.86314e-05	0	0	0	0	0	0	0	p__Hofneiviricota;c__Faserviricetes;o__Tubulavirales;f__Inoviridae;g__Lineavirus;s__Lineavirus IKe
p__Hofneiviricota;c__Faserviricetes;o__Tubulavirales;f__Inoviridae;g__Lophivirus;s__Lophivirus Cf2	3.2726e-05	0	0	2.19379e-05	1.98284e-05	0	0	0	p__Hofneiviricota;c__Faserviricetes;o__Tubulavirales;f__Inoviridae;g__Lophivirus;s__Lophivirus Cf2
p__Hofneiviricota;c__Faserviricetes;o__Tubulavirales;f__Inoviridae;g__Lophivirus;s__Lophivirus Xv2	7.11114e-05	2.71225e-05	2.51787e-06	5.08034e-06	5.66525e-06	0	2.95142e-06	2.53664e-05	p__Hofneiviricota;c__Faserviricetes;o__Tubulavirales;f__Inoviridae;g__Lophivirus;s__Lophivirus Xv2
p__Hofneiviricota;c__Faserviricetes;o__Tubulavirales;f__Inoviridae;g__Parhipatevirus;s__Parhipatevirus PE226	1.59939e-06	9.99251e-06	0	7.85144e-06	0	0	2.68311e-06	5.24821e-06	p__Hofneiviricota;c__Faserviricetes;o__Tubulavirales;f__Inoviridae;g__Parhipatevirus;s__Parhipatevirus PE226
p__Hofneiviricota;c__Faserviricetes;o__Tubulavirales;f__Inoviridae;g__Porrectionivirus;s__Porrectionivirus p12J	1.35333e-06	0	3.35716e-06	4.15665e-06	5.66525e-06	0	6.43946e-06	0	p__Hofneiviricota;c__Faserviricetes;o__Tubulavirales;f__Inoviridae;g__Porrectionivirus;s__Porrectionivirus p12J
p__Hofneiviricota;c__Faserviricetes;o__Tubulavirales;f__Inoviridae;g__Primolicivirus;s__Primolicivirus Pf1	4.78587e-05	4.71075e-05	4.11253e-05	3.3715e-05	0	0	5.92967e-05	2.4929e-05	p__Hofneiviricota;c__Faserviricetes;o__Tubulavirales;f__Inoviridae;g__Primolicivirus;s__Primolicivirus Pf1
p__Hofneiviricota;c__Faserviricetes;o__Tubulavirales;f__Inoviridae;g__Primolicivirus;s__Primolicivirus Pf8	1.2303e-06	5.71e-06	0	6.00404e-06	0	0	1.66353e-05	6.99762e-06	p__Hofneiviricota;c__Faserviricetes;o__Tubulavirales;f__Inoviridae;g__Primolicivirus;s__Primolicivirus Pf8
p__Hofneiviricota;c__Faserviricetes;o__Tubulavirales;f__Inoviridae;g__Psecadovirus;s__Psecadovirus PSH1	2.4606e-07	0	0	3.6948e-06	0	0	0	0	p__Hofneiviricota;c__Faserviricetes;o__Tubulavirales;f__Inoviridae;g__Psecadovirus;s__Psecadovirus PSH1
p__Hofneiviricota;c__Faserviricetes;o__Tubulavirales;f__Inoviridae;g__Restivirus;s__Restivirus RSBg	1.59939e-06	0	7.13397e-06	4.61849e-06	0	0	0	0	p__Hofneiviricota;c__Faserviricetes;o__Tubulavirales;f__Inoviridae;g__Restivirus;s__Restivirus RSBg
p__Hofneiviricota;c__Faserviricetes;o__Tubulavirales;f__Inoviridae;g__Restivirus;s__Restivirus RSS1	5.88084e-05	9.99251e-06	7.30183e-05	3.57933e-05	3.77684e-05	0	5.9565e-05	3.58628e-05	p__Hofneiviricota;c__Faserviricetes;o__Tubulavirales;f__Inoviridae;g__Restivirus;s__Restivirus RSS1
p__Hofneiviricota;c__Faserviricetes;o__Tubulavirales;f__Inoviridae;g__Scuticavirus;s__Scuticavirus SMA6	1.35333e-06	0	0	1.13153e-05	0	0	2.4148e-06	0	p__Hofneiviricota;c__Faserviricetes;o__Tubulavirales;f__Inoviridae;g__Scuticavirus;s__Scuticavirus SMA6
p__Hofneiviricota;c__Faserviricetes;o__Tubulavirales;f__Inoviridae;g__Staminivirus;s__Staminivirus SMA9	1.10727e-06	0	4.6161e-06	7.15867e-06	3.77684e-06	0	0	1.26832e-05	p__Hofneiviricota;c__Faserviricetes;o__Tubulavirales;f__Inoviridae;g__Staminivirus;s__Staminivirus SMA9
p__Hofneiviricota;c__Faserviricetes;o__Tubulavirales;f__Inoviridae;g__Subteminivirus;s__Subteminivirus SMA7	2.09151e-06	0	3.35716e-06	8.77514e-06	0	0	6.17115e-06	6.56026e-06	p__Hofneiviricota;c__Faserviricetes;o__Tubulavirales;f__Inoviridae;g__Subteminivirus;s__Subteminivirus SMA7
p__Hofneiviricota;c__Faserviricetes;o__Tubulavirales;f__Inoviridae;g__Xylivirus;s__Xylivirus Xf109	0	0	0	4.61849e-06	0	0	0	0	p__Hofneiviricota;c__Faserviricetes;o__Tubulavirales;f__Inoviridae;g__Xylivirus;s__Xylivirus Xf109
p__Hofneiviricota;c__Faserviricetes;o__Tubulavirales;f__Paulinoviridae;g__Bifilivirus;s__Bifilivirus B5	4.05999e-06	9.99251e-06	1.8884e-05	1.63957e-05	1.08584e-05	0	1.36839e-05	1.66193e-05	p__Hofneiviricota;c__Faserviricetes;o__Tubulavirales;f__Paulinoviridae;g__Bifilivirus;s__Bifilivirus B5
p__Hofneiviricota;c__Faserviricetes;o__Tubulavirales;f__Plectroviridae;g__Gen_unclassified Plectroviridae;s__Spiroplasma phage SVGII3	1.59939e-06	0	4.19645e-07	2.07832e-06	3.77684e-06	0	1.60986e-06	8.74702e-07	p__Hofneiviricota;c__Faserviricetes;o__Tubulavirales;f__Plectroviridae;g__Gen_unclassified Plectroviridae;s__Spiroplasma phage SVGII3
p__Hofneiviricota;c__Faserviricetes;o__Tubulavirales;f__Plectroviridae;g__Plectrovirus;s__Plectrovirus L51	1.10727e-06	0	0	4.15665e-06	2.83263e-06	0	3.48804e-06	0	p__Hofneiviricota;c__Faserviricetes;o__Tubulavirales;f__Plectroviridae;g__Plectrovirus;s__Plectrovirus L51
p__Hofneiviricota;c__Faserviricetes;o__Tubulavirales;f__Plectroviridae;g__Suturavirus;s__Suturavirus SVTS2	4.42908e-06	0	0	1.15462e-06	4.24894e-06	0	5.36622e-07	1.31205e-06	p__Hofneiviricota;c__Faserviricetes;o__Tubulavirales;f__Plectroviridae;g__Suturavirus;s__Suturavirus SVTS2
p__Hofneiviricota;c__Faserviricetes;o__Tubulavirales;f__Plectroviridae;g__Vespertiliovirus;s__Vespertiliovirus C74	4.9212e-07	0	0	1.61647e-06	1.41631e-06	0	1.87818e-06	3.06146e-06	p__Hofneiviricota;c__Faserviricetes;o__Tubulavirales;f__Plectroviridae;g__Vespertiliovirus;s__Vespertiliovirus C74
p__Hofneiviricota;c__Faserviricetes;o__Tubulavirales;f__Plectroviridae;g__Vespertiliovirus;s__Vespertiliovirus R8A2B	3.07575e-06	0	0	9.23699e-07	7.55367e-06	0	1.60986e-06	3.49881e-06	p__Hofneiviricota;c__Faserviricetes;o__Tubulavirales;f__Plectroviridae;g__Vespertiliovirus;s__Vespertiliovirus R8A2B
p__Hofneiviricota;c__Faserviricetes;o__Tubulavirales;f__Plectroviridae;g__Vespertiliovirus;s__Vespertiliovirus SkV1CR23x	2.21454e-06	1.4275e-06	2.51787e-06	3.6948e-06	9.44209e-06	0	1.34155e-06	6.12291e-06	p__Hofneiviricota;c__Faserviricetes;o__Tubulavirales;f__Plectroviridae;g__Vespertiliovirus;s__Vespertiliovirus SkV1CR23x
p__Kitrinoviricota;c__Alsuviricetes;o__Hepelivirales;f__Alphatetraviridae;g__Betatetravirus;s__Nudaurelia capensis beta virus	0	0	0	7.85144e-06	0	0	0	0	p__Kitrinoviricota;c__Alsuviricetes;o__Hepelivirales;f__Alphatetraviridae;g__Betatetravirus;s__Nudaurelia capensis beta virus
p__Kitrinoviricota;c__Alsuviricetes;o__Hepelivirales;f__Alphatetraviridae;g__Omegatetravirus;s__Dendrolimus punctatus virus	1.72242e-06	0	0	4.15665e-06	0	0	0	1.18085e-05	p__Kitrinoviricota;c__Alsuviricetes;o__Hepelivirales;f__Alphatetraviridae;g__Omegatetravirus;s__Dendrolimus punctatus virus
p__Kitrinoviricota;c__Alsuviricetes;o__Hepelivirales;f__Alphatetraviridae;g__Omegatetravirus;s__Helicoverpa armigera stunt virus	2.09151e-06	0	0	6.69682e-06	0	0	0	0	p__Kitrinoviricota;c__Alsuviricetes;o__Hepelivirales;f__Alphatetraviridae;g__Omegatetravirus;s__Helicoverpa armigera stunt virus
p__Kitrinoviricota;c__Alsuviricetes;o__Hepelivirales;f__Hepeviridae;g__Chirohepevirus;s__Chirohepevirus eptesici	2.95272e-06	0	0	0	0	0	0	0	p__Kitrinoviricota;c__Alsuviricetes;o__Hepelivirales;f__Hepeviridae;g__Chirohepevirus;s__Chirohepevirus eptesici
p__Kitrinoviricota;c__Alsuviricetes;o__Hepelivirales;f__Hepeviridae;g__Gen_of_Sogatella furcifera hepe-like virus;s__Sogatella furcifera hepe-like virus	1.47636e-06	0	0	2.54017e-06	2.36052e-06	0	0	1.31205e-06	p__Kitrinoviricota;c__Alsuviricetes;o__Hepelivirales;f__Hepeviridae;g__Gen_of_Sogatella furcifera hepe-like virus;s__Sogatella furcifera hepe-like virus
p__Kitrinoviricota;c__Alsuviricetes;o__Hepelivirales;f__Hepeviridae;g__Paslahepevirus;s__Paslahepevirus balayani	7.54174e-05	0	0	7.64361e-05	0	0	0	0	p__Kitrinoviricota;c__Alsuviricetes;o__Hepelivirales;f__Hepeviridae;g__Paslahepevirus;s__Paslahepevirus balayani
p__Kitrinoviricota;c__Alsuviricetes;o__Hepelivirales;f__Hepeviridae;g__Piscihepevirus;s__Piscihepevirus heenan	1.47636e-06	0	0	2.07832e-06	0	0	8.04932e-07	0	p__Kitrinoviricota;c__Alsuviricetes;o__Hepelivirales;f__Hepeviridae;g__Piscihepevirus;s__Piscihepevirus heenan
p__Kitrinoviricota;c__Alsuviricetes;o__Hepelivirales;f__Hepeviridae;g__Rocahepevirus;s__Rocahepevirus ratti	5.65938e-06	0	8.39291e-06	1.06225e-05	2.03005e-05	0	7.78101e-06	1.04964e-05	p__Kitrinoviricota;c__Alsuviricetes;o__Hepelivirales;f__Hepeviridae;g__Rocahepevirus;s__Rocahepevirus ratti
p__Kitrinoviricota;c__Alsuviricetes;o__Hepelivirales;f__Matonaviridae;g__Rubivirus;s__Rubivirus rubellae	4.9212e-06	1.4275e-05	2.93752e-06	3.00202e-06	2.83263e-06	0	5.36622e-06	1.09338e-05	p__Kitrinoviricota;c__Alsuviricetes;o__Hepelivirales;f__Matonaviridae;g__Rubivirus;s__Rubivirus rubellae
p__Kitrinoviricota;c__Alsuviricetes;o__Hepelivirales;f__Matonaviridae;g__Rubivirus;s__Rubivirus ruteetense	9.96543e-06	0	0	1.01607e-05	0	0	0	1.66193e-05	p__Kitrinoviricota;c__Alsuviricetes;o__Hepelivirales;f__Matonaviridae;g__Rubivirus;s__Rubivirus ruteetense
p__Kitrinoviricota;c__Alsuviricetes;o__Hepelivirales;f__Matonaviridae;g__Rubivirus;s__Rubivirus strelense	2.70666e-06	2.14125e-05	5.45539e-06	6.92774e-06	7.55367e-06	0	2.14649e-06	9.62172e-06	p__Kitrinoviricota;c__Alsuviricetes;o__Hepelivirales;f__Matonaviridae;g__Rubivirus;s__Rubivirus strelense
p__Kitrinoviricota;c__Alsuviricetes;o__Martellivirales;f__Bromoviridae;g__Bromovirus;s__Broad bean mottle virus	9.8424e-07	0	0	1.15462e-06	6.13736e-06	0	1.87818e-06	6.56026e-06	p__Kitrinoviricota;c__Alsuviricetes;o__Martellivirales;f__Bromoviridae;g__Bromovirus;s__Broad bean mottle virus
p__Kitrinoviricota;c__Alsuviricetes;o__Martellivirales;f__Bromoviridae;g__Bromovirus;s__Cassia yellow blotch virus	0	0	0	6.92774e-07	5.66525e-06	0	0	2.18675e-06	p__Kitrinoviricota;c__Alsuviricetes;o__Martellivirales;f__Bromoviridae;g__Bromovirus;s__Cassia yellow blotch virus
p__Kitrinoviricota;c__Alsuviricetes;o__Martellivirales;f__Bromoviridae;g__Bromovirus;s__Cowpea chlorotic mottle virus	2.4606e-07	0	0	0	0	0	1.07324e-06	0	p__Kitrinoviricota;c__Alsuviricetes;o__Martellivirales;f__Bromoviridae;g__Bromovirus;s__Cowpea chlorotic mottle virus
p__Kitrinoviricota;c__Alsuviricetes;o__Martellivirales;f__Bromoviridae;g__Bromovirus;s__Spring beauty latent virus	1.218e-05	0	0	0	0	0	0	0	p__Kitrinoviricota;c__Alsuviricetes;o__Martellivirales;f__Bromoviridae;g__Bromovirus;s__Spring beauty latent virus
p__Kitrinoviricota;c__Alsuviricetes;o__Martellivirales;f__Bromoviridae;g__Cucumovirus;s__Cucumber mosaic virus	4.9212e-05	0	0	0	7.03436e-05	0	0	0	p__Kitrinoviricota;c__Alsuviricetes;o__Martellivirales;f__Bromoviridae;g__Cucumovirus;s__Cucumber mosaic virus
p__Kitrinoviricota;c__Alsuviricetes;o__Martellivirales;f__Bromoviridae;g__Cucumovirus;s__Tomato aspermy virus	0	0	0	3.00202e-06	0	0	0	0	p__Kitrinoviricota;c__Alsuviricetes;o__Martellivirales;f__Bromoviridae;g__Cucumovirus;s__Tomato aspermy virus
p__Kitrinoviricota;c__Alsuviricetes;o__Martellivirales;f__Bromoviridae;g__Ilarvirus;s__Tea plant line pattern virus	1.35333e-06	0	0	2.07832e-06	6.13736e-06	0	0	1.7494e-06	p__Kitrinoviricota;c__Alsuviricetes;o__Martellivirales;f__Bromoviridae;g__Ilarvirus;s__Tea plant line pattern virus
p__Kitrinoviricota;c__Alsuviricetes;o__Martellivirales;f__Closteroviridae;g__Ampelovirus;s__Grapevine leafroll-associated virus 4	3.6909e-06	0	0	0	0	0	0	0	p__Kitrinoviricota;c__Alsuviricetes;o__Martellivirales;f__Closteroviridae;g__Ampelovirus;s__Grapevine leafroll-associated virus 4
p__Kitrinoviricota;c__Alsuviricetes;o__Martellivirales;f__Closteroviridae;g__Ampelovirus;s__Pistachio ampelovirus A	2.4606e-06	0	0	0	0	0	0	0	p__Kitrinoviricota;c__Alsuviricetes;o__Martellivirales;f__Closteroviridae;g__Ampelovirus;s__Pistachio ampelovirus A
p__Kitrinoviricota;c__Alsuviricetes;o__Martellivirales;f__Closteroviridae;g__Crinivirus;s__Bean yellow disorder virus	5.41332e-06	0	0	0	1.3691e-05	0	0	0	p__Kitrinoviricota;c__Alsuviricetes;o__Martellivirales;f__Closteroviridae;g__Crinivirus;s__Bean yellow disorder virus
p__Kitrinoviricota;c__Alsuviricetes;o__Martellivirales;f__Closteroviridae;g__Crinivirus;s__Blackberry yellow vein-associated virus	3.93696e-06	0	0	0	0	0	0	0	p__Kitrinoviricota;c__Alsuviricetes;o__Martellivirales;f__Closteroviridae;g__Crinivirus;s__Blackberry yellow vein-associated virus
p__Kitrinoviricota;c__Alsuviricetes;o__Martellivirales;f__Closteroviridae;g__Crinivirus;s__Cucurbit chlorotic yellows virus	8.6121e-07	0	0	0	1.13305e-05	0	0	0	p__Kitrinoviricota;c__Alsuviricetes;o__Martellivirales;f__Closteroviridae;g__Crinivirus;s__Cucurbit chlorotic yellows virus
p__Kitrinoviricota;c__Alsuviricetes;o__Martellivirales;f__Closteroviridae;g__Crinivirus;s__Lettuce chlorosis virus	3.07575e-06	0	0	0	1.22747e-05	0	0	0	p__Kitrinoviricota;c__Alsuviricetes;o__Martellivirales;f__Closteroviridae;g__Crinivirus;s__Lettuce chlorosis virus
p__Kitrinoviricota;c__Alsuviricetes;o__Martellivirales;f__Closteroviridae;g__Crinivirus;s__Lettuce infectious yellows virus	1.96848e-06	0	0	0	0	0	0	0	p__Kitrinoviricota;c__Alsuviricetes;o__Martellivirales;f__Closteroviridae;g__Crinivirus;s__Lettuce infectious yellows virus
p__Kitrinoviricota;c__Alsuviricetes;o__Martellivirales;f__Closteroviridae;g__Crinivirus;s__Potato yellow vein virus	4.0846e-05	0	0	2.07832e-05	2.50215e-05	0	0	0	p__Kitrinoviricota;c__Alsuviricetes;o__Martellivirales;f__Closteroviridae;g__Crinivirus;s__Potato yellow vein virus
p__Kitrinoviricota;c__Alsuviricetes;o__Martellivirales;f__Closteroviridae;g__Crinivirus;s__Strawberry pallidosis-associated virus	2.58363e-06	0	0	0	7.55367e-06	0	0	0	p__Kitrinoviricota;c__Alsuviricetes;o__Martellivirales;f__Closteroviridae;g__Crinivirus;s__Strawberry pallidosis-associated virus
p__Kitrinoviricota;c__Alsuviricetes;o__Martellivirales;f__Closteroviridae;g__Crinivirus;s__Tetterwort vein chlorosis virus	3.32181e-06	0	0	6.23497e-06	1.03863e-05	0	0	0	p__Kitrinoviricota;c__Alsuviricetes;o__Martellivirales;f__Closteroviridae;g__Crinivirus;s__Tetterwort vein chlorosis virus
p__Kitrinoviricota;c__Alsuviricetes;o__Martellivirales;f__Closteroviridae;g__Velarivirus;s__Cordyline virus 1	6.02847e-06	0	0	0	5.19315e-06	0	0	0	p__Kitrinoviricota;c__Alsuviricetes;o__Martellivirales;f__Closteroviridae;g__Velarivirus;s__Cordyline virus 1
p__Kitrinoviricota;c__Alsuviricetes;o__Martellivirales;f__Closteroviridae;g__Velarivirus;s__Grapevine leafroll-associated virus 7	4.39217e-05	0	0	0	0	0	0	0	p__Kitrinoviricota;c__Alsuviricetes;o__Martellivirales;f__Closteroviridae;g__Velarivirus;s__Grapevine leafroll-associated virus 7
p__Kitrinoviricota;c__Alsuviricetes;o__Martellivirales;f__Endornaviridae;g__Alphaendornavirus;s__Lagenaria siceraria alphaendornavirus	3.81393e-06	0	0	0	0	0	0	0	p__Kitrinoviricota;c__Alsuviricetes;o__Martellivirales;f__Endornaviridae;g__Alphaendornavirus;s__Lagenaria siceraria alphaendornavirus
p__Kitrinoviricota;c__Alsuviricetes;o__Martellivirales;f__Endornaviridae;g__Alphaendornavirus;s__Oryza sativa alphaendornavirus	3.05114e-05	0	0	0	1.93563e-05	0	0	0	p__Kitrinoviricota;c__Alsuviricetes;o__Martellivirales;f__Endornaviridae;g__Alphaendornavirus;s__Oryza sativa alphaendornavirus
p__Kitrinoviricota;c__Alsuviricetes;o__Martellivirales;f__Endornaviridae;g__Alphaendornavirus;s__Yerba mate alphaendornavirus	2.09151e-06	0	0	0	0	0	0	0	p__Kitrinoviricota;c__Alsuviricetes;o__Martellivirales;f__Endornaviridae;g__Alphaendornavirus;s__Yerba mate alphaendornavirus
p__Kitrinoviricota;c__Alsuviricetes;o__Martellivirales;f__Endornaviridae;g__Gen_unclassified Endornaviridae;s__Ceratobasidium endornavirus B	2.58363e-06	0	0	0	0	0	0	0	p__Kitrinoviricota;c__Alsuviricetes;o__Martellivirales;f__Endornaviridae;g__Gen_unclassified Endornaviridae;s__Ceratobasidium endornavirus B
p__Kitrinoviricota;c__Alsuviricetes;o__Martellivirales;f__Kitaviridae;g__Blunervirus;s__Tea plant necrotic ring blotch virus	1.35333e-06	0	0	6.92774e-06	0	0	0	0	p__Kitrinoviricota;c__Alsuviricetes;o__Martellivirales;f__Kitaviridae;g__Blunervirus;s__Tea plant necrotic ring blotch virus
p__Kitrinoviricota;c__Alsuviricetes;o__Martellivirales;f__Kitaviridae;g__Blunervirus;s__Tomato blunervirus 1	9.8424e-07	0	0	3.23295e-06	6.60946e-06	0	0	0	p__Kitrinoviricota;c__Alsuviricetes;o__Martellivirales;f__Kitaviridae;g__Blunervirus;s__Tomato blunervirus 1
p__Kitrinoviricota;c__Alsuviricetes;o__Martellivirales;f__Togaviridae;g__Alphavirus;s__Chikungunya virus	2.41139e-05	0	0	0	2.07726e-05	0	0	0	p__Kitrinoviricota;c__Alsuviricetes;o__Martellivirales;f__Togaviridae;g__Alphavirus;s__Chikungunya virus
p__Kitrinoviricota;c__Alsuviricetes;o__Martellivirales;f__Togaviridae;g__Alphavirus;s__Fort Morgan virus	0	0	0	9.69884e-06	0	0	0	0	p__Kitrinoviricota;c__Alsuviricetes;o__Martellivirales;f__Togaviridae;g__Alphavirus;s__Fort Morgan virus
p__Kitrinoviricota;c__Alsuviricetes;o__Martellivirales;f__Togaviridae;g__Alphavirus;s__Madariaga virus	4.46599e-05	0	0	0	0	0	0	0	p__Kitrinoviricota;c__Alsuviricetes;o__Martellivirales;f__Togaviridae;g__Alphavirus;s__Madariaga virus
p__Kitrinoviricota;c__Alsuviricetes;o__Martellivirales;f__Togaviridae;g__Alphavirus;s__Rio Negro virus	1.84545e-06	0	0	0	0	0	0	0	p__Kitrinoviricota;c__Alsuviricetes;o__Martellivirales;f__Togaviridae;g__Alphavirus;s__Rio Negro virus
p__Kitrinoviricota;c__Alsuviricetes;o__Martellivirales;f__Togaviridae;g__Alphavirus;s__Ross River virus	7.3818e-07	0	0	8.08237e-06	3.30473e-06	0	1.34155e-06	0	p__Kitrinoviricota;c__Alsuviricetes;o__Martellivirales;f__Togaviridae;g__Alphavirus;s__Ross River virus
p__Kitrinoviricota;c__Alsuviricetes;o__Martellivirales;f__Togaviridae;g__Alphavirus;s__Salmon pancreas disease virus	0	0	0	1.57029e-05	0	0	0	0	p__Kitrinoviricota;c__Alsuviricetes;o__Martellivirales;f__Togaviridae;g__Alphavirus;s__Salmon pancreas disease virus
p__Kitrinoviricota;c__Alsuviricetes;o__Martellivirales;f__Togaviridae;g__Alphavirus;s__Tai Forest alphavirus	0	0	0	9.46791e-06	0	0	0	0	p__Kitrinoviricota;c__Alsuviricetes;o__Martellivirales;f__Togaviridae;g__Alphavirus;s__Tai Forest alphavirus
p__Kitrinoviricota;c__Alsuviricetes;o__Martellivirales;f__Virgaviridae;g__Furovirus;s__Sorghum chlorotic spot virus	2.21454e-06	0	0	6.00404e-06	5.19315e-06	0	0	0	p__Kitrinoviricota;c__Alsuviricetes;o__Martellivirales;f__Virgaviridae;g__Furovirus;s__Sorghum chlorotic spot virus
p__Kitrinoviricota;c__Alsuviricetes;o__Martellivirales;f__Virgaviridae;g__Gen_unclassified Virgaviridae;s__Nephila clavipes virus 4	4.30605e-06	0	0	3.00202e-06	8.96999e-06	0	8.04932e-07	6.99762e-06	p__Kitrinoviricota;c__Alsuviricetes;o__Martellivirales;f__Virgaviridae;g__Gen_unclassified Virgaviridae;s__Nephila clavipes virus 4
p__Kitrinoviricota;c__Alsuviricetes;o__Martellivirales;f__Virgaviridae;g__Goravirus;s__Gentian ovary ringspot virus	1.35333e-06	0	0	2.30925e-06	5.66525e-06	0	1.60986e-06	4.37351e-06	p__Kitrinoviricota;c__Alsuviricetes;o__Martellivirales;f__Virgaviridae;g__Goravirus;s__Gentian ovary ringspot virus
p__Kitrinoviricota;c__Alsuviricetes;o__Martellivirales;f__Virgaviridae;g__Hordeivirus;s__Barley stripe mosaic virus	9.8424e-07	0	0	0	3.30473e-06	0	0	0	p__Kitrinoviricota;c__Alsuviricetes;o__Martellivirales;f__Virgaviridae;g__Hordeivirus;s__Barley stripe mosaic virus
p__Kitrinoviricota;c__Alsuviricetes;o__Martellivirales;f__Virgaviridae;g__Pecluvirus;s__Peanut clump virus	3.81393e-05	0	0	0	0	0	0	0	p__Kitrinoviricota;c__Alsuviricetes;o__Martellivirales;f__Virgaviridae;g__Pecluvirus;s__Peanut clump virus
p__Kitrinoviricota;c__Alsuviricetes;o__Martellivirales;f__Virgaviridae;g__Pomovirus;s__Broad bean necrosis virus	2.33757e-06	0	0	0	0	0	0	0	p__Kitrinoviricota;c__Alsuviricetes;o__Martellivirales;f__Virgaviridae;g__Pomovirus;s__Broad bean necrosis virus
p__Kitrinoviricota;c__Alsuviricetes;o__Martellivirales;f__Virgaviridae;g__Pomovirus;s__Colombian potato soil-borne virus	1.72242e-06	0	0	3.6948e-06	1.22747e-05	0	0	0	p__Kitrinoviricota;c__Alsuviricetes;o__Martellivirales;f__Virgaviridae;g__Pomovirus;s__Colombian potato soil-borne virus
p__Kitrinoviricota;c__Alsuviricetes;o__Martellivirales;f__Virgaviridae;g__Tobamovirus;s__Cucumber green mottle mosaic virus	1.10727e-06	0	0	0	0	0	0	0	p__Kitrinoviricota;c__Alsuviricetes;o__Martellivirales;f__Virgaviridae;g__Tobamovirus;s__Cucumber green mottle mosaic virus
p__Kitrinoviricota;c__Alsuviricetes;o__Martellivirales;f__Virgaviridae;g__Tobamovirus;s__Frangipani mosaic virus	0	0	0	3.46387e-06	0	0	0	0	p__Kitrinoviricota;c__Alsuviricetes;o__Martellivirales;f__Virgaviridae;g__Tobamovirus;s__Frangipani mosaic virus
p__Kitrinoviricota;c__Alsuviricetes;o__Martellivirales;f__Virgaviridae;g__Tobamovirus;s__Hibiscus latent Fort Pierce virus	3.6909e-07	0	0	6.92774e-07	9.44209e-07	0	0	1.31205e-06	p__Kitrinoviricota;c__Alsuviricetes;o__Martellivirales;f__Virgaviridae;g__Tobamovirus;s__Hibiscus latent Fort Pierce virus
p__Kitrinoviricota;c__Alsuviricetes;o__Martellivirales;f__Virgaviridae;g__Tobamovirus;s__Hibiscus latent Singapore virus	3.6909e-07	5.71e-06	4.19645e-07	1.38555e-06	1.88842e-06	0	5.36622e-07	1.31205e-06	p__Kitrinoviricota;c__Alsuviricetes;o__Martellivirales;f__Virgaviridae;g__Tobamovirus;s__Hibiscus latent Singapore virus
p__Kitrinoviricota;c__Alsuviricetes;o__Martellivirales;f__Virgaviridae;g__Tobamovirus;s__Plumeria mosaic virus	0	0	0	0	4.24894e-06	0	0	0	p__Kitrinoviricota;c__Alsuviricetes;o__Martellivirales;f__Virgaviridae;g__Tobamovirus;s__Plumeria mosaic virus
p__Kitrinoviricota;c__Alsuviricetes;o__Martellivirales;f__Virgaviridae;g__Tobamovirus;s__Ribgrass mosaic virus	0	0	0	2.54017e-06	0	0	0	0	p__Kitrinoviricota;c__Alsuviricetes;o__Martellivirales;f__Virgaviridae;g__Tobamovirus;s__Ribgrass mosaic virus
p__Kitrinoviricota;c__Alsuviricetes;o__Martellivirales;f__Virgaviridae;g__Tobamovirus;s__Tobacco mild green mosaic virus	1.2303e-06	0	0	0	0	0	0	0	p__Kitrinoviricota;c__Alsuviricetes;o__Martellivirales;f__Virgaviridae;g__Tobamovirus;s__Tobacco mild green mosaic virus
p__Kitrinoviricota;c__Alsuviricetes;o__Martellivirales;f__Virgaviridae;g__Tobamovirus;s__Tomato brown rugose fruit virus	6.1515e-07	0	0	0	0	0	0	0	p__Kitrinoviricota;c__Alsuviricetes;o__Martellivirales;f__Virgaviridae;g__Tobamovirus;s__Tomato brown rugose fruit virus
p__Kitrinoviricota;c__Alsuviricetes;o__Martellivirales;f__Virgaviridae;g__Tobamovirus;s__Tomato mosaic virus	0	0	0	4.15665e-06	0	0	0	0	p__Kitrinoviricota;c__Alsuviricetes;o__Martellivirales;f__Virgaviridae;g__Tobamovirus;s__Tomato mosaic virus
p__Kitrinoviricota;c__Alsuviricetes;o__Martellivirales;f__Virgaviridae;g__Tobamovirus;s__Tomato mottle mosaic virus	9.8424e-07	0	0	0	1.88842e-06	0	0	0	p__Kitrinoviricota;c__Alsuviricetes;o__Martellivirales;f__Virgaviridae;g__Tobamovirus;s__Tomato mottle mosaic virus
p__Kitrinoviricota;c__Alsuviricetes;o__Martellivirales;f__Virgaviridae;g__Tobamovirus;s__Yellow tailflower mild mottle virus	9.8424e-07	0	0	0	8.96999e-06	0	0	0	p__Kitrinoviricota;c__Alsuviricetes;o__Martellivirales;f__Virgaviridae;g__Tobamovirus;s__Yellow tailflower mild mottle virus
p__Kitrinoviricota;c__Alsuviricetes;o__Tymovirales;f__Alphaflexiviridae;g__Allexivirus;s__Arachis pintoi virus	2.82969e-06	0	0	2.7711e-06	3.77684e-06	0	2.95142e-06	4.81086e-06	p__Kitrinoviricota;c__Alsuviricetes;o__Tymovirales;f__Alphaflexiviridae;g__Allexivirus;s__Arachis pintoi virus
p__Kitrinoviricota;c__Alsuviricetes;o__Tymovirales;f__Alphaflexiviridae;g__Allexivirus;s__Blackberry virus E	3.6909e-06	0	0	4.61849e-06	0	0	0	0	p__Kitrinoviricota;c__Alsuviricetes;o__Tymovirales;f__Alphaflexiviridae;g__Allexivirus;s__Blackberry virus E
p__Kitrinoviricota;c__Alsuviricetes;o__Tymovirales;f__Alphaflexiviridae;g__Platypuvirus;s__Donkey orchid symptomless virus	0	0	0	2.07832e-05	0	0	0	0	p__Kitrinoviricota;c__Alsuviricetes;o__Tymovirales;f__Alphaflexiviridae;g__Platypuvirus;s__Donkey orchid symptomless virus
p__Kitrinoviricota;c__Alsuviricetes;o__Tymovirales;f__Alphaflexiviridae;g__Potexvirus;s__Asparagus virus 3	0	0	0	2.07832e-05	0	0	0	0	p__Kitrinoviricota;c__Alsuviricetes;o__Tymovirales;f__Alphaflexiviridae;g__Potexvirus;s__Asparagus virus 3
p__Kitrinoviricota;c__Alsuviricetes;o__Tymovirales;f__Alphaflexiviridae;g__Potexvirus;s__Hydrangea ringspot virus	0	0	0	2.30925e-06	0	0	0	0	p__Kitrinoviricota;c__Alsuviricetes;o__Tymovirales;f__Alphaflexiviridae;g__Potexvirus;s__Hydrangea ringspot virus
p__Kitrinoviricota;c__Alsuviricetes;o__Tymovirales;f__Alphaflexiviridae;g__Potexvirus;s__Lettuce virus X	0	0	0	4.38757e-06	0	0	0	0	p__Kitrinoviricota;c__Alsuviricetes;o__Tymovirales;f__Alphaflexiviridae;g__Potexvirus;s__Lettuce virus X
p__Kitrinoviricota;c__Alsuviricetes;o__Tymovirales;f__Alphaflexiviridae;g__Potexvirus;s__Mint virus X	1.78394e-05	0	0	7.38959e-06	0	0	6.70777e-06	0	p__Kitrinoviricota;c__Alsuviricetes;o__Tymovirales;f__Alphaflexiviridae;g__Potexvirus;s__Mint virus X
p__Kitrinoviricota;c__Alsuviricetes;o__Tymovirales;f__Alphaflexiviridae;g__Potexvirus;s__Pepino mosaic virus	2.4606e-07	0	0	0	3.30473e-06	0	1.34155e-06	0	p__Kitrinoviricota;c__Alsuviricetes;o__Tymovirales;f__Alphaflexiviridae;g__Potexvirus;s__Pepino mosaic virus
p__Kitrinoviricota;c__Alsuviricetes;o__Tymovirales;f__Alphaflexiviridae;g__Potexvirus;s__Pitaya virus X	0	0	0	1.8474e-06	0	0	0	0	p__Kitrinoviricota;c__Alsuviricetes;o__Tymovirales;f__Alphaflexiviridae;g__Potexvirus;s__Pitaya virus X
p__Kitrinoviricota;c__Alsuviricetes;o__Tymovirales;f__Alphaflexiviridae;g__Potexvirus;s__Plantago asiatica mosaic virus	1.10727e-06	0	0	2.07832e-06	4.24894e-06	0	0	0	p__Kitrinoviricota;c__Alsuviricetes;o__Tymovirales;f__Alphaflexiviridae;g__Potexvirus;s__Plantago asiatica mosaic virus
p__Kitrinoviricota;c__Alsuviricetes;o__Tymovirales;f__Alphaflexiviridae;g__Potexvirus;s__Potato virus X	1.47636e-06	0	0	0	0	0	0	0	p__Kitrinoviricota;c__Alsuviricetes;o__Tymovirales;f__Alphaflexiviridae;g__Potexvirus;s__Potato virus X
p__Kitrinoviricota;c__Alsuviricetes;o__Tymovirales;f__Alphaflexiviridae;g__Potexvirus;s__Tamus red mosaic virus	0	0	0	4.61849e-06	0	0	0	0	p__Kitrinoviricota;c__Alsuviricetes;o__Tymovirales;f__Alphaflexiviridae;g__Potexvirus;s__Tamus red mosaic virus
p__Kitrinoviricota;c__Alsuviricetes;o__Tymovirales;f__Alphaflexiviridae;g__Potexvirus;s__Tulip virus X	1.72242e-06	0	0	0	0	0	0	4.37351e-06	p__Kitrinoviricota;c__Alsuviricetes;o__Tymovirales;f__Alphaflexiviridae;g__Potexvirus;s__Tulip virus X
p__Kitrinoviricota;c__Alsuviricetes;o__Tymovirales;f__Alphaflexiviridae;g__Potexvirus;s__Turtle grass virus X	9.8424e-07	0	0	5.77312e-06	0	0	0	5.24821e-06	p__Kitrinoviricota;c__Alsuviricetes;o__Tymovirales;f__Alphaflexiviridae;g__Potexvirus;s__Turtle grass virus X
p__Kitrinoviricota;c__Alsuviricetes;o__Tymovirales;f__Alphaflexiviridae;g__Sclerodarnavirus;s__Sclerotinia sclerotiorum debilitation-associated RNA virus	3.44484e-06	7.1375e-06	2.09823e-06	9.23699e-07	2.83263e-06	0	2.14649e-06	1.7494e-06	p__Kitrinoviricota;c__Alsuviricetes;o__Tymovirales;f__Alphaflexiviridae;g__Sclerodarnavirus;s__Sclerotinia sclerotiorum debilitation-associated RNA virus
p__Kitrinoviricota;c__Alsuviricetes;o__Tymovirales;f__Betaflexiviridae;g__Banmivirus;s__Banmivirus BanMMV	1.10727e-06	0	0	0	5.19315e-06	0	1.60986e-06	0	p__Kitrinoviricota;c__Alsuviricetes;o__Tymovirales;f__Betaflexiviridae;g__Banmivirus;s__Banmivirus BanMMV
p__Kitrinoviricota;c__Alsuviricetes;o__Tymovirales;f__Betaflexiviridae;g__Capillovirus;s__Apple stem grooving virus	1.35333e-06	0	0	0	0	0	0	0	p__Kitrinoviricota;c__Alsuviricetes;o__Tymovirales;f__Betaflexiviridae;g__Capillovirus;s__Apple stem grooving virus
p__Kitrinoviricota;c__Alsuviricetes;o__Tymovirales;f__Betaflexiviridae;g__Capillovirus;s__Currant virus A	1.85775e-05	0	0	0	0	0	0	0	p__Kitrinoviricota;c__Alsuviricetes;o__Tymovirales;f__Betaflexiviridae;g__Capillovirus;s__Currant virus A
p__Kitrinoviricota;c__Alsuviricetes;o__Tymovirales;f__Betaflexiviridae;g__Capillovirus;s__Mume virus A	8.6121e-07	0	0	0	0	0	0	0	p__Kitrinoviricota;c__Alsuviricetes;o__Tymovirales;f__Betaflexiviridae;g__Capillovirus;s__Mume virus A
p__Kitrinoviricota;c__Alsuviricetes;o__Tymovirales;f__Betaflexiviridae;g__Capillovirus;s__Rubber tree capillovirus 1	1.2303e-06	0	0	0	5.66525e-06	0	0	0	p__Kitrinoviricota;c__Alsuviricetes;o__Tymovirales;f__Betaflexiviridae;g__Capillovirus;s__Rubber tree capillovirus 1
p__Kitrinoviricota;c__Alsuviricetes;o__Tymovirales;f__Betaflexiviridae;g__Capillovirus;s__Yacon virus A	1.10727e-06	0	0	0	0	0	0	0	p__Kitrinoviricota;c__Alsuviricetes;o__Tymovirales;f__Betaflexiviridae;g__Capillovirus;s__Yacon virus A
p__Kitrinoviricota;c__Alsuviricetes;o__Tymovirales;f__Betaflexiviridae;g__Carlavirus;s__Potato virus M	3.53096e-05	0	0	0	0	0	0	0	p__Kitrinoviricota;c__Alsuviricetes;o__Tymovirales;f__Betaflexiviridae;g__Carlavirus;s__Potato virus M
p__Kitrinoviricota;c__Alsuviricetes;o__Tymovirales;f__Betaflexiviridae;g__Chordovirus;s__Carrot Ch virus 1	0	0	0	0	4.72105e-06	0	0	0	p__Kitrinoviricota;c__Alsuviricetes;o__Tymovirales;f__Betaflexiviridae;g__Chordovirus;s__Carrot Ch virus 1
p__Kitrinoviricota;c__Alsuviricetes;o__Tymovirales;f__Betaflexiviridae;g__Divavirus;s__Diuris virus A	8.6121e-07	0	0	0	3.30473e-06	0	0	0	p__Kitrinoviricota;c__Alsuviricetes;o__Tymovirales;f__Betaflexiviridae;g__Divavirus;s__Diuris virus A
p__Kitrinoviricota;c__Alsuviricetes;o__Tymovirales;f__Betaflexiviridae;g__Divavirus;s__Diuris virus B	5.04423e-06	0	0	0	0	0	0	0	p__Kitrinoviricota;c__Alsuviricetes;o__Tymovirales;f__Betaflexiviridae;g__Divavirus;s__Diuris virus B
p__Kitrinoviricota;c__Alsuviricetes;o__Tymovirales;f__Betaflexiviridae;g__Divavirus;s__Hardenbergia virus A	9.8424e-07	0	0	0	0	0	0	0	p__Kitrinoviricota;c__Alsuviricetes;o__Tymovirales;f__Betaflexiviridae;g__Divavirus;s__Hardenbergia virus A
p__Kitrinoviricota;c__Alsuviricetes;o__Tymovirales;f__Betaflexiviridae;g__Prunevirus;s__Actinidia seed borne latent virus	8.6121e-07	0	0	0	5.19315e-06	0	0	0	p__Kitrinoviricota;c__Alsuviricetes;o__Tymovirales;f__Betaflexiviridae;g__Prunevirus;s__Actinidia seed borne latent virus
p__Kitrinoviricota;c__Alsuviricetes;o__Tymovirales;f__Betaflexiviridae;g__Robigovirus;s__Cherry necrotic rusty mottle virus	1.10727e-06	0	0	0	0	0	0	0	p__Kitrinoviricota;c__Alsuviricetes;o__Tymovirales;f__Betaflexiviridae;g__Robigovirus;s__Cherry necrotic rusty mottle virus
p__Kitrinoviricota;c__Alsuviricetes;o__Tymovirales;f__Betaflexiviridae;g__Tepovirus;s__Tepovirus ZoVT	1.16879e-05	0	0	0	8.96999e-06	0	0	7.87232e-06	p__Kitrinoviricota;c__Alsuviricetes;o__Tymovirales;f__Betaflexiviridae;g__Tepovirus;s__Tepovirus ZoVT
p__Kitrinoviricota;c__Alsuviricetes;o__Tymovirales;f__Betaflexiviridae;g__Trichovirus;s__Apricot pseudo-chlorotic leaf spot virus	0	0	0	0	3.77684e-06	0	0	0	p__Kitrinoviricota;c__Alsuviricetes;o__Tymovirales;f__Betaflexiviridae;g__Trichovirus;s__Apricot pseudo-chlorotic leaf spot virus
p__Kitrinoviricota;c__Alsuviricetes;o__Tymovirales;f__Betaflexiviridae;g__Vitivirus;s__Vitivirus GVL	0	0	0	2.54017e-06	0	0	0	0	p__Kitrinoviricota;c__Alsuviricetes;o__Tymovirales;f__Betaflexiviridae;g__Vitivirus;s__Vitivirus GVL
p__Kitrinoviricota;c__Alsuviricetes;o__Tymovirales;f__Betaflexiviridae;g__Wamavirus;s__Watermelon virus A	1.59939e-06	0	0	4.38757e-06	2.83263e-06	0	0	4.81086e-06	p__Kitrinoviricota;c__Alsuviricetes;o__Tymovirales;f__Betaflexiviridae;g__Wamavirus;s__Watermelon virus A
p__Kitrinoviricota;c__Alsuviricetes;o__Tymovirales;f__Deltaflexiviridae;g__Deltaflexivirus;s__Fusarium deltaflexivirus 1	0	0	0	1.73194e-05	0	0	0	0	p__Kitrinoviricota;c__Alsuviricetes;o__Tymovirales;f__Deltaflexiviridae;g__Deltaflexivirus;s__Fusarium deltaflexivirus 1
p__Kitrinoviricota;c__Alsuviricetes;o__Tymovirales;f__Deltaflexiviridae;g__Deltaflexivirus;s__Sclerotinia sclerotiorum deltaflexivirus 2	3.87545e-05	0	0	1.38555e-05	0	0	0	0	p__Kitrinoviricota;c__Alsuviricetes;o__Tymovirales;f__Deltaflexiviridae;g__Deltaflexivirus;s__Sclerotinia sclerotiorum deltaflexivirus 2
p__Kitrinoviricota;c__Alsuviricetes;o__Tymovirales;f__Fam_of_unclassified Tymovirales;g__Gen_unclassified Tymovirales;s__Rhizoctonia solani flexivirus 1	0	0	0	1.17772e-05	0	0	0	0	p__Kitrinoviricota;c__Alsuviricetes;o__Tymovirales;f__Fam_of_unclassified Tymovirales;g__Gen_unclassified Tymovirales;s__Rhizoctonia solani flexivirus 1
p__Kitrinoviricota;c__Alsuviricetes;o__Tymovirales;f__Fam_of_unclassified Tymovirales;g__Gen_unclassified Tymovirales;s__Sclerotinia sclerotiorum debilitation-associated RNA virus 2	5.04423e-06	0	0	5.08034e-06	0	0	0	0	p__Kitrinoviricota;c__Alsuviricetes;o__Tymovirales;f__Fam_of_unclassified Tymovirales;g__Gen_unclassified Tymovirales;s__Sclerotinia sclerotiorum debilitation-associated RNA virus 2
p__Kitrinoviricota;c__Alsuviricetes;o__Tymovirales;f__Gammaflexiviridae;g__Gammaflexivirus;s__Gammaflexivirus EntGFV-1	2.33757e-06	0	0	3.6948e-06	0	0	0	0	p__Kitrinoviricota;c__Alsuviricetes;o__Tymovirales;f__Gammaflexiviridae;g__Gammaflexivirus;s__Gammaflexivirus EntGFV-1
p__Kitrinoviricota;c__Alsuviricetes;o__Tymovirales;f__Gammaflexiviridae;g__Gammaflexivirus;s__Gammaflexivirus PaGFV-1	4.30605e-05	0	0	3.62552e-05	0	0	0	4.32977e-05	p__Kitrinoviricota;c__Alsuviricetes;o__Tymovirales;f__Gammaflexiviridae;g__Gammaflexivirus;s__Gammaflexivirus PaGFV-1
p__Kitrinoviricota;c__Alsuviricetes;o__Tymovirales;f__Gammaflexiviridae;g__Xylavirus;s__Xylavirus EntGFV-2	3.91235e-05	0	0	2.47089e-05	0	0	0	0	p__Kitrinoviricota;c__Alsuviricetes;o__Tymovirales;f__Gammaflexiviridae;g__Xylavirus;s__Xylavirus EntGFV-2
p__Kitrinoviricota;c__Alsuviricetes;o__Tymovirales;f__Tymoviridae;g__Gen_unclassified Tymoviridae;s__Varroa Tymo-like virus	7.3818e-07	0	0	2.07832e-06	0	0	0	0	p__Kitrinoviricota;c__Alsuviricetes;o__Tymovirales;f__Tymoviridae;g__Gen_unclassified Tymoviridae;s__Varroa Tymo-like virus
p__Kitrinoviricota;c__Alsuviricetes;o__Tymovirales;f__Tymoviridae;g__Maculavirus;s__Culex originated Tymoviridae-like virus	0	0	0	2.67873e-05	0	0	0	0	p__Kitrinoviricota;c__Alsuviricetes;o__Tymovirales;f__Tymoviridae;g__Maculavirus;s__Culex originated Tymoviridae-like virus
p__Kitrinoviricota;c__Alsuviricetes;o__Tymovirales;f__Tymoviridae;g__Maculavirus;s__Fig fleck-associated virus	4.9212e-07	0	0	2.30925e-06	0	0	0	0	p__Kitrinoviricota;c__Alsuviricetes;o__Tymovirales;f__Tymoviridae;g__Maculavirus;s__Fig fleck-associated virus
p__Kitrinoviricota;c__Alsuviricetes;o__Tymovirales;f__Tymoviridae;g__Maculavirus;s__Grapevine fleck virus	3.81393e-06	1.713e-05	0	9.23699e-06	6.13736e-06	0	4.82959e-06	1.70567e-05	p__Kitrinoviricota;c__Alsuviricetes;o__Tymovirales;f__Tymoviridae;g__Maculavirus;s__Grapevine fleck virus
p__Kitrinoviricota;c__Alsuviricetes;o__Tymovirales;f__Tymoviridae;g__Maculavirus;s__Grapevine Red Globe virus	7.62786e-06	0	0	9.92976e-06	4.0601e-05	0	0	1.39952e-05	p__Kitrinoviricota;c__Alsuviricetes;o__Tymovirales;f__Tymoviridae;g__Maculavirus;s__Grapevine Red Globe virus
p__Kitrinoviricota;c__Alsuviricetes;o__Tymovirales;f__Tymoviridae;g__Marafivirus;s__Alfalfa virus F	2.69436e-05	0	0	2.12451e-05	0	0	0	0	p__Kitrinoviricota;c__Alsuviricetes;o__Tymovirales;f__Tymoviridae;g__Marafivirus;s__Alfalfa virus F
p__Kitrinoviricota;c__Alsuviricetes;o__Tymovirales;f__Tymoviridae;g__Marafivirus;s__Blackberry virus S	3.85084e-05	0	0	2.28616e-05	0	0	0	0	p__Kitrinoviricota;c__Alsuviricetes;o__Tymovirales;f__Tymoviridae;g__Marafivirus;s__Blackberry virus S
p__Kitrinoviricota;c__Alsuviricetes;o__Tymovirales;f__Tymoviridae;g__Marafivirus;s__Citrus sudden death-associated virus	0	0	0	4.61849e-06	0	0	0	0	p__Kitrinoviricota;c__Alsuviricetes;o__Tymovirales;f__Tymoviridae;g__Marafivirus;s__Citrus sudden death-associated virus
p__Kitrinoviricota;c__Alsuviricetes;o__Tymovirales;f__Tymoviridae;g__Marafivirus;s__Grapevine asteroid mosaic associated virus	1.47636e-06	0	0	6.23497e-06	7.55367e-06	0	0	8.74702e-06	p__Kitrinoviricota;c__Alsuviricetes;o__Tymovirales;f__Tymoviridae;g__Marafivirus;s__Grapevine asteroid mosaic associated virus
p__Kitrinoviricota;c__Alsuviricetes;o__Tymovirales;f__Tymoviridae;g__Marafivirus;s__Grapevine rupestris vein feathering virus	0	0	0	2.72491e-05	0	0	0	0	p__Kitrinoviricota;c__Alsuviricetes;o__Tymovirales;f__Tymoviridae;g__Marafivirus;s__Grapevine rupestris vein feathering virus
p__Kitrinoviricota;c__Alsuviricetes;o__Tymovirales;f__Tymoviridae;g__Marafivirus;s__Grapevine Syrah virus 1	2.58363e-06	0	0	3.00202e-06	0	0	0	0	p__Kitrinoviricota;c__Alsuviricetes;o__Tymovirales;f__Tymoviridae;g__Marafivirus;s__Grapevine Syrah virus 1
p__Kitrinoviricota;c__Alsuviricetes;o__Tymovirales;f__Tymoviridae;g__Marafivirus;s__Maize rayado fino virus	8.24301e-06	0	0	1.75503e-05	0	0	0	8.30967e-06	p__Kitrinoviricota;c__Alsuviricetes;o__Tymovirales;f__Tymoviridae;g__Marafivirus;s__Maize rayado fino virus
p__Kitrinoviricota;c__Alsuviricetes;o__Tymovirales;f__Tymoviridae;g__Marafivirus;s__Nectarine marafivirus M	8.26762e-05	0	0	0	0	0	3.78318e-05	0	p__Kitrinoviricota;c__Alsuviricetes;o__Tymovirales;f__Tymoviridae;g__Marafivirus;s__Nectarine marafivirus M
p__Kitrinoviricota;c__Alsuviricetes;o__Tymovirales;f__Tymoviridae;g__Marafivirus;s__Oat blue dwarf virus	1.87006e-05	0	0	1.50101e-05	0	0	0	1.09338e-05	p__Kitrinoviricota;c__Alsuviricetes;o__Tymovirales;f__Tymoviridae;g__Marafivirus;s__Oat blue dwarf virus
p__Kitrinoviricota;c__Alsuviricetes;o__Tymovirales;f__Tymoviridae;g__Marafivirus;s__Olive latent virus 3	0	0	0	6.23497e-06	6.13736e-06	0	0	0	p__Kitrinoviricota;c__Alsuviricetes;o__Tymovirales;f__Tymoviridae;g__Marafivirus;s__Olive latent virus 3
p__Kitrinoviricota;c__Alsuviricetes;o__Tymovirales;f__Tymoviridae;g__Marafivirus;s__Peach marafivirus D	6.61902e-05	0	0	3.81026e-05	0	0	7.27122e-05	2.31796e-05	p__Kitrinoviricota;c__Alsuviricetes;o__Tymovirales;f__Tymoviridae;g__Marafivirus;s__Peach marafivirus D
p__Kitrinoviricota;c__Alsuviricetes;o__Tymovirales;f__Tymoviridae;g__Marafivirus;s__Switchgrass mosaic virus	2.95272e-06	0	0	1.01607e-05	0	0	1.87818e-06	5.68556e-06	p__Kitrinoviricota;c__Alsuviricetes;o__Tymovirales;f__Tymoviridae;g__Marafivirus;s__Switchgrass mosaic virus
p__Kitrinoviricota;c__Alsuviricetes;o__Tymovirales;f__Tymoviridae;g__Tymovirus;s__Chayote mosaic virus	4.03538e-05	0	0	0	0	0	0	0	p__Kitrinoviricota;c__Alsuviricetes;o__Tymovirales;f__Tymoviridae;g__Tymovirus;s__Chayote mosaic virus
p__Kitrinoviricota;c__Alsuviricetes;o__Tymovirales;f__Tymoviridae;g__Tymovirus;s__Diascia yellow mottle virus	0	0	0	3.46387e-06	0	0	0	0	p__Kitrinoviricota;c__Alsuviricetes;o__Tymovirales;f__Tymoviridae;g__Tymovirus;s__Diascia yellow mottle virus
p__Kitrinoviricota;c__Alsuviricetes;o__Tymovirales;f__Tymoviridae;g__Tymovirus;s__Dulcamara mottle virus	1.59939e-06	0	1.67858e-06	2.7711e-06	5.66525e-06	0	3.21973e-06	3.93616e-06	p__Kitrinoviricota;c__Alsuviricetes;o__Tymovirales;f__Tymoviridae;g__Tymovirus;s__Dulcamara mottle virus
p__Kitrinoviricota;c__Alsuviricetes;o__Tymovirales;f__Tymoviridae;g__Tymovirus;s__Eggplant mosaic virus	9.8424e-07	0	0	3.23295e-06	3.30473e-06	0	0	0	p__Kitrinoviricota;c__Alsuviricetes;o__Tymovirales;f__Tymoviridae;g__Tymovirus;s__Eggplant mosaic virus
p__Kitrinoviricota;c__Alsuviricetes;o__Tymovirales;f__Tymoviridae;g__Tymovirus;s__Okra mosaic virus	2.33757e-06	0	0	2.07832e-06	7.08157e-06	0	0	0	p__Kitrinoviricota;c__Alsuviricetes;o__Tymovirales;f__Tymoviridae;g__Tymovirus;s__Okra mosaic virus
p__Kitrinoviricota;c__Alsuviricetes;o__Tymovirales;f__Tymoviridae;g__Tymovirus;s__Physalis mottle virus	1.10727e-06	0	0	8.31329e-06	0	0	0	1.09338e-05	p__Kitrinoviricota;c__Alsuviricetes;o__Tymovirales;f__Tymoviridae;g__Tymovirus;s__Physalis mottle virus
p__Kitrinoviricota;c__Alsuviricetes;o__Tymovirales;f__Tymoviridae;g__Tymovirus;s__Scrophularia mottle virus	8.6121e-07	0	0	0	0	0	0	0	p__Kitrinoviricota;c__Alsuviricetes;o__Tymovirales;f__Tymoviridae;g__Tymovirus;s__Scrophularia mottle virus
p__Kitrinoviricota;c__Alsuviricetes;o__Tymovirales;f__Tymoviridae;g__Tymovirus;s__Turnip yellow mosaic virus	1.47636e-06	0	0	3.23295e-06	0	0	0	0	p__Kitrinoviricota;c__Alsuviricetes;o__Tymovirales;f__Tymoviridae;g__Tymovirus;s__Turnip yellow mosaic virus
p__Kitrinoviricota;c__Flasuviricetes;o__Amarillovirales;f__Flaviviridae;g__Flavivirus;s__Culex theileri flavivirus	0	0	0	7.15867e-06	0	0	0	0	p__Kitrinoviricota;c__Flasuviricetes;o__Amarillovirales;f__Flaviviridae;g__Flavivirus;s__Culex theileri flavivirus
p__Kitrinoviricota;c__Flasuviricetes;o__Amarillovirales;f__Flaviviridae;g__Flavivirus;s__Dengue virus	2.8543e-05	0	0	0	0	0	0	0	p__Kitrinoviricota;c__Flasuviricetes;o__Amarillovirales;f__Flaviviridae;g__Flavivirus;s__Dengue virus
p__Kitrinoviricota;c__Flasuviricetes;o__Amarillovirales;f__Flaviviridae;g__Flavivirus;s__Omsk hemorrhagic fever virus	0	0	0	7.15867e-06	0	0	0	0	p__Kitrinoviricota;c__Flasuviricetes;o__Amarillovirales;f__Flaviviridae;g__Flavivirus;s__Omsk hemorrhagic fever virus
p__Kitrinoviricota;c__Flasuviricetes;o__Amarillovirales;f__Flaviviridae;g__Flavivirus;s__Quang Binh virus	0	0	0	3.09439e-05	0	0	0	0	p__Kitrinoviricota;c__Flasuviricetes;o__Amarillovirales;f__Flaviviridae;g__Flavivirus;s__Quang Binh virus
p__Kitrinoviricota;c__Flasuviricetes;o__Amarillovirales;f__Flaviviridae;g__Flavivirus;s__Tick-borne encephalitis virus	3.44484e-06	0	0	6.23497e-06	0	0	0	0	p__Kitrinoviricota;c__Flasuviricetes;o__Amarillovirales;f__Flaviviridae;g__Flavivirus;s__Tick-borne encephalitis virus
p__Kitrinoviricota;c__Flasuviricetes;o__Amarillovirales;f__Flaviviridae;g__Flavivirus;s__Zika virus	0.000539733	0.000127048	4.0286e-05	0.000263485	0.00224344	0.00104941	0.000214649	0.000383557	p__Kitrinoviricota;c__Flasuviricetes;o__Amarillovirales;f__Flaviviridae;g__Flavivirus;s__Zika virus
p__Kitrinoviricota;c__Flasuviricetes;o__Amarillovirales;f__Flaviviridae;g__Gen_unclassified Flaviviridae;s__Diatom colony associated ssRNA virus 1	1.10727e-06	0	0	1.17772e-05	4.24894e-06	0	1.47571e-05	1.13711e-05	p__Kitrinoviricota;c__Flasuviricetes;o__Amarillovirales;f__Flaviviridae;g__Gen_unclassified Flaviviridae;s__Diatom colony associated ssRNA virus 1
p__Kitrinoviricota;c__Flasuviricetes;o__Amarillovirales;f__Flaviviridae;g__Gen_unclassified Flaviviridae;s__Flaviviridae sp.	4.9212e-06	0	0	1.15462e-05	0	0	0	0	p__Kitrinoviricota;c__Flasuviricetes;o__Amarillovirales;f__Flaviviridae;g__Gen_unclassified Flaviviridae;s__Flaviviridae sp.
p__Kitrinoviricota;c__Flasuviricetes;o__Amarillovirales;f__Flaviviridae;g__Gen_unclassified Flaviviridae;s__Lumpfish flavivirus	0	0	0	0	1.55794e-05	0	0	0	p__Kitrinoviricota;c__Flasuviricetes;o__Amarillovirales;f__Flaviviridae;g__Gen_unclassified Flaviviridae;s__Lumpfish flavivirus
p__Kitrinoviricota;c__Flasuviricetes;o__Amarillovirales;f__Flaviviridae;g__Gen_unclassified Flaviviridae;s__Mogiana tick virus	4.55211e-06	2.5695e-05	3.44109e-05	1.8474e-05	1.03863e-05	1.76372e-05	3.00508e-05	2.01181e-05	p__Kitrinoviricota;c__Flasuviricetes;o__Amarillovirales;f__Flaviviridae;g__Gen_unclassified Flaviviridae;s__Mogiana tick virus
p__Kitrinoviricota;c__Flasuviricetes;o__Amarillovirales;f__Flaviviridae;g__Gen_unclassified Flaviviridae;s__Soybean cyst nematode virus 5	0	0	0	4.84942e-05	0	0	0	0	p__Kitrinoviricota;c__Flasuviricetes;o__Amarillovirales;f__Flaviviridae;g__Gen_unclassified Flaviviridae;s__Soybean cyst nematode virus 5
p__Kitrinoviricota;c__Flasuviricetes;o__Amarillovirales;f__Flaviviridae;g__Hepacivirus;s__Hepacivirus A	3.6909e-07	4.2825e-06	1.25894e-06	3.00202e-06	2.83263e-06	0	1.60986e-06	2.62411e-06	p__Kitrinoviricota;c__Flasuviricetes;o__Amarillovirales;f__Flaviviridae;g__Hepacivirus;s__Hepacivirus A
p__Kitrinoviricota;c__Flasuviricetes;o__Amarillovirales;f__Flaviviridae;g__Hepacivirus;s__Hepacivirus C	0.00146738	0.00088505	0.00149058	0.00125092	0.00113116	0.000714305	0.00146337	0.00120403	p__Kitrinoviricota;c__Flasuviricetes;o__Amarillovirales;f__Flaviviridae;g__Hepacivirus;s__Hepacivirus C
p__Kitrinoviricota;c__Flasuviricetes;o__Amarillovirales;f__Flaviviridae;g__Hepacivirus;s__Hepacivirus H	0	0	0	6.69682e-06	0	0	0	0	p__Kitrinoviricota;c__Flasuviricetes;o__Amarillovirales;f__Flaviviridae;g__Hepacivirus;s__Hepacivirus H
p__Kitrinoviricota;c__Flasuviricetes;o__Amarillovirales;f__Flaviviridae;g__Hepacivirus;s__Hepacivirus I	6.02847e-06	0	0	9.00607e-06	0	0	0	0	p__Kitrinoviricota;c__Flasuviricetes;o__Amarillovirales;f__Flaviviridae;g__Hepacivirus;s__Hepacivirus I
p__Kitrinoviricota;c__Flasuviricetes;o__Amarillovirales;f__Flaviviridae;g__Hepacivirus;s__Hepacivirus L	0	0	0	2.07832e-05	0	0	0	0	p__Kitrinoviricota;c__Flasuviricetes;o__Amarillovirales;f__Flaviviridae;g__Hepacivirus;s__Hepacivirus L
p__Kitrinoviricota;c__Flasuviricetes;o__Amarillovirales;f__Flaviviridae;g__Hepacivirus;s__Rodent hepacivirus	7.3818e-07	0	0	0	0	0	0	0	p__Kitrinoviricota;c__Flasuviricetes;o__Amarillovirales;f__Flaviviridae;g__Hepacivirus;s__Rodent hepacivirus
p__Kitrinoviricota;c__Flasuviricetes;o__Amarillovirales;f__Flaviviridae;g__Pegivirus;s__Norway rat pegivirus	1.10727e-06	0	0	4.15665e-06	0	0	0	0	p__Kitrinoviricota;c__Flasuviricetes;o__Amarillovirales;f__Flaviviridae;g__Pegivirus;s__Norway rat pegivirus
p__Kitrinoviricota;c__Flasuviricetes;o__Amarillovirales;f__Flaviviridae;g__Pegivirus;s__Pegivirus A	0	0	0	2.49399e-05	0	0	0	0	p__Kitrinoviricota;c__Flasuviricetes;o__Amarillovirales;f__Flaviviridae;g__Pegivirus;s__Pegivirus A
p__Kitrinoviricota;c__Flasuviricetes;o__Amarillovirales;f__Flaviviridae;g__Pegivirus;s__Pegivirus C	0.000120939	0	0	9.83739e-05	0	0	0	0	p__Kitrinoviricota;c__Flasuviricetes;o__Amarillovirales;f__Flaviviridae;g__Pegivirus;s__Pegivirus C
p__Kitrinoviricota;c__Flasuviricetes;o__Amarillovirales;f__Flaviviridae;g__Pegivirus;s__Pegivirus F	0	0	0	7.38959e-06	0	0	0	0	p__Kitrinoviricota;c__Flasuviricetes;o__Amarillovirales;f__Flaviviridae;g__Pegivirus;s__Pegivirus F
p__Kitrinoviricota;c__Flasuviricetes;o__Amarillovirales;f__Flaviviridae;g__Pegivirus;s__Pegivirus J	0	0	0	1.06225e-05	0	0	0	0	p__Kitrinoviricota;c__Flasuviricetes;o__Amarillovirales;f__Flaviviridae;g__Pegivirus;s__Pegivirus J
p__Kitrinoviricota;c__Flasuviricetes;o__Amarillovirales;f__Flaviviridae;g__Pegivirus;s__Pegivirus K	0	0	0	6.23497e-06	0	0	0	0	p__Kitrinoviricota;c__Flasuviricetes;o__Amarillovirales;f__Flaviviridae;g__Pegivirus;s__Pegivirus K
p__Kitrinoviricota;c__Magsaviricetes;o__Nodamuvirales;f__Nodaviridae;g__Alphanodavirus;s__Nodamura virus	0	0	0	1.15462e-06	0	0	0	0	p__Kitrinoviricota;c__Magsaviricetes;o__Nodamuvirales;f__Nodaviridae;g__Alphanodavirus;s__Nodamura virus
p__Kitrinoviricota;c__Magsaviricetes;o__Nodamuvirales;f__Nodaviridae;g__Betanodavirus;s__Redspotted grouper nervous necrosis virus	0	0	0	1.61647e-06	1.41631e-06	0	0	0	p__Kitrinoviricota;c__Magsaviricetes;o__Nodamuvirales;f__Nodaviridae;g__Betanodavirus;s__Redspotted grouper nervous necrosis virus
p__Kitrinoviricota;c__Magsaviricetes;o__Nodamuvirales;f__Nodaviridae;g__Gen_of_Santeuil nodavirus;s__Santeuil nodavirus	0	0	0	3.92572e-06	0	0	0	0	p__Kitrinoviricota;c__Magsaviricetes;o__Nodamuvirales;f__Nodaviridae;g__Gen_of_Santeuil nodavirus;s__Santeuil nodavirus
p__Kitrinoviricota;c__Magsaviricetes;o__Nodamuvirales;f__Sinhaliviridae;g__Sinaivirus;s__Lake Sinai virus 2	0	0	0	8.77514e-06	0	0	0	0	p__Kitrinoviricota;c__Magsaviricetes;o__Nodamuvirales;f__Sinhaliviridae;g__Sinaivirus;s__Lake Sinai virus 2
p__Kitrinoviricota;c__Tolucaviricetes;o__Tolivirales;f__Tombusviridae;g__Gen_of_Culex-associated Tombus-like virus;s__Culex-associated Tombus-like virus	2.4606e-07	0	0	0	1.41631e-06	0	0	0	p__Kitrinoviricota;c__Tolucaviricetes;o__Tolivirales;f__Tombusviridae;g__Gen_of_Culex-associated Tombus-like virus;s__Culex-associated Tombus-like virus
p__Kitrinoviricota;c__Tolucaviricetes;o__Tolivirales;f__Tombusviridae;g__Luteovirus;s__Rose spring dwarf-associated virus	0	0	0	1.96286e-05	0	0	0	0	p__Kitrinoviricota;c__Tolucaviricetes;o__Tolivirales;f__Tombusviridae;g__Luteovirus;s__Rose spring dwarf-associated virus
p__Kitrinoviricota;c__Tolucaviricetes;o__Tolivirales;f__Tombusviridae;g__Panicovirus;s__Cocksfoot mild mosaic virus	4.9212e-07	0	0	1.38555e-06	0	0	0	0	p__Kitrinoviricota;c__Tolucaviricetes;o__Tolivirales;f__Tombusviridae;g__Panicovirus;s__Cocksfoot mild mosaic virus
p__Kitrinoviricota;c__Tolucaviricetes;o__Tolivirales;f__Tombusviridae;g__Pelarspovirus;s__Pelargonium line pattern virus	0	0	0	9.23699e-07	0	0	0	0	p__Kitrinoviricota;c__Tolucaviricetes;o__Tolivirales;f__Tombusviridae;g__Pelarspovirus;s__Pelargonium line pattern virus
p__Kitrinoviricota;c__Tolucaviricetes;o__Tolivirales;f__Tombusviridae;g__Umbravirus;s__Patrinia mild mottle virus	0	0	0	8.77514e-06	0	0	0	0	p__Kitrinoviricota;c__Tolucaviricetes;o__Tolivirales;f__Tombusviridae;g__Umbravirus;s__Patrinia mild mottle virus
p__Lenarviricota;c__Amabiliviricetes;o__Wolframvirales;f__Narnaviridae;g__Gen_unclassified Narnaviridae;s__Neofusicoccum luteum mitovirus 1	2.4606e-07	0	0	1.61647e-06	0	0	0	0	p__Lenarviricota;c__Amabiliviricetes;o__Wolframvirales;f__Narnaviridae;g__Gen_unclassified Narnaviridae;s__Neofusicoccum luteum mitovirus 1
p__Lenarviricota;c__Amabiliviricetes;o__Wolframvirales;f__Narnaviridae;g__Narnavirus;s__Grapevine associated narnavirus-1	1.2303e-07	0	0	0	1.88842e-06	0	1.87818e-06	0	p__Lenarviricota;c__Amabiliviricetes;o__Wolframvirales;f__Narnaviridae;g__Narnavirus;s__Grapevine associated narnavirus-1
p__Lenarviricota;c__Amabiliviricetes;o__Wolframvirales;f__Narnaviridae;g__Narnavirus;s__Narnavirus sp.	1.72242e-06	0	0	0	0	0	0	0	p__Lenarviricota;c__Amabiliviricetes;o__Wolframvirales;f__Narnaviridae;g__Narnavirus;s__Narnavirus sp.
p__Lenarviricota;c__Amabiliviricetes;o__Wolframvirales;f__Narnaviridae;g__Narnavirus;s__Saccharomyces 23S RNA narnavirus	1.10727e-06	0	0	1.15462e-06	0	0	0	0	p__Lenarviricota;c__Amabiliviricetes;o__Wolframvirales;f__Narnaviridae;g__Narnavirus;s__Saccharomyces 23S RNA narnavirus
p__Lenarviricota;c__Howeltoviricetes;o__Cryppavirales;f__Mitoviridae;g__Duamitovirus;s__Duamitovirus boci3	0	0	0	0	1.41631e-06	0	0	0	p__Lenarviricota;c__Howeltoviricetes;o__Cryppavirales;f__Mitoviridae;g__Duamitovirus;s__Duamitovirus boci3
p__Lenarviricota;c__Howeltoviricetes;o__Cryppavirales;f__Mitoviridae;g__Duamitovirus;s__Duamitovirus gima1	1.31642e-05	0	0	6.00404e-06	0	0	0	0	p__Lenarviricota;c__Howeltoviricetes;o__Cryppavirales;f__Mitoviridae;g__Duamitovirus;s__Duamitovirus gima1
p__Lenarviricota;c__Howeltoviricetes;o__Cryppavirales;f__Mitoviridae;g__Duamitovirus;s__Duamitovirus scho1	0	0	0	0	5.66525e-06	0	0	0	p__Lenarviricota;c__Howeltoviricetes;o__Cryppavirales;f__Mitoviridae;g__Duamitovirus;s__Duamitovirus scho1
p__Lenarviricota;c__Howeltoviricetes;o__Cryppavirales;f__Mitoviridae;g__Duamitovirus;s__Duamitovirus scsc3	4.9212e-07	0	0	0	0	0	0	0	p__Lenarviricota;c__Howeltoviricetes;o__Cryppavirales;f__Mitoviridae;g__Duamitovirus;s__Duamitovirus scsc3
p__Lenarviricota;c__Howeltoviricetes;o__Cryppavirales;f__Mitoviridae;g__Mitovirus;s__Alternaria arborescens mitovirus 1	1.2303e-07	0	0	0	0	0	0	0	p__Lenarviricota;c__Howeltoviricetes;o__Cryppavirales;f__Mitoviridae;g__Mitovirus;s__Alternaria arborescens mitovirus 1
p__Lenarviricota;c__Howeltoviricetes;o__Cryppavirales;f__Mitoviridae;g__Mitovirus;s__Alternaria brassicicola mitovirus	1.47636e-05	0	0	0	9.44209e-06	0	0	0	p__Lenarviricota;c__Howeltoviricetes;o__Cryppavirales;f__Mitoviridae;g__Mitovirus;s__Alternaria brassicicola mitovirus
p__Lenarviricota;c__Howeltoviricetes;o__Cryppavirales;f__Mitoviridae;g__Mitovirus;s__Buergenerula spartinae mitovirus 1	3.6909e-07	0	0	0	0	0	0	0	p__Lenarviricota;c__Howeltoviricetes;o__Cryppavirales;f__Mitoviridae;g__Mitovirus;s__Buergenerula spartinae mitovirus 1
p__Lenarviricota;c__Howeltoviricetes;o__Cryppavirales;f__Mitoviridae;g__Mitovirus;s__Cronartium ribicola mitovirus 2	0	0	0	0	0	0	0	2.62411e-06	p__Lenarviricota;c__Howeltoviricetes;o__Cryppavirales;f__Mitoviridae;g__Mitovirus;s__Cronartium ribicola mitovirus 2
p__Lenarviricota;c__Howeltoviricetes;o__Cryppavirales;f__Mitoviridae;g__Mitovirus;s__Fusarium circinatum mitovirus 1	1.2303e-07	0	0	0	0	0	0	0	p__Lenarviricota;c__Howeltoviricetes;o__Cryppavirales;f__Mitoviridae;g__Mitovirus;s__Fusarium circinatum mitovirus 1
p__Lenarviricota;c__Howeltoviricetes;o__Cryppavirales;f__Mitoviridae;g__Mitovirus;s__Fusarium circinatum mitovirus 2	0	0	0	0	4.72105e-07	0	0	0	p__Lenarviricota;c__Howeltoviricetes;o__Cryppavirales;f__Mitoviridae;g__Mitovirus;s__Fusarium circinatum mitovirus 2
p__Lenarviricota;c__Howeltoviricetes;o__Cryppavirales;f__Mitoviridae;g__Mitovirus;s__Fusarium oxysporum f. sp. dianthi mitovirus 1	0	0	0	0	2.83263e-06	0	0	0	p__Lenarviricota;c__Howeltoviricetes;o__Cryppavirales;f__Mitoviridae;g__Mitovirus;s__Fusarium oxysporum f. sp. dianthi mitovirus 1
p__Lenarviricota;c__Howeltoviricetes;o__Cryppavirales;f__Mitoviridae;g__Mitovirus;s__Fusarium poae mitovirus 1	2.4606e-07	0	0	0	4.72105e-07	0	0	0	p__Lenarviricota;c__Howeltoviricetes;o__Cryppavirales;f__Mitoviridae;g__Mitovirus;s__Fusarium poae mitovirus 1
p__Lenarviricota;c__Howeltoviricetes;o__Cryppavirales;f__Mitoviridae;g__Mitovirus;s__Fusarium poae mitovirus 2	8.6121e-07	0	0	0	0	0	0	0	p__Lenarviricota;c__Howeltoviricetes;o__Cryppavirales;f__Mitoviridae;g__Mitovirus;s__Fusarium poae mitovirus 2
p__Lenarviricota;c__Howeltoviricetes;o__Cryppavirales;f__Mitoviridae;g__Mitovirus;s__Gremmeniella abietina non-host-specific mitochondrial RNA virus S1	3.6909e-07	0	0	0	9.44209e-07	0	0	0	p__Lenarviricota;c__Howeltoviricetes;o__Cryppavirales;f__Mitoviridae;g__Mitovirus;s__Gremmeniella abietina non-host-specific mitochondrial RNA virus S1
p__Lenarviricota;c__Howeltoviricetes;o__Cryppavirales;f__Mitoviridae;g__Mitovirus;s__Ophiostoma mitovirus 1c	6.1515e-07	0	0	0	0	0	0	0	p__Lenarviricota;c__Howeltoviricetes;o__Cryppavirales;f__Mitoviridae;g__Mitovirus;s__Ophiostoma mitovirus 1c
p__Lenarviricota;c__Howeltoviricetes;o__Cryppavirales;f__Mitoviridae;g__Mitovirus;s__Ophiostoma mitovirus 7	2.09151e-06	0	0	9.23699e-07	4.72105e-07	0	0	0	p__Lenarviricota;c__Howeltoviricetes;o__Cryppavirales;f__Mitoviridae;g__Mitovirus;s__Ophiostoma mitovirus 7
p__Lenarviricota;c__Howeltoviricetes;o__Cryppavirales;f__Mitoviridae;g__Triamitovirus;s__Triamitovirus rhso39	1.02115e-05	0	0	0	0	0	0	0	p__Lenarviricota;c__Howeltoviricetes;o__Cryppavirales;f__Mitoviridae;g__Triamitovirus;s__Triamitovirus rhso39
p__Lenarviricota;c__Howeltoviricetes;o__Cryppavirales;f__Mitoviridae;g__Unuamitovirus;s__Unuamitovirus boci2	0	0	0	0	9.44209e-07	0	0	0	p__Lenarviricota;c__Howeltoviricetes;o__Cryppavirales;f__Mitoviridae;g__Unuamitovirus;s__Unuamitovirus boci2
p__Lenarviricota;c__Howeltoviricetes;o__Cryppavirales;f__Mitoviridae;g__Unuamitovirus;s__Unuamitovirus boci4	3.07575e-06	0	0	0	1.41631e-06	0	0	0	p__Lenarviricota;c__Howeltoviricetes;o__Cryppavirales;f__Mitoviridae;g__Unuamitovirus;s__Unuamitovirus boci4
p__Lenarviricota;c__Howeltoviricetes;o__Cryppavirales;f__Mitoviridae;g__Unuamitovirus;s__Unuamitovirus diru1	0	0	0	4.61849e-07	4.72105e-07	0	0	0	p__Lenarviricota;c__Howeltoviricetes;o__Cryppavirales;f__Mitoviridae;g__Unuamitovirus;s__Unuamitovirus diru1
p__Lenarviricota;c__Howeltoviricetes;o__Cryppavirales;f__Mitoviridae;g__Unuamitovirus;s__Unuamitovirus enmu3	1.35333e-06	0	0	0	0	0	0	0	p__Lenarviricota;c__Howeltoviricetes;o__Cryppavirales;f__Mitoviridae;g__Unuamitovirus;s__Unuamitovirus enmu3
p__Lenarviricota;c__Howeltoviricetes;o__Cryppavirales;f__Mitoviridae;g__Unuamitovirus;s__Unuamitovirus fuan1	2.4606e-07	0	0	0	2.36052e-06	0	0	0	p__Lenarviricota;c__Howeltoviricetes;o__Cryppavirales;f__Mitoviridae;g__Unuamitovirus;s__Unuamitovirus fuan1
p__Lenarviricota;c__Howeltoviricetes;o__Cryppavirales;f__Mitoviridae;g__Unuamitovirus;s__Unuamitovirus fuco1	4.9212e-07	0	0	6.92774e-07	4.72105e-07	0	2.68311e-07	4.37351e-07	p__Lenarviricota;c__Howeltoviricetes;o__Cryppavirales;f__Mitoviridae;g__Unuamitovirus;s__Unuamitovirus fuco1
p__Lenarviricota;c__Howeltoviricetes;o__Cryppavirales;f__Mitoviridae;g__Unuamitovirus;s__Unuamitovirus fuve1	2.4606e-07	0	4.19645e-07	2.30925e-07	2.36052e-06	0	5.36622e-07	0	p__Lenarviricota;c__Howeltoviricetes;o__Cryppavirales;f__Mitoviridae;g__Unuamitovirus;s__Unuamitovirus fuve1
p__Lenarviricota;c__Howeltoviricetes;o__Cryppavirales;f__Mitoviridae;g__Unuamitovirus;s__Unuamitovirus grab1	0	0	0	4.61849e-07	9.44209e-07	0	2.68311e-07	3.06146e-06	p__Lenarviricota;c__Howeltoviricetes;o__Cryppavirales;f__Mitoviridae;g__Unuamitovirus;s__Unuamitovirus grab1
p__Lenarviricota;c__Howeltoviricetes;o__Cryppavirales;f__Mitoviridae;g__Unuamitovirus;s__Unuamitovirus lebi1	4.9212e-07	0	0	0	0	0	0	0	p__Lenarviricota;c__Howeltoviricetes;o__Cryppavirales;f__Mitoviridae;g__Unuamitovirus;s__Unuamitovirus lebi1
p__Lenarviricota;c__Howeltoviricetes;o__Cryppavirales;f__Mitoviridae;g__Unuamitovirus;s__Unuamitovirus nior2	1.35333e-06	0	0	0	9.44209e-07	0	0	0	p__Lenarviricota;c__Howeltoviricetes;o__Cryppavirales;f__Mitoviridae;g__Unuamitovirus;s__Unuamitovirus nior2
p__Lenarviricota;c__Howeltoviricetes;o__Cryppavirales;f__Mitoviridae;g__Unuamitovirus;s__Unuamitovirus opno4	6.1515e-07	0	0	1.15462e-06	4.72105e-07	0	0	0	p__Lenarviricota;c__Howeltoviricetes;o__Cryppavirales;f__Mitoviridae;g__Unuamitovirus;s__Unuamitovirus opno4
p__Lenarviricota;c__Howeltoviricetes;o__Cryppavirales;f__Mitoviridae;g__Unuamitovirus;s__Unuamitovirus opno5	2.4606e-07	0	0	0	3.30473e-06	0	8.04932e-07	0	p__Lenarviricota;c__Howeltoviricetes;o__Cryppavirales;f__Mitoviridae;g__Unuamitovirus;s__Unuamitovirus opno5
p__Lenarviricota;c__Howeltoviricetes;o__Cryppavirales;f__Mitoviridae;g__Unuamitovirus;s__Unuamitovirus opno6	8.6121e-07	0	0	9.23699e-07	9.44209e-07	0	0	0	p__Lenarviricota;c__Howeltoviricetes;o__Cryppavirales;f__Mitoviridae;g__Unuamitovirus;s__Unuamitovirus opno6
p__Lenarviricota;c__Howeltoviricetes;o__Cryppavirales;f__Mitoviridae;g__Unuamitovirus;s__Unuamitovirus scsc4	1.2303e-07	0	0	0	0	0	0	0	p__Lenarviricota;c__Howeltoviricetes;o__Cryppavirales;f__Mitoviridae;g__Unuamitovirus;s__Unuamitovirus scsc4
p__Lenarviricota;c__Leviviricetes;o__Norzivirales;f__Atkinsviridae;g__Hirvovirus;s__Hirvovirus caenivicinum	0	0	0	4.15665e-06	0	0	0	0	p__Lenarviricota;c__Leviviricetes;o__Norzivirales;f__Atkinsviridae;g__Hirvovirus;s__Hirvovirus caenivicinum
p__Lenarviricota;c__Leviviricetes;o__Norzivirales;f__Atkinsviridae;g__Kihrivirus;s__Kihrivirus limicola	0	0	0	6.92774e-06	0	0	0	0	p__Lenarviricota;c__Leviviricetes;o__Norzivirales;f__Atkinsviridae;g__Kihrivirus;s__Kihrivirus limicola
p__Lenarviricota;c__Leviviricetes;o__Norzivirales;f__Atkinsviridae;g__Lahcomavirus;s__Lahcomavirus asienecus	0	0	0	9.23699e-07	0	0	0	0	p__Lenarviricota;c__Leviviricetes;o__Norzivirales;f__Atkinsviridae;g__Lahcomavirus;s__Lahcomavirus asienecus
p__Lenarviricota;c__Leviviricetes;o__Norzivirales;f__Atkinsviridae;g__Lehptevirus;s__Lehptevirus asiohabitans	1.72242e-06	0	0	0	0	0	0	0	p__Lenarviricota;c__Leviviricetes;o__Norzivirales;f__Atkinsviridae;g__Lehptevirus;s__Lehptevirus asiohabitans
p__Lenarviricota;c__Leviviricetes;o__Norzivirales;f__Atkinsviridae;g__Lobdovirus;s__Lobdovirus arvenecus	0	0	0	3.23295e-06	0	0	0	0	p__Lenarviricota;c__Leviviricetes;o__Norzivirales;f__Atkinsviridae;g__Lobdovirus;s__Lobdovirus arvenecus
p__Lenarviricota;c__Leviviricetes;o__Norzivirales;f__Atkinsviridae;g__Qeihnovirus;s__Qeihnovirus peladaptatum	0	0	0	2.7711e-06	0	0	0	0	p__Lenarviricota;c__Leviviricetes;o__Norzivirales;f__Atkinsviridae;g__Qeihnovirus;s__Qeihnovirus peladaptatum
p__Lenarviricota;c__Leviviricetes;o__Norzivirales;f__Fiersviridae;g__Adahivirus;s__Adahivirus asienecus	4.9212e-07	0	0	0	0	0	0	0	p__Lenarviricota;c__Leviviricetes;o__Norzivirales;f__Fiersviridae;g__Adahivirus;s__Adahivirus asienecus
p__Lenarviricota;c__Leviviricetes;o__Norzivirales;f__Fiersviridae;g__Bisdanovirus;s__Bisdanovirus hydrocola	0	0	0	3.00202e-06	0	0	0	0	p__Lenarviricota;c__Leviviricetes;o__Norzivirales;f__Fiersviridae;g__Bisdanovirus;s__Bisdanovirus hydrocola
p__Lenarviricota;c__Leviviricetes;o__Norzivirales;f__Fiersviridae;g__Buhdavirus;s__Buhdavirus caenihabitans	0	0	0	1.15462e-06	0	0	0	0	p__Lenarviricota;c__Leviviricetes;o__Norzivirales;f__Fiersviridae;g__Buhdavirus;s__Buhdavirus caenihabitans
p__Lenarviricota;c__Leviviricetes;o__Norzivirales;f__Fiersviridae;g__Cauhldivirus;s__Cauhldivirus limadaptatum	0	0	0	7.85144e-06	0	0	0	0	p__Lenarviricota;c__Leviviricetes;o__Norzivirales;f__Fiersviridae;g__Cauhldivirus;s__Cauhldivirus limadaptatum
p__Lenarviricota;c__Leviviricetes;o__Norzivirales;f__Fiersviridae;g__Cauhldivirus;s__Cauhldivirus limenecus	0	0	0	4.15665e-06	0	0	0	0	p__Lenarviricota;c__Leviviricetes;o__Norzivirales;f__Fiersviridae;g__Cauhldivirus;s__Cauhldivirus limenecus
p__Lenarviricota;c__Leviviricetes;o__Norzivirales;f__Fiersviridae;g__Choctavirus;s__Choctavirus fulminicola	0	0	0	1.61647e-06	0	0	0	0	p__Lenarviricota;c__Leviviricetes;o__Norzivirales;f__Fiersviridae;g__Choctavirus;s__Choctavirus fulminicola
p__Lenarviricota;c__Leviviricetes;o__Norzivirales;f__Fiersviridae;g__Decadevirus;s__Decadevirus asiocola	0	0	0	4.61849e-07	0	0	0	0	p__Lenarviricota;c__Leviviricetes;o__Norzivirales;f__Fiersviridae;g__Decadevirus;s__Decadevirus asiocola
p__Lenarviricota;c__Leviviricetes;o__Norzivirales;f__Fiersviridae;g__Kemicevirus;s__Kemicevirus caenicola	0	0	0	1.61647e-06	0	0	0	0	p__Lenarviricota;c__Leviviricetes;o__Norzivirales;f__Fiersviridae;g__Kemicevirus;s__Kemicevirus caenicola
p__Lenarviricota;c__Leviviricetes;o__Norzivirales;f__Fiersviridae;g__Kowinovirus;s__Kowinovirus pelenecus	3.99848e-05	0	0	0	0	0	0	0	p__Lenarviricota;c__Leviviricetes;o__Norzivirales;f__Fiersviridae;g__Kowinovirus;s__Kowinovirus pelenecus
p__Lenarviricota;c__Leviviricetes;o__Norzivirales;f__Fiersviridae;g__Mihkrovirus;s__Mihkrovirus pedovicinum	7.3818e-07	0	0	0	0	0	0	0	p__Lenarviricota;c__Leviviricetes;o__Norzivirales;f__Fiersviridae;g__Mihkrovirus;s__Mihkrovirus pedovicinum
p__Lenarviricota;c__Leviviricetes;o__Norzivirales;f__Fiersviridae;g__Mucrahivirus;s__Mucrahivirus geocola	0	0	0	3.00202e-06	0	0	0	0	p__Lenarviricota;c__Leviviricetes;o__Norzivirales;f__Fiersviridae;g__Mucrahivirus;s__Mucrahivirus geocola
p__Lenarviricota;c__Leviviricetes;o__Norzivirales;f__Fiersviridae;g__Mucrahivirus;s__Mucrahivirus geovicinum	8.6121e-07	0	0	0	0	0	0	0	p__Lenarviricota;c__Leviviricetes;o__Norzivirales;f__Fiersviridae;g__Mucrahivirus;s__Mucrahivirus geovicinum
p__Lenarviricota;c__Leviviricetes;o__Norzivirales;f__Fiersviridae;g__Pohtamavirus;s__Pohtamavirus caenihabitans	1.10727e-06	0	0	3.46387e-06	0	0	0	0	p__Lenarviricota;c__Leviviricetes;o__Norzivirales;f__Fiersviridae;g__Pohtamavirus;s__Pohtamavirus caenihabitans
p__Lenarviricota;c__Leviviricetes;o__Norzivirales;f__Fiersviridae;g__Rusvolovirus;s__Rusvolovirus asiadaptatum	0	0	0	2.07832e-06	0	0	0	0	p__Lenarviricota;c__Leviviricetes;o__Norzivirales;f__Fiersviridae;g__Rusvolovirus;s__Rusvolovirus asiadaptatum
p__Lenarviricota;c__Leviviricetes;o__Norzivirales;f__Fiersviridae;g__Sphonivirus;s__Sphonivirus chorocola	8.6121e-07	0	0	0	0	0	0	0	p__Lenarviricota;c__Leviviricetes;o__Norzivirales;f__Fiersviridae;g__Sphonivirus;s__Sphonivirus chorocola
p__Lenarviricota;c__Leviviricetes;o__Norzivirales;f__Fiersviridae;g__Tapikevirus;s__Tapikevirus pelocola	0	0	0	4.84942e-06	0	0	0	0	p__Lenarviricota;c__Leviviricetes;o__Norzivirales;f__Fiersviridae;g__Tapikevirus;s__Tapikevirus pelocola
p__Lenarviricota;c__Leviviricetes;o__Norzivirales;f__Fiersviridae;g__Thobivirus;s__Thobivirus asiohabitans	0	0	0	1.61647e-06	0	0	0	0	p__Lenarviricota;c__Leviviricetes;o__Norzivirales;f__Fiersviridae;g__Thobivirus;s__Thobivirus asiohabitans
p__Lenarviricota;c__Leviviricetes;o__Norzivirales;f__Fiersviridae;g__Ticahravirus;s__Ticahravirus asiovicinum	0	0	0	1.61647e-06	0	0	0	0	p__Lenarviricota;c__Leviviricetes;o__Norzivirales;f__Fiersviridae;g__Ticahravirus;s__Ticahravirus asiovicinum
p__Lenarviricota;c__Leviviricetes;o__Norzivirales;f__Fiersviridae;g__Ushumevirus;s__Ushumevirus caenivicinum	3.32181e-06	0	0	0	0	0	0	0	p__Lenarviricota;c__Leviviricetes;o__Norzivirales;f__Fiersviridae;g__Ushumevirus;s__Ushumevirus caenivicinum
p__Lenarviricota;c__Leviviricetes;o__Norzivirales;f__Fiersviridae;g__Vinehtivirus;s__Vinehtivirus limicola	1.2303e-06	0	0	0	0	0	0	0	p__Lenarviricota;c__Leviviricetes;o__Norzivirales;f__Fiersviridae;g__Vinehtivirus;s__Vinehtivirus limicola
p__Lenarviricota;c__Leviviricetes;o__Norzivirales;f__Solspiviridae;g__Andihavirus;s__Andihavirus borborohabitans	0	0	0	2.7711e-06	0	0	0	0	p__Lenarviricota;c__Leviviricetes;o__Norzivirales;f__Solspiviridae;g__Andihavirus;s__Andihavirus borborohabitans
p__Lenarviricota;c__Leviviricetes;o__Norzivirales;f__Solspiviridae;g__Dilzevirus;s__Dilzevirus borborohabitans	0	0	0	9.23699e-07	0	0	0	0	p__Lenarviricota;c__Leviviricetes;o__Norzivirales;f__Solspiviridae;g__Dilzevirus;s__Dilzevirus borborohabitans
p__Lenarviricota;c__Leviviricetes;o__Norzivirales;f__Solspiviridae;g__Hinehbovirus;s__Hinehbovirus caenihabitans	0	0	0	9.23699e-07	0	0	0	0	p__Lenarviricota;c__Leviviricetes;o__Norzivirales;f__Solspiviridae;g__Hinehbovirus;s__Hinehbovirus caenihabitans
p__Lenarviricota;c__Leviviricetes;o__Timlovirales;f__Steitzviridae;g__Arpirivirus;s__Arpirivirus pedenecus	0	0	0	2.30925e-06	0	0	0	0	p__Lenarviricota;c__Leviviricetes;o__Timlovirales;f__Steitzviridae;g__Arpirivirus;s__Arpirivirus pedenecus
p__Lenarviricota;c__Leviviricetes;o__Timlovirales;f__Steitzviridae;g__Bahnicevirus;s__Bahnicevirus chthonenecus	0	0	0	2.7711e-06	0	0	0	0	p__Lenarviricota;c__Leviviricetes;o__Timlovirales;f__Steitzviridae;g__Bahnicevirus;s__Bahnicevirus chthonenecus
p__Lenarviricota;c__Leviviricetes;o__Timlovirales;f__Steitzviridae;g__Bahnicevirus;s__Bahnicevirus defluviicola	0	0	0	9.23699e-07	0	0	0	0	p__Lenarviricota;c__Leviviricetes;o__Timlovirales;f__Steitzviridae;g__Bahnicevirus;s__Bahnicevirus defluviicola
p__Lenarviricota;c__Leviviricetes;o__Timlovirales;f__Steitzviridae;g__Bidhavirus;s__Bidhavirus pelocola	1.96848e-06	0	0	0	0	0	0	0	p__Lenarviricota;c__Leviviricetes;o__Timlovirales;f__Steitzviridae;g__Bidhavirus;s__Bidhavirus pelocola
p__Lenarviricota;c__Leviviricetes;o__Timlovirales;f__Steitzviridae;g__Cunarovirus;s__Cunarovirus edaphovivens	1.10727e-06	0	0	0	0	0	0	0	p__Lenarviricota;c__Leviviricetes;o__Timlovirales;f__Steitzviridae;g__Cunarovirus;s__Cunarovirus edaphovivens
p__Lenarviricota;c__Leviviricetes;o__Timlovirales;f__Steitzviridae;g__Cunarovirus;s__Cunarovirus pelovicinum	0	0	0	2.54017e-06	0	0	0	0	p__Lenarviricota;c__Leviviricetes;o__Timlovirales;f__Steitzviridae;g__Cunarovirus;s__Cunarovirus pelovicinum
p__Lenarviricota;c__Leviviricetes;o__Timlovirales;f__Steitzviridae;g__Frobavirus;s__Frobavirus limivivens	0	0	0	0	2.691e-05	0	0	0	p__Lenarviricota;c__Leviviricetes;o__Timlovirales;f__Steitzviridae;g__Frobavirus;s__Frobavirus limivivens
p__Lenarviricota;c__Leviviricetes;o__Timlovirales;f__Steitzviridae;g__Gihfavirus;s__Gihfavirus pelohabitans	4.9212e-07	4.2825e-06	8.39291e-07	1.38555e-06	0	2.64557e-05	1.07324e-06	0	p__Lenarviricota;c__Leviviricetes;o__Timlovirales;f__Steitzviridae;g__Gihfavirus;s__Gihfavirus pelohabitans
p__Lenarviricota;c__Leviviricetes;o__Timlovirales;f__Steitzviridae;g__Gredihovirus;s__Gredihovirus agradaptatum	0	0	0	1.15462e-06	0	0	0	0	p__Lenarviricota;c__Leviviricetes;o__Timlovirales;f__Steitzviridae;g__Gredihovirus;s__Gredihovirus agradaptatum
p__Lenarviricota;c__Leviviricetes;o__Timlovirales;f__Steitzviridae;g__Gredihovirus;s__Gredihovirus neochorohabitans	0	0	0	2.54017e-06	0	0	0	0	p__Lenarviricota;c__Leviviricetes;o__Timlovirales;f__Steitzviridae;g__Gredihovirus;s__Gredihovirus neochorohabitans
p__Lenarviricota;c__Leviviricetes;o__Timlovirales;f__Steitzviridae;g__Gredihovirus;s__Gredihovirus neohumicola	3.6909e-06	0	0	7.38959e-06	0	0	0	0	p__Lenarviricota;c__Leviviricetes;o__Timlovirales;f__Steitzviridae;g__Gredihovirus;s__Gredihovirus neohumicola
p__Lenarviricota;c__Leviviricetes;o__Timlovirales;f__Steitzviridae;g__Gredihovirus;s__Gredihovirus neoterrihabitans	0	0	0	1.8474e-06	0	0	0	0	p__Lenarviricota;c__Leviviricetes;o__Timlovirales;f__Steitzviridae;g__Gredihovirus;s__Gredihovirus neoterrihabitans
p__Lenarviricota;c__Leviviricetes;o__Timlovirales;f__Steitzviridae;g__Gredihovirus;s__Gredihovirus terrihabitans	0	0	0	3.0713e-05	0	0	0	0	p__Lenarviricota;c__Leviviricetes;o__Timlovirales;f__Steitzviridae;g__Gredihovirus;s__Gredihovirus terrihabitans
p__Lenarviricota;c__Leviviricetes;o__Timlovirales;f__Steitzviridae;g__Kinglevirus;s__Kinglevirus lutadaptatum	9.8424e-07	1.28475e-05	0	7.15867e-06	4.72105e-07	8.81858e-06	6.17115e-06	6.12291e-06	p__Lenarviricota;c__Leviviricetes;o__Timlovirales;f__Steitzviridae;g__Kinglevirus;s__Kinglevirus lutadaptatum
p__Lenarviricota;c__Leviviricetes;o__Timlovirales;f__Steitzviridae;g__Lomnativirus;s__Lomnativirus arvihabitans	0	0	0	4.61849e-06	0	0	0	0	p__Lenarviricota;c__Leviviricetes;o__Timlovirales;f__Steitzviridae;g__Lomnativirus;s__Lomnativirus arvihabitans
p__Lenarviricota;c__Leviviricetes;o__Timlovirales;f__Steitzviridae;g__Setohruvirus;s__Setohruvirus borborocola	0	0	0	3.00202e-06	0	0	0	0	p__Lenarviricota;c__Leviviricetes;o__Timlovirales;f__Steitzviridae;g__Setohruvirus;s__Setohruvirus borborocola
p__Lenarviricota;c__Leviviricetes;o__Timlovirales;f__Steitzviridae;g__Vesehyavirus;s__Vesehyavirus pedohabitans	0	0	0	6.92774e-06	0	0	0	0	p__Lenarviricota;c__Leviviricetes;o__Timlovirales;f__Steitzviridae;g__Vesehyavirus;s__Vesehyavirus pedohabitans
p__Lenarviricota;c__Miaviricetes;o__Ourlivirales;f__Botourmiaviridae;g__Betabotoulivirus;s__Betabotoulivirus betaplasmoparae	3.6909e-07	0	0	0	0	0	0	0	p__Lenarviricota;c__Miaviricetes;o__Ourlivirales;f__Botourmiaviridae;g__Betabotoulivirus;s__Betabotoulivirus betaplasmoparae
p__Lenarviricota;c__Miaviricetes;o__Ourlivirales;f__Botourmiaviridae;g__Gen_unclassified Botourmiaviridae;s__Botrytis cinerea ourmia-like virus 1	4.58902e-05	0	0	0	0	0	0	0	p__Lenarviricota;c__Miaviricetes;o__Ourlivirales;f__Botourmiaviridae;g__Gen_unclassified Botourmiaviridae;s__Botrytis cinerea ourmia-like virus 1
p__Lenarviricota;c__Miaviricetes;o__Ourlivirales;f__Botourmiaviridae;g__Gen_unclassified Botourmiaviridae;s__Botrytis cinerea ourmia-like virus 5	2.4606e-07	0	0	2.30925e-07	4.72105e-07	0	5.36622e-07	4.37351e-07	p__Lenarviricota;c__Miaviricetes;o__Ourlivirales;f__Botourmiaviridae;g__Gen_unclassified Botourmiaviridae;s__Botrytis cinerea ourmia-like virus 5
p__Lenarviricota;c__Miaviricetes;o__Ourlivirales;f__Botourmiaviridae;g__Gen_unclassified Botourmiaviridae;s__Botrytis cinerea ourmia-like virus 6	2.4606e-07	0	0	6.92774e-07	0	0	0	0	p__Lenarviricota;c__Miaviricetes;o__Ourlivirales;f__Botourmiaviridae;g__Gen_unclassified Botourmiaviridae;s__Botrytis cinerea ourmia-like virus 6
p__Lenarviricota;c__Miaviricetes;o__Ourlivirales;f__Botourmiaviridae;g__Gen_unclassified Botourmiaviridae;s__Botrytis cinerea ourmia-like virus 7	0	0	0	0	4.72105e-07	0	0	0	p__Lenarviricota;c__Miaviricetes;o__Ourlivirales;f__Botourmiaviridae;g__Gen_unclassified Botourmiaviridae;s__Botrytis cinerea ourmia-like virus 7
p__Lenarviricota;c__Miaviricetes;o__Ourlivirales;f__Botourmiaviridae;g__Magoulivirus;s__Magoulivirus betamacrophominae	0	0	0	9.23699e-07	0	0	0	0	p__Lenarviricota;c__Miaviricetes;o__Ourlivirales;f__Botourmiaviridae;g__Magoulivirus;s__Magoulivirus betamacrophominae
p__Lenarviricota;c__Miaviricetes;o__Ourlivirales;f__Botourmiaviridae;g__Magoulivirus;s__Magoulivirus etaplasmoparae	6.1515e-07	0	0	0	0	0	0	0	p__Lenarviricota;c__Miaviricetes;o__Ourlivirales;f__Botourmiaviridae;g__Magoulivirus;s__Magoulivirus etaplasmoparae
p__Lenarviricota;c__Miaviricetes;o__Ourlivirales;f__Botourmiaviridae;g__Magoulivirus;s__Magoulivirus kappaplasmoparae	6.1515e-07	0	0	0	0	0	0	1.7494e-06	p__Lenarviricota;c__Miaviricetes;o__Ourlivirales;f__Botourmiaviridae;g__Magoulivirus;s__Magoulivirus kappaplasmoparae
p__Lenarviricota;c__Miaviricetes;o__Ourlivirales;f__Botourmiaviridae;g__Magoulivirus;s__Magoulivirus piplasmoparae	1.2303e-07	0	0	0	1.41631e-06	0	0	0	p__Lenarviricota;c__Miaviricetes;o__Ourlivirales;f__Botourmiaviridae;g__Magoulivirus;s__Magoulivirus piplasmoparae
p__Lenarviricota;c__Miaviricetes;o__Ourlivirales;f__Botourmiaviridae;g__Magoulivirus;s__Magoulivirus zetaplasmoparae	0	0	0	1.38555e-06	0	0	0	0	p__Lenarviricota;c__Miaviricetes;o__Ourlivirales;f__Botourmiaviridae;g__Magoulivirus;s__Magoulivirus zetaplasmoparae
p__Lenarviricota;c__Miaviricetes;o__Ourlivirales;f__Botourmiaviridae;g__Magoulivirus;s__Phaeoacremonium magoulivirus	0	0	0	1.15462e-06	1.88842e-06	0	0	3.49881e-06	p__Lenarviricota;c__Miaviricetes;o__Ourlivirales;f__Botourmiaviridae;g__Magoulivirus;s__Phaeoacremonium magoulivirus
p__Lenarviricota;c__Miaviricetes;o__Ourlivirales;f__Botourmiaviridae;g__Magoulivirus;s__Rhizoctonia magoulivirus 1	8.6121e-07	0	0	4.61849e-07	0	0	0	0	p__Lenarviricota;c__Miaviricetes;o__Ourlivirales;f__Botourmiaviridae;g__Magoulivirus;s__Rhizoctonia magoulivirus 1
p__Lenarviricota;c__Miaviricetes;o__Ourlivirales;f__Botourmiaviridae;g__Ourmiavirus;s__Plasmopara viticola lesion associated ourmia-like virus 26	0	0	0	1.38555e-06	0	0	5.36622e-07	0	p__Lenarviricota;c__Miaviricetes;o__Ourlivirales;f__Botourmiaviridae;g__Ourmiavirus;s__Plasmopara viticola lesion associated ourmia-like virus 26
p__Lenarviricota;c__Miaviricetes;o__Ourlivirales;f__Botourmiaviridae;g__Ourmiavirus;s__Plasmopara viticola lesion associated ourmia-like virus 27	0	0	0	9.92976e-06	0	0	0	0	p__Lenarviricota;c__Miaviricetes;o__Ourlivirales;f__Botourmiaviridae;g__Ourmiavirus;s__Plasmopara viticola lesion associated ourmia-like virus 27
p__Lenarviricota;c__Miaviricetes;o__Ourlivirales;f__Botourmiaviridae;g__Ourmiavirus;s__Plasmopara viticola lesion associated ourmia-like virus 35	0	0	0	4.61849e-07	0	0	0	0	p__Lenarviricota;c__Miaviricetes;o__Ourlivirales;f__Botourmiaviridae;g__Ourmiavirus;s__Plasmopara viticola lesion associated ourmia-like virus 35
p__Lenarviricota;c__Miaviricetes;o__Ourlivirales;f__Botourmiaviridae;g__Ourmiavirus;s__Plasmopara viticola lesion associated ourmia-like virus 38	0	0	0	9.23699e-07	0	0	0	0	p__Lenarviricota;c__Miaviricetes;o__Ourlivirales;f__Botourmiaviridae;g__Ourmiavirus;s__Plasmopara viticola lesion associated ourmia-like virus 38
p__Lenarviricota;c__Miaviricetes;o__Ourlivirales;f__Botourmiaviridae;g__Ourmiavirus;s__Plasmopara viticola lesion associated ourmia-like virus 39	1.35333e-06	0	0	0	1.88842e-06	0	0	0	p__Lenarviricota;c__Miaviricetes;o__Ourlivirales;f__Botourmiaviridae;g__Ourmiavirus;s__Plasmopara viticola lesion associated ourmia-like virus 39
p__Lenarviricota;c__Miaviricetes;o__Ourlivirales;f__Botourmiaviridae;g__Ourmiavirus;s__Plasmopara viticola lesion associated ourmia-like virus 43	6.1515e-07	0	0	0	0	0	0	0	p__Lenarviricota;c__Miaviricetes;o__Ourlivirales;f__Botourmiaviridae;g__Ourmiavirus;s__Plasmopara viticola lesion associated ourmia-like virus 43
p__Lenarviricota;c__Miaviricetes;o__Ourlivirales;f__Botourmiaviridae;g__Ourmiavirus;s__Plasmopara viticola lesion associated ourmia-like virus 44	0	0	0	5.77312e-06	0	0	0	0	p__Lenarviricota;c__Miaviricetes;o__Ourlivirales;f__Botourmiaviridae;g__Ourmiavirus;s__Plasmopara viticola lesion associated ourmia-like virus 44
p__Lenarviricota;c__Miaviricetes;o__Ourlivirales;f__Botourmiaviridae;g__Ourmiavirus;s__Plasmopara viticola lesion associated ourmia-like virus 45	5.29029e-06	0	0	0	2.83263e-06	0	0	6.99762e-06	p__Lenarviricota;c__Miaviricetes;o__Ourlivirales;f__Botourmiaviridae;g__Ourmiavirus;s__Plasmopara viticola lesion associated ourmia-like virus 45
p__Lenarviricota;c__Miaviricetes;o__Ourlivirales;f__Botourmiaviridae;g__Ourmiavirus;s__Plasmopara viticola lesion associated ourmia-like virus 47	4.9212e-07	0	0	0	0	0	0	0	p__Lenarviricota;c__Miaviricetes;o__Ourlivirales;f__Botourmiaviridae;g__Ourmiavirus;s__Plasmopara viticola lesion associated ourmia-like virus 47
p__Lenarviricota;c__Miaviricetes;o__Ourlivirales;f__Botourmiaviridae;g__Ourmiavirus;s__Plasmopara viticola lesion associated ourmia-like virus 53	0	0	0	1.8474e-06	0	0	0	0	p__Lenarviricota;c__Miaviricetes;o__Ourlivirales;f__Botourmiaviridae;g__Ourmiavirus;s__Plasmopara viticola lesion associated ourmia-like virus 53
p__Lenarviricota;c__Miaviricetes;o__Ourlivirales;f__Botourmiaviridae;g__Ourmiavirus;s__Plasmopara viticola lesion associated ourmia-like virus 7	0	0	0	0	2.36052e-06	0	0	0	p__Lenarviricota;c__Miaviricetes;o__Ourlivirales;f__Botourmiaviridae;g__Ourmiavirus;s__Plasmopara viticola lesion associated ourmia-like virus 7
p__Lenarviricota;c__Miaviricetes;o__Ourlivirales;f__Botourmiaviridae;g__Ourmiavirus;s__Plasmopara viticola lesion associated ourmia-like virus 71	0	0	0	9.23699e-07	0	0	0	0	p__Lenarviricota;c__Miaviricetes;o__Ourlivirales;f__Botourmiaviridae;g__Ourmiavirus;s__Plasmopara viticola lesion associated ourmia-like virus 71
p__Lenarviricota;c__Miaviricetes;o__Ourlivirales;f__Botourmiaviridae;g__Ourmiavirus;s__Plasmopara viticola lesion associated ourmia-like virus 75	0	0	0	4.61849e-07	0	0	0	0	p__Lenarviricota;c__Miaviricetes;o__Ourlivirales;f__Botourmiaviridae;g__Ourmiavirus;s__Plasmopara viticola lesion associated ourmia-like virus 75
p__Lenarviricota;c__Miaviricetes;o__Ourlivirales;f__Botourmiaviridae;g__Ourmiavirus;s__Plasmopara viticola lesion associated ourmia-like virus 78	3.6909e-07	0	0	0	0	0	0	0	p__Lenarviricota;c__Miaviricetes;o__Ourlivirales;f__Botourmiaviridae;g__Ourmiavirus;s__Plasmopara viticola lesion associated ourmia-like virus 78
p__Lenarviricota;c__Miaviricetes;o__Ourlivirales;f__Botourmiaviridae;g__Ourmiavirus;s__Plasmopara viticola lesion associated ourmia-like virus 79	2.4606e-07	0	2.09823e-06	1.15462e-06	0	0	2.68311e-07	0	p__Lenarviricota;c__Miaviricetes;o__Ourlivirales;f__Botourmiaviridae;g__Ourmiavirus;s__Plasmopara viticola lesion associated ourmia-like virus 79
p__Lenarviricota;c__Miaviricetes;o__Ourlivirales;f__Botourmiaviridae;g__Ourmiavirus;s__Plasmopara viticola lesion associated ourmia-like virus 80	4.9212e-07	0	0	4.61849e-07	3.77684e-06	0	2.68311e-07	3.06146e-06	p__Lenarviricota;c__Miaviricetes;o__Ourlivirales;f__Botourmiaviridae;g__Ourmiavirus;s__Plasmopara viticola lesion associated ourmia-like virus 80
p__Lenarviricota;c__Miaviricetes;o__Ourlivirales;f__Botourmiaviridae;g__Ourmiavirus;s__Plasmopara viticola lesion associated ourmia-like virus 81	0	0	0	5.31127e-06	0	0	0	0	p__Lenarviricota;c__Miaviricetes;o__Ourlivirales;f__Botourmiaviridae;g__Ourmiavirus;s__Plasmopara viticola lesion associated ourmia-like virus 81
p__Lenarviricota;c__Miaviricetes;o__Ourlivirales;f__Botourmiaviridae;g__Ourmiavirus;s__Plasmopara viticola lesion associated ourmia-like virus 84	0	0	0	0	0	0	1.07324e-06	0	p__Lenarviricota;c__Miaviricetes;o__Ourlivirales;f__Botourmiaviridae;g__Ourmiavirus;s__Plasmopara viticola lesion associated ourmia-like virus 84
p__Lenarviricota;c__Miaviricetes;o__Ourlivirales;f__Botourmiaviridae;g__Ourmiavirus;s__Plasmopara viticola lesion associated ourmia-like virus 87	1.47636e-06	0	0	0	0	0	0	0	p__Lenarviricota;c__Miaviricetes;o__Ourlivirales;f__Botourmiaviridae;g__Ourmiavirus;s__Plasmopara viticola lesion associated ourmia-like virus 87
p__Lenarviricota;c__Miaviricetes;o__Ourlivirales;f__Botourmiaviridae;g__Ourmiavirus;s__Plasmopara viticola lesion associated ourmia-like virus 91	8.6121e-07	0	0	9.23699e-07	0	0	0	3.93616e-06	p__Lenarviricota;c__Miaviricetes;o__Ourlivirales;f__Botourmiaviridae;g__Ourmiavirus;s__Plasmopara viticola lesion associated ourmia-like virus 91
p__Lenarviricota;c__Miaviricetes;o__Ourlivirales;f__Botourmiaviridae;g__Penoulivirus;s__Aspergillus penoulivirus	0	0	0	1.8474e-06	0	0	0	0	p__Lenarviricota;c__Miaviricetes;o__Ourlivirales;f__Botourmiaviridae;g__Penoulivirus;s__Aspergillus penoulivirus
p__Lenarviricota;c__Miaviricetes;o__Ourlivirales;f__Botourmiaviridae;g__Penoulivirus;s__Epicoccum penoulivirus	7.3818e-07	0	0	0	0	0	0	0	p__Lenarviricota;c__Miaviricetes;o__Ourlivirales;f__Botourmiaviridae;g__Penoulivirus;s__Epicoccum penoulivirus
p__Lenarviricota;c__Miaviricetes;o__Ourlivirales;f__Botourmiaviridae;g__Penoulivirus;s__Magnaporthe penoulivirus	2.4606e-07	0	0	2.30925e-07	0	0	0	0	p__Lenarviricota;c__Miaviricetes;o__Ourlivirales;f__Botourmiaviridae;g__Penoulivirus;s__Magnaporthe penoulivirus
p__Lenarviricota;c__Miaviricetes;o__Ourlivirales;f__Botourmiaviridae;g__Penoulivirus;s__Neofusicoccum penoulivirus	0	0	0	1.91668e-05	0	0	0	0	p__Lenarviricota;c__Miaviricetes;o__Ourlivirales;f__Botourmiaviridae;g__Penoulivirus;s__Neofusicoccum penoulivirus
p__Lenarviricota;c__Miaviricetes;o__Ourlivirales;f__Botourmiaviridae;g__Penoulivirus;s__Penoulivirus macrophominae	0	0	0	2.30925e-07	0	0	0	0	p__Lenarviricota;c__Miaviricetes;o__Ourlivirales;f__Botourmiaviridae;g__Penoulivirus;s__Penoulivirus macrophominae
p__Lenarviricota;c__Miaviricetes;o__Ourlivirales;f__Botourmiaviridae;g__Penoulivirus;s__Penoulivirus malus	4.9212e-07	0	0	0	0	0	0	0	p__Lenarviricota;c__Miaviricetes;o__Ourlivirales;f__Botourmiaviridae;g__Penoulivirus;s__Penoulivirus malus
p__Lenarviricota;c__Miaviricetes;o__Ourlivirales;f__Botourmiaviridae;g__Penoulivirus;s__Phomosis penoulivirus	0	0	0	2.81728e-05	0	0	0	0	p__Lenarviricota;c__Miaviricetes;o__Ourlivirales;f__Botourmiaviridae;g__Penoulivirus;s__Phomosis penoulivirus
p__Lenarviricota;c__Miaviricetes;o__Ourlivirales;f__Botourmiaviridae;g__Rhizoulivirus;s__Rhizoulivirus betarhizoctoniae	1.2303e-07	0	0	0	0	0	0	0	p__Lenarviricota;c__Miaviricetes;o__Ourlivirales;f__Botourmiaviridae;g__Rhizoulivirus;s__Rhizoulivirus betarhizoctoniae
p__Lenarviricota;c__Miaviricetes;o__Ourlivirales;f__Botourmiaviridae;g__Rhizoulivirus;s__Rhizoulivirus gammarhizoctoniae	0	0	0	2.30925e-06	0	0	0	0	p__Lenarviricota;c__Miaviricetes;o__Ourlivirales;f__Botourmiaviridae;g__Rhizoulivirus;s__Rhizoulivirus gammarhizoctoniae
p__Negarnaviricota;c__Chunqiuviricetes;o__Muvirales;f__Qinviridae;g__Yingvirus;s__Yingvirus beihaiense	7.3818e-07	0	0	2.30925e-06	4.24894e-06	0	1.34155e-06	3.49881e-06	p__Negarnaviricota;c__Chunqiuviricetes;o__Muvirales;f__Qinviridae;g__Yingvirus;s__Yingvirus beihaiense
p__Negarnaviricota;c__Chunqiuviricetes;o__Muvirales;f__Qinviridae;g__Yingvirus;s__Yingvirus wenzhouense	0	0	0	6.69682e-06	0	0	0	0	p__Negarnaviricota;c__Chunqiuviricetes;o__Muvirales;f__Qinviridae;g__Yingvirus;s__Yingvirus wenzhouense
p__Negarnaviricota;c__Cla_of_unclassified Negarnaviricota;o__Ord_of_unclassified Negarnaviricota;f__Fam_of_unclassified Negarnaviricota;g__Gen_unclassified Negarnaviricota;s__Botrytis cinerea negative-stranded RNA virus 3	2.33757e-06	0	0	0	0	0	0	0	p__Negarnaviricota;c__Cla_of_unclassified Negarnaviricota;o__Ord_of_unclassified Negarnaviricota;f__Fam_of_unclassified Negarnaviricota;g__Gen_unclassified Negarnaviricota;s__Botrytis cinerea negative-stranded RNA virus 3
p__Negarnaviricota;c__Cla_of_unclassified Negarnaviricota;o__Ord_of_unclassified Negarnaviricota;f__Fam_of_unclassified Negarnaviricota;g__Gen_unclassified Negarnaviricota;s__Botrytis cinerea negative-stranded RNA virus 5	2.09151e-06	0	0	0	0	0	0	0	p__Negarnaviricota;c__Cla_of_unclassified Negarnaviricota;o__Ord_of_unclassified Negarnaviricota;f__Fam_of_unclassified Negarnaviricota;g__Gen_unclassified Negarnaviricota;s__Botrytis cinerea negative-stranded RNA virus 5
p__Negarnaviricota;c__Ellioviricetes;o__Bunyavirales;f__Arenaviridae;g__Hartmanivirus;s__Heimat hartmanivirus	2.82969e-06	0	0	2.7711e-06	5.19315e-06	0	4.82959e-06	6.99762e-06	p__Negarnaviricota;c__Ellioviricetes;o__Bunyavirales;f__Arenaviridae;g__Hartmanivirus;s__Heimat hartmanivirus
p__Negarnaviricota;c__Ellioviricetes;o__Bunyavirales;f__Arenaviridae;g__Hartmanivirus;s__Muikkunen hartmanivirus	9.8424e-07	0	0	7.85144e-06	4.24894e-06	0	2.14649e-06	0	p__Negarnaviricota;c__Ellioviricetes;o__Bunyavirales;f__Arenaviridae;g__Hartmanivirus;s__Muikkunen hartmanivirus
p__Negarnaviricota;c__Ellioviricetes;o__Bunyavirales;f__Arenaviridae;g__Hartmanivirus;s__Schoolhouse hartmanivirus	2.39909e-05	0	0	0	1.55794e-05	0	0	0	p__Negarnaviricota;c__Ellioviricetes;o__Bunyavirales;f__Arenaviridae;g__Hartmanivirus;s__Schoolhouse hartmanivirus
p__Negarnaviricota;c__Ellioviricetes;o__Bunyavirales;f__Arenaviridae;g__Hartmanivirus;s__Setpatvet hartmanivirus	2.4606e-06	0	0	4.38757e-06	3.77684e-06	0	0	0	p__Negarnaviricota;c__Ellioviricetes;o__Bunyavirales;f__Arenaviridae;g__Hartmanivirus;s__Setpatvet hartmanivirus
p__Negarnaviricota;c__Ellioviricetes;o__Bunyavirales;f__Arenaviridae;g__Hartmanivirus;s__Zurich hartmanivirus	2.33757e-06	0	0	0	9.44209e-06	0	0	1.26832e-05	p__Negarnaviricota;c__Ellioviricetes;o__Bunyavirales;f__Arenaviridae;g__Hartmanivirus;s__Zurich hartmanivirus
p__Negarnaviricota;c__Ellioviricetes;o__Bunyavirales;f__Arenaviridae;g__Mammarenavirus;s__Alxa mammarenavirus	1.72242e-06	0	0	0	0	0	0	0	p__Negarnaviricota;c__Ellioviricetes;o__Bunyavirales;f__Arenaviridae;g__Mammarenavirus;s__Alxa mammarenavirus
p__Negarnaviricota;c__Ellioviricetes;o__Bunyavirales;f__Arenaviridae;g__Mammarenavirus;s__Latino mammarenavirus	1.72242e-06	0	0	0	0	0	0	0	p__Negarnaviricota;c__Ellioviricetes;o__Bunyavirales;f__Arenaviridae;g__Mammarenavirus;s__Latino mammarenavirus
p__Negarnaviricota;c__Ellioviricetes;o__Bunyavirales;f__Arenaviridae;g__Mammarenavirus;s__Luna mammarenavirus	3.19878e-06	0	0	0	2.31331e-05	0	0	0	p__Negarnaviricota;c__Ellioviricetes;o__Bunyavirales;f__Arenaviridae;g__Mammarenavirus;s__Luna mammarenavirus
p__Negarnaviricota;c__Ellioviricetes;o__Bunyavirales;f__Arenaviridae;g__Mammarenavirus;s__Lunk mammarenavirus	4.18302e-06	0	0	0	0	0	0	0	p__Negarnaviricota;c__Ellioviricetes;o__Bunyavirales;f__Arenaviridae;g__Mammarenavirus;s__Lunk mammarenavirus
p__Negarnaviricota;c__Ellioviricetes;o__Bunyavirales;f__Arenaviridae;g__Mammarenavirus;s__Lymphocytic choriomeningitis mammarenavirus	7.3818e-07	0	0	0	0	0	0	0	p__Negarnaviricota;c__Ellioviricetes;o__Bunyavirales;f__Arenaviridae;g__Mammarenavirus;s__Lymphocytic choriomeningitis mammarenavirus
p__Negarnaviricota;c__Ellioviricetes;o__Bunyavirales;f__Arenaviridae;g__Mammarenavirus;s__Ryukyu mammarenavirus	0	0	0	4.84942e-06	0	0	0	0	p__Negarnaviricota;c__Ellioviricetes;o__Bunyavirales;f__Arenaviridae;g__Mammarenavirus;s__Ryukyu mammarenavirus
p__Negarnaviricota;c__Ellioviricetes;o__Bunyavirales;f__Arenaviridae;g__Mammarenavirus;s__Xapuri mammarenavirus	1.59939e-06	0	0	0	0	0	0	0	p__Negarnaviricota;c__Ellioviricetes;o__Bunyavirales;f__Arenaviridae;g__Mammarenavirus;s__Xapuri mammarenavirus
p__Negarnaviricota;c__Ellioviricetes;o__Bunyavirales;f__Arenaviridae;g__Reptarenavirus;s__Giessen reptarenavirus	0	0	0	7.15867e-06	1.51073e-05	0	0	0	p__Negarnaviricota;c__Ellioviricetes;o__Bunyavirales;f__Arenaviridae;g__Reptarenavirus;s__Giessen reptarenavirus
p__Negarnaviricota;c__Ellioviricetes;o__Bunyavirales;f__Fam_of_unclassified Bunyavirales;g__Gen_unclassified Bunyavirales;s__Flen bunya-like virus	9.35028e-06	0	0	0	0	0	0	0	p__Negarnaviricota;c__Ellioviricetes;o__Bunyavirales;f__Fam_of_unclassified Bunyavirales;g__Gen_unclassified Bunyavirales;s__Flen bunya-like virus
p__Negarnaviricota;c__Ellioviricetes;o__Bunyavirales;f__Fimoviridae;g__Emaravirus;s__Blackberry leaf mottle associated virus	2.58363e-06	0	0	3.46387e-06	7.08157e-06	0	1.87818e-06	6.56026e-06	p__Negarnaviricota;c__Ellioviricetes;o__Bunyavirales;f__Fimoviridae;g__Emaravirus;s__Blackberry leaf mottle associated virus
p__Negarnaviricota;c__Ellioviricetes;o__Bunyavirales;f__Fimoviridae;g__Emaravirus;s__Emaravirus aceris	2.82969e-06	0	2.51787e-06	2.30925e-06	1.22747e-05	0	2.4148e-06	4.37351e-06	p__Negarnaviricota;c__Ellioviricetes;o__Bunyavirales;f__Fimoviridae;g__Emaravirus;s__Emaravirus aceris
p__Negarnaviricota;c__Ellioviricetes;o__Bunyavirales;f__Fimoviridae;g__Emaravirus;s__Emaravirus actinidiae	2.21454e-06	0	0	7.15867e-06	8.96999e-06	0	0	0	p__Negarnaviricota;c__Ellioviricetes;o__Bunyavirales;f__Fimoviridae;g__Emaravirus;s__Emaravirus actinidiae
p__Negarnaviricota;c__Ellioviricetes;o__Bunyavirales;f__Fimoviridae;g__Emaravirus;s__Emaravirus cajani	2.33757e-06	0	0	0	4.72105e-06	0	0	0	p__Negarnaviricota;c__Ellioviricetes;o__Bunyavirales;f__Fimoviridae;g__Emaravirus;s__Emaravirus cajani
p__Negarnaviricota;c__Ellioviricetes;o__Bunyavirales;f__Fimoviridae;g__Emaravirus;s__Emaravirus camelliae	5.41332e-06	0	0	1.38555e-06	1.41631e-05	0	4.29297e-06	6.12291e-06	p__Negarnaviricota;c__Ellioviricetes;o__Bunyavirales;f__Fimoviridae;g__Emaravirus;s__Emaravirus camelliae
p__Negarnaviricota;c__Ellioviricetes;o__Bunyavirales;f__Fimoviridae;g__Emaravirus;s__Emaravirus chrysantemi	1.47636e-06	0	0	1.03916e-05	1.22747e-05	0	0	0	p__Negarnaviricota;c__Ellioviricetes;o__Bunyavirales;f__Fimoviridae;g__Emaravirus;s__Emaravirus chrysantemi
p__Negarnaviricota;c__Ellioviricetes;o__Bunyavirales;f__Fimoviridae;g__Emaravirus;s__Emaravirus cordylinae	5.41332e-06	0	0	2.54017e-06	9.9142e-06	0	2.68311e-06	1.13711e-05	p__Negarnaviricota;c__Ellioviricetes;o__Bunyavirales;f__Fimoviridae;g__Emaravirus;s__Emaravirus cordylinae
p__Negarnaviricota;c__Ellioviricetes;o__Bunyavirales;f__Fimoviridae;g__Emaravirus;s__Emaravirus fici	3.32181e-06	0	0	0	3.30473e-06	0	0	0	p__Negarnaviricota;c__Ellioviricetes;o__Bunyavirales;f__Fimoviridae;g__Emaravirus;s__Emaravirus fici
p__Negarnaviricota;c__Ellioviricetes;o__Bunyavirales;f__Fimoviridae;g__Emaravirus;s__Emaravirus idaeobati	3.93696e-06	0	0	5.08034e-06	1.13305e-05	0	4.29297e-06	3.93616e-06	p__Negarnaviricota;c__Ellioviricetes;o__Bunyavirales;f__Fimoviridae;g__Emaravirus;s__Emaravirus idaeobati
p__Negarnaviricota;c__Ellioviricetes;o__Bunyavirales;f__Fimoviridae;g__Emaravirus;s__Emaravirus kiwii	5.04423e-06	0	0	6.69682e-06	1.3691e-05	0	0	0	p__Negarnaviricota;c__Ellioviricetes;o__Bunyavirales;f__Fimoviridae;g__Emaravirus;s__Emaravirus kiwii
p__Negarnaviricota;c__Ellioviricetes;o__Bunyavirales;f__Fimoviridae;g__Emaravirus;s__Emaravirus parkinsoniae	4.30605e-06	0	0	2.7711e-06	1.41631e-06	0	2.4148e-06	3.93616e-06	p__Negarnaviricota;c__Ellioviricetes;o__Bunyavirales;f__Fimoviridae;g__Emaravirus;s__Emaravirus parkinsoniae
p__Negarnaviricota;c__Ellioviricetes;o__Bunyavirales;f__Fimoviridae;g__Emaravirus;s__Emaravirus pyri	4.30605e-06	0	0	0	0	0	0	0	p__Negarnaviricota;c__Ellioviricetes;o__Bunyavirales;f__Fimoviridae;g__Emaravirus;s__Emaravirus pyri
p__Negarnaviricota;c__Ellioviricetes;o__Bunyavirales;f__Fimoviridae;g__Emaravirus;s__Emaravirus rosae	6.52059e-06	0	0	7.15867e-06	1.32189e-05	0	3.75635e-06	8.30967e-06	p__Negarnaviricota;c__Ellioviricetes;o__Bunyavirales;f__Fimoviridae;g__Emaravirus;s__Emaravirus rosae
p__Negarnaviricota;c__Ellioviricetes;o__Bunyavirales;f__Fimoviridae;g__Emaravirus;s__Emaravirus syringae	1.59939e-06	0	0	4.61849e-06	6.13736e-06	0	3.21973e-06	2.62411e-06	p__Negarnaviricota;c__Ellioviricetes;o__Bunyavirales;f__Fimoviridae;g__Emaravirus;s__Emaravirus syringae
p__Negarnaviricota;c__Ellioviricetes;o__Bunyavirales;f__Fimoviridae;g__Emaravirus;s__Emaravirus toordali	4.30605e-06	0	0	0	2.691e-05	0	0	0	p__Negarnaviricota;c__Ellioviricetes;o__Bunyavirales;f__Fimoviridae;g__Emaravirus;s__Emaravirus toordali
p__Negarnaviricota;c__Ellioviricetes;o__Bunyavirales;f__Fimoviridae;g__Emaravirus;s__Emaravirus tritici	4.05999e-06	0	0	7.38959e-06	8.96999e-06	0	0	8.30967e-06	p__Negarnaviricota;c__Ellioviricetes;o__Bunyavirales;f__Fimoviridae;g__Emaravirus;s__Emaravirus tritici
p__Negarnaviricota;c__Ellioviricetes;o__Bunyavirales;f__Fimoviridae;g__Emaravirus;s__Emaravirus verbanni	1.84545e-06	0	0	1.38555e-06	4.24894e-06	0	2.4148e-06	0	p__Negarnaviricota;c__Ellioviricetes;o__Bunyavirales;f__Fimoviridae;g__Emaravirus;s__Emaravirus verbanni
p__Negarnaviricota;c__Ellioviricetes;o__Bunyavirales;f__Fimoviridae;g__Emaravirus;s__Emaravirus ziziphi	1.40254e-05	5.71e-06	6.29468e-06	6.92774e-06	1.13305e-05	0	1.07324e-05	7.43497e-06	p__Negarnaviricota;c__Ellioviricetes;o__Bunyavirales;f__Fimoviridae;g__Emaravirus;s__Emaravirus ziziphi
p__Negarnaviricota;c__Ellioviricetes;o__Bunyavirales;f__Fimoviridae;g__Emaravirus;s__European mountain ash ringspot-associated virus	4.67514e-06	0	0	0	6.13736e-06	0	0	0	p__Negarnaviricota;c__Ellioviricetes;o__Bunyavirales;f__Fimoviridae;g__Emaravirus;s__European mountain ash ringspot-associated virus
p__Negarnaviricota;c__Ellioviricetes;o__Bunyavirales;f__Fimoviridae;g__Emaravirus;s__Pistacia emaravirus	5.90544e-06	0	0	5.54219e-06	8.49788e-06	0	3.75635e-06	1.13711e-05	p__Negarnaviricota;c__Ellioviricetes;o__Bunyavirales;f__Fimoviridae;g__Emaravirus;s__Pistacia emaravirus
p__Negarnaviricota;c__Ellioviricetes;o__Bunyavirales;f__Hantaviridae;g__Actinovirus;s__Perch actinovirus	2.95272e-06	0	0	7.62052e-06	5.66525e-06	0	2.68311e-06	6.99762e-06	p__Negarnaviricota;c__Ellioviricetes;o__Bunyavirales;f__Hantaviridae;g__Actinovirus;s__Perch actinovirus
p__Negarnaviricota;c__Ellioviricetes;o__Bunyavirales;f__Hantaviridae;g__Loanvirus;s__Brno loanvirus	6.76665e-06	0	0	0	2.83263e-06	0	0	0	p__Negarnaviricota;c__Ellioviricetes;o__Bunyavirales;f__Hantaviridae;g__Loanvirus;s__Brno loanvirus
p__Negarnaviricota;c__Ellioviricetes;o__Bunyavirales;f__Hantaviridae;g__Mobatvirus;s__Laibin mobatvirus	0	0	0	0	2.83263e-06	0	0	0	p__Negarnaviricota;c__Ellioviricetes;o__Bunyavirales;f__Hantaviridae;g__Mobatvirus;s__Laibin mobatvirus
p__Negarnaviricota;c__Ellioviricetes;o__Bunyavirales;f__Hantaviridae;g__Orthohantavirus;s__Bowe orthohantavirus	1.96848e-06	0	0	0	0	0	0	0	p__Negarnaviricota;c__Ellioviricetes;o__Bunyavirales;f__Hantaviridae;g__Orthohantavirus;s__Bowe orthohantavirus
p__Negarnaviricota;c__Ellioviricetes;o__Bunyavirales;f__Hantaviridae;g__Orthohantavirus;s__Cano Delgadito orthohantavirus	1.72242e-06	0	0	0	0	0	0	0	p__Negarnaviricota;c__Ellioviricetes;o__Bunyavirales;f__Hantaviridae;g__Orthohantavirus;s__Cano Delgadito orthohantavirus
p__Negarnaviricota;c__Ellioviricetes;o__Bunyavirales;f__Hantaviridae;g__Orthohantavirus;s__Jeju orthohantavirus	7.13574e-06	0	0	0	0	0	0	0	p__Negarnaviricota;c__Ellioviricetes;o__Bunyavirales;f__Hantaviridae;g__Orthohantavirus;s__Jeju orthohantavirus
p__Negarnaviricota;c__Ellioviricetes;o__Bunyavirales;f__Hantaviridae;g__Orthohantavirus;s__Puumala orthohantavirus	3.19878e-06	0	0	0	0	0	0	0	p__Negarnaviricota;c__Ellioviricetes;o__Bunyavirales;f__Hantaviridae;g__Orthohantavirus;s__Puumala orthohantavirus
p__Negarnaviricota;c__Ellioviricetes;o__Bunyavirales;f__Hantaviridae;g__Orthohantavirus;s__Rockport orthohantavirus	9.8424e-07	0	0	0	5.66525e-06	0	0	0	p__Negarnaviricota;c__Ellioviricetes;o__Bunyavirales;f__Hantaviridae;g__Orthohantavirus;s__Rockport orthohantavirus
p__Negarnaviricota;c__Ellioviricetes;o__Bunyavirales;f__Hantaviridae;g__Orthohantavirus;s__Tatenale orthohantavirus	3.56787e-06	0	0	0	0	0	0	0	p__Negarnaviricota;c__Ellioviricetes;o__Bunyavirales;f__Hantaviridae;g__Orthohantavirus;s__Tatenale orthohantavirus
p__Negarnaviricota;c__Ellioviricetes;o__Bunyavirales;f__Hantaviridae;g__Thottimvirus;s__Imjin thottimvirus	4.73666e-05	0	0	2.88656e-05	2.97426e-05	0	5.04424e-05	2.14302e-05	p__Negarnaviricota;c__Ellioviricetes;o__Bunyavirales;f__Hantaviridae;g__Thottimvirus;s__Imjin thottimvirus
p__Negarnaviricota;c__Ellioviricetes;o__Bunyavirales;f__Hantaviridae;g__Thottimvirus;s__Thottopalayam thottimvirus	2.4606e-06	0	0	0	6.60946e-06	0	0	0	p__Negarnaviricota;c__Ellioviricetes;o__Bunyavirales;f__Hantaviridae;g__Thottimvirus;s__Thottopalayam thottimvirus
p__Negarnaviricota;c__Ellioviricetes;o__Bunyavirales;f__Mypoviridae;g__Hubavirus;s__Hubavirus myriapedis	8.11998e-06	0	0	0	1.08584e-05	0	0	0	p__Negarnaviricota;c__Ellioviricetes;o__Bunyavirales;f__Mypoviridae;g__Hubavirus;s__Hubavirus myriapedis
p__Negarnaviricota;c__Ellioviricetes;o__Bunyavirales;f__Nairoviridae;g__Orthonairovirus;s__Bandia orthonairovirus	6.88968e-06	0	0	0	0	0	0	0	p__Negarnaviricota;c__Ellioviricetes;o__Bunyavirales;f__Nairoviridae;g__Orthonairovirus;s__Bandia orthonairovirus
p__Negarnaviricota;c__Ellioviricetes;o__Bunyavirales;f__Nairoviridae;g__Orthonairovirus;s__Hughes orthonairovirus	4.61363e-05	0	0	0	6.51504e-05	0	0	0	p__Negarnaviricota;c__Ellioviricetes;o__Bunyavirales;f__Nairoviridae;g__Orthonairovirus;s__Hughes orthonairovirus
p__Negarnaviricota;c__Ellioviricetes;o__Bunyavirales;f__Nairoviridae;g__Orthonairovirus;s__Keterah orthonairovirus	9.31337e-05	0	0	0	0	0	0	0	p__Negarnaviricota;c__Ellioviricetes;o__Bunyavirales;f__Nairoviridae;g__Orthonairovirus;s__Keterah orthonairovirus
p__Negarnaviricota;c__Ellioviricetes;o__Bunyavirales;f__Nairoviridae;g__Orthonairovirus;s__Punta orthonairovirus	3.19878e-06	0	0	0	0	0	0	0	p__Negarnaviricota;c__Ellioviricetes;o__Bunyavirales;f__Nairoviridae;g__Orthonairovirus;s__Punta orthonairovirus
p__Negarnaviricota;c__Ellioviricetes;o__Bunyavirales;f__Nairoviridae;g__Orthonairovirus;s__Scot orthonairovirus	0	0	0	0	2.07726e-05	0	0	0	p__Negarnaviricota;c__Ellioviricetes;o__Bunyavirales;f__Nairoviridae;g__Orthonairovirus;s__Scot orthonairovirus
p__Negarnaviricota;c__Ellioviricetes;o__Bunyavirales;f__Nairoviridae;g__Orthonairovirus;s__Soldado orthonairovirus	0	0	0	0	2.78542e-05	0	0	0	p__Negarnaviricota;c__Ellioviricetes;o__Bunyavirales;f__Nairoviridae;g__Orthonairovirus;s__Soldado orthonairovirus
p__Negarnaviricota;c__Ellioviricetes;o__Bunyavirales;f__Nairoviridae;g__Orthonairovirus;s__Tunis orthonairovirus	1.96848e-06	0	0	0	1.13305e-05	0	0	0	p__Negarnaviricota;c__Ellioviricetes;o__Bunyavirales;f__Nairoviridae;g__Orthonairovirus;s__Tunis orthonairovirus
p__Negarnaviricota;c__Ellioviricetes;o__Bunyavirales;f__Nairoviridae;g__Shaspivirus;s__Spider shaspivirus	7.3818e-06	0	0	1.33936e-05	1.88842e-05	0	0	0	p__Negarnaviricota;c__Ellioviricetes;o__Bunyavirales;f__Nairoviridae;g__Shaspivirus;s__Spider shaspivirus
p__Negarnaviricota;c__Ellioviricetes;o__Bunyavirales;f__Nairoviridae;g__Xinspivirus;s__Xinzhou xinspivirus	1.66091e-05	0	0	1.13153e-05	1.41631e-05	0	8.85426e-06	1.39952e-05	p__Negarnaviricota;c__Ellioviricetes;o__Bunyavirales;f__Nairoviridae;g__Xinspivirus;s__Xinzhou xinspivirus
p__Negarnaviricota;c__Ellioviricetes;o__Bunyavirales;f__Peribunyaviridae;g__Gen_unclassified Peribunyaviridae;s__Khurdun virus	3.2726e-05	0	0	0	0	0	0	0	p__Negarnaviricota;c__Ellioviricetes;o__Bunyavirales;f__Peribunyaviridae;g__Gen_unclassified Peribunyaviridae;s__Khurdun virus
p__Negarnaviricota;c__Ellioviricetes;o__Bunyavirales;f__Peribunyaviridae;g__Gen_unclassified Peribunyaviridae;s__Mulberry vein banding virus	5.53635e-06	0	0	1.01607e-05	9.9142e-06	0	3.75635e-06	6.99762e-06	p__Negarnaviricota;c__Ellioviricetes;o__Bunyavirales;f__Peribunyaviridae;g__Gen_unclassified Peribunyaviridae;s__Mulberry vein banding virus
p__Negarnaviricota;c__Ellioviricetes;o__Bunyavirales;f__Peribunyaviridae;g__Herbevirus;s__Herbert herbevirus	3.81393e-06	0	0	0	9.9142e-06	0	0	0	p__Negarnaviricota;c__Ellioviricetes;o__Bunyavirales;f__Peribunyaviridae;g__Herbevirus;s__Herbert herbevirus
p__Negarnaviricota;c__Ellioviricetes;o__Bunyavirales;f__Peribunyaviridae;g__Herbevirus;s__Kibale herbevirus	1.72242e-06	0	0	0	0	0	0	0	p__Negarnaviricota;c__Ellioviricetes;o__Bunyavirales;f__Peribunyaviridae;g__Herbevirus;s__Kibale herbevirus
p__Negarnaviricota;c__Ellioviricetes;o__Bunyavirales;f__Peribunyaviridae;g__Herbevirus;s__Tai herbevirus	1.2303e-06	0	0	0	0	0	0	0	p__Negarnaviricota;c__Ellioviricetes;o__Bunyavirales;f__Peribunyaviridae;g__Herbevirus;s__Tai herbevirus
p__Negarnaviricota;c__Ellioviricetes;o__Bunyavirales;f__Peribunyaviridae;g__Lakivirus;s__Lakivirus lakamhaense	1.72242e-06	0	0	3.46387e-06	5.19315e-06	0	1.34155e-06	3.93616e-06	p__Negarnaviricota;c__Ellioviricetes;o__Bunyavirales;f__Peribunyaviridae;g__Lakivirus;s__Lakivirus lakamhaense
p__Negarnaviricota;c__Ellioviricetes;o__Bunyavirales;f__Peribunyaviridae;g__Lambavirus;s__Lambavirus wisconsinense	1.72242e-06	0	0	0	0	0	0	0	p__Negarnaviricota;c__Ellioviricetes;o__Bunyavirales;f__Peribunyaviridae;g__Lambavirus;s__Lambavirus wisconsinense
p__Negarnaviricota;c__Ellioviricetes;o__Bunyavirales;f__Peribunyaviridae;g__Orthobunyavirus;s__Abras orthobunyavirus	3.81393e-06	0	0	1.8474e-06	9.44209e-06	0	3.48804e-06	4.37351e-07	p__Negarnaviricota;c__Ellioviricetes;o__Bunyavirales;f__Peribunyaviridae;g__Orthobunyavirus;s__Abras orthobunyavirus
p__Negarnaviricota;c__Ellioviricetes;o__Bunyavirales;f__Peribunyaviridae;g__Orthobunyavirus;s__Aino orthobunyavirus	9.8424e-07	0	0	0	0	0	0	0	p__Negarnaviricota;c__Ellioviricetes;o__Bunyavirales;f__Peribunyaviridae;g__Orthobunyavirus;s__Aino orthobunyavirus
p__Negarnaviricota;c__Ellioviricetes;o__Bunyavirales;f__Peribunyaviridae;g__Orthobunyavirus;s__Akabane orthobunyavirus	4.42908e-06	0	0	0	0	0	0	0	p__Negarnaviricota;c__Ellioviricetes;o__Bunyavirales;f__Peribunyaviridae;g__Orthobunyavirus;s__Akabane orthobunyavirus
p__Negarnaviricota;c__Ellioviricetes;o__Bunyavirales;f__Peribunyaviridae;g__Orthobunyavirus;s__Alajuela orthobunyavirus	1.35333e-06	0	0	0	0	0	0	0	p__Negarnaviricota;c__Ellioviricetes;o__Bunyavirales;f__Peribunyaviridae;g__Orthobunyavirus;s__Alajuela orthobunyavirus
p__Negarnaviricota;c__Ellioviricetes;o__Bunyavirales;f__Peribunyaviridae;g__Orthobunyavirus;s__Anadyr orthobunyavirus	1.35333e-06	0	0	0	0	0	0	0	p__Negarnaviricota;c__Ellioviricetes;o__Bunyavirales;f__Peribunyaviridae;g__Orthobunyavirus;s__Anadyr orthobunyavirus
p__Negarnaviricota;c__Ellioviricetes;o__Bunyavirales;f__Peribunyaviridae;g__Orthobunyavirus;s__Ananindeua orthobunyavirus	1.47636e-06	0	0	0	0	0	0	0	p__Negarnaviricota;c__Ellioviricetes;o__Bunyavirales;f__Peribunyaviridae;g__Orthobunyavirus;s__Ananindeua orthobunyavirus
p__Negarnaviricota;c__Ellioviricetes;o__Bunyavirales;f__Peribunyaviridae;g__Orthobunyavirus;s__Anhembi orthobunyavirus	2.33757e-06	0	4.19645e-07	3.6948e-06	9.9142e-06	0	2.4148e-06	5.24821e-06	p__Negarnaviricota;c__Ellioviricetes;o__Bunyavirales;f__Peribunyaviridae;g__Orthobunyavirus;s__Anhembi orthobunyavirus
p__Negarnaviricota;c__Ellioviricetes;o__Bunyavirales;f__Peribunyaviridae;g__Orthobunyavirus;s__Anopheles A orthobunyavirus	1.96848e-06	0	0	0	9.9142e-06	0	0	0	p__Negarnaviricota;c__Ellioviricetes;o__Bunyavirales;f__Peribunyaviridae;g__Orthobunyavirus;s__Anopheles A orthobunyavirus
p__Negarnaviricota;c__Ellioviricetes;o__Bunyavirales;f__Peribunyaviridae;g__Orthobunyavirus;s__Apeu orthobunyavirus	1.02115e-05	0	0	0	0	0	0	0	p__Negarnaviricota;c__Ellioviricetes;o__Bunyavirales;f__Peribunyaviridae;g__Orthobunyavirus;s__Apeu orthobunyavirus
p__Negarnaviricota;c__Ellioviricetes;o__Bunyavirales;f__Peribunyaviridae;g__Orthobunyavirus;s__Bakau orthobunyavirus	0	0	0	0	0	0	0	8.74702e-07	p__Negarnaviricota;c__Ellioviricetes;o__Bunyavirales;f__Peribunyaviridae;g__Orthobunyavirus;s__Bakau orthobunyavirus
p__Negarnaviricota;c__Ellioviricetes;o__Bunyavirales;f__Peribunyaviridae;g__Orthobunyavirus;s__Batai orthobunyavirus	1.72242e-06	0	0	0	4.24894e-06	0	0	0	p__Negarnaviricota;c__Ellioviricetes;o__Bunyavirales;f__Peribunyaviridae;g__Orthobunyavirus;s__Batai orthobunyavirus
p__Negarnaviricota;c__Ellioviricetes;o__Bunyavirales;f__Peribunyaviridae;g__Orthobunyavirus;s__Bellavista orthobunyavirus	1.84545e-06	0	0	0	7.55367e-06	0	0	0	p__Negarnaviricota;c__Ellioviricetes;o__Bunyavirales;f__Peribunyaviridae;g__Orthobunyavirus;s__Bellavista orthobunyavirus
p__Negarnaviricota;c__Ellioviricetes;o__Bunyavirales;f__Peribunyaviridae;g__Orthobunyavirus;s__Bertioga orthobunyavirus	2.95272e-06	0	0	0	4.24894e-06	0	0	0	p__Negarnaviricota;c__Ellioviricetes;o__Bunyavirales;f__Peribunyaviridae;g__Orthobunyavirus;s__Bertioga orthobunyavirus
p__Negarnaviricota;c__Ellioviricetes;o__Bunyavirales;f__Peribunyaviridae;g__Orthobunyavirus;s__Bimiti orthobunyavirus	0	0	0	0	7.08157e-06	0	0	0	p__Negarnaviricota;c__Ellioviricetes;o__Bunyavirales;f__Peribunyaviridae;g__Orthobunyavirus;s__Bimiti orthobunyavirus
p__Negarnaviricota;c__Ellioviricetes;o__Bunyavirales;f__Peribunyaviridae;g__Orthobunyavirus;s__Birao orthobunyavirus	2.4606e-06	0	0	0	0	0	0	0	p__Negarnaviricota;c__Ellioviricetes;o__Bunyavirales;f__Peribunyaviridae;g__Orthobunyavirus;s__Birao orthobunyavirus
p__Negarnaviricota;c__Ellioviricetes;o__Bunyavirales;f__Peribunyaviridae;g__Orthobunyavirus;s__Bozo orthobunyavirus	1.72242e-06	0	0	0	1.32189e-05	0	0	0	p__Negarnaviricota;c__Ellioviricetes;o__Bunyavirales;f__Peribunyaviridae;g__Orthobunyavirus;s__Bozo orthobunyavirus
p__Negarnaviricota;c__Ellioviricetes;o__Bunyavirales;f__Peribunyaviridae;g__Orthobunyavirus;s__Brazoran orthobunyavirus	5.65938e-06	0	0	0	5.66525e-06	0	0	0	p__Negarnaviricota;c__Ellioviricetes;o__Bunyavirales;f__Peribunyaviridae;g__Orthobunyavirus;s__Brazoran orthobunyavirus
p__Negarnaviricota;c__Ellioviricetes;o__Bunyavirales;f__Peribunyaviridae;g__Orthobunyavirus;s__Bruconha orthobunyavirus	8.6121e-07	0	0	0	2.36052e-06	0	0	0	p__Negarnaviricota;c__Ellioviricetes;o__Bunyavirales;f__Peribunyaviridae;g__Orthobunyavirus;s__Bruconha orthobunyavirus
p__Negarnaviricota;c__Ellioviricetes;o__Bunyavirales;f__Peribunyaviridae;g__Orthobunyavirus;s__Buffalo Creek orthobunyavirus	2.21454e-06	0	0	7.85144e-06	5.66525e-06	0	1.60986e-06	0	p__Negarnaviricota;c__Ellioviricetes;o__Bunyavirales;f__Peribunyaviridae;g__Orthobunyavirus;s__Buffalo Creek orthobunyavirus
p__Negarnaviricota;c__Ellioviricetes;o__Bunyavirales;f__Peribunyaviridae;g__Orthobunyavirus;s__Bunyamwera orthobunyavirus	3.19878e-05	0	0	0	3.54078e-05	0	0	0	p__Negarnaviricota;c__Ellioviricetes;o__Bunyavirales;f__Peribunyaviridae;g__Orthobunyavirus;s__Bunyamwera orthobunyavirus
p__Negarnaviricota;c__Ellioviricetes;o__Bunyavirales;f__Peribunyaviridae;g__Orthobunyavirus;s__Buttonwillow orthobunyavirus	1.96848e-06	0	0	2.7711e-06	4.72105e-06	0	0	0	p__Negarnaviricota;c__Ellioviricetes;o__Bunyavirales;f__Peribunyaviridae;g__Orthobunyavirus;s__Buttonwillow orthobunyavirus
p__Negarnaviricota;c__Ellioviricetes;o__Bunyavirales;f__Peribunyaviridae;g__Orthobunyavirus;s__Bwamba orthobunyavirus	5.53635e-06	0	0	3.23295e-06	1.22747e-05	0	2.95142e-06	7.43497e-06	p__Negarnaviricota;c__Ellioviricetes;o__Bunyavirales;f__Peribunyaviridae;g__Orthobunyavirus;s__Bwamba orthobunyavirus
p__Negarnaviricota;c__Ellioviricetes;o__Bunyavirales;f__Peribunyaviridae;g__Orthobunyavirus;s__Cachoeira Porteira orthobunyavirus	4.67514e-06	0	0	1.61647e-06	7.08157e-06	0	1.07324e-06	4.37351e-07	p__Negarnaviricota;c__Ellioviricetes;o__Bunyavirales;f__Peribunyaviridae;g__Orthobunyavirus;s__Cachoeira Porteira orthobunyavirus
p__Negarnaviricota;c__Ellioviricetes;o__Bunyavirales;f__Peribunyaviridae;g__Orthobunyavirus;s__California encephalitis orthobunyavirus	0	0	0	0	0	0	2.95142e-06	0	p__Negarnaviricota;c__Ellioviricetes;o__Bunyavirales;f__Peribunyaviridae;g__Orthobunyavirus;s__California encephalitis orthobunyavirus
p__Negarnaviricota;c__Ellioviricetes;o__Bunyavirales;f__Peribunyaviridae;g__Orthobunyavirus;s__Capim orthobunyavirus	2.09151e-06	0	0	0	7.08157e-06	0	0	0	p__Negarnaviricota;c__Ellioviricetes;o__Bunyavirales;f__Peribunyaviridae;g__Orthobunyavirus;s__Capim orthobunyavirus
p__Negarnaviricota;c__Ellioviricetes;o__Bunyavirales;f__Peribunyaviridae;g__Orthobunyavirus;s__Caraparu orthobunyavirus	6.64362e-06	0	0	8.08237e-06	1.51073e-05	0	4.02466e-06	1.00591e-05	p__Negarnaviricota;c__Ellioviricetes;o__Bunyavirales;f__Peribunyaviridae;g__Orthobunyavirus;s__Caraparu orthobunyavirus
p__Negarnaviricota;c__Ellioviricetes;o__Bunyavirales;f__Peribunyaviridae;g__Orthobunyavirus;s__Cat Que orthobunyavirus	5.53635e-06	0	0	4.61849e-06	1.13305e-05	0	0	0	p__Negarnaviricota;c__Ellioviricetes;o__Bunyavirales;f__Peribunyaviridae;g__Orthobunyavirus;s__Cat Que orthobunyavirus
p__Negarnaviricota;c__Ellioviricetes;o__Bunyavirales;f__Peribunyaviridae;g__Orthobunyavirus;s__Catu orthobunyavirus	2.58363e-06	0	0	0	0	0	0	0	p__Negarnaviricota;c__Ellioviricetes;o__Bunyavirales;f__Peribunyaviridae;g__Orthobunyavirus;s__Catu orthobunyavirus
p__Negarnaviricota;c__Ellioviricetes;o__Bunyavirales;f__Peribunyaviridae;g__Orthobunyavirus;s__Enseada orthobunyavirus	4.23223e-05	0	0	1.96286e-05	2.59657e-05	0	0	0	p__Negarnaviricota;c__Ellioviricetes;o__Bunyavirales;f__Peribunyaviridae;g__Orthobunyavirus;s__Enseada orthobunyavirus
p__Negarnaviricota;c__Ellioviricetes;o__Bunyavirales;f__Peribunyaviridae;g__Orthobunyavirus;s__Faceys paddock orthobunyavirus	1.59939e-06	0	0	6.23497e-06	0	0	0	0	p__Negarnaviricota;c__Ellioviricetes;o__Bunyavirales;f__Peribunyaviridae;g__Orthobunyavirus;s__Faceys paddock orthobunyavirus
p__Negarnaviricota;c__Ellioviricetes;o__Bunyavirales;f__Peribunyaviridae;g__Orthobunyavirus;s__Fort Sherman orthobunyavirus	1.18109e-05	0	0	0	2.54936e-05	0	0	0	p__Negarnaviricota;c__Ellioviricetes;o__Bunyavirales;f__Peribunyaviridae;g__Orthobunyavirus;s__Fort Sherman orthobunyavirus
p__Negarnaviricota;c__Ellioviricetes;o__Bunyavirales;f__Peribunyaviridae;g__Orthobunyavirus;s__Gamboa orthobunyavirus	5.65938e-06	0	0	0	0	0	0	0	p__Negarnaviricota;c__Ellioviricetes;o__Bunyavirales;f__Peribunyaviridae;g__Orthobunyavirus;s__Gamboa orthobunyavirus
p__Negarnaviricota;c__Ellioviricetes;o__Bunyavirales;f__Peribunyaviridae;g__Orthobunyavirus;s__Gan Gan orthobunyavirus	1.59939e-06	0	0	0	3.30473e-06	0	0	0	p__Negarnaviricota;c__Ellioviricetes;o__Bunyavirales;f__Peribunyaviridae;g__Orthobunyavirus;s__Gan Gan orthobunyavirus
p__Negarnaviricota;c__Ellioviricetes;o__Bunyavirales;f__Peribunyaviridae;g__Orthobunyavirus;s__Guajara orthobunyavirus	1.47636e-06	0	0	0	0	0	0	0	p__Negarnaviricota;c__Ellioviricetes;o__Bunyavirales;f__Peribunyaviridae;g__Orthobunyavirus;s__Guajara orthobunyavirus
p__Negarnaviricota;c__Ellioviricetes;o__Bunyavirales;f__Peribunyaviridae;g__Orthobunyavirus;s__Guaroa orthobunyavirus	5.41332e-06	0	0	0	1.65237e-05	0	0	0	p__Negarnaviricota;c__Ellioviricetes;o__Bunyavirales;f__Peribunyaviridae;g__Orthobunyavirus;s__Guaroa orthobunyavirus
p__Negarnaviricota;c__Ellioviricetes;o__Bunyavirales;f__Peribunyaviridae;g__Orthobunyavirus;s__Iaco orthobunyavirus	1.72242e-06	0	1.72055e-05	6.23497e-06	6.60946e-06	0	1.74402e-05	5.24821e-06	p__Negarnaviricota;c__Ellioviricetes;o__Bunyavirales;f__Peribunyaviridae;g__Orthobunyavirus;s__Iaco orthobunyavirus
p__Negarnaviricota;c__Ellioviricetes;o__Bunyavirales;f__Peribunyaviridae;g__Orthobunyavirus;s__Ilesha orthobunyavirus	4.05999e-06	0	0	0	7.08157e-06	0	0	0	p__Negarnaviricota;c__Ellioviricetes;o__Bunyavirales;f__Peribunyaviridae;g__Orthobunyavirus;s__Ilesha orthobunyavirus
p__Negarnaviricota;c__Ellioviricetes;o__Bunyavirales;f__Peribunyaviridae;g__Orthobunyavirus;s__Ingwavuma orthobunyavirus	2.09151e-06	0	0	2.54017e-06	6.13736e-06	0	0	0	p__Negarnaviricota;c__Ellioviricetes;o__Bunyavirales;f__Peribunyaviridae;g__Orthobunyavirus;s__Ingwavuma orthobunyavirus
p__Negarnaviricota;c__Ellioviricetes;o__Bunyavirales;f__Peribunyaviridae;g__Orthobunyavirus;s__Jamestown Canyon orthobunyavirus	1.09497e-05	0	0	0	0	0	0	0	p__Negarnaviricota;c__Ellioviricetes;o__Bunyavirales;f__Peribunyaviridae;g__Orthobunyavirus;s__Jamestown Canyon orthobunyavirus
p__Negarnaviricota;c__Ellioviricetes;o__Bunyavirales;f__Peribunyaviridae;g__Orthobunyavirus;s__Jatobal orthobunyavirus	3.6909e-06	0	0	0	7.55367e-06	0	0	0	p__Negarnaviricota;c__Ellioviricetes;o__Bunyavirales;f__Peribunyaviridae;g__Orthobunyavirus;s__Jatobal orthobunyavirus
p__Negarnaviricota;c__Ellioviricetes;o__Bunyavirales;f__Peribunyaviridae;g__Orthobunyavirus;s__Kaeng Khoi orthobunyavirus	5.65938e-06	0	0	6.00404e-06	1.60516e-05	0	0	0	p__Negarnaviricota;c__Ellioviricetes;o__Bunyavirales;f__Peribunyaviridae;g__Orthobunyavirus;s__Kaeng Khoi orthobunyavirus
p__Negarnaviricota;c__Ellioviricetes;o__Bunyavirales;f__Peribunyaviridae;g__Orthobunyavirus;s__Kairi orthobunyavirus	3.81393e-06	0	0	0	4.72105e-06	0	0	0	p__Negarnaviricota;c__Ellioviricetes;o__Bunyavirales;f__Peribunyaviridae;g__Orthobunyavirus;s__Kairi orthobunyavirus
p__Negarnaviricota;c__Ellioviricetes;o__Bunyavirales;f__Peribunyaviridae;g__Orthobunyavirus;s__Leanyer orthobunyavirus	1.58709e-05	0	0	1.13153e-05	1.18026e-05	0	6.97608e-06	0	p__Negarnaviricota;c__Ellioviricetes;o__Bunyavirales;f__Peribunyaviridae;g__Orthobunyavirus;s__Leanyer orthobunyavirus
p__Negarnaviricota;c__Ellioviricetes;o__Bunyavirales;f__Peribunyaviridae;g__Orthobunyavirus;s__Macaua orthobunyavirus	2.58363e-06	0	0	2.7711e-06	1.13305e-05	0	1.07324e-06	3.49881e-06	p__Negarnaviricota;c__Ellioviricetes;o__Bunyavirales;f__Peribunyaviridae;g__Orthobunyavirus;s__Macaua orthobunyavirus
p__Negarnaviricota;c__Ellioviricetes;o__Bunyavirales;f__Peribunyaviridae;g__Orthobunyavirus;s__Madrid orthobunyavirus	1.68551e-05	0	0	0	1.13305e-05	0	0	0	p__Negarnaviricota;c__Ellioviricetes;o__Bunyavirales;f__Peribunyaviridae;g__Orthobunyavirus;s__Madrid orthobunyavirus
p__Negarnaviricota;c__Ellioviricetes;o__Bunyavirales;f__Peribunyaviridae;g__Orthobunyavirus;s__Maguari orthobunyavirus	1.84545e-06	0	0	0	6.60946e-06	0	0	0	p__Negarnaviricota;c__Ellioviricetes;o__Bunyavirales;f__Peribunyaviridae;g__Orthobunyavirus;s__Maguari orthobunyavirus
p__Negarnaviricota;c__Ellioviricetes;o__Bunyavirales;f__Peribunyaviridae;g__Orthobunyavirus;s__Mahogany Hammock orthobunyavirus	3.56787e-06	0	0	0	0	0	0	0	p__Negarnaviricota;c__Ellioviricetes;o__Bunyavirales;f__Peribunyaviridae;g__Orthobunyavirus;s__Mahogany Hammock orthobunyavirus
p__Negarnaviricota;c__Ellioviricetes;o__Bunyavirales;f__Peribunyaviridae;g__Orthobunyavirus;s__Main Drain orthobunyavirus	6.1515e-07	0	0	0	6.60946e-06	0	0	0	p__Negarnaviricota;c__Ellioviricetes;o__Bunyavirales;f__Peribunyaviridae;g__Orthobunyavirus;s__Main Drain orthobunyavirus
p__Negarnaviricota;c__Ellioviricetes;o__Bunyavirales;f__Peribunyaviridae;g__Orthobunyavirus;s__Manzanilla orthobunyavirus	3.44484e-06	0	0	0	1.88842e-06	0	0	0	p__Negarnaviricota;c__Ellioviricetes;o__Bunyavirales;f__Peribunyaviridae;g__Orthobunyavirus;s__Manzanilla orthobunyavirus
p__Negarnaviricota;c__Ellioviricetes;o__Bunyavirales;f__Peribunyaviridae;g__Orthobunyavirus;s__Mapputta orthobunyavirus	4.79817e-06	0	0	0	5.66525e-06	0	0	0	p__Negarnaviricota;c__Ellioviricetes;o__Bunyavirales;f__Peribunyaviridae;g__Orthobunyavirus;s__Mapputta orthobunyavirus
p__Negarnaviricota;c__Ellioviricetes;o__Bunyavirales;f__Peribunyaviridae;g__Orthobunyavirus;s__Maprik orthobunyavirus	1.84545e-06	0	0	0	8.02578e-06	0	0	0	p__Negarnaviricota;c__Ellioviricetes;o__Bunyavirales;f__Peribunyaviridae;g__Orthobunyavirus;s__Maprik orthobunyavirus
p__Negarnaviricota;c__Ellioviricetes;o__Bunyavirales;f__Peribunyaviridae;g__Orthobunyavirus;s__Marituba orthobunyavirus	1.04576e-05	0	0	1.5241e-05	2.12447e-05	0	6.97608e-06	0	p__Negarnaviricota;c__Ellioviricetes;o__Bunyavirales;f__Peribunyaviridae;g__Orthobunyavirus;s__Marituba orthobunyavirus
p__Negarnaviricota;c__Ellioviricetes;o__Bunyavirales;f__Peribunyaviridae;g__Orthobunyavirus;s__Mermet orthobunyavirus	0	0	0	0	1.3691e-05	0	0	0	p__Negarnaviricota;c__Ellioviricetes;o__Bunyavirales;f__Peribunyaviridae;g__Orthobunyavirus;s__Mermet orthobunyavirus
p__Negarnaviricota;c__Ellioviricetes;o__Bunyavirales;f__Peribunyaviridae;g__Orthobunyavirus;s__Moju orthobunyavirus	3.6909e-06	0	0	0	6.13736e-06	0	0	0	p__Negarnaviricota;c__Ellioviricetes;o__Bunyavirales;f__Peribunyaviridae;g__Orthobunyavirus;s__Moju orthobunyavirus
p__Negarnaviricota;c__Ellioviricetes;o__Bunyavirales;f__Peribunyaviridae;g__Orthobunyavirus;s__Murrumbidgee virus	4.30605e-06	0	0	0	2.36052e-06	0	0	0	p__Negarnaviricota;c__Ellioviricetes;o__Bunyavirales;f__Peribunyaviridae;g__Orthobunyavirus;s__Murrumbidgee virus
p__Negarnaviricota;c__Ellioviricetes;o__Bunyavirales;f__Peribunyaviridae;g__Orthobunyavirus;s__Nyando orthobunyavirus	4.9212e-06	0	0	0	0	0	0	0	p__Negarnaviricota;c__Ellioviricetes;o__Bunyavirales;f__Peribunyaviridae;g__Orthobunyavirus;s__Nyando orthobunyavirus
p__Negarnaviricota;c__Ellioviricetes;o__Bunyavirales;f__Peribunyaviridae;g__Orthobunyavirus;s__Oriboca orthobunyavirus	8.6121e-07	0	0	0	5.19315e-06	0	0	0	p__Negarnaviricota;c__Ellioviricetes;o__Bunyavirales;f__Peribunyaviridae;g__Orthobunyavirus;s__Oriboca orthobunyavirus
p__Negarnaviricota;c__Ellioviricetes;o__Bunyavirales;f__Peribunyaviridae;g__Orthobunyavirus;s__Oropouche orthobunyavirus	5.29029e-06	0	0	1.40864e-05	2.21889e-05	0	5.63453e-06	0	p__Negarnaviricota;c__Ellioviricetes;o__Bunyavirales;f__Peribunyaviridae;g__Orthobunyavirus;s__Oropouche orthobunyavirus
p__Negarnaviricota;c__Ellioviricetes;o__Bunyavirales;f__Peribunyaviridae;g__Orthobunyavirus;s__Oyo orthobunyavirus	5.16726e-06	0	0	4.84942e-06	4.24894e-06	0	0	0	p__Negarnaviricota;c__Ellioviricetes;o__Bunyavirales;f__Peribunyaviridae;g__Orthobunyavirus;s__Oyo orthobunyavirus
p__Negarnaviricota;c__Ellioviricetes;o__Bunyavirales;f__Peribunyaviridae;g__Orthobunyavirus;s__Patois orthobunyavirus	8.48907e-06	5.71e-06	2.93752e-06	9.69884e-06	8.49788e-06	0	4.02466e-06	5.68556e-06	p__Negarnaviricota;c__Ellioviricetes;o__Bunyavirales;f__Peribunyaviridae;g__Orthobunyavirus;s__Patois orthobunyavirus
p__Negarnaviricota;c__Ellioviricetes;o__Bunyavirales;f__Peribunyaviridae;g__Orthobunyavirus;s__Peaton orthobunyavirus	2.70666e-06	0	0	0	0	0	0	0	p__Negarnaviricota;c__Ellioviricetes;o__Bunyavirales;f__Peribunyaviridae;g__Orthobunyavirus;s__Peaton orthobunyavirus
p__Negarnaviricota;c__Ellioviricetes;o__Bunyavirales;f__Peribunyaviridae;g__Orthobunyavirus;s__Sango orthobunyavirus	8.6121e-07	0	0	0	5.19315e-06	0	0	0	p__Negarnaviricota;c__Ellioviricetes;o__Bunyavirales;f__Peribunyaviridae;g__Orthobunyavirus;s__Sango orthobunyavirus
p__Negarnaviricota;c__Ellioviricetes;o__Bunyavirales;f__Peribunyaviridae;g__Orthobunyavirus;s__Schmallenberg orthobunyavirus	9.59634e-06	0	0	0	3.91847e-05	0	0	0	p__Negarnaviricota;c__Ellioviricetes;o__Bunyavirales;f__Peribunyaviridae;g__Orthobunyavirus;s__Schmallenberg orthobunyavirus
p__Negarnaviricota;c__Ellioviricetes;o__Bunyavirales;f__Peribunyaviridae;g__Orthobunyavirus;s__Sedlec orthobunyavirus	2.82969e-06	0	0	0	6.13736e-06	0	0	0	p__Negarnaviricota;c__Ellioviricetes;o__Bunyavirales;f__Peribunyaviridae;g__Orthobunyavirus;s__Sedlec orthobunyavirus
p__Negarnaviricota;c__Ellioviricetes;o__Bunyavirales;f__Peribunyaviridae;g__Orthobunyavirus;s__Serra do Navio orthobunyavirus	1.2303e-06	0	0	0	0	0	0	0	p__Negarnaviricota;c__Ellioviricetes;o__Bunyavirales;f__Peribunyaviridae;g__Orthobunyavirus;s__Serra do Navio orthobunyavirus
p__Negarnaviricota;c__Ellioviricetes;o__Bunyavirales;f__Peribunyaviridae;g__Orthobunyavirus;s__Shark River orthobunyavirus	2.21454e-06	0	0	0	8.96999e-06	0	2.95142e-06	0	p__Negarnaviricota;c__Ellioviricetes;o__Bunyavirales;f__Peribunyaviridae;g__Orthobunyavirus;s__Shark River orthobunyavirus
p__Negarnaviricota;c__Ellioviricetes;o__Bunyavirales;f__Peribunyaviridae;g__Orthobunyavirus;s__Simbu orthobunyavirus	1.96848e-06	0	0	0	8.96999e-06	0	0	0	p__Negarnaviricota;c__Ellioviricetes;o__Bunyavirales;f__Peribunyaviridae;g__Orthobunyavirus;s__Simbu orthobunyavirus
[truncated: 8,412 more rows]

## Sheet: Metagenomics_bacterial
	Pre_C001	Pre_C002	Pre_C003	Pre_C004	Post_C001	Post_C002	Post_C003	Post_C004	genus	species	family	phyla
[truncated: 826 more rows]

[truncated: 4 more sheets: Metatranscriptomics_viral, Metatranscriptomics_bacterial, LassoRes_Metagenomics, LassoRes_Metatranscriptomics]
