# Supplementary material for: Spatial multi-omics of human skin reveals KRAS and inflammatory responses to spaceflight
Source: Nat Commun. 2024 Jun 11;15:4773. doi: 10.1038/s41467-024-48625-2 (PMC11166909; doi:10.1038/s41467-024-48625-2)
Supplement: Supplementary file 8 — Source Data [file 41467_2024_48625_MOESM8_ESM.xlsx]

## Sheet: Fig1b
Figure 1b
X	Y	sample	Timepoint	Type	crew
-1.6632	5.8035	C001-1_Pre_OE_1	Pre	OE	C001
-1.43467	2.48185	C001-1_Pre_IE_1	Pre	IE	C001
-0.614357	-1.79148	C001-1_Pre_OD_1	Pre	OD	C001
-1.9084	5.30557	C001-1_Pre_OE_2	Pre	OE	C001
-1.33542	2.49401	C001-1_Pre_IE_2	Pre	IE	C001
1.42121	-4.83515	C001-1_Pre_VA_1	Pre	VA	C001
1.15076	-4.89661	C001-1_Pre_VA_2	Pre	VA	C001
1.25374	-4.92812	C001-1_Pre_VA_3	Pre	VA	C001
-0.606463	-2.12538	C001-1_Pre_OD_2	Pre	OD	C001
-1.23813	-1.94758	C001-1_Pre_OD_3	Pre	OD	C001
-1.59805	5.16856	C003-1_Pre_OE_1	Pre	OE	C003
-1.64548	2.98728	C003-1_Pre_IE_1	Pre	IE	C003
-1.09958	-1.85092	C003-1_Pre_OD_1	Pre	OD	C003
1.67821	-4.52751	C003-1_Pre_VA_1	Pre	VA	C003
1.54034	-4.34387	C003-1_Pre_VA_2	Pre	VA	C003
-1.69771	4.95805	C003-1_Pre_OE_2	Pre	OE	C003
-1.50009	2.61457	C003-1_Pre_IE_2	Pre	IE	C003
0.00311653	-1.71564	C003-1_Pre_OD_2	Pre	OD	C003
1.42497	-4.2313	C003-1_Pre_VA_3	Pre	VA	C003
-1.3165	5.28538	C003-1_Pre_OE_3	Pre	OE	C003
-1.68918	4.59809	C003-1_Pre_IE_3	Pre	IE	C003
-0.0306775	-1.66121	C003-1_Pre_OD_3	Pre	OD	C003
0.137632	2.07877	C002-1_Pre_OE_1	Pre	OE	C002
-0.807559	1.99246	C002-1_Pre_IE_1	Pre	IE	C002
0.860098	-1.83936	C002-1_Pre_OD_1	Pre	OD	C002
0.992721	-2.02644	C002-1_Pre_VA_1	Pre	VA	C002
0.191229	2.03826	C002-1_Pre_OE_2	Pre	OE	C002
-0.361306	1.80047	C002-1_Pre_IE_2	Pre	IE	C002
0.68995	-2.05024	C002-1_Pre_OD_2	Pre	OD	C002
1.72904	-4.42659	C004-1_Pre_VA_1	Pre	VA	C004
-1.64514	6.0296	C004-1_Pre_OE_1	Pre	OE	C004
-2.18039	5.00851	C004-1_Pre_IE_1	Pre	IE	C004
-0.933382	-1.5825	C004-1_Pre_OD_1	Pre	OD	C004
-2.09544	5.23009	C004-1_Post_OE_1	Post	OE	C004
-1.57197	3.25269	C004-1_Post_IE_1	Post	IE	C004
-0.477739	-2.10873	C004-1_Post_OD_1	Post	OD	C004
1.32042	-4.69042	C004-1_Pre_VA_2	Pre	VA	C004
-1.62604	6.06827	C004-1_Pre_OE_2	Pre	OE	C004
-2.46153	5.23856	C004-1_Pre_IE_2	Pre	IE	C004
-0.865176	-1.63978	C004-1_Pre_OD_2	Pre	OD	C004
-1.68028	2.42831	C001-2_Pre_IE_1	Pre	IE	C001
2.6642	-3.30331	C001-2_Pre_VA_1	Pre	VA	C001
-0.370495	-2.19734	C001-2_Pre_OD_1	Pre	OD	C001
-1.73666	2.69585	C001-2_Pre_IE_2	Pre	IE	C001
-1.499	6.11069	C001-2_Pre_OE_2	Pre	OE	C001
0.955902	-4.68788	C001-2_Pre_VA_2	Pre	VA	C001
-1.09361	-1.90541	C001-2_Pre_OD_2	Pre	OD	C001
-1.37466	2.21836	C001-2_Pre_IE_3	Pre	IE	C001
-1.76973	4.86348	C001-2_Pre_OE_3	Pre	OE	C001
2.79956	-3.11025	C001-2_Pre_VA_3	Pre	VA	C001
0.50871	-2.30444	C001-2_Pre_OD_3	Pre	OD	C001
-0.0809058	1.41276	C002-2_Post_IE_1	Post	IE	C002
0.246817	2.05473	C002-2_Post_OE_1	Post	OE	C002
0.577146	-2.00242	C002-2_Post_OD_1	Post	OD	C002
1.40512	-2.89742	C002-2_Post_VA_1	Post	VA	C002
-0.419581	1.86478	C002-2_Pre_IE_1	Pre	IE	C002
0.00992936	1.95638	C002-2_Pre_OE_1	Pre	OE	C002
0.429191	-2.43527	C002-2_Pre_OD_1	Pre	OD	C002
0.867403	-4.36216	C002-2_Pre_VA_1	Pre	VA	C002
0.899957	-4.07427	C002-2_Pre_VA_2	Pre	VA	C002
1.4148	-2.13447	C002-2_Post_OD_2	Post	OD	C002
1.13513	-0.956018	C002-2_Post_OE_and_IE_1	Post	OE_and_IE	C002
1.71782	-2.69234	C002-2_Post_VA_2	Post	VA	C002
0.830609	-0.604676	C002-2_Post_OE_and_IE_2	Post	OE_and_IE	C002
2.26653	-2.87012	C002-2_Post_OD_3	Post	OD	C002
2.51373	-2.91162	C002-2_Post_VA_3	Post	VA	C002
0.0524863	1.65245	C002-2_Post_OE_and_IE_3	Post	OE_and_IE	C002
0.881058	-2.5264	C002-2_Post_OD_4	Post	OD	C002
1.30519	-2.25767	C002-2_Post_VA_4	Post	VA	C002
-0.946697	2.81992	C003-2_Post_IE_1	Post	IE	C003
-1.08371	4.50665	C003-2_Post_OE_1	Post	OE	C003
-0.997091	-2.04063	C003-2_Post_OD_1	Post	OD	C003
1.04239	-4.56746	C003-2_Post_VA_1	Post	VA	C003
1.89643	-2.60684	C003-2_Post_OD_2	Post	OD	C003
2.80527	-3.17071	C003-2_Post_VA_2	Post	VA	C003
1.55473	-1.96695	C003-2_Post_OD_3	Post	OD	C003
1.47356	-4.05044	C003-2_Post_VA_3	Post	VA	C003
-1.31999	1.75	C003-2_Post_IE_3	Post	IE	C003
-1.07487	4.87522	C003-2_Post_OE_3	Post	OE	C003
1.36018	-1.24782	C003-2_Post_IE_2	Post	IE	C003
-1.24827	4.35513	C003-2_Post_OE_2	Post	OE	C003
-1.30282	5.7924	C004-2_Pre_OE_1	Pre	OE	C004
-1.38258	3.0213	C004-2_Pre_IE_1	Pre	IE	C004
0.0147053	-2.35795	C004-2_Pre_OD_1	Pre	OD	C004
2.43888	-3.44902	C004-2_Pre_VA_1	Pre	VA	C004
-0.972354	4.79612	C004-2_Post_OE_1	Post	OE	C004
0.980582	-0.815661	C004-2_Post_IE_1	Post	IE	C004
0.97332	-1.60259	C004-2_Post_OD_1	Post	OD	C004
2.80603	-3.19938	C004-2_Post_VA_1	Post	VA	C004
-1.15667	4.81228	C004-2_Post_OE_2	Post	OE	C004
-1.56235	1.8387	C004-2_Post_IE_2	Post	IE	C004
0.927647	-1.64539	C004-2_Post_OD_2	Post	OD	C004
1.32744	-4.0869	C004-2_Post_VA_2	Post	VA	C004

## Sheet: Fig1c
Figure 1c
	baseMean	log2FoldChange	lfcSE	stat	pvalue	padj	GENENAME
A1BG	8.63047	0.0721767	0.114651	0.629535	0.528999	0.824373	A1BG
A1CF	7.77983	0.280576	0.119639	2.34519	0.0190175	0.234294	A1CF
A2M	14.1124	-0.338267	0.171147	-1.97647	0.0481012	0.341722	A2M
A2ML1	9.96116	0.12487	0.109672	1.13857	0.254881	0.635358	A2ML1
A3GALT2	7.60442	0.158219	0.121898	1.29796	0.194299	0.57595	A3GALT2
A4GALT	9.10701	0.0106929	0.124421	0.0859414	0.931513	0.981936	A4GALT
A4GNT	8.62992	-0.00147396	0.117947	-0.0124968	0.990029	0.99725	A4GNT
AAAS	12.9771	-0.20656	0.101448	-2.03611	0.0417393	0.322262	AAAS
AACS	14.2931	0.0580924	0.101087	0.57468	0.565508	0.845542	AACS
AADAC	6.88557	0.277083	0.129284	2.14321	0.032096	0.288812	AADAC
AADACL2	8.88144	0.182423	0.119604	1.52523	0.127203	0.496607	AADACL2
AADACL3	10.7136	0.00721094	0.107408	0.067136	0.946473	0.985878	AADACL3
AADACL4	10.8911	-0.213151	0.111051	-1.9194	0.0549341	0.356871	AADACL4
AADAT	6.47897	0.16064	0.144943	1.1083	0.267734	0.642982	AADAT
AAGAB	8.9676	0.211412	0.120383	1.75615	0.0790626	0.410295	AAGAB
AAK1	9.03129	0.197405	0.115454	1.70981	0.0873004	0.427179	AAK1
AAMDC	12.4043	0.00902695	0.11153	0.0809376	0.935492	0.983056	AAMDC
AAMP	12.0319	0.0481214	0.111021	0.433445	0.664691	0.888586	AAMP
AANAT	7.39123	-0.0881436	0.13789	-0.639232	0.522672	0.821851	AANAT
AAR2	7.96759	0.134227	0.119986	1.11869	0.263273	0.640109	AAR2
AARD	6.8625	0.132934	0.143427	0.926842	0.354008	0.715409	AARD
AARS1	9.73793	-0.0765172	0.10583	-0.723022	0.469666	0.793737	AARS1
AARS2	9.32046	-0.00821224	0.121107	-0.0678096	0.945937	0.985784	AARS2
AARSD1	12.4507	0.18503	0.0976456	1.89491	0.0581043	0.366802	AARSD1
AASDH	8.73753	0.271168	0.117096	2.31578	0.0205702	0.241141	AASDH
AASDHPPT	7.39556	0.191721	0.141381	1.35606	0.17508	0.554139	AASDHPPT
AASS	9.20605	-0.00738429	0.11825	-0.0624464	0.950207	0.986755	AASS
AATF	10.2135	-0.228027	0.10895	-2.09296	0.0363532	0.302301	AATF
AATK	4.92897	0.174213	0.189712	0.918302	0.358461	0.718572	AATK
ABAT	9.43268	-0.134558	0.1304	-1.03189	0.302124	0.674206	ABAT
ABCA1	8.36864	0.0486285	0.116439	0.417631	0.676217	0.893431	ABCA1
ABCA10	9.50588	-0.0738585	0.118917	-0.621096	0.534537	0.828109	ABCA10
ABCA12	10.2965	-0.0882721	0.112629	-0.783739	0.433193	0.771458	ABCA12
ABCA13	8.79089	0.107489	0.11738	0.915736	0.359806	0.719522	ABCA13
ABCA2	6.29264	0.139122	0.138849	1.00197	0.316359	0.68689	ABCA2
ABCA3	6.97081	0.123322	0.128837	0.957192	0.33847	0.704027	ABCA3
ABCA4	9.53214	0.143919	0.123538	1.16498	0.244028	0.627866	ABCA4
ABCA5	8.35177	-0.0133122	0.118748	-0.112105	0.91074	0.976113	ABCA5
ABCA6	8.94569	-0.00467813	0.122117	-0.0383086	0.969442	0.99188	ABCA6
ABCA7	9.52551	-0.00741004	0.119071	-0.0622319	0.950378	0.986833	ABCA7
ABCA8	8.61224	0.134702	0.114502	1.17642	0.239429	0.623129	ABCA8
ABCA9	7.01487	0.291455	0.145736	1.99988	0.0455136	0.333941	ABCA9
ABCB1	9.84615	0.109651	0.110592	0.991495	0.321444	0.690264	ABCB1
ABCB10	22.8077	-0.1731	0.096672	-1.79059	0.0733586	0.398183	ABCB10
ABCB11	7.11403	0.223395	0.13616	1.64068	0.100864	0.454234	ABCB11
ABCB4	7.11602	0.0506063	0.125643	0.402778	0.687111	0.898697	ABCB4
ABCB5	9.04888	0.22044	0.11304	1.95011	0.0511629	0.349917	ABCB5
ABCB6	10.7857	0.102163	0.100208	1.01951	0.307959	0.679716	ABCB6
ABCB7	7.78835	0.121699	0.126154	0.964689	0.334701	0.700494	ABCB7
ABCB8	6.64203	-0.0933881	0.134494	-0.694365	0.487454	0.803616	ABCB8
ABCB9	12.9973	0.137689	0.107171	1.28476	0.198878	0.58029	ABCB9
ABCC1	9.72726	-0.194278	0.119652	-1.62369	0.104441	0.459408	ABCC1
ABCC10	7.72814	-0.0020456	0.132136	-0.0154809	0.987648	0.996936	ABCC10
ABCC11	7.86305	0.181609	0.123446	1.47116	0.141248	0.515224	ABCC11
ABCC12	8.31641	0.166433	0.121301	1.37207	0.170041	0.548103	ABCC12
ABCC2	7.40158	0.256443	0.119904	2.13873	0.0324572	0.289846	ABCC2
ABCC3	11.3415	-0.104766	0.106021	-0.988158	0.323075	0.691978	ABCC3
ABCC4	7.12027	0.063017	0.136653	0.461144	0.644695	0.880767	ABCC4
ABCC5	8.4323	0.109026	0.115985	0.939999	0.347218	0.711169	ABCC5
ABCC6	11.8682	-0.104216	0.103401	-1.00788	0.313514	0.684294	ABCC6
ABCC8	11.0939	-0.0298045	0.115732	-0.257531	0.796769	0.939202	ABCC8
ABCC9	9.34014	0.298816	0.109381	2.73189	0.00629716	0.148617	ABCC9
ABCD1	10.0855	0.126172	0.121215	1.0409	0.297923	0.67137	ABCD1
ABCD2	9.46599	0.317367	0.124806	2.54288	0.0109943	0.181878	ABCD2
ABCD3	7.69586	-0.115893	0.153187	-0.756548	0.449321	0.781537	ABCD3
ABCD4	10.1816	0.0103019	0.110809	0.0929703	0.925927	0.980358	ABCD4
ABCE1	9.92557	-0.00810419	0.1064	-0.076167	0.939286	0.98324	ABCE1
ABCF1	10.6502	0.0262052	0.109606	0.239086	0.811039	0.943062	ABCF1
ABCF2	11.4007	-0.193505	0.0990318	-1.95397	0.0507054	0.34894	ABCF2
ABCF3	9.87628	0.120312	0.106925	1.1252	0.260503	0.638684	ABCF3
ABCG1	8.6042	-0.106319	0.136995	-0.776083	0.4377	0.774644	ABCG1
ABCG2	6.57748	-0.0387358	0.141575	-0.273606	0.784388	0.934725	ABCG2
ABCG4	8.38368	0.097336	0.117753	0.82661	0.408458	0.753757	ABCG4
ABCG5	11.3532	0.131665	0.103848	1.26786	0.204847	0.586806	ABCG5
ABCG8	11.61	0.083805	0.098679	0.849269	0.395732	0.743944	ABCG8
ABHD1	10.2894	0.0949053	0.109161	0.869404	0.384626	0.737467	ABHD1
ABHD10	6.91758	0.0548472	0.137413	0.399141	0.689789	0.899364	ABHD10
ABHD11	7.63364	0.152437	0.142721	1.06808	0.285484	0.660553	ABHD11
ABHD12	8.53535	0.0973751	0.115594	0.84239	0.39957	0.747612	ABHD12
ABHD12B	5.70682	0.0975198	0.149276	0.653287	0.513572	0.816985	ABHD12B
ABHD13	7.26513	0.0835164	0.1257	0.664413	0.506426	0.813241	ABHD13
ABHD14A	7.43963	0.136297	0.140204	0.972131	0.330986	0.697643	ABHD14A
ABHD14B	9.10171	-0.163775	0.121215	-1.35111	0.176659	0.556309	ABHD14B
ABHD15	9.427	0.187325	0.126695	1.47855	0.139262	0.513319	ABHD15
ABHD16A	15.0634	-0.201325	0.130133	-1.54707	0.121846	0.488222	ABHD16A
ABHD16B	9.67707	-0.00424112	0.106288	-0.0399021	0.968171	0.991492	ABHD16B
ABHD17A	18.0419	-0.287783	0.106321	-2.70674	0.00679481	0.151259	ABHD17A
ABHD17B	11.2698	0.228477	0.109117	2.09388	0.0362711	0.302085	ABHD17B
ABHD17C	11.4902	-0.0186065	0.101536	-0.183249	0.854602	0.95743	ABHD17C
ABHD18	12.6668	0.0237756	0.095178	0.249801	0.802741	0.941209	ABHD18
ABHD2	11.4819	-0.166394	0.110268	-1.50899	0.1313	0.503656	ABHD2
ABHD3	7.93101	0.172896	0.128981	1.34048	0.18009	0.561527	ABHD3
ABHD4	6.35714	-0.108702	0.140955	-0.771186	0.440597	0.776654	ABHD4
ABHD5	11.658	0.0948529	0.105144	0.902124	0.366991	0.724213	ABHD5
ABHD6	7.26527	-0.191553	0.129871	-1.47495	0.140226	0.51436	ABHD6
ABHD8	13.5376	0.0296404	0.104253	0.284314	0.77617	0.931296	ABHD8
ABI1	12.2598	0.138088	0.0972493	1.41994	0.155625	0.529702	ABI1
ABI2	10.533	0.198274	0.113563	1.74594	0.0808212	0.413917	ABI2
ABI3	7.70557	0.0774726	0.150694	0.514104	0.607179	0.865968	ABI3
ABI3BP	8.35458	0.0406665	0.123513	0.32925	0.741967	0.919654	ABI3BP
ABITRAM	12.2315	0.137757	0.104464	1.3187	0.187271	0.569558	ABITRAM
ABL1	9.42415	0.0357243	0.116157	0.307551	0.758424	0.925863	ABL1
ABL2	9.00111	0.043652	0.140405	0.310901	0.755876	0.925463	ABL2
ABLIM1	10.456	-0.0622996	0.112445	-0.554044	0.579549	0.851329	ABLIM1
ABLIM2	7.54106	0.19641	0.129206	1.52013	0.128478	0.499503	ABLIM2
ABLIM3	8.23756	-0.00881269	0.119422	-0.0737948	0.941174	0.983677	ABLIM3
ABO	8.31208	-0.137986	0.118587	-1.16359	0.244592	0.628197	ABO
ABR	8.95591	-0.34151	0.123117	-2.77386	0.00553948	0.140381	ABR
ABRA	6.99796	0.27486	0.140104	1.96183	0.049782	0.346158	ABRA
ABRACL	13.3356	-0.182049	0.11268	-1.61563	0.106174	0.462131	ABRACL
ABRAXAS1	11.4457	0.111552	0.103835	1.07433	0.282677	0.657643	ABRAXAS1
ABRAXAS2	12.5028	0.0356103	0.0938404	0.379477	0.704334	0.905482	ABRAXAS2
ABT1	8.17545	0.112697	0.121404	0.928277	0.353264	0.715021	ABT1
ABTB1	10.9249	-0.0372159	0.110353	-0.337246	0.735932	0.917429	ABTB1
ABTB2	9.74865	0.143804	0.111313	1.29189	0.196396	0.577951	ABTB2
ACAA1	7.34848	-0.161722	0.129887	-1.24509	0.213098	0.59626	ACAA1
ACAA2	12.092	0.0249583	0.104417	0.239024	0.811087	0.943062	ACAA2
ACACA	8.63628	-0.0753668	0.12192	-0.618166	0.536466	0.828627	ACACA
ACACB	9.86352	-0.00844254	0.11193	-0.075427	0.939875	0.983439	ACACB
ACAD10	11.2631	0.015101	0.114631	0.131736	0.895193	0.970393	ACAD10
ACAD11	9.30514	-0.117074	0.113692	-1.02975	0.303126	0.675352	ACAD11
ACAD8	13.6115	-0.139525	0.118727	-1.17518	0.239923	0.62377	ACAD8
ACAD9	12.4415	0.0096017	0.104397	0.0919731	0.926719	0.980559	ACAD9
ACADL	8.68032	0.36853	0.122141	3.01726	0.00255073	0.098145	ACADL
ACADM	11.5399	0.0260896	0.0991207	0.26321	0.792389	0.937302	ACADM
ACADS	9.72427	0.121519	0.132977	0.913835	0.360804	0.720027	ACADS
ACADSB	11.3233	0.085451	0.107675	0.793601	0.427428	0.768385	ACADSB
ACADVL	19.5815	-0.410196	0.155941	-2.63045	0.00852711	0.165092	ACADVL
ACAN	6.57021	0.0190553	0.132322	0.144007	0.885495	0.966203	ACAN
ACAP2	9.20244	0.148029	0.117087	1.26427	0.206134	0.58805	ACAP2
ACAP3	13.5626	-0.143636	0.141693	-1.01371	0.310719	0.682501	ACAP3
ACAT1	11.1084	0.0419575	0.106288	0.394752	0.693026	0.900427	ACAT1
ACAT2	10.393	0.0167695	0.103055	0.162723	0.870736	0.961667	ACAT2
ACBD3	10.9756	-0.0404563	0.0980081	-0.412785	0.679764	0.89489	ACBD3
ACBD4	7.02037	0.00522782	0.147127	0.0355327	0.971655	0.992486	ACBD4
ACBD5	13.05	0.264298	0.10356	2.55211	0.0107072	0.179744	ACBD5
ACBD6	6.5556	0.141432	0.135509	1.04371	0.29662	0.670876	ACBD6
ACBD7	10.603	0.057876	0.118228	0.489527	0.624468	0.873766	ACBD7
ACCS	8.27505	0.151805	0.121141	1.25313	0.210158	0.593226	ACCS
ACCSL	6.30146	-0.237643	0.141657	-1.67759	0.093427	0.439641	ACCSL
ACD	7.75958	0.290921	0.171952	1.69187	0.09067	0.434216	ACD
ACE	8.04718	0.00774088	0.13225	0.0585323	0.953325	0.98777	ACE
ACE2	9.10043	0.160664	0.131694	1.21998	0.222473	0.607383	ACE2
ACER1	8.60281	0.316712	0.139865	2.26442	0.0235483	0.257214	ACER1
ACER2	13.9904	-0.0938422	0.108019	-0.868755	0.384981	0.737636	ACER2
ACER3	7.74342	0.0553073	0.126774	0.436268	0.662642	0.888249	ACER3
ACHE	9.69934	-0.0706173	0.130903	-0.539464	0.589567	0.856914	ACHE
ACIN1	7.86603	-0.00471413	0.129389	-0.0364338	0.970936	0.992469	ACIN1
ACKR1	6.73163	-0.0318642	0.141479	-0.225222	0.821807	0.946537	ACKR1
ACKR2	11.4367	0.0829873	0.108829	0.76255	0.445732	0.77961	ACKR2
ACKR3	8.18228	-0.0742386	0.121185	-0.612608	0.540136	0.830241	ACKR3
ACKR4	10.2884	0.187634	0.130349	1.43947	0.150017	0.524952	ACKR4
ACLY	8.9976	0.0045417	0.138841	0.0327115	0.973905	0.993046	ACLY
ACMSD	6.91035	0.300573	0.157502	1.90838	0.0563419	0.361242	ACMSD
ACO1	11.3397	0.00362653	0.102052	0.0355362	0.971652	0.992486	ACO1
ACO2	12.4611	0.0978222	0.108417	0.902278	0.366909	0.7242	ACO2
ACOD1	9.88894	0.048579	0.110884	0.438106	0.66131	0.888174	ACOD1
ACOT1	14.4956	0.178744	0.110813	1.61302	0.106741	0.463128	ACOT1
ACOT11	9.02217	-0.0826872	0.114809	-0.720217	0.471392	0.794817	ACOT11
ACOT12	7.18904	0.344102	0.132783	2.59146	0.00955702	0.170647	ACOT12
ACOT13	8.69287	0.298641	0.114233	2.61431	0.00894072	0.167996	ACOT13
ACOT2	12.7749	0.0137362	0.110904	0.123856	0.901429	0.973396	ACOT2
ACOT4	11.985	-0.0440193	0.101264	-0.434698	0.663781	0.888365	ACOT4
ACOT6	5.77083	0.0208734	0.143013	0.145955	0.883957	0.965365	ACOT6
ACOT7	7.62075	-0.00191985	0.138704	-0.0138413	0.988957	0.997148	ACOT7
ACOT8	9.96041	0.0628551	0.114203	0.550379	0.58206	0.852571	ACOT8
ACOT9	8.75075	0.0662251	0.114663	0.577561	0.563561	0.844076	ACOT9
ACOX1	8.47832	-0.11692	0.125443	-0.932062	0.351305	0.713652	ACOX1
ACOX2	10.0701	-0.0403795	0.116031	-0.348006	0.727836	0.9146	ACOX2
ACOX3	8.6562	-0.0171875	0.121491	-0.141472	0.887497	0.966901	ACOX3
ACOXL	6.06945	0.278176	0.141564	1.96502	0.0494116	0.344946	ACOXL
ACP1	8.72466	0.0413617	0.127324	0.324855	0.745291	0.920729	ACP1
ACP2	11.1345	-0.0365388	0.105567	-0.34612	0.729253	0.915278	ACP2
ACP3	12.7287	-0.0085184	0.108419	-0.0785691	0.937375	0.983056	ACP3
ACP4	6.62287	-0.0422242	0.140907	-0.29966	0.764437	0.928296	ACP4
ACP5	7.43762	-0.0750499	0.127932	-0.586638	0.557447	0.839426	ACP5
ACP6	9.93723	0.227808	0.106715	2.13473	0.032783	0.289846	ACP6
ACP7	7.56453	0.324012	0.137582	2.35504	0.0185209	0.230918	ACP7
ACR	12.5445	0.00325798	0.108072	0.0301464	0.97595	0.993261	ACR
ACRBP	8.6203	0.138207	0.118207	1.16919	0.242325	0.62599	ACRBP
ACRV1	10.5965	0.214576	0.104802	2.04744	0.0406152	0.319543	ACRV1
ACSBG1	7.32619	0.115557	0.129736	0.890711	0.373084	0.728825	ACSBG1
ACSBG2	9.99398	0.0395549	0.113036	0.349932	0.726389	0.913649	ACSBG2
ACSF2	17.0922	-0.253486	0.154127	-1.64465	0.100041	0.453147	ACSF2
ACSF3	10.7621	0.0341972	0.115298	0.296597	0.766774	0.929033	ACSF3
ACSL1	13.1587	-0.112372	0.117589	-0.955632	0.339258	0.704762	ACSL1
ACSL3	6.78823	0.0605117	0.131043	0.46177	0.644246	0.880654	ACSL3
ACSL4	9.21728	0.259291	0.112845	2.29776	0.0215757	0.245863	ACSL4
ACSL5	6.57269	0.32607	0.156271	2.08657	0.0369267	0.304494	ACSL5
ACSL6	6.74586	-0.0351107	0.129635	-0.270843	0.786512	0.935229	ACSL6
ACSM1	6.87286	0.181081	0.130818	1.38422	0.166292	0.541843	ACSM1
ACSM2A	9.5754	0.0805967	0.115508	0.697761	0.485327	0.802466	ACSM2A
ACSM2B	10.6795	0.0413604	0.106855	0.38707	0.698704	0.903225	ACSM2B
ACSM3	11.8318	-0.00679534	0.107491	-0.0632177	0.949593	0.986513	ACSM3
ACSM4	10.5486	-0.137802	0.117896	-1.16884	0.242467	0.626116	ACSM4
ACSM5	20.3021	-0.120414	0.112312	-1.07214	0.283655	0.659098	ACSM5
ACSM6	6.84096	-0.0534793	0.131479	-0.40675	0.684192	0.897188	ACSM6
ACSS1	9.95747	-0.114084	0.107191	-1.0643	0.287191	0.662257	ACSS1
ACSS2	9.50396	0.10596	0.106842	0.991744	0.321323	0.690264	ACSS2
ACSS3	10.5475	0.0871947	0.10335	0.843681	0.398848	0.747151	ACSS3
ACTA1	12.3052	-0.643283	0.276372	-2.3276	0.0199333	0.238039	ACTA1
ACTA2	64.2852	-1.11825	0.41607	-2.68763	0.00719601	0.155781	ACTA2
ACTBL2	11.5497	0.176122	0.115353	1.52682	0.126807	0.495774	ACTBL2
ACTC1	14.5998	-0.467285	0.236806	-1.97328	0.0484632	0.343119	ACTC1
ACTG2	41.4767	-1.09081	0.384332	-2.83821	0.0045368	0.12847	ACTG2
ACTL10	8.13476	-0.0343292	0.11742	-0.292363	0.770009	0.929637	ACTL10
ACTL6A	10.639	-0.12891	0.110445	-1.16718	0.243136	0.626611	ACTL6A
ACTL6B	6.54324	0.284992	0.127809	2.22983	0.0257588	0.263615	ACTL6B
ACTL7A	7.05401	0.160826	0.125461	1.28188	0.199884	0.581049	ACTL7A
ACTL7B	6.51042	0.172238	0.131456	1.31023	0.190117	0.572342	ACTL7B
ACTL8	9.12742	0.121087	0.109555	1.10526	0.269046	0.644155	ACTL8
ACTL9	10.7137	0.0180566	0.116653	0.154788	0.876988	0.963221	ACTL9
ACTN1	11.7683	-0.706849	0.325249	-2.17326	0.0297611	0.280873	ACTN1
ACTN2	11.4472	0.199243	0.102638	1.94122	0.0522314	0.352685	ACTN2
ACTN3	7.93736	0.0952703	0.119208	0.799193	0.424178	0.76656	ACTN3
ACTN4	21.5671	-0.406635	0.125917	-3.22938	0.00124059	0.0732249	ACTN4
ACTR10	12.501	0.0865729	0.126504	0.684347	0.493756	0.806334	ACTR10
ACTR1A	9.67368	-0.235431	0.110691	-2.12693	0.0334259	0.291183	ACTR1A
ACTR1B	7.01161	0.189523	0.130293	1.45459	0.145782	0.52022	ACTR1B
ACTR2	14.2128	0.0244822	0.10003	0.244747	0.806652	0.941872	ACTR2
ACTR3	15.382	-0.0359655	0.106827	-0.33667	0.736366	0.917485	ACTR3
ACTR3B	16.6561	-0.240556	0.108709	-2.21284	0.0269088	0.267898	ACTR3B
ACTR5	11.3311	0.424193	0.127559	3.32546	0.000882729	0.0635951	ACTR5
ACTR6	11.1255	0.22032	0.110255	1.99828	0.0456866	0.334439	ACTR6
ACTR8	7.59643	-0.20637	0.121451	-1.69921	0.0892802	0.431432	ACTR8
ACTRT1	10.9454	0.00917228	0.117091	0.0783345	0.937562	0.983056	ACTRT1
ACTRT2	15.0602	0.00607984	0.099205	0.0612856	0.951132	0.987234	ACTRT2
ACTRT3	8.00326	0.048674	0.136992	0.355306	0.72236	0.911762	ACTRT3
ACVR1	10.1259	0.0697283	0.11064	0.630227	0.528546	0.823943	ACVR1
ACVR1B	10.311	-0.134952	0.10794	-1.25025	0.211209	0.59429	ACVR1B
ACVR1C	8.98734	0.155547	0.159953	0.972454	0.330825	0.697476	ACVR1C
ACVR2A	13.9092	-0.256871	0.155011	-1.65711	0.0974968	0.449062	ACVR2A
ACVR2B	9.44388	0.2773	0.124732	2.22317	0.0262041	0.264548	ACVR2B
ACVRL1	7.91701	0.0411099	0.120732	0.340506	0.733475	0.917063	ACVRL1
ACY1	11.883	-0.0231689	0.0998717	-0.231987	0.816548	0.945185	ACY1
ACY3	9.28079	0.0799481	0.115065	0.69481	0.487174	0.803565	ACY3
ACYP1	8.69739	0.10463	0.116026	0.901776	0.367176	0.724323	ACYP1
ACYP2	13.2655	-0.128122	0.105529	-1.21408	0.224716	0.608491	ACYP2
ADA	10.1191	-0.0701238	0.111708	-0.627739	0.530175	0.82476	ADA
ADA2	8.10366	0.102662	0.126662	0.810525	0.417639	0.761987	ADA2
ADAD1	9.90673	0.0868236	0.11618	0.747323	0.454869	0.784979	ADAD1
ADAD2	6.10879	0.180815	0.173111	1.04451	0.296251	0.670876	ADAD2
ADAL	6.71953	0.238286	0.12516	1.90385	0.0569297	0.363513	ADAL
ADAM10	13.4612	0.147929	0.0958211	1.5438	0.122636	0.489559	ADAM10
ADAM11	10.1635	-0.017216	0.107191	-0.160611	0.8724	0.962054	ADAM11
ADAM12	8.55424	-0.0495102	0.121829	-0.406389	0.684457	0.897409	ADAM12
ADAM15	1016.12	-0.154592	0.305203	-0.506523	0.612489	0.869194	ADAM15
ADAM17	7.57895	-0.221899	0.1236	-1.7953	0.0726057	0.396624	ADAM17
ADAM18	8.38182	0.144122	0.116253	1.23973	0.215077	0.598743	ADAM18
ADAM19	8.43432	-0.102621	0.116683	-0.879483	0.379139	0.732343	ADAM19
ADAM2	8.33045	0.00164844	0.137424	0.0119953	0.990429	0.997307	ADAM2
ADAM20	7.37344	-0.0638912	0.136238	-0.468966	0.639094	0.879267	ADAM20
ADAM21	10.4578	0.110091	0.127751	0.861765	0.388817	0.739682	ADAM21
ADAM22	8.51609	0.0683732	0.127338	0.536943	0.591307	0.857441	ADAM22
ADAM23	9.22001	0.155905	0.112186	1.38971	0.164617	0.540344	ADAM23
ADAM28	8.67308	-0.258957	0.131861	-1.96386	0.0495458	0.345174	ADAM28
ADAM29	7.91848	-0.0371098	0.123323	-0.300915	0.76348	0.927991	ADAM29
ADAM30	8.29547	0.233982	0.117754	1.98704	0.0469179	0.337093	ADAM30
ADAM32	9.62415	-0.3199	0.138617	-2.3078	0.02101	0.243125	ADAM32
ADAM33	12.1295	-0.147831	0.154438	-0.95722	0.338456	0.704027	ADAM33
ADAM7	7.4404	-0.0376951	0.134258	-0.280767	0.778889	0.932195	ADAM7
ADAM8	5.39313	0.205539	0.153571	1.3384	0.180766	0.56204	ADAM8
ADAM9	12.1808	-0.278388	0.108417	-2.56774	0.0102363	0.176206	ADAM9
ADAMDEC1	7.17245	0.0797	0.204502	0.389726	0.696739	0.902423	ADAMDEC1
ADAMTS1	9.48346	-0.0694082	0.127638	-0.543788	0.586587	0.855512	ADAMTS1
ADAMTS10	9.33878	0.121324	0.111119	1.09184	0.274905	0.648937	ADAMTS10
ADAMTS12	9.28527	0.0526924	0.112613	0.467909	0.63985	0.879703	ADAMTS12
ADAMTS13	11.7612	0.052521	0.0984898	0.533264	0.593851	0.85892	ADAMTS13
ADAMTS14	7.474	0.252803	0.131124	1.92797	0.0538592	0.355326	ADAMTS14
ADAMTS15	8.33191	-0.0698195	0.127103	-0.549315	0.582789	0.852788	ADAMTS15
ADAMTS16	7.20481	0.197896	0.131757	1.50198	0.133103	0.506484	ADAMTS16
ADAMTS17	8.28019	0.104603	0.116639	0.896816	0.369817	0.726244	ADAMTS17
ADAMTS18	9.27409	0.300979	0.116358	2.58666	0.00969114	0.171891	ADAMTS18
ADAMTS19	5.42379	-0.111364	0.14416	-0.772503	0.439816	0.775973	ADAMTS19
ADAMTS2	4.4665	0.172492	0.161764	1.06632	0.286279	0.661247	ADAMTS2
ADAMTS20	10.2891	0.0825837	0.114173	0.723323	0.469482	0.793737	ADAMTS20
ADAMTS3	14.5241	-0.24889	0.112079	-2.22067	0.0263732	0.265252	ADAMTS3
ADAMTS4	12.3634	0.0362574	0.0955696	0.379382	0.704404	0.90551	ADAMTS4
ADAMTS5	7.16397	-0.229289	0.183501	-1.24952	0.211475	0.594506	ADAMTS5
ADAMTS6	8.41025	0.309559	0.113296	2.73229	0.00628958	0.148617	ADAMTS6
ADAMTS7	8.40099	-0.128984	0.136884	-0.942284	0.346047	0.710389	ADAMTS7
ADAMTS8	7.16424	-0.0136739	0.128625	-0.106308	0.915338	0.976933	ADAMTS8
ADAMTS9	7.3714	0.273836	0.124042	2.20761	0.0272713	0.269565	ADAMTS9
ADAMTSL1	8.44526	0.255177	0.124665	2.0469	0.0406679	0.319543	ADAMTSL1
ADAMTSL2	10.2757	0.155226	0.104882	1.48001	0.138871	0.512898	ADAMTSL2
ADAMTSL3	5.56018	0.222763	0.161872	1.37617	0.168768	0.546337	ADAMTSL3
ADAMTSL4	7.13818	-0.146173	0.13931	-1.04926	0.294057	0.668953	ADAMTSL4
ADAMTSL5	7.74006	-0.0208984	0.125167	-0.166964	0.867399	0.960878	ADAMTSL5
ADAP1	9.92492	-0.0084846	0.117936	-0.0719427	0.942648	0.9841	ADAP1
ADAP2	8.1381	0.227988	0.126167	1.80703	0.0707571	0.391913	ADAP2
ADAR	8.43203	-0.0261515	0.114228	-0.228942	0.818914	0.945645	ADAR
ADARB1	10.8048	0.0727951	0.103868	0.70084	0.483403	0.801607	ADARB1
ADARB2	7.96009	0.141288	0.127403	1.10899	0.267435	0.642926	ADARB2
ADAT1	11.9648	0.0248941	0.105349	0.236301	0.813199	0.943983	ADAT1
ADAT2	9.63939	0.297706	0.11362	2.62019	0.00878802	0.166324	ADAT2
ADAT3	16.7133	-0.0900472	0.105634	-0.852446	0.393966	0.742479	ADAT3
ADCK1	8.53001	-0.0199404	0.122862	-0.162299	0.871071	0.961743	ADCK1
ADCK2	10.385	0.00838331	0.109604	0.076487	0.939032	0.98318	ADCK2
ADCK5	5.89427	-0.0423142	0.151026	-0.280179	0.77934	0.932415	ADCK5
ADCY1	7.6115	0.215446	0.12712	1.69482	0.0901094	0.433213	ADCY1
ADCY10	8.07412	0.0810183	0.131345	0.616837	0.537342	0.829143	ADCY10
ADCY2	10.9045	0.0208574	0.121675	0.171419	0.863894	0.95995	ADCY2
ADCY3	8.59465	-0.227424	0.116511	-1.95195	0.0509439	0.349551	ADCY3
ADCY4	11.2611	0.0143246	0.105596	0.135656	0.892093	0.968699	ADCY4
ADCY5	10.7996	-0.146067	0.112225	-1.30155	0.19307	0.575307	ADCY5
ADCY6	8.05759	-0.0890039	0.125462	-0.70941	0.47807	0.798861	ADCY6
ADCY7	9.45121	0.227926	0.115847	1.96747	0.0491294	0.344667	ADCY7
ADCY8	9.02361	0.171629	0.124192	1.38197	0.166981	0.543328	ADCY8
ADCY9	7.89251	0.0163365	0.131821	0.123929	0.901372	0.973396	ADCY9
ADCYAP1	10.1123	0.170998	0.108347	1.57825	0.114508	0.476867	ADCYAP1
ADCYAP1R1	9.91582	0.0167677	0.110988	0.151077	0.879915	0.96358	ADCYAP1R1
ADD1	11.7792	-0.213471	0.107659	-1.98284	0.0473854	0.338828	ADD1
ADD2	7.75804	-0.106111	0.122464	-0.86647	0.386233	0.738575	ADD2
ADD3	11.4339	-0.171741	0.101953	-1.68451	0.0920829	0.436834	ADD3
ADGB	8.61424	0.258856	0.111594	2.31963	0.0203611	0.239927	ADGB
ADGRA1	9.3237	-0.00087286	0.114043	-0.00765378	0.993893	0.998762	ADGRA1
ADGRA2	8.64405	-0.0468651	0.141512	-0.331173	0.740514	0.919152	ADGRA2
ADGRA3	10.9269	-0.0138335	0.108034	-0.128048	0.898111	0.971977	ADGRA3
ADGRB1	8.05663	0.0946683	0.163468	0.579126	0.562504	0.843318	ADGRB1
ADGRB2	6.89196	0.3342	0.157784	2.11808	0.034168	0.294624	ADGRB2
ADGRB3	7.94165	0.279441	0.121804	2.29419	0.0217795	0.24713	ADGRB3
ADGRD1	9.67007	-0.178374	0.166522	-1.07118	0.28409	0.659617	ADGRD1
ADGRD2	15.4144	-0.247887	0.112855	-2.19651	0.0280552	0.273194	ADGRD2
ADGRE1	8.9752	-0.190794	0.120804	-1.57937	0.114251	0.476705	ADGRE1
ADGRE2	13.3772	-0.142721	0.111142	-1.28412	0.199098	0.58039	ADGRE2
ADGRE5	12.1877	-0.0235641	0.107947	-0.218293	0.8272	0.948237	ADGRE5
ADGRF1	9.5994	0.244368	0.106128	2.30256	0.0213034	0.244853	ADGRF1
ADGRF2	8.88523	-0.00385463	0.116464	-0.0330972	0.973597	0.993046	ADGRF2
ADGRF3	6.79937	-0.12632	0.133705	-0.94477	0.344776	0.708883	ADGRF3
ADGRF4	9.037	0.0728282	0.121781	0.598025	0.549823	0.836112	ADGRF4
ADGRF5	11.0126	-0.210377	0.103331	-2.03595	0.0417558	0.322262	ADGRF5
ADGRG1	10.7535	-0.127512	0.157711	-0.808518	0.418793	0.762628	ADGRG1
ADGRG2	7.4769	-0.00646194	0.129383	-0.0499441	0.960167	0.989679	ADGRG2
ADGRG3	9.81638	0.0187972	0.110178	0.170607	0.864533	0.95995	ADGRG3
ADGRG4	7.8539	0.141997	0.142853	0.994008	0.320219	0.689745	ADGRG4
ADGRG5	6.88449	0.074895	0.131584	0.569179	0.569234	0.846801	ADGRG5
ADGRG6	9.32289	-0.0328574	0.110963	-0.296111	0.767146	0.929135	ADGRG6
ADGRG7	7.86791	-0.211394	0.121401	-1.74129	0.0816333	0.414875	ADGRG7
ADGRL1	8.75421	0.00269602	0.124063	0.021731	0.982663	0.995393	ADGRL1
ADGRL2	9.00464	0.0323707	0.115067	0.28132	0.778465	0.932012	ADGRL2
ADGRL3	8.85706	0.16782	0.130021	1.29072	0.196802	0.578274	ADGRL3
ADGRL4	8.29642	0.221208	0.126834	1.74408	0.0811452	0.414185	ADGRL4
ADGRV1	6.72027	0.131612	0.157898	0.833526	0.404548	0.751442	ADGRV1
ADH1A	8.22306	0.121033	0.131687	0.919097	0.358045	0.718359	ADH1A
ADH1B	9.36939	-0.15415	0.115926	-1.32974	0.183605	0.566052	ADH1B
ADH4	6.03022	0.0374892	0.144991	0.258561	0.795974	0.939128	ADH4
ADH5	24.2965	-0.288829	0.101009	-2.85944	0.00424387	0.126109	ADH5
ADH6	6.5303	-0.0371664	0.134398	-0.276539	0.782134	0.93395	ADH6
ADH7	9.54906	-0.162984	0.122685	-1.32848	0.18402	0.566593	ADH7
ADHFE1	10.8772	8.75532e-05	0.104578	0.000837203	0.999332	0.999653	ADHFE1
ADI1	9.81495	0.0398922	0.104811	0.38061	0.703492	0.905293	ADI1
ADIG	10.4493	0.167226	0.105285	1.58831	0.112215	0.473587	ADIG
ADIPOQ	12.4285	-0.289719	0.108807	-2.66269	0.00775197	0.159982	ADIPOQ
ADIPOR1	8.77926	-0.0435261	0.117872	-0.369267	0.711929	0.907934	ADIPOR1
ADIPOR2	5.45931	0.290766	0.147432	1.9722	0.0485867	0.343602	ADIPOR2
ADIRF	13.0521	0.0564998	0.121285	0.465844	0.641327	0.879717	ADIRF
ADK	11.4194	0.00456844	0.103842	0.0439941	0.964909	0.990929	ADK
ADM	9.9653	0.0785574	0.107096	0.733526	0.463238	0.789783	ADM
ADM2	7.79951	0.175232	0.118172	1.48286	0.138112	0.512898	ADM2
ADM5	8.99578	0.0387579	0.122054	0.317546	0.750829	0.923111	ADM5
ADNP	11.8608	-0.00515734	0.0986363	-0.0522864	0.958301	0.988929	ADNP
ADNP2	13.4586	0.0140417	0.10174	0.138016	0.890228	0.967977	ADNP2
ADO	8.63519	0.0724563	0.136466	0.530947	0.595456	0.860051	ADO
ADORA1	6.90291	0.0849319	0.133487	0.636254	0.524611	0.822338	ADORA1
ADORA2A	7.91851	0.081104	0.139354	0.582001	0.560566	0.841417	ADORA2A
ADORA2B	9.63437	0.193369	0.125228	1.54414	0.122555	0.489559	ADORA2B
ADORA3	10.2898	-0.115638	0.124623	-0.927902	0.353459	0.715028	ADORA3
ADPGK	10.795	0.29398	0.112465	2.61396	0.00894983	0.167996	ADPGK
ADPRH	7.22702	-0.139691	0.129167	-1.08148	0.279485	0.654626	ADPRH
ADPRHL1	10.6395	0.0529213	0.122786	0.431005	0.666465	0.88938	ADPRHL1
ADPRM	10.6001	-0.0322103	0.108595	-0.296608	0.766766	0.929033	ADPRM
ADPRS	11.1503	-0.180511	0.117936	-1.53059	0.12587	0.494506	ADPRS
ADRA1A	10.9296	0.0768568	0.17495	0.439306	0.66044	0.88796	ADRA1A
ADRA1B	9.0438	0.232827	0.117825	1.97605	0.0481492	0.341933	ADRA1B
ADRA1D	9.64628	0.229152	0.121742	1.88227	0.0597992	0.369565	ADRA1D
ADRA2A	8.81427	0.0449805	0.123321	0.364742	0.715304	0.909096	ADRA2A
ADRA2B	10.2117	-0.0393069	0.110663	-0.355195	0.722444	0.911762	ADRA2B
ADRA2C	8.06998	-0.0268408	0.172504	-0.155596	0.876352	0.963167	ADRA2C
ADRB1	6.19787	-0.0711728	0.136878	-0.519974	0.603082	0.863785	ADRB1
ADRB2	9.05845	0.161642	0.115439	1.40024	0.161442	0.53615	ADRB2
ADRB3	7.12584	0.125517	0.123007	1.0204	0.307538	0.679468	ADRB3
ADRM1	9.5356	-0.0887733	0.126996	-0.699024	0.484537	0.802215	ADRM1
ADSL	12.5982	-0.0530063	0.101835	-0.520513	0.602706	0.863536	ADSL
ADSS1	8.00535	-0.198108	0.123818	-1.59999	0.109602	0.469179	ADSS1
ADSS2	11.9299	0.176549	0.107638	1.64021	0.100962	0.45438	ADSS2
ADTRP	7.83746	0.0725423	0.12537	0.578625	0.562842	0.84354	ADTRP
AEBP1	9.61127	-0.189149	0.144354	-1.31031	0.19009	0.572342	AEBP1
AEBP2	11.6813	-0.0929694	0.119818	-0.775923	0.437794	0.774644	AEBP2
AEN	23.4896	-0.199432	0.126261	-1.57951	0.114218	0.476705	AEN
AFAP1	8.95806	0.114457	0.112236	1.01978	0.307831	0.679653	AFAP1
AFAP1L1	10.1449	-0.0250189	0.114742	-0.218045	0.827394	0.948309	AFAP1L1
AFAP1L2	11.1632	-0.13156	0.105174	-1.25089	0.210976	0.594119	AFAP1L2
AFDN	8.16782	0.000254527	0.125107	0.00203448	0.998377	0.999612	AFDN
AFF1	11.0453	0.142849	0.109687	1.30234	0.192802	0.575307	AFF1
AFF2	7.49047	0.389789	0.133351	2.92303	0.0034664	0.113372	AFF2
AFF3	10.2784	0.0695248	0.101979	0.681753	0.495395	0.807251	AFF3
AFF4	6.97803	-0.0553052	0.131236	-0.421418	0.67345	0.892185	AFF4
AFG1L	8.03853	-0.0485598	0.118511	-0.409748	0.681991	0.895888	AFG1L
AFG3L2	14.7847	0.0417634	0.109841	0.380218	0.703783	0.905293	AFG3L2
AFM	8.85842	0.0599638	0.116433	0.515009	0.606547	0.865844	AFM
AFMID	5.22878	-0.0682083	0.145021	-0.470333	0.638117	0.878895	AFMID
AFP	6.79033	-0.0638035	0.146369	-0.435908	0.662904	0.888249	AFP
AFTPH	6.96703	0.107531	0.142077	0.756849	0.44914	0.781537	AFTPH
AGA	12.8542	-0.0104501	0.103523	-0.100945	0.919594	0.978264	AGA
AGAP1	11.8793	-0.186727	0.113739	-1.64172	0.100648	0.453892	AGAP1
AGAP2	9.24861	0.0575456	0.111895	0.514282	0.607055	0.865968	AGAP2
AGAP3	10.1865	-0.305226	0.122317	-2.49536	0.0125829	0.196333	AGAP3
AGAP9	30.4245	-0.238968	0.103988	-2.29803	0.0215599	0.245863	AGAP9
AGBL1	9.62989	0.262992	0.107527	2.44583	0.0144517	0.207707	AGBL1
AGBL2	12.391	0.029067	0.098284	0.295745	0.767425	0.929147	AGBL2
AGBL3	8.0877	-0.0240243	0.114927	-0.20904	0.834417	0.950327	AGBL3
AGBL4	9.19017	0.170427	0.11454	1.48793	0.136769	0.511338	AGBL4
AGBL5	13.2345	-0.127825	0.108106	-1.1824	0.237045	0.619938	AGBL5
AGER	6.0734	-0.109453	0.141741	-0.7722	0.439996	0.775997	AGER
AGFG1	5.73183	0.253816	0.148341	1.71103	0.0870751	0.427179	AGFG1
AGFG2	9.68766	-0.128468	0.112359	-1.14337	0.252886	0.63404	AGFG2
AGGF1	10.4146	-0.0193876	0.106422	-0.182177	0.855444	0.957516	AGGF1
AGK	8.74852	0.113008	0.124845	0.905185	0.365367	0.723649	AGK
AGL	10.9492	0.0296966	0.104451	0.284312	0.776171	0.931296	AGL
AGMAT	10.3492	-0.0479835	0.106914	-0.448803	0.653573	0.885192	AGMAT
AGMO	7.26456	0.029829	0.145189	0.205449	0.837221	0.951358	AGMO
AGO1	13.7059	-0.14938	0.103479	-1.44358	0.148856	0.523674	AGO1
AGO2	7.95042	-0.0233778	0.132638	-0.176253	0.860095	0.958985	AGO2
AGO3	8.21882	0.0630136	0.121952	0.516709	0.605359	0.864991	AGO3
AGO4	10.6397	0.277823	0.103687	2.67944	0.00737446	0.15705	AGO4
AGPAT1	14.6033	-0.128862	0.108788	-1.18452	0.236205	0.619608	AGPAT1
AGPAT2	13.7058	-0.198644	0.103244	-1.92403	0.0543513	0.355992	AGPAT2
AGPAT3	9.83396	0.1297	0.122235	1.06108	0.288655	0.663206	AGPAT3
AGPAT4	6.86682	0.0735364	0.131987	0.557149	0.577426	0.850463	AGPAT4
AGPAT5	10.1847	-0.0107327	0.10906	-0.0984105	0.921606	0.978725	AGPAT5
AGPS	13.6153	-0.0353088	0.101674	-0.347274	0.728385	0.914788	AGPS
AGR2	7.44367	0.0844066	0.122616	0.688385	0.491211	0.805059	AGR2
AGR3	9.85511	0.27746	0.128327	2.16213	0.0306084	0.284639	AGR3
AGRN	12.34	-0.0934022	0.126518	-0.738254	0.46036	0.787513	AGRN
AGRP	8.41019	0.0810917	0.129912	0.624203	0.532494	0.826098	AGRP
AGT	6.24756	0.096605	0.142793	0.676537	0.4987	0.808279	AGT
AGTPBP1	8.71863	0.236485	0.122659	1.92799	0.0538563	0.355326	AGTPBP1
AGTR1	8.10103	0.134169	0.126677	1.05914	0.289534	0.663431	AGTR1
AGTR2	9.74526	-0.102301	0.113329	-0.902693	0.366689	0.724114	AGTR2
AGTRAP	8.09092	-0.232821	0.128464	-1.81234	0.0699335	0.390381	AGTRAP
AGXT	8.79857	0.100326	0.12381	0.810323	0.417754	0.762098	AGXT
AGXT2	9.84092	0.17133	0.137254	1.24827	0.211934	0.594962	AGXT2
AHCTF1	12.0993	0.0557557	0.114842	0.485501	0.627321	0.874898	AHCTF1
AHCY	10.6165	-0.0347105	0.102286	-0.339347	0.734348	0.917322	AHCY
AHCYL1	12.6267	-0.102161	0.115743	-0.882658	0.377421	0.731312	AHCYL1
AHCYL2	11.6512	-0.170158	0.119443	-1.4246	0.154274	0.528977	AHCYL2
AHDC1	6.42967	-0.195563	0.145459	-1.34445	0.178802	0.560095	AHDC1
AHI1	9.64856	0.166658	0.104952	1.58795	0.112298	0.473587	AHI1
AHNAK	49.5925	-0.654467	0.198055	-3.30447	0.00095156	0.066068	AHNAK
AHNAK2	14.328	-0.330383	0.139837	-2.36262	0.0181461	0.228916	AHNAK2
AHR	7.67106	-0.100369	0.135772	-0.739248	0.459757	0.787285	AHR
AHRR	8.05367	0.11471	0.118801	0.96556	0.334265	0.700474	AHRR
AHSA1	6.9353	0.022537	0.130941	0.172116	0.863347	0.959849	AHSA1
AHSG	8.77644	0.177418	0.132157	1.34248	0.17944	0.560899	AHSG
AHSP	7.92571	0.146739	0.121073	1.21199	0.225515	0.609347	AHSP
AICDA	7.88762	0.235806	0.148362	1.58939	0.111972	0.473395	AICDA
AIDA	13.0261	-0.0314744	0.115041	-0.273592	0.784398	0.934725	AIDA
AIF1	14.4356	-0.116821	0.118089	-0.989262	0.322535	0.6913	AIF1
AIF1L	9.5747	0.0423304	0.110139	0.384337	0.700729	0.903894	AIF1L
AIFM1	11.4076	0.089463	0.117638	0.760496	0.446958	0.780245	AIFM1
AIFM2	11.1447	-0.0482378	0.108624	-0.44408	0.656985	0.886821	AIFM2
AIFM3	7.94965	-0.165232	0.127075	-1.30027	0.193509	0.575307	AIFM3
AIG1	4.73528	-0.182243	0.166152	-1.09684	0.27271	0.646372	AIG1
AIM2	7.93934	-0.141632	0.124631	-1.13641	0.255785	0.636317	AIM2
AIMP1	11.5766	0.122925	0.106297	1.15643	0.247504	0.630732	AIMP1
AIMP2	10.0801	0.0107898	0.106775	0.101051	0.91951	0.978264	AIMP2
AIP	8.32296	-0.0425014	0.116041	-0.366261	0.71417	0.908387	AIP
AIPL1	8.13984	0.25092	0.140993	1.77966	0.0751309	0.40253	AIPL1
AIRE	11.1192	0.149527	0.102278	1.46197	0.143751	0.518107	AIRE
AJAP1	7.38183	0.0108375	0.130058	0.0833278	0.933591	0.982725	AJAP1
AJM1	14.5888	-0.0230824	0.103029	-0.224039	0.822727	0.946828	AJM1
AJUBA	14.4584	-0.234109	0.104069	-2.24955	0.0244774	0.260196	AJUBA
AK1	12.0883	-0.0615478	0.0996605	-0.617575	0.536855	0.828757	AK1
AK2	20.6274	0.0123296	0.0983969	0.125305	0.900282	0.973172	AK2
AK3	18.006	0.0664648	0.102412	0.648997	0.51634	0.818192	AK3
AK4	29.2254	0.0276789	0.0921505	0.300366	0.763898	0.928137	AK4
AK5	8.73414	-0.173446	0.171261	-1.01276	0.311175	0.682719	AK5
AK6	13.4129	-0.0942255	0.10035	-0.938965	0.347749	0.711536	AK6
AK7	11.1731	0.132709	0.127066	1.04441	0.296298	0.670876	AK7
AK8	12.5616	0.37652	0.09875	3.81286	0.000137369	0.0267255	AK8
AK9	7.2811	0.105255	0.120913	0.870504	0.384025	0.736844	AK9
AKAIN1	7.789	-0.0147345	0.125194	-0.117694	0.90631	0.97503	AKAIN1
AKAP1	13.0558	-0.210136	0.113419	-1.85274	0.0639198	0.379363	AKAP1
AKAP10	9.49535	0.0303822	0.112154	0.270898	0.78647	0.935229	AKAP10
AKAP11	7.97473	-0.0206029	0.129967	-0.158524	0.874044	0.962566	AKAP11
AKAP12	11.1051	-0.0978004	0.113964	-0.85817	0.390799	0.740907	AKAP12
AKAP13	6.42767	0.294117	0.140716	2.09014	0.0366048	0.303044	AKAP13
AKAP14	9.8558	0.195744	0.119705	1.63522	0.102002	0.4558	AKAP14
AKAP17A	9.42961	-0.174395	0.128196	-1.36038	0.173711	0.552061	AKAP17A
AKAP3	6.42668	0.19768	0.141229	1.39971	0.161599	0.53615	AKAP3
AKAP4	7.27273	0.216861	0.137886	1.57276	0.115774	0.478918	AKAP4
AKAP5	9.0795	-0.061282	0.122672	-0.49956	0.617385	0.870537	AKAP5
AKAP6	7.97628	0.259624	0.139054	1.86707	0.0618914	0.374576	AKAP6
AKAP7	8.63095	0.0966468	0.126168	0.766014	0.443668	0.778604	AKAP7
AKAP8	13.6823	0.0144638	0.10649	0.135823	0.891961	0.968612	AKAP8
AKAP8L	7.985	-0.420862	0.127943	-3.28946	0.00100379	0.0671655	AKAP8L
AKAP9	6.68346	0.110468	0.142187	0.776922	0.437205	0.774511	AKAP9
AKIP1	11.6224	0.0703631	0.112028	0.628085	0.529948	0.82476	AKIP1
AKIRIN1	15.0582	-0.0843279	0.101731	-0.828929	0.407145	0.752672	AKIRIN1
AKIRIN2	13.7851	0.0580024	0.095014	0.610462	0.541556	0.831051	AKIRIN2
AKNA	8.04278	0.0878914	0.133464	0.658542	0.51019	0.814638	AKNA
AKNAD1	8.90182	0.0792084	0.124417	0.636635	0.524362	0.822338	AKNAD1
AKR1A1	12.0568	0.00556935	0.103223	0.0539548	0.956971	0.988668	AKR1A1
AKR1B1	16.8003	-0.264877	0.0991653	-2.67106	0.00756111	0.159389	AKR1B1
AKR1B15	12.9194	-0.363832	0.108657	-3.34845	0.000812654	0.0614419	AKR1B15
AKR1C1	8.33217	0.189212	0.117523	1.61	0.107398	0.46395	AKR1C1
AKR1C2	8.94786	0.133718	0.11683	1.14456	0.252393	0.63385	AKR1C2
AKR1C3	8.9431	0.314442	0.108984	2.88521	0.00391151	0.122371	AKR1C3
AKR1C4	5.88098	0.0268681	0.155225	0.173092	0.862579	0.959817	AKR1C4
AKR1D1	10.7863	0.0932628	0.103518	0.900931	0.367625	0.724666	AKR1D1
AKR1E2	12.1478	0.0217243	0.100397	0.216384	0.828689	0.948669	AKR1E2
AKR7A2	4.61012	0.269287	0.169554	1.58821	0.112239	0.473587	AKR7A2
AKR7A3	9.48521	-0.00941791	0.118431	-0.0795225	0.936617	0.983056	AKR7A3
AKR7L	13.4672	-0.226345	0.100038	-2.26259	0.0236607	0.257214	AKR7L
AKT1	9.14139	-0.240964	0.131843	-1.82766	0.0676	0.384701	AKT1
AKT1S1	11.4059	0.200357	0.106301	1.8848	0.0594562	0.36868	AKT1S1
AKT2	8.57177	-0.0959421	0.126639	-0.757605	0.448688	0.781438	AKT2
AKT3	13.318	-0.024135	0.107111	-0.225326	0.821726	0.946537	AKT3
AKTIP	10.1025	-0.0748898	0.107747	-0.695054	0.487021	0.803565	AKTIP
ALAD	9.92008	-0.300443	0.118334	-2.53895	0.0111186	0.182306	ALAD
ALAS1	9.7636	-0.045661	0.116606	-0.391584	0.695366	0.90191	ALAS1
ALAS2	7.43978	0.145701	0.123085	1.18374	0.236515	0.61971	ALAS2
ALB	11.2005	0.203692	0.116603	1.74689	0.0806565	0.413696	ALB
ALCAM	9.70527	0.172407	0.113846	1.51439	0.129926	0.501364	ALCAM
ALDH16A1	9.39819	-0.221053	0.11361	-1.94572	0.0516885	0.35122	ALDH16A1
ALDH18A1	9.99	-0.143028	0.119935	-1.19255	0.233046	0.616592	ALDH18A1
ALDH1A1	6.37917	0.142037	0.141078	1.0068	0.314033	0.684707	ALDH1A1
ALDH1A2	10.5528	-0.152394	0.107763	-1.41416	0.157314	0.531889	ALDH1A2
ALDH1A3	9.51545	0.0996402	0.107389	0.927844	0.353489	0.715028	ALDH1A3
ALDH1B1	11.0247	-0.450697	0.231847	-1.94394	0.0519031	0.351659	ALDH1B1
ALDH1L1	8.32804	-0.00071108	0.118883	-0.00598132	0.995228	0.999007	ALDH1L1
ALDH1L2	9.71909	0.413501	0.129617	3.19017	0.0014219	0.0765329	ALDH1L2
ALDH2	17.2586	-0.295367	0.124917	-2.36451	0.0180539	0.228451	ALDH2
ALDH3A1	10.4524	-0.0533251	0.123231	-0.432723	0.665216	0.888866	ALDH3A1
ALDH3A2	11.6566	-0.137248	0.116203	-1.18111	0.237561	0.620635	ALDH3A2
ALDH3B1	7.15309	0.073122	0.145943	0.501031	0.616349	0.870384	ALDH3B1
ALDH3B2	14.7665	-0.0304216	0.124824	-0.243715	0.807451	0.942191	ALDH3B2
ALDH4A1	8.43087	0.0367141	0.120258	0.305295	0.760141	0.926592	ALDH4A1
ALDH5A1	5.58371	0.0973249	0.172842	0.563084	0.573377	0.848677	ALDH5A1
ALDH6A1	9.25238	0.100829	0.109123	0.923999	0.355487	0.716851	ALDH6A1
ALDH7A1	8.18761	0.043815	0.115595	0.379039	0.704659	0.905681	ALDH7A1
ALDH8A1	7.6356	-0.0731224	0.121538	-0.601641	0.547413	0.835005	ALDH8A1
ALDH9A1	11.4264	-0.114403	0.104343	-1.09641	0.272898	0.646653	ALDH9A1
ALDOA	26.0044	-0.489991	0.151288	-3.23879	0.00120036	0.073101	ALDOA
ALDOB	10.268	-0.0758312	0.122408	-0.619497	0.535589	0.828226	ALDOB
ALDOC	9.12953	0.0444057	0.11119	0.399367	0.689623	0.899364	ALDOC
ALG10	13.0012	-0.132438	0.103538	-1.27912	0.200855	0.582421	ALG10
ALG10B	26.119	-0.0989617	0.107041	-0.924524	0.355214	0.716452	ALG10B
ALG12	10.4553	0.183712	0.102945	1.78457	0.0743316	0.400546	ALG12
ALG13	8.70726	0.0304599	0.112219	0.271432	0.786059	0.935229	ALG13
ALG14	7.1408	0.0997063	0.142666	0.698879	0.484628	0.802215	ALG14
ALG1L	20.2849	-0.287907	0.127221	-2.26305	0.0236326	0.257214	ALG1L
ALG1L2	24.221	-0.103399	0.107325	-0.963427	0.335333	0.701189	ALG1L2
ALG2	9.58121	-0.0117847	0.109783	-0.107345	0.914515	0.976581	ALG2
ALG3	10.528	-0.0243424	0.116223	-0.209446	0.8341	0.950261	ALG3
ALG5	7.8073	-0.00495782	0.124076	-0.039958	0.968127	0.991492	ALG5
ALG6	15.4431	-0.221531	0.10255	-2.16021	0.0307564	0.285222	ALG6
ALG8	4.93022	0.110035	0.184293	0.597065	0.550464	0.836399	ALG8
ALG9	12.162	-0.0407821	0.107939	-0.377826	0.70556	0.905681	ALG9
ALK	7.77457	-0.0586363	0.133803	-0.43823	0.661219	0.888174	ALK
ALKAL1	8.63797	-0.0146993	0.128016	-0.114824	0.908585	0.975292	ALKAL1
ALKAL2	8.52783	0.228105	0.118605	1.92324	0.0544501	0.355992	ALKAL2
ALKBH1	8.25174	0.0444074	0.122353	0.362945	0.716646	0.909415	ALKBH1
ALKBH2	10.7415	0.0884789	0.112489	0.786557	0.431541	0.770738	ALKBH2
ALKBH3	10.8334	-0.142909	0.105685	-1.35222	0.176306	0.555894	ALKBH3
ALKBH4	9.81601	0.018088	0.120931	0.149573	0.881102	0.964175	ALKBH4
ALKBH5	10.5126	-0.110505	0.113183	-0.976338	0.328897	0.696069	ALKBH5
ALKBH6	6.616	0.0855527	0.145769	0.586907	0.557266	0.839426	ALKBH6
ALKBH7	7.6259	0.00525621	0.123986	0.0423937	0.966185	0.990935	ALKBH7
ALKBH8	9.22947	0.160739	0.118884	1.35206	0.176355	0.555894	ALKBH8
ALLC	7.43221	0.187038	0.132924	1.40711	0.159396	0.533423	ALLC
ALMS1	12.5943	0.0627767	0.105284	0.596259	0.551002	0.83658	ALMS1
ALOX12	8.92205	-0.141866	0.121016	-1.1723	0.241077	0.624234	ALOX12
ALOX12B	7.38831	0.0280353	0.129209	0.216977	0.828226	0.948566	ALOX12B
ALOX15	12.4379	0.0442624	0.0982251	0.450622	0.652262	0.884634	ALOX15
ALOX15B	8.47216	0.0754036	0.126414	0.596481	0.550854	0.83658	ALOX15B
ALOX5	8.04126	0.0636945	0.122908	0.518228	0.604299	0.864518	ALOX5
ALOX5AP	5.84915	0.354031	0.158749	2.23013	0.0257387	0.263557	ALOX5AP
ALOXE3	7.52373	0.0582441	0.145012	0.40165	0.687942	0.899076	ALOXE3
ALPG	7.0015	-0.129355	0.157477	-0.821422	0.411406	0.756505	ALPG
ALPI	7.61114	0.031065	0.116596	0.266432	0.789906	0.936334	ALPI
ALPK1	5.70359	0.1569	0.143478	1.09354	0.274155	0.648367	ALPK1
ALPK2	10.321	0.157951	0.136877	1.15396	0.248517	0.631129	ALPK2
ALPK3	9.26861	-0.0630494	0.123331	-0.511221	0.609196	0.86727	ALPK3
ALPL	7.12467	0.2497	0.121735	2.05118	0.0402497	0.318216	ALPL
ALPP	7.26451	0.0707708	0.121663	0.581696	0.560772	0.841585	ALPP
ALS2	7.96119	0.0576709	0.127233	0.453271	0.650354	0.883494	ALS2
ALS2CL	13.5208	-0.333986	0.135837	-2.45872	0.0139434	0.205129	ALS2CL
ALX1	6.69797	0.0498678	0.129792	0.384214	0.70082	0.903894	ALX1
ALX3	9.03516	-0.0645593	0.114192	-0.565356	0.571832	0.84802	ALX3
ALX4	6.60872	0.0156684	0.127326	0.123058	0.902062	0.97358	ALX4
ALYREF	15.3501	-0.114658	0.107009	-1.07148	0.283953	0.65938	ALYREF
AMACR	7.87717	-0.0972944	0.132642	-0.73351	0.463248	0.789783	AMACR
AMBN	10.527	0.114139	0.101655	1.12281	0.26152	0.639489	AMBN
AMBP	10.0095	-0.173778	0.112538	-1.54417	0.122548	0.489559	AMBP
AMBRA1	8.28381	0.241024	0.121297	1.98706	0.0469155	0.337093	AMBRA1
AMD1	17.5534	-0.183921	0.111505	-1.64944	0.0990584	0.452633	AMD1
AMDHD1	9.88048	0.102212	0.122134	0.836887	0.402656	0.749868	AMDHD1
AMDHD2	8.70275	-0.0591178	0.125375	-0.471529	0.637263	0.878611	AMDHD2
AMELX	8.94538	0.0651577	0.127515	0.510979	0.609366	0.86727	AMELX
AMELY	7.77881	0.0819799	0.149398	0.548733	0.583189	0.853154	AMELY
AMER1	6.60215	0.440295	0.142355	3.09294	0.00198187	0.0906852	AMER1
AMER2	9.61566	0.291338	0.111124	2.62173	0.00874845	0.165999	AMER2
AMER3	6.6912	0.107419	0.132086	0.813248	0.416076	0.760823	AMER3
AMFR	12.0966	-0.0262127	0.0993654	-0.263801	0.791933	0.937225	AMFR
AMH	15.5975	-0.0617648	0.10113	-0.610749	0.541366	0.831051	AMH
AMHR2	12.5599	-0.0632231	0.105363	-0.600049	0.548473	0.835822	AMHR2
AMIGO1	9.56429	0.116672	0.112162	1.04021	0.298242	0.671682	AMIGO1
AMIGO2	7.58992	0.157895	0.126378	1.24939	0.211523	0.594526	AMIGO2
AMIGO3	9.62117	0.0663594	0.106028	0.625866	0.531403	0.825502	AMIGO3
AMMECR1	8.03699	0.235173	0.127213	1.84866	0.0645072	0.380787	AMMECR1
AMMECR1L	11.3767	-0.0820848	0.106735	-0.769056	0.44186	0.777303	AMMECR1L
AMN	7.48722	0.0895423	0.184724	0.484737	0.627863	0.875381	AMN
AMN1	7.04989	0.0544647	0.130128	0.418547	0.675547	0.893233	AMN1
AMOT	7.90921	0.0368754	0.12336	0.298926	0.764997	0.928391	AMOT
AMOTL1	9.12395	-0.188139	0.122496	-1.53588	0.124568	0.492033	AMOTL1
AMOTL2	12.3147	0.106763	0.110452	0.966602	0.333743	0.70038	AMOTL2
AMPD1	11.0326	0.330182	0.101381	3.25684	0.00112659	0.0706226	AMPD1
AMPD2	21.8198	-0.394358	0.125223	-3.14925	0.00163688	0.0813242	AMPD2
AMPD3	10.112	0.115841	0.114135	1.01494	0.310133	0.68224	AMPD3
AMPH	8.62926	0.128136	0.1119	1.14509	0.252171	0.633587	AMPH
AMT	7.13318	-0.161682	0.133546	-1.21068	0.226017	0.609841	AMT
AMTN	7.85615	0.208495	0.128057	1.62814	0.103495	0.458595	AMTN
AMY1A	30.9475	-0.0288951	0.137545	-0.210078	0.833607	0.950151	AMY1A
AMY2B	7.31621	0.0911789	0.13436	0.678617	0.49738	0.80807	AMY2B
AMZ1	16.4917	-0.143617	0.108334	-1.32569	0.184942	0.56784	AMZ1
AMZ2	18.7084	-0.0345632	0.105303	-0.328226	0.742741	0.919813	AMZ2
ANAPC1	15.7415	-0.0304656	0.120979	-0.251824	0.801177	0.941209	ANAPC1
ANAPC10	11.362	0.0685049	0.0989043	0.692639	0.488536	0.803911	ANAPC10
ANAPC11	11.9242	0.154762	0.110381	1.40207	0.160894	0.535175	ANAPC11
ANAPC13	13.056	0.207257	0.108388	1.91218	0.0558526	0.359888	ANAPC13
ANAPC15	10.238	-0.0533464	0.118032	-0.451963	0.651295	0.883941	ANAPC15
ANAPC16	10.2612	-0.00682961	0.116406	-0.0586707	0.953214	0.98777	ANAPC16
ANAPC2	8.56823	-0.0850004	0.12024	-0.706923	0.479614	0.800363	ANAPC2
ANAPC4	3.3997	0.0720228	0.181298	0.397262	0.691174	0.89991	ANAPC4
ANAPC5	11.9179	-0.192605	0.104324	-1.84622	0.0648604	0.380787	ANAPC5
ANAPC7	14.2472	0.0119309	0.102251	0.116682	0.907112	0.975171	ANAPC7
ANG	11.3946	0.0507966	0.0993311	0.511387	0.60908	0.86727	ANG
ANGEL1	9.91645	0.251415	0.110325	2.27886	0.0226752	0.253444	ANGEL1
ANGEL2	7.31183	0.0983013	0.139208	0.706149	0.480095	0.800363	ANGEL2
ANGPT1	6.01366	-0.021323	0.146837	-0.145215	0.884541	0.965796	ANGPT1
ANGPT2	8.5609	-0.0291167	0.112862	-0.257984	0.796419	0.939202	ANGPT2
ANGPT4	9.62604	0.0377325	0.117318	0.321626	0.747736	0.92223	ANGPT4
ANGPTL1	4.85476	0.0652153	0.173087	0.376777	0.70634	0.905754	ANGPTL1
ANGPTL2	9.15155	-0.0458554	0.131838	-0.347816	0.727978	0.9146	ANGPTL2
ANGPTL3	7.74818	0.163873	0.122112	1.34198	0.179602	0.560959	ANGPTL3
ANGPTL4	10.1168	-0.0302967	0.111792	-0.271011	0.786383	0.935229	ANGPTL4
ANGPTL5	5.17051	-0.0338421	0.168449	-0.200905	0.840773	0.952917	ANGPTL5
ANGPTL6	14.2528	-0.187837	0.102426	-1.83387	0.066673	0.38306	ANGPTL6
ANGPTL7	8.29496	0.129982	0.124748	1.04196	0.297431	0.670876	ANGPTL7
ANGPTL8	9.79287	-0.246098	0.112225	-2.19289	0.0283154	0.273888	ANGPTL8
ANHX	9.33575	-0.0773373	0.114161	-0.67744	0.498127	0.80817	ANHX
ANK1	14.29	-0.501698	0.131843	-3.80528	0.000141646	0.0267577	ANK1
ANK2	9.60873	0.102334	0.116022	0.88202	0.377766	0.731421	ANK2
ANK3	11.0426	-0.0992381	0.113855	-0.871619	0.383416	0.736345	ANK3
ANKAR	10.487	0.179559	0.124552	1.44164	0.149405	0.524034	ANKAR
ANKDD1A	11.1211	-0.140819	0.110532	-1.27401	0.202661	0.584734	ANKDD1A
ANKDD1B	8.26116	0.142449	0.115534	1.23297	0.217588	0.602592	ANKDD1B
ANKEF1	6.75894	-0.0391215	0.131	-0.298636	0.765217	0.928391	ANKEF1
ANKFN1	5.46646	0.124513	0.145199	0.857537	0.391148	0.741121	ANKFN1
ANKFY1	9.58141	-0.0286207	0.114944	-0.248997	0.803363	0.941209	ANKFY1
ANKH	11.0605	0.113952	0.103331	1.10278	0.270121	0.644409	ANKH
ANKHD1	10.0918	-0.0306801	0.10667	-0.287616	0.773641	0.930417	ANKHD1
ANKIB1	8.32388	-0.127118	0.114403	-1.11115	0.266506	0.641901	ANKIB1
ANKK1	6.06909	0.0670891	0.140877	0.476224	0.633915	0.877839	ANKK1
ANKLE1	12.1952	0.234516	0.111637	2.10071	0.0356665	0.299256	ANKLE1
ANKLE2	15.0958	-0.163179	0.114682	-1.42288	0.15477	0.528977	ANKLE2
ANKMY1	13.4704	-0.164781	0.113084	-1.45716	0.145072	0.519961	ANKMY1
ANKMY2	8.0476	0.241415	0.118929	2.02991	0.0423661	0.323884	ANKMY2
ANKRA2	10.2654	0.102962	0.119295	0.863091	0.388088	0.739467	ANKRA2
ANKRD1	7.01741	0.15021	0.130239	1.15334	0.24877	0.63114	ANKRD1
ANKRD10	15.8048	0.196385	0.100335	1.9573	0.0503128	0.347533	ANKRD10
ANKRD11	11.7121	-0.102602	0.109343	-0.938347	0.348066	0.711785	ANKRD11
ANKRD12	10.5715	-0.0115278	0.105126	-0.109657	0.912682	0.976306	ANKRD12
ANKRD13A	6.57614	-0.120128	0.13957	-0.860699	0.389404	0.740101	ANKRD13A
ANKRD13B	6.38376	0.15719	0.136348	1.15286	0.248969	0.631261	ANKRD13B
ANKRD13C	11.5951	-0.0949806	0.100619	-0.943963	0.345189	0.709251	ANKRD13C
ANKRD13D	14.2727	-0.251236	0.104978	-2.39322	0.0167012	0.22152	ANKRD13D
ANKRD16	10.7099	-0.109787	0.109335	-1.00413	0.315315	0.6859	ANKRD16
ANKRD17	11.5028	-0.185096	0.129928	-1.4246	0.154273	0.528977	ANKRD17
ANKRD18A	18.1882	-0.148063	0.121274	-1.2209	0.222125	0.607145	ANKRD18A
ANKRD18B	4.31649	0.258239	0.184059	1.40302	0.160611	0.534787	ANKRD18B
ANKRD2	6.41218	0.0165263	0.145402	0.113659	0.909508	0.975528	ANKRD2
ANKRD20A1	36.7793	-0.35772	0.11221	-3.18795	0.00143283	0.0766791	ANKRD20A1
ANKRD22	8.9188	0.0128325	0.112261	0.11431	0.908992	0.975312	ANKRD22
ANKRD23	6.90108	-0.00327028	0.155659	-0.0210093	0.983238	0.995497	ANKRD23
ANKRD24	6.75774	0.0353331	0.129163	0.273554	0.784427	0.934725	ANKRD24
ANKRD26	4.36028	0.19029	0.167436	1.13649	0.25575	0.636317	ANKRD26
ANKRD27	10.445	0.219909	0.114704	1.9172	0.0552131	0.35778	ANKRD27
ANKRD28	9.00224	0.18346	0.123521	1.48525	0.137477	0.512241	ANKRD28
ANKRD29	7.44597	-0.0434337	0.123157	-0.352671	0.724335	0.912417	ANKRD29
ANKRD30A	12.7482	-0.0274281	0.167169	-0.164074	0.869673	0.96138	ANKRD30A
ANKRD30B	4.92461	0.0508195	0.167754	0.302941	0.761935	0.927365	ANKRD30B
ANKRD30BL	26.5256	-0.0503025	0.106561	-0.472053	0.636889	0.878338	ANKRD30BL
ANKRD31	7.20799	0.22364	0.132166	1.69212	0.0906231	0.434214	ANKRD31
ANKRD33	11.8582	0.431835	0.103712	4.16379	3.13006e-05	0.0106291	ANKRD33
ANKRD33B	8.52104	0.0912494	0.117078	0.779388	0.435751	0.773257	ANKRD33B
ANKRD34A	7.91964	0.209338	0.137126	1.52662	0.126857	0.495774	ANKRD34A
ANKRD34B	10.6254	-0.0402961	0.121757	-0.330955	0.740678	0.919152	ANKRD34B
ANKRD34C	8.96531	0.260966	0.117369	2.22348	0.0261837	0.264485	ANKRD34C
ANKRD35	9.70009	-0.0833606	0.119765	-0.696037	0.486405	0.803357	ANKRD35
ANKRD36	22.2218	-0.294516	0.108667	-2.71026	0.00672311	0.151259	ANKRD36
ANKRD36B	35.6559	-0.321568	0.10601	-3.03337	0.00241839	0.0965134	ANKRD36B
ANKRD36C	7.46618	0.063003	0.143484	0.439094	0.660594	0.88796	ANKRD36C
ANKRD37	8.1308	-0.00784077	0.123897	-0.0632844	0.94954	0.986513	ANKRD37
ANKRD39	12.165	-0.160448	0.101357	-1.583	0.113421	0.475717	ANKRD39
ANKRD40	8.36148	0.115622	0.120792	0.957206	0.338463	0.704027	ANKRD40
ANKRD40CL	11.7642	0.120941	0.112562	1.07444	0.282627	0.657609	ANKRD40CL
ANKRD42	6.46362	0.0848244	0.132958	0.637978	0.523488	0.822165	ANKRD42
ANKRD44	8.79155	-0.0372029	0.118758	-0.313267	0.754077	0.92474	ANKRD44
ANKRD45	7.10722	0.244569	0.126201	1.93793	0.0526323	0.353348	ANKRD45
ANKRD46	9.53381	0.202682	0.107532	1.88485	0.0594505	0.36868	ANKRD46
ANKRD49	11.4652	-0.119712	0.122305	-0.978804	0.327677	0.69522	ANKRD49
ANKRD50	9.18304	0.157241	0.117203	1.34161	0.179722	0.561141	ANKRD50
ANKRD52	8.2574	0.0841437	0.135639	0.62035	0.535028	0.828109	ANKRD52
ANKRD53	9.88522	-0.110047	0.134971	-0.815337	0.414879	0.759683	ANKRD53
ANKRD54	10.0649	0.205594	0.108567	1.89371	0.0582634	0.366844	ANKRD54
ANKRD55	9.5481	-0.179205	0.117734	-1.52212	0.127978	0.498695	ANKRD55
ANKRD6	4.70003	0.303809	0.165873	1.83158	0.0670141	0.383782	ANKRD6
ANKRD60	10.2894	0.0561186	0.114531	0.489987	0.624143	0.873766	ANKRD60
ANKRD61	6.87195	-0.0865903	0.130646	-0.662784	0.507469	0.813693	ANKRD61
ANKRD62	11.2626	-0.0742379	0.108961	-0.681325	0.495666	0.807251	ANKRD62
ANKRD63	7.49167	0.00187608	0.147303	0.0127362	0.989838	0.99725	ANKRD63
ANKRD65	12.5086	-0.153687	0.102647	-1.49724	0.134331	0.508451	ANKRD65
ANKRD66	5.37871	0.319606	0.160674	1.98915	0.0466845	0.336951	ANKRD66
ANKRD7	9.36917	-0.0934527	0.110459	-0.84604	0.397531	0.746124	ANKRD7
ANKRD9	6.14659	0.0046774	0.136561	0.0342514	0.972677	0.992914	ANKRD9
ANKS1A	7.09957	-0.0711613	0.14372	-0.495137	0.620503	0.871881	ANKS1A
ANKS1B	8.02451	0.0642469	0.118777	0.540904	0.588574	0.856337	ANKS1B
ANKS3	10.9158	0.0242445	0.111037	0.218346	0.82716	0.948237	ANKS3
ANKS4B	8.80999	0.205992	0.110949	1.85664	0.0633627	0.37797	ANKS4B
ANKS6	7.99686	0.138037	0.132361	1.04288	0.297005	0.670876	ANKS6
ANKUB1	10.1314	0.251298	0.123985	2.02684	0.0426788	0.325484	ANKUB1
ANKZF1	9.87159	-0.0105292	0.109139	-0.0964745	0.923144	0.979155	ANKZF1
ANLN	13.7402	-0.140715	0.106104	-1.32619	0.184776	0.567795	ANLN
ANO1	10.6612	-0.207151	0.123348	-1.6794	0.0930735	0.438919	ANO1
ANO10	11.4043	0.0666901	0.113164	0.589323	0.555645	0.839046	ANO10
ANO2	10.3582	0.0459928	0.102329	0.449458	0.653101	0.884808	ANO2
ANO3	8.24354	0.148395	0.131442	1.12897	0.258908	0.637358	ANO3
ANO4	10.2442	-0.119726	0.107435	-1.11441	0.265105	0.640374	ANO4
ANO5	5.8835	0.447154	0.16624	2.68981	0.00714922	0.155297	ANO5
ANO6	9.61455	-0.166021	0.112313	-1.4782	0.139355	0.51333	ANO6
ANO7	6.20959	0.0297745	0.137605	0.216376	0.828695	0.948669	ANO7
ANO8	9.84166	-0.110806	0.115127	-0.962467	0.335815	0.701646	ANO8
ANO9	8.24785	0.177542	0.135648	1.30884	0.19059	0.572751	ANO9
ANOS1	7.20017	0.0056591	0.125282	0.0451709	0.963971	0.990705	ANOS1
ANP32A	10.5249	-0.0434101	0.113748	-0.381634	0.702733	0.905198	ANP32A
ANP32B	16.374	-0.356091	0.123853	-2.8751	0.00403894	0.124071	ANP32B
ANP32D	9.45504	0.217059	0.117167	1.85257	0.0639443	0.379363	ANP32D
ANP32E	11.7776	-0.0275072	0.105144	-0.261615	0.793618	0.937559	ANP32E
ANPEP	13.3052	-0.177871	0.100956	-1.76187	0.0780916	0.408663	ANPEP
ANTKMT	13.8277	0.0535157	0.108953	0.491182	0.623298	0.873475	ANTKMT
ANTXR1	9.66657	0.0825103	0.11387	0.7246	0.468697	0.793737	ANTXR1
ANTXR2	8.74613	0.0888836	0.117718	0.755054	0.450216	0.781913	ANTXR2
ANTXRL	8.03086	0.156306	0.120299	1.29931	0.193837	0.575382	ANTXRL
ANXA1	13.4325	-0.0863263	0.126837	-0.680609	0.496119	0.807508	ANXA1
ANXA10	9.01037	-0.16714	0.114634	-1.45804	0.14483	0.519643	ANXA10
ANXA11	9.74502	-0.170881	0.13756	-1.24223	0.214152	0.597598	ANXA11
ANXA13	7.20455	0.122418	0.139601	0.876915	0.380533	0.733556	ANXA13
ANXA2	31.4146	-0.467284	0.153284	-3.04849	0.00229994	0.0949204	ANXA2
ANXA2R	9.62457	-0.154337	0.108217	-1.42618	0.153816	0.528773	ANXA2R
ANXA3	8.17999	0.14796	0.126867	1.16625	0.243512	0.627302	ANXA3
ANXA4	11.3389	-0.126117	0.105248	-1.19829	0.230805	0.614692	ANXA4
ANXA5	9.3488	-0.338223	0.183956	-1.83861	0.0659726	0.381888	ANXA5
ANXA6	9.51948	-0.15945	0.158132	-1.00833	0.313294	0.684238	ANXA6
ANXA7	10.3927	-0.0508246	0.117234	-0.433531	0.664629	0.888586	ANXA7
ANXA8	22.5928	-0.254892	0.151522	-1.68221	0.0925287	0.437837	ANXA8
ANXA9	9.25602	0.138036	0.133575	1.03339	0.301421	0.673724	ANXA9
AOAH	8.92755	0.0902727	0.146191	0.617498	0.536906	0.828757	AOAH
AOC1	10.5948	0.0120542	0.108022	0.11159	0.911149	0.976134	AOC1
AOC2	6.36222	-0.0951295	0.137001	-0.694371	0.487449	0.803616	AOC2
AOC3	10.3554	-0.0705031	0.167018	-0.422129	0.672931	0.89175	AOC3
AOPEP	7.59755	-0.128779	0.12096	-1.06464	0.287037	0.662188	AOPEP
AOX1	8.82287	0.0248987	0.122579	0.203124	0.839038	0.952436	AOX1
AP1AR	7.82939	0.1018	0.127497	0.798454	0.424607	0.766997	AP1AR
AP1B1	6.47961	-0.0558037	0.136084	-0.410067	0.681757	0.895888	AP1B1
AP1G1	7.87218	0.135894	0.121386	1.11951	0.262921	0.64005	AP1G1
AP1G2	8.56061	0.27522	0.136794	2.01193	0.0442268	0.330807	AP1G2
AP1M1	11.3756	0.321045	0.120431	2.66581	0.00768033	0.159982	AP1M1
AP1M2	8.98692	0.00492037	0.11506	0.0427636	0.96589	0.990935	AP1M2
AP1S1	9.3305	0.204473	0.120833	1.69219	0.0906102	0.434214	AP1S1
AP1S2	13.5021	-0.119621	0.10643	-1.12394	0.261039	0.639064	AP1S2
AP1S3	11.2721	0.251794	0.116688	2.15784	0.0309403	0.285727	AP1S3
AP2A1	11.0705	-0.0624544	0.109546	-0.57012	0.568596	0.846454	AP2A1
AP2A2	9.52278	-0.08324	0.123338	-0.674895	0.499743	0.808952	AP2A2
AP2B1	9.36992	-0.0526395	0.110944	-0.474469	0.635165	0.87809	AP2B1
AP2M1	11.7777	-0.0206297	0.146786	-0.140543	0.888231	0.967092	AP2M1
AP2S1	10.1701	-0.108172	0.111129	-0.973387	0.330361	0.697476	AP2S1
AP3B1	89.475	-1.08348	0.304318	-3.56035	0.000370355	0.0436771	AP3B1
AP3B2	6.40902	0.172972	0.157547	1.09791	0.272245	0.646334	AP3B2
AP3D1	10.7303	-0.228115	0.108221	-2.10786	0.0350434	0.298201	AP3D1
AP3M1	11.7299	0.0661665	0.0997838	0.663099	0.507267	0.813693	AP3M1
AP3M2	12.082	-0.0231361	0.102036	-0.226746	0.820621	0.946309	AP3M2
AP3S1	21.8277	0.094992	0.108999	0.871494	0.383484	0.736345	AP3S1
AP3S2	9.70342	0.0986786	0.109174	0.903863	0.366068	0.72392	AP3S2
AP4B1	12.1835	-0.12203	0.0971143	-1.25656	0.208914	0.591848	AP4B1
AP4E1	10.6019	-0.216468	0.104078	-2.07987	0.037537	0.307356	AP4E1
AP4M1	5.7204	0.164049	0.161917	1.01317	0.310979	0.682669	AP4M1
AP4S1	14.7878	0.134001	0.11016	1.21642	0.223824	0.607876	AP4S1
AP5B1	8.42765	0.00679709	0.118493	0.057363	0.954256	0.988223	AP5B1
AP5M1	7.11629	0.131108	0.128903	1.01711	0.309103	0.680953	AP5M1
AP5S1	9.54066	0.0151073	0.13673	0.11049	0.912021	0.976306	AP5S1
AP5Z1	8.11453	0.147239	0.121495	1.21189	0.225555	0.609347	AP5Z1
APAF1	10.0663	0.0944506	0.102914	0.917765	0.358742	0.718754	APAF1
APBA1	7.7149	0.222508	0.12242	1.81757	0.0691296	0.389037	APBA1
APBA2	7.71292	0.182238	0.132202	1.37848	0.168056	0.545306	APBA2
APBA3	28.4327	-0.0429903	0.113155	-0.379924	0.704002	0.905293	APBA3
APBB1	13.4929	0.110461	0.100969	1.094	0.273955	0.648226	APBB1
APBB1IP	8.11326	0.182981	0.141628	1.29198	0.196363	0.577951	APBB1IP
APBB2	10.4152	0.222754	0.111189	2.00338	0.0451368	0.333064	APBB2
APBB3	23.1381	-0.423898	0.128455	-3.29998	0.000966903	0.0666378	APBB3
APC	6.23649	0.221875	0.149567	1.48344	0.137957	0.512898	APC
APC2	13.9968	0.0397834	0.100882	0.394357	0.693318	0.900556	APC2
APCDD1	23.3078	-0.355348	0.17116	-2.07612	0.0378828	0.308951	APCDD1
APCDD1L	8.27058	0.0165794	0.115339	0.143744	0.885702	0.966203	APCDD1L
APCS	7.60058	-0.0814197	0.127935	-0.636417	0.524505	0.822338	APCS
APEH	6.09257	0.068084	0.144134	0.472366	0.636666	0.878338	APEH
APELA	6.03318	0.331965	0.15023	2.20972	0.0271248	0.268993	APELA
APEX1	11.2688	-0.221138	0.168283	-1.31408	0.188818	0.571246	APEX1
APEX2	6.45702	0.147215	0.127889	1.15111	0.249685	0.632256	APEX2
APH1A	8.73746	-0.212829	0.118995	-1.78855	0.0736873	0.399048	APH1A
APH1B	11.6549	-0.198283	0.12877	-1.53982	0.123605	0.490679	APH1B
API5	12.3781	-0.0829577	0.106787	-0.77685	0.437248	0.774514	API5
APIP	12.6861	-0.144972	0.106026	-1.36733	0.171523	0.549396	APIP
APLF	7.84646	0.145299	0.118621	1.2249	0.220611	0.605897	APLF
APLN	8.63829	0.0059919	0.117877	0.0508316	0.95946	0.989281	APLN
APLNR	6.58059	0.26058	0.133996	1.94468	0.0518136	0.351516	APLNR
APLP1	16.8708	-0.236278	0.150055	-1.57461	0.115347	0.477997	APLP1
APLP2	15.9488	-0.340966	0.125384	-2.71939	0.00654029	0.150435	APLP2
APMAP	12.2702	0.0415347	0.122399	0.339338	0.734355	0.917322	APMAP
APOA1	6.94136	-0.0916812	0.125742	-0.729123	0.465926	0.791965	APOA1
APOA2	8.30422	-0.0636055	0.129989	-0.489314	0.624619	0.873766	APOA2
APOA4	7.7598	0.172386	0.12205	1.41243	0.157824	0.532442	APOA4
APOA5	9.37503	0.107667	0.133001	0.809515	0.418219	0.762348	APOA5
APOB	11.796	-0.0346544	0.106607	-0.325068	0.745129	0.920729	APOB
APOBEC1	8.80296	-0.203236	0.127245	-1.5972	0.110221	0.470859	APOBEC1
APOBEC2	6.9165	0.064603	0.129079	0.500493	0.616728	0.870384	APOBEC2
APOBEC3A	6.59498	0.0288833	0.133467	0.216408	0.82867	0.948669	APOBEC3A
APOBEC3A_B	15.3788	-0.246749	0.111252	-2.21794	0.0265591	0.26631	APOBEC3A_B
APOBEC3B	8.55512	-0.0357354	0.121455	-0.294227	0.768584	0.929637	APOBEC3B
APOBEC3C	9.56503	0.0523551	0.106769	0.490359	0.62388	0.873633	APOBEC3C
APOBEC3D	10.9991	-0.102259	0.106683	-0.958527	0.337797	0.70327	APOBEC3D
APOBEC3F	10.355	0.154441	0.102928	1.50046	0.133494	0.507484	APOBEC3F
APOBEC3G	9.09584	-0.0113492	0.113449	-0.100037	0.920315	0.978333	APOBEC3G
APOBEC3H	6.09605	0.0330274	0.164876	0.200316	0.841233	0.953242	APOBEC3H
APOBEC4	9.11094	-0.0631722	0.185244	-0.341022	0.733087	0.916948	APOBEC4
APOBR	5.36242	-0.0467639	0.150471	-0.310783	0.755966	0.925476	APOBR
APOC1	8.90014	-0.264382	0.113859	-2.32202	0.0202317	0.239362	APOC1
APOC2	9.05659	-0.0407363	0.116441	-0.349844	0.726456	0.913671	APOC2
APOC3	13.7219	0.0166312	0.109387	0.15204	0.879155	0.96358	APOC3
APOC4	7.98693	-0.116151	0.132349	-0.877614	0.380153	0.733533	APOC4
APOD	10.8287	-0.341773	0.13243	-2.58078	0.00985768	0.172818	APOD
APOE	15.2791	-0.530726	0.185662	-2.85855	0.00425576	0.126109	APOE
APOF	9.8697	0.0426287	0.112778	0.377986	0.705441	0.905681	APOF
APOH	8.83366	0.027545	0.11717	0.235086	0.814142	0.944221	APOH
APOL1	10.8243	-0.0358105	0.122076	-0.293346	0.769258	0.929637	APOL1
APOL2	8.93187	-0.153952	0.123472	-1.24686	0.21245	0.595159	APOL2
APOL3	8.22863	0.367292	0.118121	3.10946	0.00187431	0.088424	APOL3
APOL4	9.94751	-0.0624554	0.111078	-0.562267	0.573934	0.849104	APOL4
APOL5	8.52839	0.274302	0.132925	2.06358	0.0390573	0.31444	APOL5
APOL6	9.0687	-0.0695109	0.117199	-0.593101	0.553113	0.837902	APOL6
APOLD1	11.2896	0.186825	0.105361	1.77318	0.0761987	0.404538	APOLD1
APOM	12.0913	0.0651509	0.109087	0.597239	0.550348	0.836399	APOM
APOO	9.83956	-0.0337822	0.111126	-0.304001	0.761128	0.927002	APOO
APOOL	8.6545	0.0327693	0.113068	0.28982	0.771954	0.930239	APOOL
APP	14.989	-0.236621	0.105919	-2.23398	0.0254843	0.262589	APP
APPBP2	9.18868	-0.0747343	0.114662	-0.651778	0.514545	0.817537	APPBP2
APPL1	11.3501	-0.108207	0.102025	-1.06059	0.288875	0.663223	APPL1
APPL2	8.95882	0.0516835	0.112056	0.461231	0.644633	0.880747	APPL2
APRT	12.5212	-0.115515	0.118036	-0.978643	0.327756	0.695257	APRT
APTX	11.943	-0.086634	0.116508	-0.743589	0.457125	0.786092	APTX
AQP1	9.67005	-0.182657	0.158172	-1.1548	0.248174	0.631029	AQP1
AQP10	9.18261	-0.016667	0.117964	-0.141288	0.887642	0.966901	AQP10
AQP11	10.3572	-0.0974661	0.11359	-0.858053	0.390863	0.740907	AQP11
AQP12B	11.5392	0.00296473	0.126362	0.0234622	0.981282	0.994763	AQP12B
AQP2	7.13516	0.0918659	0.138801	0.661852	0.508066	0.813821	AQP2
AQP3	29.781	-0.481475	0.267961	-1.79681	0.0723655	0.395986	AQP3
AQP4	8.97369	0.263513	0.114855	2.2943	0.0217734	0.24713	AQP4
AQP5	5.93732	-0.066805	0.212069	-0.315016	0.75275	0.924037	AQP5
AQP6	9.55645	0.145153	0.12177	1.19203	0.233251	0.616797	AQP6
AQP7	28.2296	-0.172645	0.112466	-1.53508	0.124763	0.492089	AQP7
AQP8	6.10938	0.0617904	0.130672	0.472866	0.636309	0.878148	AQP8
AQP9	9.24441	0.203348	0.113455	1.79232	0.0730813	0.397814	AQP9
AQR	7.94236	0.142758	0.125731	1.13542	0.256197	0.636472	AQR
AR	9.63112	0.163139	0.159175	1.0249	0.305409	0.677427	AR
ARAF	9.43161	0.358102	0.153209	2.33734	0.0194214	0.235931	ARAF
ARAP1	10.05	-0.289485	0.108541	-2.66706	0.0076519	0.159982	ARAP1
ARAP2	9.81192	-0.0832615	0.115923	-0.718246	0.472606	0.795499	ARAP2
ARAP3	10.0766	0.0773028	0.116307	0.664647	0.506276	0.813224	ARAP3
ARC	7.02528	0.0728874	0.136327	0.53465	0.592892	0.858539	ARC
ARCN1	8.77458	0.178253	0.112397	1.58591	0.112759	0.474482	ARCN1
AREG	11.702	-0.288291	0.113841	-2.53239	0.0113286	0.183508	AREG
AREL1	9.47975	-0.0161839	0.107054	-0.151176	0.879837	0.96358	AREL1
ARF1	11.7014	-0.480856	0.149625	-3.21373	0.00131021	0.0745907	ARF1
ARF3	9.7271	-0.300407	0.13493	-2.22639	0.0259883	0.264111	ARF3
ARF4	18.6127	-0.255453	0.0961414	-2.65706	0.00788255	0.160977	ARF4
ARF5	11.5213	-0.172711	0.110705	-1.5601	0.118736	0.485364	ARF5
ARF6	14.3855	0.0174701	0.123889	0.141015	0.887858	0.967024	ARF6
ARFGAP1	7.73242	0.221058	0.121194	1.824	0.0681523	0.386189	ARFGAP1
ARFGAP2	7.53767	0.177857	0.128579	1.38326	0.166586	0.542493	ARFGAP2
ARFGAP3	13.073	0.0847534	0.096348	0.879659	0.379044	0.732251	ARFGAP3
ARFGEF1	8.1298	-0.0237025	0.11408	-0.207771	0.835407	0.950817	ARFGEF1
ARFGEF2	10.6653	0.0442352	0.11729	0.377144	0.706067	0.905681	ARFGEF2
ARFGEF3	6.96569	0.0230548	0.138073	0.166975	0.86739	0.960878	ARFGEF3
ARFIP1	6.8226	0.303438	0.134024	2.26406	0.0235703	0.257214	ARFIP1
ARFIP2	8.96545	-0.057066	0.117511	-0.485622	0.627235	0.874898	ARFIP2
ARFRP1	8.599	0.0591198	0.117468	0.503285	0.614764	0.869838	ARFRP1
ARG1	11.5974	0.0622978	0.127239	0.489615	0.624407	0.873766	ARG1
ARG2	7.80881	0.0869686	0.130237	0.667774	0.504278	0.812281	ARG2
ARGFX	5.81798	0.0128508	0.202271	0.0635325	0.949343	0.986473	ARGFX
ARGLU1	12.3807	0.0796107	0.111552	0.713667	0.475433	0.79767	ARGLU1
ARHGAP1	10.7445	-0.163022	0.107447	-1.51723	0.12921	0.50057	ARHGAP1
ARHGAP10	10.5545	-0.163611	0.115748	-1.4135	0.157507	0.531935	ARHGAP10
ARHGAP11A	8.59745	0.21316	0.117683	1.81131	0.0700927	0.390549	ARHGAP11A
ARHGAP11B	5.07512	0.326284	0.16132	2.02258	0.0431164	0.327219	ARHGAP11B
ARHGAP12	9.75588	-0.0210912	0.120445	-0.17511	0.860993	0.95929	ARHGAP12
ARHGAP15	8.48208	0.0298657	0.11194	0.2668	0.789623	0.936308	ARHGAP15
ARHGAP17	10.5581	0.157982	0.108507	1.45597	0.145401	0.520206	ARHGAP17
ARHGAP18	9.92292	-0.0318731	0.11174	-0.285244	0.775457	0.930918	ARHGAP18
ARHGAP19	7.09186	0.0446786	0.1251	0.357145	0.720984	0.91145	ARHGAP19
ARHGAP20	7.66898	0.25542	0.122071	2.09238	0.0364044	0.302458	ARHGAP20
ARHGAP21	11.1848	0.166036	0.100538	1.65148	0.0986398	0.451765	ARHGAP21
ARHGAP22	6.54296	0.0877636	0.144073	0.609161	0.542418	0.831535	ARHGAP22
ARHGAP23	15.4169	-0.178499	0.112038	-1.5932	0.111116	0.47223	ARHGAP23
ARHGAP24	8.18281	-0.0650885	0.121498	-0.535716	0.592155	0.857791	ARHGAP24
ARHGAP25	10.5188	0.0535904	0.102199	0.524372	0.60002	0.862073	ARHGAP25
ARHGAP26	11.7665	-0.187624	0.107643	-1.74302	0.0813304	0.41435	ARHGAP26
ARHGAP27	10.4853	0.0715293	0.116462	0.614187	0.539092	0.829969	ARHGAP27
ARHGAP28	8.00276	-0.0569571	0.122287	-0.465766	0.641383	0.879717	ARHGAP28
ARHGAP29	7.98255	0.17698	0.137917	1.28323	0.199411	0.580575	ARHGAP29
ARHGAP30	6.02888	0.17864	0.153463	1.16406	0.244401	0.62805	ARHGAP30
ARHGAP31	12.2124	1.10233	0.230792	4.77628	1.78566e-06	0.00256544	ARHGAP31
ARHGAP32	8.44484	-0.13438	0.129471	-1.03792	0.299308	0.672622	ARHGAP32
ARHGAP33	9.16283	0.123695	0.119274	1.03706	0.299708	0.67293	ARHGAP33
ARHGAP35	6.81916	0.0583089	0.127585	0.457021	0.647656	0.881735	ARHGAP35
ARHGAP36	7.2865	0.0268826	0.128092	0.209869	0.83377	0.950227	ARHGAP36
ARHGAP39	5.50752	0.113558	0.156943	0.723562	0.469335	0.793737	ARHGAP39
ARHGAP4	7.56263	0.0140616	0.129869	0.108275	0.913777	0.976519	ARHGAP4
ARHGAP40	11.2382	-0.247612	0.101679	-2.43522	0.0148827	0.210059	ARHGAP40
ARHGAP42	8.00671	0.0659079	0.119528	0.551399	0.58136	0.852249	ARHGAP42
ARHGAP44	8.17396	0.0564623	0.126742	0.44549	0.655966	0.886392	ARHGAP44
ARHGAP45	8.0134	-0.00118007	0.118588	-0.00995099	0.99206	0.997992	ARHGAP45
ARHGAP5	8.75474	0.147737	0.122574	1.20529	0.22809	0.611987	ARHGAP5
ARHGAP6	9.09168	0.252617	0.142793	1.76911	0.0768751	0.405428	ARHGAP6
ARHGAP8	8.82494	-0.0265614	0.116094	-0.228792	0.81903	0.945664	ARHGAP8
ARHGAP9	14.0279	0.0529338	0.103546	0.511211	0.609203	0.86727	ARHGAP9
ARHGDIA	15.571	-0.473501	0.112125	-4.22298	2.41097e-05	0.00918972	ARHGDIA
ARHGDIB	9.27481	-0.073504	0.118609	-0.619717	0.535444	0.828226	ARHGDIB
ARHGDIG	7.93225	-0.0255197	0.121251	-0.21047	0.833301	0.950119	ARHGDIG
ARHGEF1	10.7742	-0.0156197	0.111582	-0.139985	0.888672	0.967337	ARHGEF1
ARHGEF10	11.9733	0.121628	0.105195	1.15621	0.247593	0.630772	ARHGEF10
ARHGEF10L	8.36612	-0.269582	0.135467	-1.99003	0.0465881	0.336736	ARHGEF10L
ARHGEF11	10.4573	-0.150651	0.11389	-1.32278	0.185908	0.568556	ARHGEF11
ARHGEF12	8.84584	-0.0325854	0.118077	-0.275967	0.782573	0.934116	ARHGEF12
ARHGEF15	14.5602	-0.376907	0.11344	-3.32251	0.000892109	0.0635951	ARHGEF15
ARHGEF16	7.20705	0.115456	0.125517	0.919845	0.357654	0.718263	ARHGEF16
ARHGEF17	9.19918	-0.188258	0.142455	-1.32152	0.186327	0.569005	ARHGEF17
ARHGEF18	9.94772	-0.0624063	0.129186	-0.483074	0.629043	0.876175	ARHGEF18
ARHGEF19	10.8236	0.0298887	0.119731	0.249632	0.802872	0.941209	ARHGEF19
ARHGEF2	11.9901	-0.177468	0.122118	-1.45326	0.146152	0.520413	ARHGEF2
ARHGEF25	7.67888	-0.099004	0.150299	-0.658714	0.51008	0.814638	ARHGEF25
ARHGEF26	10.6789	-0.00783022	0.115547	-0.0677666	0.945971	0.985784	ARHGEF26
ARHGEF28	9.13255	0.254562	0.114656	2.22023	0.0264033	0.265269	ARHGEF28
ARHGEF3	11.3788	-0.0870872	0.100843	-0.863595	0.38781	0.739246	ARHGEF3
ARHGEF33	9.09661	-0.0110847	0.109883	-0.100878	0.919647	0.978264	ARHGEF33
ARHGEF35	27.2185	-0.170819	0.109205	-1.56421	0.117769	0.483529	ARHGEF35
ARHGEF37	15.7144	0.0761472	0.112171	0.678847	0.497235	0.808013	ARHGEF37
ARHGEF38	10.6187	0.0659838	0.111667	0.590897	0.55459	0.838439	ARHGEF38
ARHGEF39	9.89968	0.270056	0.131709	2.05039	0.040326	0.318465	ARHGEF39
ARHGEF4	4.82887	-0.0542178	0.152045	-0.35659	0.721399	0.91145	ARHGEF4
ARHGEF40	15.8499	-0.0831892	0.103549	-0.803378	0.421756	0.765089	ARHGEF40
ARHGEF5	11.5639	0.156209	0.102864	1.5186	0.128863	0.500243	ARHGEF5
ARHGEF6	6.41249	-0.0701802	0.139524	-0.502999	0.614965	0.869838	ARHGEF6
ARHGEF7	10.7403	-0.0146512	0.117134	-0.125081	0.90046	0.973172	ARHGEF7
ARHGEF9	10.9276	0.100896	0.11142	0.905545	0.365177	0.723649	ARHGEF9
ARID1A	6.11897	-0.0991794	0.157206	-0.630888	0.528113	0.823749	ARID1A
ARID1B	10.6409	0.112346	0.103654	1.08385	0.278429	0.653212	ARID1B
ARID2	11.1623	0.109387	0.102327	1.069	0.285069	0.660165	ARID2
ARID3A	9.75156	-0.181652	0.111612	-1.62753	0.103624	0.458601	ARID3A
ARID3B	14.2766	-0.305089	0.13546	-2.25224	0.0243072	0.259638	ARID3B
ARID3C	7.26054	0.230839	0.140824	1.6392	0.101171	0.454662	ARID3C
ARID4A	10.4411	-0.0366893	0.1071	-0.34257	0.731922	0.916412	ARID4A
ARID4B	10.0524	0.0943892	0.106008	0.8904	0.373251	0.728825	ARID4B
ARID5A	12.0298	-0.121988	0.105784	-1.15319	0.248833	0.631191	ARID5A
ARID5B	8.07243	0.174695	0.117428	1.48768	0.136835	0.511338	ARID5B
ARIH1	10.3582	0.0508754	0.107607	0.472787	0.636365	0.878148	ARIH1
ARIH2	11.3789	-0.257812	0.105329	-2.44768	0.0143779	0.207024	ARIH2
ARIH2OS	7.67255	0.050567	0.123575	0.4092	0.682393	0.896087	ARIH2OS
ARL1	10.8108	-0.188221	0.1277	-1.47394	0.140498	0.514426	ARL1
ARL10	11.4639	-0.0982298	0.106154	-0.925349	0.354785	0.716048	ARL10
ARL11	8.16227	0.0780525	0.122931	0.634928	0.525476	0.822934	ARL11
ARL13A	7.64854	0.104529	0.128379	0.814222	0.415518	0.760511	ARL13A
ARL13B	9.63334	0.335894	0.111054	3.0246	0.00248964	0.0974339	ARL13B
ARL14	8.12802	0.0934293	0.122671	0.761622	0.446285	0.779931	ARL14
ARL14EP	6.51792	0.159928	0.128161	1.24787	0.21208	0.595119	ARL14EP
ARL14EPL	8.41497	0.0669646	0.117697	0.568959	0.569384	0.846889	ARL14EPL
ARL15	9.51221	0.0825909	0.108116	0.763913	0.444919	0.77872	ARL15
ARL16	8.16336	0.045264	0.135036	0.3352	0.737474	0.917799	ARL16
ARL17B	13.0861	0.134269	0.118328	1.13472	0.256493	0.636615	ARL17B
ARL2	10.6237	-0.225432	0.116994	-1.92686	0.0539967	0.355982	ARL2
ARL2BP	14.346	-0.256914	0.104319	-2.46278	0.0137866	0.203873	ARL2BP
ARL3	9.58614	-0.13351	0.127472	-1.04736	0.294933	0.669967	ARL3
ARL4A	23.6386	-0.282901	0.108838	-2.59928	0.00934189	0.169397	ARL4A
ARL4C	8.98268	0.0313302	0.12027	0.260499	0.794479	0.938024	ARL4C
ARL4D	12.5346	-0.0823486	0.105608	-0.779755	0.435535	0.77302	ARL4D
ARL5A	11.7869	0.062956	0.104629	0.601708	0.547368	0.835005	ARL5A
ARL5B	9.08516	0.120183	0.115956	1.03645	0.29999	0.67293	ARL5B
ARL5C	8.00897	0.137736	0.126688	1.08721	0.276946	0.651287	ARL5C
ARL6	6.79352	0.298698	0.145268	2.05619	0.0397645	0.317115	ARL6
ARL6IP1	13.9749	-0.201413	0.106114	-1.89809	0.0576847	0.365584	ARL6IP1
ARL6IP4	14.5406	-0.234542	0.143564	-1.63372	0.102318	0.45591	ARL6IP4
ARL6IP5	10.1483	-0.0657382	0.110938	-0.592569	0.55347	0.838028	ARL6IP5
ARL6IP6	12.7287	-0.148135	0.102099	-1.45089	0.14681	0.521088	ARL6IP6
ARL8A	24.2703	-0.0991715	0.118264	-0.838563	0.401715	0.749211	ARL8A
ARL8B	12.4393	-0.0542369	0.0973674	-0.557034	0.577504	0.850463	ARL8B
ARL9	10.4486	0.0743887	0.100861	0.737539	0.460795	0.787731	ARL9
ARMC1	11.3848	-0.113981	0.107534	-1.05996	0.289164	0.663431	ARMC1
ARMC10	13.1349	0.119437	0.0944902	1.26401	0.206226	0.588171	ARMC10
ARMC12	9.77655	0.115883	0.119133	0.972721	0.330692	0.697476	ARMC12
ARMC2	11.5381	-0.00560619	0.110156	-0.0508934	0.95941	0.989281	ARMC2
ARMC3	9.45353	0.152155	0.111057	1.37007	0.170666	0.548547	ARMC3
ARMC5	10.8737	0.0657577	0.112506	0.584481	0.558897	0.840258	ARMC5
ARMC6	8.66015	-0.00739528	0.130141	-0.0568251	0.954685	0.988223	ARMC6
ARMC7	15.6534	-0.162319	0.113486	-1.4303	0.15263	0.527511	ARMC7
ARMC8	15.5553	-0.131421	0.0990246	-1.32716	0.184457	0.567375	ARMC8
ARMC9	12.2027	-0.0359354	0.097511	-0.368526	0.712481	0.908043	ARMC9
ARMCX1	9.83134	0.021213	0.141976	0.149413	0.881228	0.964189	ARMCX1
ARMCX2	9.81914	-0.0780123	0.110749	-0.704405	0.48118	0.800542	ARMCX2
ARMCX3	7.26051	0.318144	0.126952	2.50601	0.0122103	0.192196	ARMCX3
ARMCX4	8.77595	-0.0380333	0.121031	-0.314244	0.753336	0.924532	ARMCX4
ARMCX5	7.51212	0.163396	0.132919	1.22929	0.218964	0.604046	ARMCX5
ARMCX6	11.7555	0.135705	0.10856	1.25005	0.21128	0.59429	ARMCX6
ARMH1	9.61111	0.379098	0.112028	3.38397	0.000714457	0.0575238	ARMH1
ARMH2	11.1009	0.19896	0.125999	1.57906	0.114322	0.476705	ARMH2
ARMH3	7.65354	0.300036	0.123665	2.4262	0.015258	0.212508	ARMH3
ARMH4	8.83028	0.234843	0.11213	2.09437	0.0362271	0.301924	ARMH4
ARMS2	8.57279	0.0806011	0.111467	0.723091	0.469624	0.793737	ARMS2
ARMT1	7.1921	-0.00800978	0.143926	-0.055652	0.955619	0.98834	ARMT1
ARNT	5.87168	-0.0886383	0.146781	-0.60388	0.545924	0.83408	ARNT
ARNT2	9.16612	-0.0896037	0.112308	-0.79784	0.424963	0.767086	ARNT2
ARNTL	10.1078	-0.0716277	0.108782	-0.658453	0.510247	0.814638	ARNTL
ARNTL2	9.90308	-0.0756921	0.115596	-0.654796	0.512599	0.816321	ARNTL2
ARPC1A	15.5996	-0.207174	0.0963508	-2.1502	0.0315392	0.287701	ARPC1A
ARPC1B	10.4638	-0.1598	0.117163	-1.36392	0.172593	0.550748	ARPC1B
ARPC2	7.99474	-0.151369	0.117676	-1.28632	0.198333	0.579322	ARPC2
ARPC3	32.0324	-0.0871079	0.0940639	-0.92605	0.35442	0.715672	ARPC3
ARPC4	13.1581	-0.416315	0.101379	-4.1065	4.01694e-05	0.0126539	ARPC4
ARPC5	10.3417	0.0528945	0.118292	0.447154	0.654764	0.885712	ARPC5
ARPC5L	12.3926	-0.178592	0.11033	-1.61871	0.10551	0.462078	ARPC5L
ARPIN	8.73768	0.281544	0.119027	2.36538	0.0180115	0.228068	ARPIN
ARPP19	13.4468	-0.199874	0.10356	-1.93004	0.0536022	0.354716	ARPP19
ARPP21	7.10895	0.109898	0.140052	0.784695	0.432633	0.771314	ARPP21
ARR3	7.10804	0.23538	0.15146	1.55408	0.120166	0.486632	ARR3
ARRB1	10.6591	-0.312825	0.132949	-2.35297	0.0186244	0.231589	ARRB1
ARRB2	7.5656	0.0709021	0.129015	0.549564	0.582618	0.852788	ARRB2
ARRDC1	11.6331	-0.116877	0.109298	-1.06934	0.284918	0.660165	ARRDC1
ARRDC2	6.65092	-0.0953081	0.129998	-0.733151	0.463466	0.789939	ARRDC2
ARRDC3	8.19801	-0.00340204	0.113126	-0.0300731	0.976009	0.993261	ARRDC3
ARRDC4	10.5789	-0.034028	0.116069	-0.293171	0.769392	0.929637	ARRDC4
ARRDC5	10.1195	-0.0889871	0.108012	-0.823866	0.410016	0.75504	ARRDC5
ARSA	12.4979	-0.252767	0.120172	-2.10338	0.0354324	0.298946	ARSA
ARSB	8.23861	-0.105323	0.120392	-0.874834	0.381664	0.734729	ARSB
ARSD	8.22679	0.0808533	0.124626	0.648765	0.51649	0.818192	ARSD
ARSF	8.44059	0.231042	0.120193	1.92226	0.0545728	0.356138	ARSF
ARSG	10.6701	0.0193774	0.11194	0.173105	0.862569	0.959817	ARSG
ARSH	9.57162	-0.0297653	0.131136	-0.22698	0.820439	0.946309	ARSH
ARSI	9.15496	0.226492	0.112256	2.01764	0.0436285	0.329099	ARSI
ARSJ	9.21191	0.00797345	0.110997	0.0718351	0.942733	0.9841	ARSJ
ARSK	9.29248	0.171701	0.115953	1.48078	0.138666	0.512898	ARSK
ARSL	8.75914	0.451262	0.133462	3.38122	0.000721659	0.0576001	ARSL
ART1	9.27059	-0.150455	0.119438	-1.25969	0.20778	0.590431	ART1
ART3	7.96678	0.2649	0.129984	2.03794	0.0415557	0.321781	ART3
ART4	5.38847	0.0793142	0.155318	0.510658	0.609591	0.867321	ART4
ART5	10.6724	0.162071	0.109283	1.48304	0.138065	0.512898	ART5
ARTN	7.13891	0.112055	0.124882	0.897284	0.369567	0.72614	ARTN
ARV1	8.0421	0.0272103	0.116485	0.233595	0.815299	0.94462	ARV1
ARVCF	9.14062	0.0775498	0.122629	0.632392	0.527131	0.823749	ARVCF
ARX	7.7977	0.211633	0.118559	1.78504	0.0742544	0.400361	ARX
AS3MT	10.494	-0.140763	0.113198	-1.24351	0.213679	0.596723	AS3MT
ASAH1	11.3772	-0.00367172	0.104806	-0.0350335	0.972053	0.9926	ASAH1
ASAH2B	14.6237	-0.168271	0.103334	-1.62842	0.103435	0.458439	ASAH2B
ASAP1	11.0123	0.0858339	0.102213	0.839752	0.401047	0.748781	ASAP1
ASAP2	8.35792	0.125889	0.119323	1.05502	0.291415	0.665888	ASAP2
ASAP3	10.8197	0.00155026	0.112995	0.0137197	0.989054	0.997148	ASAP3
ASB1	9.67979	0.104149	0.104401	0.997586	0.31848	0.688137	ASB1
ASB10	11.7684	0.174089	0.095229	1.82811	0.0675326	0.384701	ASB10
ASB11	10.415	0.109726	0.114087	0.961778	0.336161	0.70204	ASB11
ASB12	10.0384	0.0116979	0.113717	0.102868	0.918067	0.977518	ASB12
ASB13	7.46355	0.169652	0.13418	1.26437	0.206099	0.58805	ASB13
ASB14	7.84909	-0.0994091	0.120079	-0.827863	0.407748	0.753265	ASB14
ASB15	7.90308	0.0775904	0.124103	0.625209	0.531834	0.825623	ASB15
ASB16	7.0933	0.118263	0.12571	0.94076	0.346828	0.711128	ASB16
ASB17	9.65586	0.173263	0.111746	1.55051	0.12102	0.487407	ASB17
ASB18	10.3509	0.0725782	0.116333	0.623882	0.532705	0.826232	ASB18
ASB2	9.32766	0.0142453	0.128116	0.111191	0.911465	0.97617	ASB2
ASB3	7.52705	0.113953	0.128243	0.888573	0.374233	0.72919	ASB3
ASB4	11.9405	-0.0773	0.108853	-0.710132	0.477622	0.798402	ASB4
ASB5	4.4128	0.539831	0.185745	2.9063	0.00365731	0.117367	ASB5
ASB6	10.1318	-0.11195	0.104592	-1.07035	0.284463	0.659826	ASB6
ASB7	5.22298	0.168463	0.145744	1.15588	0.24773	0.630964	ASB7
ASB8	8.67492	0.196345	0.11834	1.65916	0.0970833	0.448403	ASB8
ASB9	8.45756	0.329467	0.130305	2.52843	0.0114573	0.184791	ASB9
ASCC1	9.69138	0.0838551	0.10724	0.781936	0.434252	0.772284	ASCC1
ASCC2	10.1617	0.051839	0.107993	0.480021	0.631212	0.876804	ASCC2
ASCC3	9.96656	-0.0941392	0.111074	-0.847533	0.396698	0.745161	ASCC3
ASCL1	8.59184	-0.0669247	0.123335	-0.542626	0.587387	0.85581	ASCL1
ASCL2	8.94361	-0.183192	0.127057	-1.4418	0.149358	0.524034	ASCL2
ASCL3	7.19796	0.153192	0.126662	1.20946	0.226485	0.610133	ASCL3
ASCL4	11.6943	0.0463441	0.106771	0.43405	0.664252	0.888391	ASCL4
ASCL5	9.86293	0.0178825	0.107356	0.166572	0.867707	0.960991	ASCL5
ASDURF	8.93122	-0.00367845	0.12183	-0.0301934	0.975913	0.993261	ASDURF
ASF1A	9.82158	-0.0695396	0.118371	-0.587474	0.556886	0.839215	ASF1A
ASF1B	12.0485	0.205528	0.111335	1.84603	0.0648871	0.380787	ASF1B
ASGR1	8.71155	0.0813706	0.116411	0.698993	0.484557	0.802215	ASGR1
ASGR2	11.1929	0.0955616	0.109907	0.869476	0.384587	0.737467	ASGR2
ASH1L	10.6656	-0.0243065	0.111581	-0.217838	0.827555	0.948368	ASH1L
ASH2L	11.3758	0.0103925	0.109093	0.0952632	0.924106	0.979708	ASH2L
ASIC1	12.1209	-0.0902904	0.104173	-0.866734	0.386088	0.738477	ASIC1
ASIC2	9.88511	-0.0421429	0.127206	-0.331296	0.740421	0.919152	ASIC2
ASIC3	8.9145	-0.240498	0.117993	-2.03824	0.041526	0.321685	ASIC3
ASIC4	7.36431	0.146666	0.127903	1.1467	0.251508	0.633366	ASIC4
ASIC5	7.68548	0.268149	0.135032	1.98581	0.0470542	0.337105	ASIC5
ASIP	5.56601	0.327532	0.181887	1.80074	0.0717439	0.394454	ASIP
ASL	12.4458	-0.0595847	0.101725	-0.585741	0.55805	0.839727	ASL
ASMT	8.34565	0.272653	0.12104	2.25258	0.0242855	0.259634	ASMT
ASMTL	11.0803	0.194106	0.101062	1.92067	0.0547738	0.356521	ASMTL
ASNS	15.222	0.0942626	0.100882	0.934382	0.350107	0.713078	ASNS
ASNSD1	7.56257	-0.00847036	0.14397	-0.0588343	0.953084	0.98777	ASNSD1
ASPA	8.43518	0.0203606	0.11958	0.170268	0.8648	0.95995	ASPA
ASPDH	8.59922	0.121302	0.137742	0.880645	0.37851	0.731636	ASPDH
ASPG	7.26135	-0.0819167	0.133042	-0.615721	0.538079	0.829561	ASPG
ASPH	14.8529	-0.222161	0.0975168	-2.27818	0.0227156	0.253547	ASPH
ASPHD1	12.9095	-0.0550477	0.105323	-0.522658	0.601212	0.862559	ASPHD1
ASPHD2	7.33036	0.0806621	0.121959	0.661384	0.508366	0.813844	ASPHD2
ASPM	8.82793	-0.103327	0.115417	-0.895252	0.370653	0.72684	ASPM
ASPN	9.06221	0.154872	0.140363	1.10337	0.269866	0.644316	ASPN
ASPRV1	12.071	0.201942	0.138198	1.46126	0.143945	0.518309	ASPRV1
ASPSCR1	11.5545	-0.134893	0.100064	-1.34806	0.17764	0.557899	ASPSCR1
ASRGL1	9.06835	0.0160569	0.114093	0.140736	0.888079	0.967039	ASRGL1
ASS1	29.0282	-0.227287	0.116554	-1.95006	0.0511693	0.349917	ASS1
ASTE1	7.76793	0.232755	0.131744	1.76672	0.0772749	0.405981	ASTE1
ASTL	9.83856	-0.20215	0.119395	-1.69312	0.0904335	0.434049	ASTL
ASTN1	5.75488	0.0901205	0.138394	0.651186	0.514926	0.81786	ASTN1
ASTN2	9.83009	-0.16352	0.116305	-1.40596	0.159736	0.534034	ASTN2
ASXL1	10.7221	0.0900737	0.10809	0.833319	0.404665	0.75151	ASXL1
ASXL2	8.47797	-0.0563774	0.123448	-0.456691	0.647893	0.881735	ASXL2
ASXL3	8.55388	0.205557	0.115577	1.77853	0.0753176	0.402659	ASXL3
ASZ1	8.67058	-0.245648	0.147781	-1.66225	0.096463	0.447099	ASZ1
ATAD1	8.81356	-0.266879	0.113983	-2.34139	0.0192119	0.235138	ATAD1
ATAD2	11.2008	0.167477	0.102442	1.63485	0.102081	0.4558	ATAD2
ATAD2B	8.08543	0.18662	0.120369	1.55039	0.121047	0.487407	ATAD2B
ATAD3A	16.4235	-0.011206	0.11979	-0.0935475	0.925469	0.980207	ATAD3A
ATAD3C	16.9478	-0.0177279	0.12261	-0.144588	0.885037	0.965979	ATAD3C
ATAD5	8.1495	-0.0671088	0.122513	-0.547769	0.583851	0.853454	ATAD5
ATAT1	7.14075	-0.246084	0.138797	-1.77298	0.0762318	0.404573	ATAT1
ATCAY	9.93295	0.068329	0.107026	0.638431	0.523193	0.822039	ATCAY
ATE1	9.06629	0.0018858	0.110816	0.0170174	0.986423	0.996529	ATE1
ATF1	8.27041	-0.206812	0.121885	-1.69677	0.0897393	0.432755	ATF1
ATF2	11.432	0.0964236	0.127039	0.759006	0.447849	0.780924	ATF2
ATF3	12.0565	-0.160588	0.111372	-1.4419	0.14933	0.524034	ATF3
ATF4	23.4069	-0.293191	0.112863	-2.59775	0.00938357	0.169823	ATF4
ATF5	7.31361	0.1967	0.127632	1.54115	0.12328	0.49017	ATF5
ATF6	6.88708	0.0638727	0.129935	0.491575	0.62302	0.873453	ATF6
ATF6B	12.2004	-0.190767	0.101486	-1.87974	0.0601432	0.369991	ATF6B
ATF7	10.0793	0.0727548	0.111433	0.652904	0.513818	0.816997	ATF7
ATF7IP	8.99736	0.00399748	0.110972	0.0360223	0.971265	0.992469	ATF7IP
ATF7IP2	8.73698	0.135957	0.129828	1.04721	0.295003	0.670011	ATF7IP2
ATG10	7.66068	-0.0197544	0.138883	-0.142238	0.886892	0.966818	ATG10
ATG101	9.48344	0.110796	0.112484	0.984999	0.324625	0.692729	ATG101
ATG12	10.7743	0.0261583	0.106981	0.244513	0.806833	0.941872	ATG12
ATG13	6.95042	-0.0255535	0.137865	-0.185352	0.852953	0.95743	ATG13
ATG14	17.6062	-0.306856	0.145307	-2.11177	0.0347063	0.296935	ATG14
ATG16L1	7.08652	0.13242	0.135396	0.978016	0.328066	0.695493	ATG16L1
ATG16L2	8.14803	-0.0721678	0.126125	-0.572194	0.56719	0.845787	ATG16L2
ATG2A	9.19582	0.0945047	0.116646	0.810182	0.417836	0.762098	ATG2A
ATG2B	9.99585	0.069585	0.106615	0.652678	0.513964	0.817031	ATG2B
ATG3	6.62487	-0.0417288	0.150069	-0.278065	0.780963	0.933073	ATG3
ATG4A	10.9981	0.0344311	0.101762	0.33835	0.735099	0.917419	ATG4A
ATG4B	9.84808	0.0144899	0.111358	0.13012	0.896472	0.970972	ATG4B
ATG4C	9.88064	0.0674745	0.10795	0.625054	0.531936	0.825643	ATG4C
ATG4D	9.01659	-0.0319519	0.117609	-0.271679	0.785868	0.935229	ATG4D
ATG5	9.60704	0.344691	0.11528	2.99002	0.00278958	0.101065	ATG5
ATG7	8.89905	0.0724096	0.131527	0.550529	0.581957	0.852571	ATG7
ATG9A	9.1007	-0.0633231	0.111639	-0.567213	0.570569	0.847437	ATG9A
ATG9B	8.82294	0.00472894	0.125536	0.0376701	0.969951	0.991938	ATG9B
ATIC	12.1964	0.119558	0.106279	1.12494	0.260615	0.638684	ATIC
ATL1	10.0722	0.430434	0.139764	3.07971	0.00207202	0.0916239	ATL1
ATL2	11.2636	-0.0325459	0.106972	-0.304247	0.76094	0.926834	ATL2
ATL3	12.1978	-0.108384	0.102586	-1.05652	0.290729	0.664864	ATL3
ATM	9.57134	0.00268389	0.154514	0.0173699	0.986142	0.996399	ATM
ATMIN	9.48603	0.176131	0.110674	1.59143	0.111512	0.472918	ATMIN
ATN1	13.1602	-0.119396	0.105212	-1.13482	0.256453	0.636598	ATN1
ATOH1	8.83932	-0.0693944	0.128621	-0.539528	0.589522	0.856914	ATOH1
ATOH7	8.06293	0.0754944	0.119742	0.630478	0.528382	0.82393	ATOH7
ATOH8	7.66003	-0.0589616	0.136551	-0.431791	0.665894	0.889224	ATOH8
ATOX1	9.21861	0.0992705	0.111314	0.891808	0.372496	0.728825	ATOX1
ATP10A	8.2372	0.170339	0.130929	1.301	0.193257	0.575307	ATP10A
ATP10B	7.26101	-0.169833	0.132602	-1.28077	0.200274	0.581555	ATP10B
ATP10D	9.28253	0.232015	0.110422	2.10117	0.0356262	0.299256	ATP10D
ATP11A	8.04723	0.292251	0.115852	2.52262	0.0116485	0.187098	ATP11A
ATP11B	7.45496	0.0639062	0.119161	0.5363	0.591752	0.857527	ATP11B
ATP11C	8.10261	0.177542	0.127713	1.39016	0.16448	0.540273	ATP11C
ATP12A	5.93071	-0.148753	0.164762	-0.902834	0.366614	0.724114	ATP12A
ATP13A1	9.87522	-0.197483	0.106357	-1.85679	0.0633415	0.37797	ATP13A1
ATP13A2	8.53348	-0.0511516	0.122327	-0.418154	0.675834	0.893316	ATP13A2
ATP13A3	11.2859	0.20118	0.103602	1.94184	0.0521559	0.352464	ATP13A3
ATP13A4	11.0082	-0.14941	0.102028	-1.4644	0.143084	0.517503	ATP13A4
ATP13A5	9.18548	-0.178176	0.114393	-1.55758	0.119333	0.486209	ATP13A5
ATP1A1	9.1921	-0.230517	0.116061	-1.98616	0.0470153	0.337093	ATP1A1
ATP1A2	8.66891	-0.0483673	0.120175	-0.402475	0.687334	0.898772	ATP1A2
ATP1A3	9.76835	0.000257791	0.114792	0.00224571	0.998208	0.999612	ATP1A3
ATP1A4	7.61661	-0.0102478	0.12728	-0.0805141	0.935828	0.983056	ATP1A4
ATP1B1	24.3233	-0.375467	0.120811	-3.10789	0.00188428	0.088424	ATP1B1
ATP1B2	9.8256	0.248049	0.104539	2.37278	0.017655	0.225542	ATP1B2
ATP1B3	16.5834	-0.203849	0.116439	-1.7507	0.079998	0.412354	ATP1B3
ATP1B4	6.8716	0.218749	0.130259	1.67934	0.0930856	0.438919	ATP1B4
ATP23	8.04696	-0.0230977	0.126461	-0.182646	0.855076	0.957449	ATP23
ATP2A1	10.1005	-0.196022	0.10589	-1.85118	0.0641435	0.379597	ATP2A1
ATP2A2	11.8544	-0.290494	0.136061	-2.13504	0.0327579	0.289846	ATP2A2
ATP2A3	10.1678	-0.00634894	0.118202	-0.0537124	0.957164	0.988668	ATP2A3
ATP2B1	12.2492	-0.111527	0.103854	-1.07388	0.282874	0.657888	ATP2B1
ATP2B2	7.86644	0.202216	0.115337	1.75325	0.0795583	0.411515	ATP2B2
ATP2B3	7.99272	0.0784889	0.133127	0.589578	0.555474	0.839046	ATP2B3
ATP2B4	17.7513	-0.34395	0.0988438	-3.47973	0.000501911	0.0481957	ATP2B4
ATP2C1	14.0166	-0.205587	0.106281	-1.93436	0.0530685	0.353853	ATP2C1
ATP2C2	9.68739	0.0885564	0.112799	0.785083	0.432405	0.771139	ATP2C2
ATP4A	13.3572	0.0324247	0.110374	0.293771	0.768933	0.929637	ATP4A
ATP4B	7.2704	0.127901	0.149118	0.857714	0.391051	0.741121	ATP4B
ATP5F1A	18.1214	-0.315476	0.111413	-2.83158	0.00463188	0.129119	ATP5F1A
ATP5F1B	12.7573	-0.32906	0.134271	-2.45071	0.0142574	0.206471	ATP5F1B
ATP5F1C	18.8112	-0.0675265	0.107665	-0.627189	0.530535	0.824909	ATP5F1C
ATP5F1D	11.0194	-0.395082	0.12854	-3.07362	0.00211479	0.0916239	ATP5F1D
ATP5F1E	4.0376	0.153864	0.16494	0.932847	0.350899	0.713442	ATP5F1E
ATP5IF1	19.7611	-0.0567928	0.133621	-0.425029	0.670816	0.891084	ATP5IF1
ATP5MC1	10.7962	-0.216493	0.114539	-1.89012	0.0587418	0.366844	ATP5MC1
ATP5MC2	25.4992	-0.437445	0.106377	-4.11222	3.91867e-05	0.0126188	ATP5MC2
ATP5MC3	17.5945	-0.195352	0.114837	-1.70113	0.0889192	0.430245	ATP5MC3
ATP5ME	14.4275	-0.212733	0.111779	-1.90315	0.0570206	0.363596	ATP5ME
ATP5MF	20.1444	-0.141911	0.0964995	-1.47059	0.141402	0.515224	ATP5MF
ATP5MG	24.2921	-0.164195	0.122723	-1.33793	0.180919	0.562234	ATP5MG
ATP5MGL	11.4994	0.0774428	0.112523	0.688238	0.491303	0.805059	ATP5MGL
ATP5MJ	15.775	-0.152133	0.101005	-1.5062	0.132016	0.50464	ATP5MJ
ATP5MK	12.2724	-0.123508	0.101688	-1.21457	0.224528	0.608285	ATP5MK
ATP5PB	5.93581	0.0607246	0.151611	0.400529	0.688767	0.899191	ATP5PB
ATP5PD	28.4163	-0.134569	0.116735	-1.15277	0.249004	0.631261	ATP5PD
ATP5PF	13.402	-0.344767	0.108613	-3.17426	0.00150218	0.0780905	ATP5PF
ATP5PO	17.438	-0.100507	0.112596	-0.892639	0.37205	0.728537	ATP5PO
ATP6AP1	9.66214	-0.154488	0.118282	-1.3061	0.191519	0.574158	ATP6AP1
ATP6AP1L	11.163	0.228719	0.107285	2.13188	0.0330171	0.290227	ATP6AP1L
ATP6AP2	16.2339	-0.25529	0.0923129	-2.76549	0.00568377	0.142109	ATP6AP2
ATP6V0A1	14.3806	-0.0298826	0.0968113	-0.308668	0.757574	0.925825	ATP6V0A1
ATP6V0A2	7.92516	0.310482	0.116594	2.66293	0.00774638	0.159982	ATP6V0A2
ATP6V0A4	6.99311	0.173471	0.147067	1.17954	0.238185	0.621745	ATP6V0A4
ATP6V0B	12.3749	-0.0782346	0.118155	-0.662138	0.507883	0.813789	ATP6V0B
ATP6V0C	12.4032	-0.159718	0.12702	-1.25742	0.208601	0.591563	ATP6V0C
ATP6V0D1	8.50963	-0.136838	0.11993	-1.14098	0.25388	0.634319	ATP6V0D1
ATP6V0D2	9.43061	0.274067	0.111715	2.45328	0.0141562	0.206236	ATP6V0D2
ATP6V0E1	10.3408	-0.00817983	0.116262	-0.0703568	0.94391	0.984622	ATP6V0E1
ATP6V0E2	10.7827	0.0290567	0.107031	0.27148	0.786022	0.935229	ATP6V0E2
ATP6V1A	8.83218	0.0813419	0.116431	0.69863	0.484783	0.802229	ATP6V1A
ATP6V1B1	8.12269	-0.0617391	0.177495	-0.347835	0.727964	0.9146	ATP6V1B1
ATP6V1B2	14.1383	-0.0551306	0.100215	-0.550125	0.582234	0.852715	ATP6V1B2
ATP6V1C1	8.92772	-0.0512226	0.117982	-0.434157	0.664174	0.888391	ATP6V1C1
ATP6V1C2	11.077	0.14685	0.104596	1.40397	0.160327	0.534529	ATP6V1C2
ATP6V1D	7.53733	0.104597	0.132442	0.789753	0.429672	0.76984	ATP6V1D
ATP6V1E1	12.9537	0.132866	0.110372	1.2038	0.228666	0.61274	ATP6V1E1
ATP6V1E2	7.01716	0.360876	0.153975	2.34374	0.0190916	0.234341	ATP6V1E2
ATP6V1F	12.0503	0.115252	0.109828	1.04939	0.293999	0.668953	ATP6V1F
ATP6V1FNB	7.45258	-0.0218274	0.134124	-0.162741	0.870722	0.961667	ATP6V1FNB
ATP6V1G1	17.5294	-0.0866091	0.100739	-0.859738	0.389933	0.740166	ATP6V1G1
ATP6V1G2	6.704	-0.0426586	0.131626	-0.324089	0.745871	0.921216	ATP6V1G2
ATP6V1G3	9.45557	0.0387307	0.112663	0.343774	0.731016	0.915926	ATP6V1G3
ATP6V1H	10.4692	-0.00205606	0.106679	-0.0192733	0.984623	0.995988	ATP6V1H
ATP7A	8.67959	0.400488	0.165589	2.41856	0.0155821	0.214305	ATP7A
ATP7B	8.25179	0.176444	0.11509	1.53309	0.125254	0.492987	ATP7B
ATP8A1	6.41051	0.0657039	0.130367	0.50399	0.614268	0.869773	ATP8A1
ATP8A2	10.8265	0.200019	0.104404	1.91581	0.0553888	0.358329	ATP8A2
ATP8B1	11.3474	0.147245	0.100256	1.46869	0.141916	0.515992	ATP8B1
ATP8B2	9.22767	-0.0349584	0.117533	-0.297434	0.766135	0.928861	ATP8B2
ATP8B3	8.63883	-0.114777	0.116093	-0.988661	0.322829	0.691533	ATP8B3
ATP8B4	9.42999	0.0691038	0.118567	0.582825	0.560011	0.841053	ATP8B4
ATP9A	10.0843	0.0927627	0.105745	0.877233	0.38036	0.733556	ATP9A
ATP9B	9.29572	-0.00975154	0.116136	-0.0839668	0.933083	0.982725	ATP9B
ATPAF1	11.9578	-0.113077	0.100993	-1.11965	0.262865	0.640012	ATPAF1
ATPAF2	8.58037	0.157651	0.115816	1.36122	0.173443	0.551753	ATPAF2
ATPSCKMT	9.13315	0.131666	0.113926	1.15572	0.247796	0.631029	ATPSCKMT
ATR	11.7376	-0.113603	0.140378	-0.809261	0.418365	0.762396	ATR
ATRAID	10.7739	-0.0454617	0.134842	-0.337148	0.736005	0.917429	ATRAID
ATRN	9.05106	-0.354572	0.128279	-2.76408	0.00570837	0.142195	ATRN
ATRNL1	7.07814	-0.111112	0.131822	-0.842897	0.399286	0.747271	ATRNL1
ATRX	36.5054	-0.303188	0.106533	-2.84596	0.00442773	0.127155	ATRX
ATXN1	12.2865	0.137056	0.105414	1.30016	0.193545	0.575307	ATXN1
ATXN10	7.56352	0.0136211	0.125753	0.108316	0.913745	0.976519	ATXN10
ATXN1L	26.7228	-0.467523	0.136501	-3.42506	0.000614667	0.0517123	ATXN1L
ATXN2	13.7136	0.0344057	0.112235	0.30655	0.759186	0.926087	ATXN2
ATXN2L	13.6194	-0.0222634	0.117972	-0.188718	0.850314	0.956839	ATXN2L
ATXN3	10.8213	-0.117091	0.104375	-1.12182	0.261938	0.639509	ATXN3
ATXN3L	6.5724	0.0810542	0.137886	0.587837	0.556642	0.839184	ATXN3L
ATXN7	13.0655	-0.101635	0.111002	-0.915611	0.359871	0.719522	ATXN7
ATXN7L1	10.8638	0.191376	0.107128	1.78642	0.0740306	0.400167	ATXN7L1
ATXN7L2	8.18555	-0.00342813	0.124988	-0.0274276	0.978119	0.99401	ATXN7L2
ATXN7L3	12.2547	0.00485705	0.107061	0.0453672	0.963815	0.990696	ATXN7L3
ATXN7L3B	8.5489	-0.26975	0.120053	-2.24692	0.0246449	0.260353	ATXN7L3B
AUH	10.3668	-0.156221	0.108573	-1.43885	0.150192	0.525179	AUH
AUNIP	11.685	-0.0816855	0.105204	-0.77645	0.437483	0.774564	AUNIP
AUP1	10.7585	-0.2064	0.105893	-1.94914	0.0512782	0.349917	AUP1
AURKA	20.341	-0.0688415	0.100081	-0.687859	0.491542	0.805253	AURKA
AURKAIP1	22.0499	-0.260776	0.0969523	-2.68974	0.00715081	0.155297	AURKAIP1
AURKB	11.7807	0.155008	0.100464	1.54292	0.12285	0.489949	AURKB
AURKC	9.62178	0.0935075	0.1086	0.861025	0.389224	0.740053	AURKC
AUTS2	11.8413	-0.110167	0.110799	-0.994295	0.320079	0.689745	AUTS2
AVEN	10.6155	-0.09376	0.103761	-0.903611	0.366202	0.72392	AVEN
AVIL	8.72342	0.0662416	0.113481	0.583726	0.559404	0.840682	AVIL
AVL9	5.42509	-0.0214205	0.16877	-0.126921	0.899003	0.972577	AVL9
AVP	6.63656	0.181606	0.151019	1.20254	0.229154	0.61302	AVP
AVPI1	9.08876	0.105446	0.108803	0.969141	0.332475	0.699126	AVPI1
AVPR1A	10.7223	-0.141373	0.116395	-1.21461	0.224517	0.608285	AVPR1A
AVPR1B	8.59566	0.0802058	0.140693	0.570075	0.568627	0.846454	AVPR1B
AVPR2	8.54969	0.00694008	0.11464	0.0605381	0.951727	0.987457	AVPR2
AWAT1	8.61705	0.0990969	0.115741	0.856195	0.39189	0.741427	AWAT1
AWAT2	4.44271	0.461498	0.158659	2.90874	0.00362892	0.116656	AWAT2
AXDND1	9.88202	0.111436	0.108429	1.02773	0.304076	0.676099	AXDND1
AXIN1	9.83134	-0.0804262	0.114567	-0.702003	0.482677	0.801008	AXIN1
AXIN2	8.47507	-0.021912	0.141115	-0.155278	0.876602	0.963167	AXIN2
AXL	14.0254	-0.175781	0.119173	-1.475	0.140211	0.51436	AXL
AZGP1	9.77822	0.163468	0.175249	0.932777	0.350935	0.713442	AZGP1
AZI2	11.0445	-0.230871	0.113055	-2.04212	0.0411396	0.320906	AZI2
AZIN1	12.597	-0.236144	0.0983302	-2.40154	0.0163262	0.219883	AZIN1
AZIN2	6.29823	-0.121364	0.137606	-0.881967	0.377795	0.731421	AZIN2
AZU1	5.1502	0.224426	0.149285	1.50334	0.132753	0.505875	AZU1
B2M	24.1704	-0.515453	0.192602	-2.67626	0.00744498	0.158191	B2M
B3GALNT1	8.94753	0.183865	0.115369	1.59371	0.111	0.47223	B3GALNT1
B3GALNT2	7.78764	-0.113782	0.128324	-0.886682	0.37525	0.729712	B3GALNT2
B3GALT1	10.092	0.242523	0.106282	2.28188	0.0224965	0.252201	B3GALT1
B3GALT2	7.87082	-0.0116487	0.127139	-0.0916216	0.926999	0.980663	B3GALT2
B3GALT4	8.68313	0.127803	0.113443	1.12658	0.259918	0.638581	B3GALT4
B3GALT5	9.14183	0.00813013	0.111119	0.0731661	0.941674	0.983714	B3GALT5
B3GALT6	10.4333	0.0775771	0.120067	0.646114	0.518205	0.81945	B3GALT6
B3GAT1	14.7704	-0.166419	0.102362	-1.62579	0.103994	0.458601	B3GAT1
B3GAT2	5.48691	0.163577	0.156389	1.04596	0.295581	0.670703	B3GAT2
B3GAT3	16.6561	-0.0481948	0.101405	-0.475269	0.634595	0.877989	B3GAT3
B3GLCT	12.1965	0.177842	0.0993279	1.79045	0.0733814	0.398183	B3GLCT
B3GNT2	8.61917	0.238952	0.119679	1.99661	0.0458674	0.334556	B3GNT2
B3GNT3	10.7568	0.195561	0.0994998	1.96544	0.0493632	0.344946	B3GNT3
B3GNT4	8.1805	-0.016213	0.120201	-0.134882	0.892705	0.969194	B3GNT4
B3GNT5	8.86439	0.276725	0.115116	2.40388	0.016222	0.219709	B3GNT5
B3GNT6	10.3526	0.039323	0.115879	0.339345	0.73435	0.917322	B3GNT6
B3GNT7	6.65298	0.00530796	0.134278	0.0395297	0.968468	0.991492	B3GNT7
B3GNT8	7.86737	-0.173135	0.122408	-1.41441	0.157243	0.531744	B3GNT8
B3GNT9	7.49606	0.123403	0.123801	0.996789	0.318867	0.688654	B3GNT9
B3GNTL1	6.61024	-0.155349	0.139134	-1.11654	0.264189	0.640374	B3GNTL1
B4GALNT1	8.75988	0.141619	0.112374	1.26025	0.207578	0.59032	B4GALNT1
B4GALNT2	11.1238	-0.00231195	0.113401	-0.0203874	0.983734	0.995683	B4GALNT2
B4GALNT3	9.05208	-0.0937127	0.121182	-0.773321	0.439333	0.775559	B4GALNT3
B4GALNT4	9.72104	-0.0718559	0.12303	-0.584051	0.559186	0.840422	B4GALNT4
B4GALT1	7.96653	0.267898	0.120653	2.2204	0.0263918	0.265269	B4GALT1
B4GALT2	12.8483	-0.0127556	0.110725	-0.1152	0.908286	0.975292	B4GALT2
B4GALT3	10.7034	0.00930675	0.111346	0.083584	0.933387	0.982725	B4GALT3
B4GALT4	6.27667	-0.0656479	0.137417	-0.477728	0.632844	0.877702	B4GALT4
B4GALT5	9.55989	0.00251969	0.118495	0.0212641	0.983035	0.9954	B4GALT5
B4GALT6	9.90238	0.225488	0.118056	1.91001	0.0561315	0.360388	B4GALT6
B4GALT7	19.5024	-0.285496	0.103665	-2.75404	0.00588655	0.143873	B4GALT7
B4GAT1	9.25536	-0.0356988	0.110634	-0.322674	0.746942	0.921929	B4GAT1
B9D1	7.92662	-0.0979185	0.137561	-0.711817	0.476578	0.798055	B9D1
B9D2	11.8145	0.0604709	0.100943	0.599062	0.549131	0.836112	B9D2
BAALC	10.0747	0.165733	0.104978	1.57874	0.114396	0.476705	BAALC
BAAT	7.08763	0.163634	0.12633	1.29529	0.195221	0.576795	BAAT
BABAM1	10.0011	-0.102646	0.117048	-0.876963	0.380507	0.733556	BABAM1
BABAM2	11.7985	-0.201768	0.107884	-1.87024	0.061451	0.372812	BABAM2
BACE1	8.35544	-0.107773	0.119181	-0.904276	0.365849	0.723885	BACE1
BACE2	10.7275	0.0844761	0.112025	0.754083	0.450799	0.782229	BACE2
BACH1	10.4667	-0.0239262	0.10542	-0.22696	0.820455	0.946309	BACH1
BACH2	5.99096	0.285014	0.136635	2.08595	0.0369828	0.304688	BACH2
BAD	9.67024	-0.0626659	0.120706	-0.519163	0.603647	0.864251	BAD
BAG1	7.26261	0.210728	0.125735	1.67598	0.0937423	0.439977	BAG1
BAG2	11.086	0.108097	0.121472	0.889893	0.373523	0.728984	BAG2
BAG3	7.92371	-0.0169388	0.126243	-0.134176	0.893264	0.969336	BAG3
BAG4	14.5102	-0.171706	0.0923544	-1.85921	0.062997	0.377384	BAG4
BAG5	11.6598	0.0502865	0.108914	0.461707	0.644291	0.880654	BAG5
BAGE3	69.1465	0.00534214	0.124403	0.0429423	0.965748	0.990935	BAGE3
BAGE5	45.019	-0.247399	0.1074	-2.30353	0.0212493	0.244531	BAGE5
BAHCC1	7.25832	-0.308495	0.14631	-2.10851	0.0349872	0.298109	BAHCC1
BAHD1	12.6385	-0.162457	0.0989117	-1.64244	0.100498	0.453873	BAHD1
BAIAP2	9.79506	-0.0849018	0.111588	-0.76085	0.446747	0.780162	BAIAP2
BAIAP2L1	9.56728	-0.122631	0.106648	-1.14986	0.2502	0.632659	BAIAP2L1
BAIAP2L2	6.90615	0.115391	0.14207	0.812214	0.416669	0.761311	BAIAP2L2
BAIAP3	7.88448	0.0102667	0.122233	0.0839926	0.933062	0.982725	BAIAP3
BAK1	20.9218	-0.261592	0.115552	-2.26385	0.0235831	0.257214	BAK1
BAMBI	10.2942	0.140199	0.111655	1.25564	0.209245	0.592133	BAMBI
BANF1	12.45	-0.240099	0.111998	-2.14377	0.0320509	0.288812	BANF1
BANF2	7.13221	0.141146	0.138364	1.02011	0.307678	0.679497	BANF2
BANK1	16.3216	-0.383663	0.125661	-3.05317	0.00226441	0.0941922	BANK1
BANP	8.70503	0.119866	0.110431	1.08544	0.277725	0.652298	BANP
BAP1	10.0009	-0.200444	0.120134	-1.66851	0.0952146	0.443783	BAP1
BARD1	8.44094	0.192783	0.122211	1.57747	0.114688	0.476867	BARD1
BARHL1	7.12054	0.195643	0.119311	1.63978	0.101052	0.454528	BARHL1
BARHL2	13.2505	-0.0944501	0.0953905	-0.990141	0.322105	0.690639	BARHL2
BARX1	6.22185	0.0694371	0.139742	0.496896	0.619262	0.871519	BARX1
BARX2	10.9202	-0.365226	0.13009	-2.8075	0.00499284	0.134174	BARX2
BASP1	30.6094	-0.248796	0.117035	-2.12582	0.0335185	0.291581	BASP1
BATF	6.73663	-0.138857	0.146607	-0.947144	0.343565	0.708175	BATF
BATF2	6.5733	0.0916675	0.132565	0.691491	0.489257	0.804052	BATF2
BATF3	10.1818	0.119942	0.123825	0.968642	0.332724	0.699334	BATF3
BAX	8.10629	0.0299375	0.118862	0.251867	0.801144	0.941209	BAX
BAZ1A	11.2098	0.304727	0.103085	2.95609	0.00311565	0.108363	BAZ1A
BAZ1B	10.2319	0.094967	0.113119	0.839532	0.401171	0.748781	BAZ1B
BAZ2A	9.96819	0.0111611	0.124147	0.0899023	0.928365	0.980944	BAZ2A
BAZ2B	8.70443	0.12488	0.114709	1.08867	0.276298	0.650442	BAZ2B
BBC3	4.70442	-0.11053	0.153673	-0.719256	0.471983	0.795247	BBC3
BBIP1	10.7843	0.0291933	0.11242	0.259681	0.795109	0.938524	BBIP1
BBLN	8.05707	-0.00298853	0.128223	-0.0233073	0.981405	0.994828	BBLN
BBOF1	11.5098	-0.396552	0.129277	-3.06745	0.00215892	0.0921404	BBOF1
BBOX1	5.97246	-0.107797	0.141175	-0.76357	0.445124	0.778789	BBOX1
BBS1	5.89053	0.0920782	0.137589	0.669227	0.503351	0.811672	BBS1
BBS10	7.56896	0.0896154	0.148079	0.605185	0.545056	0.833607	BBS10
BBS12	10.4753	0.133282	0.113293	1.17644	0.239421	0.623129	BBS12
BBS2	9.08172	0.124638	0.117939	1.0568	0.290603	0.664738	BBS2
BBS4	10.3644	0.175341	0.120529	1.45477	0.145734	0.52022	BBS4
BBS5	8.0919	0.0385218	0.122111	0.315465	0.752408	0.924037	BBS5
BBS7	8.30551	-0.0572052	0.117164	-0.488247	0.625375	0.874066	BBS7
BBS9	5.68834	0.0545181	0.141141	0.386268	0.699298	0.903236	BBS9
BBX	8.99926	-0.00234228	0.108888	-0.0215108	0.982838	0.995393	BBX
BCAM	12.9487	0.00188472	0.120658	0.0156204	0.987537	0.996932	BCAM
BCAN	8.52997	-0.0771339	0.133666	-0.577063	0.563897	0.844234	BCAN
BCAP29	8.59417	-0.088742	0.113328	-0.783056	0.433594	0.771702	BCAP29
BCAP31	14.3799	-0.0847865	0.121162	-0.699779	0.484065	0.802137	BCAP31
BCAR1	7.69442	-0.0155879	0.124669	-0.125034	0.900497	0.973172	BCAR1
BCAR3	11.697	-0.0140935	0.113902	-0.123734	0.901526	0.973396	BCAR3
BCAS1	7.45507	0.103508	0.12658	0.817728	0.413513	0.758483	BCAS1
BCAS2	16.3564	0.120375	0.0962225	1.251	0.210933	0.594119	BCAS2
BCAS3	13.5446	0.0317129	0.132269	0.23976	0.810516	0.943062	BCAS3
BCAS4	9.25499	0.258157	0.124765	2.06914	0.0385327	0.311818	BCAS4
BCAT1	10.5439	0.0427621	0.103557	0.412935	0.679654	0.89489	BCAT1
BCAT2	8.70539	-0.058939	0.116672	-0.505167	0.613442	0.869432	BCAT2
BCCIP	13.2569	-0.0622248	0.0987214	-0.630307	0.528494	0.82393	BCCIP
BCDIN3D	6.91519	0.199868	0.134337	1.48781	0.136801	0.511338	BCDIN3D
BCHE	10.2144	0.134045	0.110343	1.21481	0.22444	0.60828	BCHE
BCKDHA	11.7914	0.0457102	0.105325	0.433992	0.664294	0.888391	BCKDHA
BCKDHB	12.0171	-0.0440483	0.104603	-0.421102	0.673681	0.892364	BCKDHB
BCKDK	7.38973	0.0392077	0.121773	0.321973	0.747473	0.92223	BCKDK
BCL10	12.4282	0.1667	0.099297	1.67881	0.0931898	0.439078	BCL10
BCL11A	8.88988	0.17546	0.114784	1.5286	0.126364	0.495637	BCL11A
BCL11B	10.6251	0.0197285	0.113743	0.173448	0.862299	0.959817	BCL11B
BCL2	7.79563	0.192554	0.120279	1.60089	0.109401	0.468616	BCL2
BCL2A1	11.2673	-0.00916008	0.105904	-0.0864942	0.931074	0.981816	BCL2A1
BCL2L1	9.46833	-0.132448	0.128648	-1.02954	0.303226	0.675415	BCL2L1
BCL2L10	10.7077	-0.119685	0.10705	-1.11802	0.263558	0.640363	BCL2L10
BCL2L11	11.4514	0.188441	0.102494	1.83854	0.0659824	0.381888	BCL2L11
BCL2L12	8.75697	0.142486	0.116692	1.22104	0.222069	0.607087	BCL2L12
BCL2L13	11.0984	-0.192959	0.110568	-1.74516	0.0809565	0.414185	BCL2L13
BCL2L14	13.1375	-0.129152	0.0968126	-1.33404	0.182189	0.564584	BCL2L14
BCL2L15	9.18364	0.227286	0.108282	2.09902	0.0358149	0.299854	BCL2L15
BCL2L2	21.4149	-0.494633	0.120076	-4.11934	3.7996e-05	0.01245	BCL2L2
BCL3	7.05951	-0.0943165	0.134627	-0.700574	0.483569	0.80167	BCL3
BCL6	8.38797	-0.0323847	0.126929	-0.255141	0.798614	0.940224	BCL6
BCL6B	9.99534	0.295948	0.111868	2.64551	0.00815675	0.162366	BCL6B
BCL7A	6.93941	0.10687	0.13498	0.791746	0.428509	0.7691	BCL7A
BCL7B	10.1117	0.0789184	0.115451	0.683566	0.494249	0.806695	BCL7B
BCL7C	15.243	-0.276806	0.102828	-2.69194	0.0071038	0.155179	BCL7C
BCL9	9.35831	-0.0476528	0.117875	-0.404265	0.686018	0.898259	BCL9
BCL9L	11.2083	-0.180952	0.12278	-1.4738	0.140536	0.514464	BCL9L
BCLAF1	13.1202	-0.146786	0.117209	-1.25235	0.210443	0.593542	BCLAF1
BCLAF3	7.17894	0.326109	0.138283	2.35827	0.0183604	0.230204	BCLAF3
BCO1	9.95545	0.0901441	0.10323	0.873233	0.382536	0.735801	BCO1
BCO2	10.2124	0.0240992	0.109484	0.220116	0.825781	0.947861	BCO2
BCOR	6.20055	0.169493	0.142588	1.18869	0.234562	0.618072	BCOR
BCORL1	8.5354	0.118504	0.120725	0.981604	0.326295	0.694213	BCORL1
BCR	8.64588	-0.0970641	0.11905	-0.815324	0.414887	0.759683	BCR
BCS1L	10.6937	0.0292066	0.117234	0.24913	0.80326	0.941209	BCS1L
BDH1	7.74035	-0.0659938	0.126433	-0.521966	0.601694	0.862657	BDH1
BDH2	11.5998	0.144865	0.0994875	1.45611	0.145361	0.520206	BDH2
BDKRB1	10.0988	0.0843467	0.115856	0.728031	0.466595	0.792524	BDKRB1
BDKRB2	7.35994	0.0254464	0.130928	0.194355	0.845898	0.955017	BDKRB2
BDNF	9.22328	-0.280241	0.115527	-2.42576	0.0152764	0.212606	BDNF
BDP1	8.07057	-0.0387816	0.127033	-0.305289	0.760146	0.926592	BDP1
BEAN1	11.524	0.247911	0.105724	2.34488	0.0190333	0.234335	BEAN1
BECN1	13.878	-0.0403945	0.100848	-0.40055	0.688751	0.899191	BECN1
BECN2	9.67972	0.0909536	0.116288	0.78214	0.434132	0.772176	BECN2
BEGAIN	13.6854	-0.0480556	0.108369	-0.443444	0.657445	0.886821	BEGAIN
BEND2	4.70047	0.219017	0.165506	1.32332	0.18573	0.568474	BEND2
BEND3	9.1689	0.26939	0.118947	2.2648	0.0235252	0.257214	BEND3
BEND4	9.93127	0.0915975	0.107237	0.854158	0.393018	0.741758	BEND4
BEND5	7.39279	0.249601	0.128013	1.94981	0.0511992	0.349917	BEND5
BEND6	11.1893	0.0458177	0.101194	0.452773	0.650712	0.883522	BEND6
BEND7	9.95393	-0.0676713	0.106781	-0.63374	0.526251	0.823388	BEND7
BEST1	9.79983	-0.19512	0.129614	-1.5054	0.132221	0.50532	BEST1
BEST2	7.8796	0.0859515	0.124655	0.689517	0.490498	0.804721	BEST2
BEST3	10.7434	-0.200179	0.160836	-1.24462	0.213272	0.5963	BEST3
BEST4	7.91966	0.290314	0.16297	1.7814	0.0748475	0.401874	BEST4
BET1	11.8867	0.0309696	0.121294	0.255327	0.798471	0.940115	BET1
BET1L	10.4963	0.043848	0.10458	0.419277	0.675014	0.893012	BET1L
BEX1	6.83828	0.13738	0.129445	1.0613	0.288553	0.663136	BEX1
BEX2	8.90868	0.0324834	0.116237	0.279459	0.779893	0.932765	BEX2
BEX3	8.76896	-0.0600797	0.120768	-0.497479	0.618851	0.871337	BEX3
BEX4	11.1234	0.0178105	0.134403	0.132516	0.894576	0.970063	BEX4
BEX5	4.93837	-0.212584	0.153409	-1.38573	0.165829	0.541408	BEX5
BFAR	7.98319	-0.11457	0.129487	-0.884796	0.376267	0.730893	BFAR
BFSP1	8.21772	0.0695646	0.11705	0.594315	0.552301	0.837671	BFSP1
BFSP2	7.52479	0.198617	0.137548	1.44398	0.148743	0.52345	BFSP2
BGLAP	10.6877	-0.0331671	0.130048	-0.255038	0.798694	0.940259	BGLAP
BGN	13.8751	-0.372488	0.125259	-2.97375	0.00294184	0.104657	BGN
BHLHA15	7.9551	-0.18011	0.123979	-1.45275	0.146294	0.520413	BHLHA15
BHLHA9	5.76922	0.0330099	0.140231	0.235396	0.813901	0.944117	BHLHA9
BHLHB9	5.20206	0.275356	0.152245	1.80864	0.0705069	0.391487	BHLHB9
BHLHE22	8.59648	0.148251	0.141139	1.05039	0.293539	0.668439	BHLHE22
BHLHE23	7.11572	-0.127057	0.14183	-0.895842	0.370337	0.726542	BHLHE23
BHLHE40	7.58168	0.282004	0.167082	1.68782	0.0914455	0.435781	BHLHE40
BHLHE41	9.13355	0.21468	0.110314	1.94608	0.0516452	0.351138	BHLHE41
BHMT	9.04037	-0.0697949	0.116075	-0.601291	0.547646	0.835145	BHMT
BHMT2	9.74313	0.0956093	0.105554	0.905787	0.365048	0.723649	BHMT2
BICC1	4.69909	0.440198	0.15863	2.77499	0.0055203	0.140085	BICC1
BICD1	10.8377	-0.243674	0.117044	-2.0819	0.0373512	0.306336	BICD1
BICD2	13.9392	0.165538	0.107007	1.54699	0.121866	0.488222	BICD2
BICDL1	8.72817	-0.0044886	0.124252	-0.036125	0.971183	0.992469	BICDL1
BICDL2	11.3185	0.266638	0.125643	2.12219	0.0338216	0.292447	BICDL2
BICRA	11.3229	0.279883	0.111222	2.51643	0.0118551	0.18844	BICRA
BICRAL	9.39316	0.225837	0.114586	1.9709	0.0487358	0.343734	BICRAL
BID	7.13602	0.0510564	0.122857	0.415575	0.677721	0.894279	BID
BIK	8.66135	0.379961	0.113315	3.35313	0.000799028	0.0614134	BIK
BIN1	9.37577	0.0890319	0.115422	0.771363	0.440492	0.776578	BIN1
BIN2	16.7654	-0.0263358	0.103969	-0.253305	0.800033	0.940649	BIN2
BIN3	8.83951	-0.0659047	0.139101	-0.473791	0.635649	0.878148	BIN3
BIRC2	8.60403	0.263217	0.122239	2.1533	0.0312948	0.287344	BIRC2
BIRC3	9.61984	-0.0434216	0.124544	-0.348646	0.727355	0.91431	BIRC3
BIRC5	23.4253	-0.0187317	0.105279	-0.177925	0.858782	0.958789	BIRC5
BIRC6	7.77847	0.0406446	0.12601	0.322551	0.747035	0.921983	BIRC6
BIRC7	9.19728	0.0126967	0.142807	0.0889081	0.929155	0.981282	BIRC7
BIRC8	8.66902	0.197859	0.121665	1.62627	0.103893	0.458601	BIRC8
BIVM	9.66445	0.0986937	0.117563	0.839495	0.401191	0.748781	BIVM
BLCAP	10.2043	-0.150603	0.124303	-1.21159	0.225671	0.609347	BLCAP
BLID	6.86629	-0.0636724	0.134286	-0.474155	0.635389	0.878138	BLID
BLK	7.49495	0.21553	0.125936	1.71142	0.0870033	0.427179	BLK
BLM	14.384	0.0700835	0.0971031	0.721743	0.470452	0.794308	BLM
BLMH	12.4068	0.113457	0.114172	0.993738	0.320351	0.689745	BLMH
BLNK	7.89019	0.137066	0.120144	1.14085	0.253932	0.634319	BLNK
BLOC1S1	9.03259	-0.0949678	0.119309	-0.795981	0.426043	0.768327	BLOC1S1
BLOC1S2	12.8159	-0.0325565	0.105453	-0.308728	0.757528	0.925825	BLOC1S2
BLOC1S3	8.32274	0.083267	0.121427	0.685735	0.49288	0.806056	BLOC1S3
BLOC1S4	6.50667	0.206566	0.142362	1.45099	0.146784	0.521088	BLOC1S4
BLOC1S5	8.82665	0.00944846	0.113891	0.0829608	0.933883	0.982801	BLOC1S5
BLOC1S6	14.1728	-0.195154	0.108336	-1.80137	0.0716442	0.394296	BLOC1S6
BLVRA	13.0199	-0.0915295	0.0987461	-0.926918	0.353969	0.715409	BLVRA
BLVRB	10.9911	-0.112097	0.113508	-0.98757	0.323363	0.692043	BLVRB
BLZF1	9.06007	0.243517	0.138326	1.76045	0.0783318	0.408888	BLZF1
BMERB1	86.968	0.199577	0.136403	1.46314	0.143429	0.517982	BMERB1
BMF	10.7715	-0.00111069	0.110104	-0.0100877	0.991951	0.997989	BMF
BMI1	8.20015	0.0646313	0.114499	0.564468	0.572436	0.848166	BMI1
BMP1	7.72126	-0.0690782	0.120602	-0.572781	0.566793	0.845642	BMP1
BMP10	9.04183	-0.0240643	0.1256	-0.191595	0.848059	0.956003	BMP10
BMP15	12.4299	-0.0573159	0.113188	-0.506379	0.612591	0.869272	BMP15
BMP2	9.58926	0.304223	0.124525	2.44307	0.0145631	0.208265	BMP2
BMP2K	8.67648	0.115703	0.116901	0.98975	0.322296	0.690947	BMP2K
BMP3	9.05073	0.422692	0.116567	3.62617	0.00028766	0.0383758	BMP3
BMP4	11.694	0.121902	0.10035	1.21478	0.224452	0.60828	BMP4
BMP5	9.17454	0.164481	0.11216	1.46648	0.142517	0.516902	BMP5
BMP6	10.1439	0.0568251	0.12618	0.450349	0.652458	0.884638	BMP6
BMP7	7.971	0.145755	0.122351	1.19128	0.233542	0.617343	BMP7
BMP8A	10.6292	-0.0195685	0.111299	-0.175819	0.860436	0.958985	BMP8A
BMP8B	9.82752	-0.0643513	0.105889	-0.607726	0.543369	0.832295	BMP8B
BMPER	9.00563	0.0198752	0.118593	0.167592	0.866904	0.960615	BMPER
BMPR1A	10.0137	0.0848313	0.122126	0.694621	0.487293	0.803565	BMPR1A
BMPR1B	8.1681	0.0462831	0.127069	0.364235	0.715682	0.909096	BMPR1B
BMPR2	11.608	0.0102734	0.108637	0.094566	0.92466	0.979962	BMPR2
BMS1	18.751	-0.00323675	0.128491	-0.0251906	0.979903	0.994763	BMS1
BMT2	8.62922	0.289308	0.11637	2.48611	0.0129147	0.198218	BMT2
BMX	7.30626	0.172439	0.13303	1.29624	0.194893	0.576599	BMX
BNC1	9.93081	0.120231	0.124237	0.967753	0.333168	0.699873	BNC1
BNC2	8.01938	0.402535	0.113411	3.54934	0.0003862	0.0447625	BNC2
BNIP1	10.7031	0.0779358	0.102038	0.763792	0.444991	0.77872	BNIP1
BNIP2	10.0221	-0.10793	0.128355	-0.840874	0.400419	0.748536	BNIP2
BNIP3	8.86619	0.0275505	0.125522	0.219487	0.826271	0.947861	BNIP3
BNIP3L	14.5957	-0.177998	0.107599	-1.65427	0.0980725	0.449939	BNIP3L
BNIP5	9.65851	-0.138238	0.109465	-1.26285	0.206642	0.588592	BNIP5
BNIPL	10.0897	-0.136207	0.138288	-0.984951	0.324648	0.692729	BNIPL
BOC	10.5696	-0.188363	0.121167	-1.55458	0.120046	0.486463	BOC
BOD1	11.284	0.00915139	0.104193	0.087831	0.930011	0.981549	BOD1
BOD1L1	9.43287	-0.0358116	0.110224	-0.324898	0.745259	0.920729	BOD1L1
BOD1L2	6.09111	0.236741	0.13537	1.74884	0.0803179	0.413364	BOD1L2
BOK	9.66545	0.0872674	0.115125	0.758021	0.448439	0.781298	BOK
BOLA1	8.87699	0.128364	0.113016	1.1358	0.256039	0.636472	BOLA1
BOLA2B	17.4668	-0.102525	0.112782	-0.909057	0.36332	0.722117	BOLA2B
BOLA3	18.4388	-0.113414	0.104218	-1.08823	0.276493	0.650442	BOLA3
BOLL	9.95912	-0.0630688	0.108505	-0.58125	0.561072	0.841766	BOLL
BOP1	8.00881	-0.0826431	0.145343	-0.568607	0.569623	0.846911	BOP1
BORA	6.62216	0.198311	0.129171	1.53525	0.124721	0.492089	BORA
BORCS5	11.7985	-0.161278	0.10771	-1.49733	0.134307	0.508451	BORCS5
BORCS6	7.55386	-0.10129	0.132596	-0.763897	0.444929	0.77872	BORCS6
BORCS7	8.10947	0.117907	0.116468	1.01235	0.311372	0.682933	BORCS7
BORCS8	12.204	0.105487	0.102592	1.02821	0.303849	0.675755	BORCS8
BPGM	10.062	-0.0361058	0.106946	-0.337609	0.735658	0.917429	BPGM
BPHL	7.50688	0.0318065	0.131069	0.242669	0.808262	0.942434	BPHL
BPI	7.08427	0.30679	0.128874	2.38053	0.0172875	0.224045	BPI
BPIFA1	8.79157	0.161249	0.113925	1.4154	0.156951	0.531623	BPIFA1
BPIFA2	9.72536	0.110805	0.111499	0.993774	0.320333	0.689745	BPIFA2
BPIFA3	12.0916	-0.0334925	0.102531	-0.326659	0.743926	0.920031	BPIFA3
BPIFB1	7.43721	0.0870246	0.13275	0.655551	0.512113	0.815849	BPIFB1
BPIFB2	9.99686	0.0268524	0.10734	0.250163	0.802461	0.941209	BPIFB2
BPIFB3	7.76386	0.295627	0.120335	2.4567	0.0140219	0.205129	BPIFB3
BPIFB4	4.80598	0.493516	0.179189	2.75416	0.00588436	0.143873	BPIFB4
BPIFB6	8.73006	0.142412	0.119237	1.19436	0.232338	0.615952	BPIFB6
BPIFC	8.80602	0.355565	0.12322	2.88562	0.00390646	0.122371	BPIFC
BPNT1	9.79593	0.129333	0.117468	1.10101	0.270894	0.645344	BPNT1
BPNT2	11.6727	-0.0448572	0.100754	-0.445215	0.656164	0.886515	BPNT2
BPTF	11.7427	0.181697	0.100279	1.8119	0.0700011	0.390381	BPTF
BPY2	11.3164	-0.144929	0.161622	-0.89672	0.369868	0.726244	BPY2
BRAF	15.9537	0.221972	0.0977101	2.27174	0.0231021	0.255313	BRAF
BRAP	10.2857	0.138842	0.101062	1.37383	0.169495	0.547506	BRAP
BRAT1	11.2924	-0.0702967	0.100896	-0.696723	0.485976	0.802881	BRAT1
BRCA1	12.3853	0.100455	0.101837	0.986436	0.323919	0.692434	BRCA1
BRCA2	10.33	0.15046	0.102173	1.47261	0.140857	0.515058	BRCA2
BRCC3	9.71483	0.0549566	0.113245	0.485288	0.627472	0.8749	BRCC3
BRD1	10.4375	-0.0509991	0.115668	-0.440908	0.65928	0.887698	BRD1
BRD2	16.3448	-0.0394546	0.13302	-0.296608	0.766766	0.929033	BRD2
BRD3	9.12887	0.156045	0.122416	1.27472	0.20241	0.584522	BRD3
BRD3OS	6.71852	0.206032	0.126965	1.62274	0.104644	0.459977	BRD3OS
BRD4	13.5401	-0.0856393	0.122207	-0.700772	0.483445	0.801607	BRD4
BRD7	15.2323	-0.187889	0.102214	-1.8382	0.0660333	0.382064	BRD7
BRD8	10.5098	0.156968	0.113041	1.3886	0.164955	0.540361	BRD8
BRD9	8.15306	0.175745	0.141535	1.24171	0.214345	0.597868	BRD9
BRDT	8.05024	-0.0255167	0.120809	-0.211216	0.832719	0.950119	BRDT
BRF1	10.9603	-0.330639	0.106076	-3.117	0.00182699	0.0877188	BRF1
BRF2	8.10495	0.223513	0.137994	1.61972	0.105292	0.461413	BRF2
BRI3	11.0337	-0.141324	0.122908	-1.14983	0.250213	0.632659	BRI3
BRI3BP	12.8008	-0.0475067	0.0998234	-0.475907	0.634141	0.877839	BRI3BP
BRICD5	8.58053	0.150004	0.128641	1.16606	0.24359	0.627312	BRICD5
BRINP1	9.03576	-0.218578	0.117131	-1.86609	0.0620283	0.374658	BRINP1
BRINP2	10.5408	-0.0216339	0.115554	-0.187218	0.851489	0.957279	BRINP2
BRINP3	7.70672	0.228638	0.124912	1.8304	0.0671907	0.384238	BRINP3
BRIP1	9.94211	0.0839981	0.110518	0.76004	0.447231	0.780502	BRIP1
BRIX1	13.0646	0.147219	0.0992332	1.48356	0.137925	0.512898	BRIX1
BRK1	9.98363	-0.050466	0.111287	-0.453477	0.650205	0.883494	BRK1
BRME1	15.1196	-0.251118	0.106906	-2.34895	0.0188263	0.232706	BRME1
BRMS1	11.7072	-0.219078	0.118285	-1.85213	0.0640077	0.379363	BRMS1
BRMS1L	9.44869	0.128794	0.10566	1.21895	0.222862	0.607383	BRMS1L
BROX	12.1585	0.0685626	0.110725	0.619218	0.535773	0.828294	BROX
BRPF1	7.83625	-0.0594139	0.125536	-0.473281	0.636013	0.878148	BRPF1
BRPF3	9.78251	0.167737	0.137772	1.21749	0.223418	0.607876	BRPF3
BRS3	9.6119	0.0982349	0.112693	0.871703	0.38337	0.736345	BRS3
BRSK1	7.32406	0.0896857	0.155346	0.577331	0.563716	0.844105	BRSK1
BRSK2	9.85426	-0.0591354	0.112502	-0.52564	0.599138	0.861904	BRSK2
BRWD1	19.1973	-0.201241	0.114019	-1.76498	0.0775672	0.407173	BRWD1
BRWD3	11.6796	-0.0310412	0.114468	-0.271177	0.786255	0.935229	BRWD3
BSCL2	8.12313	-0.0577726	0.118089	-0.48923	0.624679	0.873766	BSCL2
BSDC1	11.0053	-0.0349675	0.119101	-0.293594	0.769068	0.929637	BSDC1
BSG	13.4386	-0.207126	0.118273	-1.75125	0.0799031	0.41231	BSG
BSN	11.4088	0.0607505	0.103493	0.587002	0.557202	0.839399	BSN
BSND	9.03062	0.242234	0.122654	1.97494	0.0482747	0.342636	BSND
BSPH1	9.74202	0.167839	0.114628	1.4642	0.143139	0.517602	BSPH1
BSPRY	6.75043	-0.266925	0.129131	-2.06708	0.0387264	0.312739	BSPRY
BST1	11.891	0.260209	0.101409	2.56592	0.0102901	0.176644	BST1
BST2	9.17939	0.00227431	0.109713	0.0207297	0.983461	0.995598	BST2
BSX	7.08336	-0.00166537	0.123567	-0.0134775	0.989247	0.997148	BSX
BTAF1	11.5854	-0.160156	0.104117	-1.53823	0.123992	0.491362	BTAF1
BTBD1	10.992	0.0388484	0.109371	0.355199	0.722441	0.911762	BTBD1
BTBD10	13.2755	-0.139872	0.0997262	-1.40256	0.160748	0.534787	BTBD10
BTBD11	10.1768	-0.145993	0.108393	-1.34689	0.178016	0.558697	BTBD11
BTBD16	8.3374	0.218902	0.113739	1.9246	0.0542795	0.355992	BTBD16
BTBD17	5.85813	0.121772	0.136666	0.891019	0.372919	0.728825	BTBD17
BTBD18	8.89833	0.0367574	0.117437	0.312997	0.754283	0.924878	BTBD18
BTBD19	8.42998	0.246263	0.117139	2.10231	0.0355262	0.299024	BTBD19
BTBD2	8.59451	-0.211882	0.134438	-1.57605	0.115013	0.477356	BTBD2
BTBD3	9.33907	-0.158071	0.108975	-1.45052	0.146913	0.521257	BTBD3
BTBD6	31.1531	-0.277762	0.105219	-2.63984	0.00829448	0.163081	BTBD6
BTBD7	10.2726	-0.130013	0.102174	-1.27246	0.20321	0.585211	BTBD7
BTBD8	8.83718	0.00555309	0.118687	0.0467876	0.962682	0.99058	BTBD8
BTBD9	11.0886	0.0264339	0.119536	0.221138	0.824985	0.947649	BTBD9
BTC	14.3511	-0.327711	0.106606	-3.07405	0.00211174	0.0916239	BTC
BTD	7.82122	0.174283	0.138015	1.26279	0.206666	0.588592	BTD
BTF3	61.9499	-0.231802	0.122858	-1.88675	0.0591946	0.367698	BTF3
BTF3L4	11.0477	-0.260726	0.111694	-2.33429	0.0195804	0.236959	BTF3L4
BTG1	14.4047	-0.343356	0.127828	-2.68608	0.0072296	0.155781	BTG1
BTG2	8.68537	-0.129251	0.123562	-1.04604	0.295541	0.670695	BTG2
BTG3	9.86448	0.0562538	0.111475	0.504631	0.613818	0.869565	BTG3
BTG4	9.54754	0.0832757	0.115594	0.720415	0.47127	0.794764	BTG4
BTK	9.36546	0.0355065	0.108486	0.327293	0.743447	0.919813	BTK
BTLA	8.90239	0.1755	0.113967	1.53992	0.12358	0.490679	BTLA
BTN1A1	10.9592	0.223523	0.122491	1.82481	0.0680302	0.386189	BTN1A1
BTN2A1	11.8368	-0.209498	0.102336	-2.04715	0.0406436	0.319543	BTN2A1
BTN2A2	6.0809	-0.120671	0.143878	-0.8387	0.401638	0.749165	BTN2A2
BTN3A1	12.4815	0.198195	0.106499	1.861	0.0627446	0.377174	BTN3A1
BTN3A2	5.06257	0.279227	0.16424	1.70011	0.0891095	0.430719	BTN3A2
BTN3A3	10.3147	0.0901034	0.103516	0.870427	0.384067	0.736848	BTN3A3
BTNL2	11.0621	0.227312	0.124185	1.83042	0.0671872	0.384238	BTNL2
BTNL3	10.4924	-0.183384	0.105161	-1.74384	0.081187	0.414185	BTNL3
BTNL8	8.18586	0.217593	0.125416	1.73497	0.0827457	0.418365	BTNL8
BTNL9	9.77132	0.0456245	0.112606	0.405169	0.685353	0.897892	BTNL9
BTRC	10.6747	0.196641	0.101605	1.93535	0.0529472	0.353853	BTRC
BUB1	7.36265	0.239134	0.127531	1.8751	0.0607792	0.370972	BUB1
BUB1B	11.2318	0.0301594	0.110773	0.272262	0.78542	0.935229	BUB1B
BUB3	11.634	0.0757351	0.104091	0.727585	0.466868	0.792649	BUB3
BUD13	9.84936	-0.0176883	0.112868	-0.156717	0.875468	0.962855	BUD13
BUD23	9.47707	-0.0228529	0.123469	-0.18509	0.853159	0.95743	BUD23
BUD31	10.5315	-0.0653741	0.108411	-0.60302	0.546496	0.834558	BUD31
BVES	10.2449	-0.0155219	0.112724	-0.137697	0.89048	0.968015	BVES
BYSL	9.64055	0.170712	0.108054	1.57988	0.114135	0.476705	BYSL
BZW1	14.4094	0.185762	0.102605	1.81046	0.0702249	0.39089	BZW1
BZW2	11.8268	-0.0355845	0.111627	-0.318782	0.749892	0.922822	BZW2
C10orf105	11.3554	0.142645	0.113755	1.25397	0.209854	0.592689	C10orf105
C10orf120	7.85856	0.00348585	0.119694	0.0291229	0.976767	0.993631	C10orf120
C10orf126	8.52837	0.194377	0.115671	1.68043	0.0928743	0.438625	C10orf126
C10orf143	6.7498	0.123632	0.127691	0.968212	0.332938	0.699558	C10orf143
C10orf53	8.35666	0.0400376	0.121723	0.328923	0.742214	0.91968	C10orf53
C10orf62	11.2294	-0.0329768	0.104569	-0.31536	0.752488	0.924037	C10orf62
C10orf67	9.63381	0.261641	0.114792	2.27926	0.0226519	0.253378	C10orf67
C10orf71	8.61454	0.238224	0.122165	1.95002	0.0511743	0.349917	C10orf71
C10orf82	10.7237	0.12351	0.106339	1.16147	0.245449	0.62927	C10orf82
C10orf88	9.0858	0.0473906	0.123267	0.384454	0.700642	0.903888	C10orf88
C10orf90	8.63461	0.0378625	0.121204	0.312386	0.754747	0.924942	C10orf90
C10orf95	14.648	-0.222325	0.1061	-2.09542	0.0361336	0.301414	C10orf95
C10orf99	11.1047	-0.265644	0.116653	-2.27721	0.0227736	0.253547	C10orf99
C11orf1	9.23348	0.102106	0.12011	0.850102	0.395268	0.743446	C11orf1
C11orf16	12.7159	0.0657702	0.121052	0.54332	0.58691	0.855644	C11orf16
C11orf21	16.3465	-0.0524518	0.111856	-0.468923	0.639124	0.879267	C11orf21
C11orf24	9.291	0.171974	0.143648	1.1972	0.23123	0.615196	C11orf24
C11orf42	8.44295	0.0800659	0.119684	0.668979	0.503509	0.811672	C11orf42
C11orf45	7.04141	0.31574	0.137371	2.29844	0.0215365	0.245863	C11orf45
C11orf49	8.34924	-0.0312748	0.116924	-0.267478	0.789101	0.936046	C11orf49
C11orf52	6.75924	0.139976	0.126584	1.1058	0.268815	0.644011	C11orf52
C11orf53	5.74356	0.375074	0.148968	2.51782	0.0118083	0.18806	C11orf53
C11orf54	6.51931	0.126889	0.150768	0.841619	0.400001	0.748117	C11orf54
C11orf58	20.5618	-0.0859791	0.101315	-0.848633	0.396086	0.744384	C11orf58
C11orf65	11.5716	0.0239573	0.108293	0.221228	0.824915	0.947649	C11orf65
C11orf68	7.62331	-0.0351405	0.122226	-0.287504	0.773727	0.930417	C11orf68
C11orf71	7.80585	-0.0888312	0.123509	-0.71923	0.471999	0.795247	C11orf71
C11orf80	13.4351	-0.111815	0.0960953	-1.16359	0.244592	0.628197	C11orf80
C11orf86	6.98037	0.176107	0.126677	1.3902	0.164467	0.540273	C11orf86
C11orf87	10.8585	0.185735	0.0993544	1.86942	0.0615641	0.372838	C11orf87
C11orf91	7.99969	0.160859	0.119498	1.34612	0.178264	0.559286	C11orf91
C11orf94	8.13459	0.213224	0.118529	1.79891	0.0720322	0.395467	C11orf94
C11orf96	10.5191	-0.405112	0.215393	-1.8808	0.0599992	0.369763	C11orf96
C11orf97	8.84717	0.183945	0.119897	1.53419	0.124983	0.492469	C11orf97
C12orf29	9.01619	0.0859702	0.109285	0.78666	0.431481	0.770738	C12orf29
C12orf4	4.6909	0.477453	0.166008	2.87608	0.00402649	0.124071	C12orf4
C12orf40	7.94678	0.194273	0.152018	1.27796	0.201264	0.582792	C12orf40
C12orf42	8.4665	0.0834626	0.12187	0.684851	0.493438	0.806223	C12orf42
C12orf43	10.2598	-0.041724	0.107582	-0.387834	0.698139	0.903095	C12orf43
C12orf50	8.86219	-0.139421	0.126641	-1.10091	0.270934	0.645354	C12orf50
C12orf54	5.90189	0.0840346	0.171739	0.489317	0.624617	0.873766	C12orf54
C12orf56	9.31763	0.0920157	0.110556	0.832298	0.405241	0.751868	C12orf56
C12orf57	12.6898	-0.184832	0.119781	-1.54308	0.12281	0.489949	C12orf57
C12orf60	7.14688	0.106274	0.134338	0.791092	0.42889	0.769259	C12orf60
C12orf66	8.35483	0.0529387	0.119299	0.443747	0.657225	0.886821	C12orf66
C12orf71	7.823	-0.0905457	0.117344	-0.771627	0.440335	0.776375	C12orf71
C12orf73	7.46388	0.435276	0.135697	3.2077	0.00133801	0.0747598	C12orf73
C12orf75	3.84913	0.470483	0.190756	2.46641	0.0136475	0.203004	C12orf75
C12orf76	11.0907	0.125491	0.101348	1.23822	0.215634	0.599266	C12orf76
C13orf42	7.60962	-0.0682895	0.125021	-0.546223	0.584913	0.85427	C13orf42
C13orf46	8.52754	-0.131638	0.119188	-1.10446	0.269393	0.644155	C13orf46
C14orf119	14.6954	-0.110894	0.126206	-0.878676	0.379577	0.732858	C14orf119
C14orf132	6.50189	-0.117669	0.137534	-0.855564	0.392239	0.741471	C14orf132
C14orf177	11.0726	0.0244883	0.110623	0.221368	0.824806	0.947636	C14orf177
C14orf178	10.3638	0.166285	0.110164	1.50942	0.13119	0.503572	C14orf178
C14orf180	4.6294	0.254773	0.151178	1.68525	0.0919409	0.436608	C14orf180
C14orf28	10.2481	0.0296473	0.109195	0.271507	0.786001	0.935229	C14orf28
C14orf39	8.26325	0.201409	0.114889	1.75307	0.0795893	0.411542	C14orf39
C14orf93	6.49477	0.16946	0.155661	1.08865	0.27631	0.650442	C14orf93
C15orf39	9.4625	0.0944911	0.116122	0.813723	0.415803	0.760823	C15orf39
C15orf40	10.3249	-0.0753156	0.121655	-0.619094	0.535855	0.828353	C15orf40
C15orf48	23.079	0.0372936	0.121523	0.306886	0.75893	0.926017	C15orf48
C15orf61	9.97677	-0.154687	0.160532	-0.963591	0.335251	0.701189	C15orf61
C15orf62	14.0971	-0.0565733	0.112552	-0.50264	0.615217	0.869838	C15orf62
C15orf65	5.94196	0.109297	0.131818	0.82915	0.40702	0.752662	C15orf65
C16orf46	8.3548	0.134732	0.110873	1.21519	0.224294	0.608268	C16orf46
C16orf54	6.84349	0.138304	0.1264	1.09417	0.27388	0.648156	C16orf54
C16orf70	11.3868	0.127727	0.10684	1.1955	0.231892	0.615721	C16orf70
C16orf72	5.9802	-0.03119	0.142209	-0.219325	0.826397	0.947861	C16orf72
C16orf74	9.20647	0.0350277	0.111735	0.313491	0.753908	0.924675	C16orf74
C16orf78	8.36449	0.200351	0.11253	1.78042	0.0750072	0.402329	C16orf78
C16orf82	7.11047	0.0834486	0.136283	0.61232	0.540326	0.830288	C16orf82
C16orf86	9.02899	-0.00139365	0.111103	-0.0125438	0.989992	0.99725	C16orf86
C16orf87	7.67119	0.194697	0.12036	1.61762	0.105744	0.462078	C16orf87
C16orf89	7.27674	0.230649	0.142228	1.62169	0.10487	0.46021	C16orf89
C16orf90	6.6222	0.386629	0.131072	2.94975	0.00318027	0.109996	C16orf90
C16orf91	9.12808	-0.0590855	0.117268	-0.503851	0.614366	0.869773	C16orf91
C16orf92	7.91873	0.22891	0.126307	1.81233	0.0699348	0.390381	C16orf92
C16orf95	10.4055	-0.0116548	0.112991	-0.103147	0.917846	0.977414	C16orf95
C16orf96	8.20163	0.0135469	0.123325	0.109847	0.912531	0.976306	C16orf96
C17orf100	6.28639	-0.0263126	0.136987	-0.192081	0.847679	0.956003	C17orf100
C17orf107	6.52486	-0.00771944	0.130599	-0.0591078	0.952866	0.987755	C17orf107
C17orf113	7.45247	-0.23648	0.123032	-1.92211	0.0545925	0.356138	C17orf113
C17orf49	9.7089	-0.17783	0.109927	-1.61772	0.105724	0.462078	C17orf49
C17orf50	8.83672	-0.0572316	0.112935	-0.506765	0.61232	0.869019	C17orf50
C17orf58	14.2303	0.020679	0.128891	0.160438	0.872536	0.962054	C17orf58
C17orf64	6.13107	0.0505631	0.163601	0.309064	0.757273	0.92581	C17orf64
C17orf67	10.0126	-0.0865318	0.153049	-0.565386	0.571811	0.84802	C17orf67
C17orf75	11.1094	-0.0333283	0.107754	-0.3093	0.757094	0.92581	C17orf75
C17orf78	9.15702	0.0327137	0.114518	0.285665	0.775135	0.93083	C17orf78
C17orf80	9.22651	0.0841848	0.119349	0.705368	0.480581	0.800363	C17orf80
C17orf97	11.4306	0.166048	0.0960794	1.72823	0.0839461	0.421242	C17orf97
C17orf98	8.51443	0.279593	0.120782	2.31486	0.0206204	0.241141	C17orf98
C17orf99	8.91875	-0.235718	0.126282	-1.8666	0.0619576	0.374636	C17orf99
C18orf21	10.8028	-0.15318	0.108374	-1.41344	0.157527	0.531935	C18orf21
C18orf25	12.6224	-0.0923659	0.0988343	-0.934552	0.350019	0.713078	C18orf25
C18orf32	6.05478	-0.0317107	0.152954	-0.207321	0.835759	0.951043	C18orf32
C18orf54	11.8818	0.253325	0.106968	2.36823	0.0178734	0.227072	C18orf54
C18orf63	8.86777	-0.0488883	0.13443	-0.36367	0.716104	0.909096	C18orf63
C19orf12	11.2707	0.196142	0.118733	1.65196	0.0985421	0.451758	C19orf12
C19orf18	12.6494	0.158809	0.0990379	1.60352	0.108821	0.467014	C19orf18
C19orf25	8.94972	-0.124682	0.116875	-1.0668	0.286063	0.66111	C19orf25
C19orf33	11.2293	-0.302791	0.114302	-2.64905	0.00807185	0.162105	C19orf33
C19orf38	12.8322	-0.0857785	0.106525	-0.805241	0.420681	0.764379	C19orf38
C19orf44	9.7018	0.00371711	0.110272	0.0337086	0.97311	0.992916	C19orf44
C19orf47	9.16433	-0.219135	0.11226	-1.95202	0.0509354	0.349551	C19orf47
C19orf48	10.4519	-0.0608896	0.110397	-0.55155	0.581257	0.852249	C19orf48
C19orf53	8.91315	-0.0834453	0.116325	-0.717347	0.47316	0.795991	C19orf53
C19orf54	9.26882	-0.0434868	0.115042	-0.378008	0.705425	0.905681	C19orf54
C19orf67	7.94872	0.161713	0.136693	1.18303	0.236795	0.619849	C19orf67
C19orf71	5.11741	0.306341	0.143473	2.13519	0.0327458	0.289846	C19orf71
C19orf73	9.69465	0.0303316	0.119184	0.254494	0.799114	0.940306	C19orf73
C19orf81	6.64653	-0.0431559	0.147832	-0.291925	0.770344	0.929712	C19orf81
C19orf84	13.301	-0.126718	0.105772	-1.19804	0.230902	0.614763	C19orf84
C1D	32.174	-0.083572	0.129041	-0.647637	0.51722	0.818812	C1D
C1GALT1	11.5689	0.0438432	0.102907	0.426045	0.670075	0.891001	C1GALT1
C1GALT1C1	8.56645	0.145503	0.127948	1.1372	0.255454	0.636018	C1GALT1C1
C1GALT1C1L	7.83706	0.00836399	0.122598	0.0682228	0.945608	0.985719	C1GALT1C1L
C1orf100	9.93132	-0.125052	0.113865	-1.09825	0.272094	0.646334	C1orf100
C1orf105	7.82784	0.276631	0.125248	2.20866	0.0271982	0.2692	C1orf105
C1orf109	11.5408	0.0390641	0.112808	0.346288	0.729126	0.915181	C1orf109
C1orf112	10.2316	0.166981	0.117898	1.41632	0.156683	0.530909	C1orf112
C1orf115	12.6221	-0.284325	0.117182	-2.42635	0.0152517	0.212508	C1orf115
C1orf116	14.8218	0.0896072	0.120327	0.744699	0.456454	0.786031	C1orf116
C1orf122	7.82681	0.104607	0.141203	0.740826	0.458799	0.786985	C1orf122
C1orf127	7.52561	-0.137659	0.139969	-0.98349	0.325366	0.693389	C1orf127
C1orf131	9.73762	0.0834564	0.121948	0.684358	0.493749	0.806334	C1orf131
C1orf141	8.55346	-0.0438386	0.1169	-0.375009	0.707654	0.906414	C1orf141
C1orf146	7.71564	-0.0104886	0.132945	-0.0788941	0.937117	0.983056	C1orf146
C1orf158	7.15189	-0.050801	0.129074	-0.393581	0.693891	0.900862	C1orf158
C1orf159	8.66972	0.0309611	0.117317	0.263909	0.79185	0.937225	C1orf159
C1orf162	6.46668	-0.00368161	0.1315	-0.0279971	0.977664	0.99401	C1orf162
C1orf167	7.81682	0.131494	0.123576	1.06407	0.287296	0.662257	C1orf167
C1orf174	13.0123	0.00460547	0.0987857	0.0466209	0.962815	0.990582	C1orf174
C1orf185	10.8512	-0.11305	0.110936	-1.01905	0.308177	0.679956	C1orf185
C1orf189	10.8891	-0.0972201	0.112066	-0.867526	0.385654	0.737997	C1orf189
C1orf194	11.5008	0.15109	0.110967	1.36158	0.17333	0.551747	C1orf194
C1orf198	11.3327	-0.113239	0.109357	-1.03549	0.30044	0.672986	C1orf198
C1orf21	7.88051	-0.0757374	0.141935	-0.533604	0.593615	0.858788	C1orf21
C1orf210	8.5978	0.0255212	0.115631	0.220711	0.825317	0.947649	C1orf210
C1orf216	10.2092	0.00537579	0.109446	0.049118	0.960825	0.989955	C1orf216
C1orf226	7.69526	0.016094	0.147223	0.109317	0.912951	0.976306	C1orf226
C1orf232	7.9025	0.0925624	0.122497	0.755631	0.449871	0.781631	C1orf232
C1orf35	10.2855	0.101183	0.107861	0.938092	0.348197	0.711785	C1orf35
C1orf43	13.8045	-0.110991	0.102738	-1.08033	0.279993	0.655564	C1orf43
C1orf50	8.92671	0.0400078	0.139713	0.286357	0.774605	0.930612	C1orf50
C1orf52	12.9909	-0.145994	0.098203	-1.48666	0.137106	0.512019	C1orf52
C1orf53	7.86788	0.187751	0.115033	1.63214	0.10265	0.456584	C1orf53
C1orf54	8.37589	0.0112093	0.120536	0.0929957	0.925907	0.980358	C1orf54
C1orf56	5.80591	0.0701622	0.15823	0.44342	0.657462	0.886821	C1orf56
C1orf68	9.85741	0.540648	0.18803	2.87533	0.00403601	0.124071	C1orf68
C1orf74	7.56199	0.0654034	0.137392	0.476036	0.634049	0.877839	C1orf74
C1orf87	7.79081	-0.177789	0.118824	-1.49624	0.134592	0.508451	C1orf87
C1orf94	9.67116	0.16673	0.119784	1.39193	0.163944	0.539941	C1orf94
C1QA	8.09693	0.0361071	0.120514	0.299608	0.764476	0.928296	C1QA
C1QB	10.9724	-0.0427269	0.109651	-0.389665	0.696784	0.902423	C1QB
C1QBP	12.7046	0.0141726	0.0937437	0.151184	0.87983	0.96358	C1QBP
C1QC	7.9432	0.0383949	0.126163	0.304329	0.760878	0.926819	C1QC
C1QL1	7.51386	0.0907871	0.132675	0.68428	0.493799	0.806334	C1QL1
C1QL2	20.2283	-0.0378156	0.121007	-0.312507	0.754655	0.924942	C1QL2
C1QL3	8.89125	0.263357	0.112536	2.3402	0.0192733	0.235446	C1QL3
C1QL4	8.83914	-0.057677	0.114957	-0.501728	0.615859	0.869944	C1QL4
C1QTNF1	7.58806	-0.0859819	0.136185	-0.631361	0.527804	0.823749	C1QTNF1
C1QTNF12	7.82911	0.207737	0.120237	1.72773	0.0840369	0.421416	C1QTNF12
C1QTNF2	7.81505	0.23687	0.124045	1.90955	0.0561908	0.360644	C1QTNF2
C1QTNF3	7.88825	0.210702	0.116473	1.80902	0.0704486	0.391365	C1QTNF3
C1QTNF4	10.3602	0.198664	0.122855	1.61706	0.105864	0.462078	C1QTNF4
C1QTNF5	7.44489	-0.168907	0.134417	-1.25658	0.208904	0.591848	C1QTNF5
C1QTNF6	9.66466	0.227344	0.116163	1.95712	0.0503334	0.347533	C1QTNF6
C1QTNF7	9.45006	-0.0737267	0.110985	-0.664297	0.5065	0.813241	C1QTNF7
C1QTNF8	6.00857	0.235687	0.144122	1.63533	0.101981	0.4558	C1QTNF8
C1QTNF9	12.2248	0.0177012	0.109492	0.161666	0.871569	0.961966	C1QTNF9
C1QTNF9B	15.1574	0.198821	0.0951826	2.08884	0.0367225	0.303615	C1QTNF9B
C1R	9.62632	-0.144636	0.113121	-1.2786	0.201038	0.58261	C1R
C1RL	8.51495	0.0780996	0.12213	0.639482	0.52251	0.821819	C1RL
C1S	11.6084	-0.0947726	0.121149	-0.782279	0.434051	0.772158	C1S
C2	8.17459	0.00955685	0.123186	0.0775804	0.938162	0.983056	C2
C20orf141	8.92777	0.05339	0.113818	0.469082	0.639011	0.879267	C20orf141
C20orf144	10.601	0.0826243	0.119107	0.6937	0.487871	0.803878	C20orf144
C20orf173	10.649	0.151223	0.105127	1.43847	0.150299	0.525179	C20orf173
C20orf202	12.3621	0.139718	0.106155	1.31617	0.188118	0.570369	C20orf202
C20orf203	9.97567	-0.0604205	0.122265	-0.494176	0.621182	0.872286	C20orf203
C20orf204	7.8716	-0.0934465	0.123504	-0.756629	0.449272	0.781537	C20orf204
C20orf27	7.07109	-0.24337	0.130612	-1.86331	0.0624185	0.375456	C20orf27
C20orf85	9.01158	-0.0796555	0.117272	-0.679236	0.496989	0.808013	C20orf85
C20orf96	9.10309	-0.0680511	0.124502	-0.546587	0.584662	0.854105	C20orf96
C21orf58	9.37702	-0.144734	0.124609	-1.16151	0.245434	0.62927	C21orf58
C21orf62	10.3001	-0.0297456	0.12104	-0.24575	0.805876	0.941709	C21orf62
C21orf91	7.83085	0.0591158	0.123494	0.478693	0.632157	0.877271	C21orf91
C22orf15	16.5459	-0.242749	0.117601	-2.06418	0.0390007	0.314379	C22orf15
C22orf23	7.76451	0.0527572	0.121926	0.432699	0.665234	0.888866	C22orf23
C22orf31	9.29978	-0.0741511	0.109972	-0.674273	0.500138	0.80929	C22orf31
C22orf39	7.71504	0.109824	0.127704	0.85999	0.389794	0.740166	C22orf39
C22orf42	9.72295	0.278494	0.152244	1.82926	0.0673602	0.384701	C22orf42
C2CD2	11.473	-0.07503	0.113865	-0.658937	0.509936	0.814638	C2CD2
C2CD2L	9.4821	0.051398	0.108222	0.474931	0.634836	0.878089	C2CD2L
C2CD3	7.00033	-0.0405162	0.134259	-0.301776	0.762823	0.927555	C2CD3
C2CD4A	7.99889	0.0986884	0.119673	0.824651	0.40957	0.754764	C2CD4A
C2CD4B	6.15469	0.207924	0.138006	1.50664	0.131904	0.504434	C2CD4B
C2CD4C	8.43038	0.154178	0.116587	1.32243	0.186026	0.568556	C2CD4C
C2CD4D	10.8021	0.0727281	0.105152	0.69165	0.489157	0.804052	C2CD4D
C2CD5	9.86145	-0.0635433	0.108737	-0.584378	0.558966	0.840294	C2CD5
C2CD6	7.94353	0.211153	0.13657	1.54612	0.122076	0.48875	C2CD6
C2orf15	9.78395	0.18869	0.113785	1.6583	0.0972577	0.448403	C2orf15
C2orf16	7.70625	0.207966	0.129912	1.60083	0.109414	0.468616	C2orf16
C2orf42	9.48298	0.168172	0.119284	1.40985	0.158584	0.532555	C2orf42
C2orf49	9.98641	0.298615	0.109525	2.72647	0.00640165	0.149205	C2orf49
C2orf50	7.76596	-0.0319883	0.121271	-0.263777	0.791952	0.937225	C2orf50
C2orf66	11.9841	0.185164	0.1003	1.84611	0.0648765	0.380787	C2orf66
C2orf68	7.22769	-0.0511905	0.13436	-0.380996	0.703206	0.905293	C2orf68
C2orf69	11.8395	0.253116	0.116198	2.17832	0.0293822	0.279782	C2orf69
C2orf72	8.3351	0.120042	0.122009	0.983878	0.325175	0.69322	C2orf72
C2orf73	8.15574	0.376897	0.11737	3.21118	0.00132192	0.0745907	C2orf73
C2orf74	10.0946	0.0183775	0.109338	0.16808	0.866521	0.960371	C2orf74
C2orf76	4.61126	0.284589	0.166763	1.70655	0.087905	0.427781	C2orf76
C2orf78	9.74708	0.262805	0.108288	2.42691	0.0152281	0.212409	C2orf78
C2orf80	8.65119	0.156021	0.113414	1.37568	0.168922	0.546503	C2orf80
C2orf81	9.68849	0.0113672	0.109681	0.103639	0.917456	0.977374	C2orf81
C2orf83	7.73107	0.212421	0.118222	1.7968	0.0723673	0.395986	C2orf83
C2orf88	8.82678	0.312117	0.114821	2.71828	0.00656218	0.150753	C2orf88
C2orf91	7.97515	-0.1134	0.142587	-0.7953	0.426439	0.768327	C2orf91
C2orf92	7.19123	0.160915	0.13288	1.21099	0.225901	0.609616	C2orf92
C3	9.68346	0.0166198	0.160923	0.103278	0.917742	0.977414	C3
C3AR1	8.97608	0.0361794	0.130948	0.276289	0.782326	0.934067	C3AR1
C3orf14	9.39433	0.153088	0.118557	1.29126	0.196612	0.578105	C3orf14
C3orf18	7.61238	0.120824	0.118367	1.02076	0.307369	0.679298	C3orf18
C3orf20	6.01652	0.153245	0.16596	0.923385	0.355807	0.716955	C3orf20
C3orf22	9.86583	0.171046	0.11726	1.45869	0.144651	0.519453	C3orf22
C3orf33	9.45135	0.20248	0.118718	1.70556	0.0880899	0.427781	C3orf33
C3orf35	7.79174	0.139191	0.123585	1.12628	0.260047	0.638644	C3orf35
C3orf36	8.71637	0.0942181	0.114508	0.822811	0.410615	0.755458	C3orf36
C3orf38	10.2479	0.0610891	0.103126	0.592374	0.5536	0.838028	C3orf38
C3orf49	7.9393	0.0651149	0.136778	0.476062	0.63403	0.877839	C3orf49
C3orf52	13.5581	-0.152926	0.10411	-1.46888	0.141864	0.515992	C3orf52
C3orf56	9.72886	0.232603	0.10902	2.13358	0.0328769	0.289927	C3orf56
C3orf62	12.7977	-0.241737	0.118006	-2.04852	0.0405092	0.319236	C3orf62
C3orf70	6.97098	-0.226253	0.146716	-1.54212	0.123045	0.489949	C3orf70
C3orf80	7.82143	0.052922	0.128481	0.411905	0.680409	0.895317	C3orf80
C3orf84	11.0971	-0.0964357	0.115581	-0.834358	0.404079	0.750944	C3orf84
C3orf85	8.64033	0.158322	0.121831	1.29952	0.193767	0.575307	C3orf85
C4B	8.63079	-0.0379427	0.118291	-0.320757	0.748394	0.922429	C4B
C4BPA	8.48777	0.171649	0.120984	1.41877	0.155965	0.530281	C4BPA
C4BPB	9.14955	0.145463	0.116252	1.25127	0.210834	0.594042	C4BPB
C4orf17	9.49835	-0.0102716	0.115649	-0.0888167	0.929228	0.981295	C4orf17
C4orf19	8.6946	0.0146742	0.115735	0.126792	0.899105	0.972577	C4orf19
C4orf3	16.4561	-0.280805	0.143985	-1.95024	0.0511477	0.349917	C4orf3
C4orf33	7.9059	0.0248576	0.120965	0.205494	0.837186	0.951358	C4orf33
C4orf36	7.88323	-0.0486383	0.11579	-0.420054	0.674446	0.892766	C4orf36
C4orf45	7.85492	0.142357	0.133811	1.06386	0.28739	0.662257	C4orf45
C4orf46	141.221	0.260922	0.141252	1.8472	0.0647181	0.380787	C4orf46
C4orf47	8.1169	0.0444037	0.116874	0.379928	0.703999	0.905293	C4orf47
C4orf48	6.37969	-0.0988004	0.139674	-0.707364	0.47934	0.800284	C4orf48
C4orf50	7.49767	0.152237	0.128932	1.18075	0.237701	0.620916	C4orf50
C4orf51	9.85756	0.407257	0.118303	3.44248	0.000576406	0.0498404	C4orf51
C4orf54	7.8444	0.176144	0.127627	1.38014	0.167543	0.544397	C4orf54
C5	8.28881	0.129228	0.138882	0.930488	0.352118	0.714382	C5
C5AR1	10.5404	0.195495	0.120137	1.62727	0.10368	0.458601	C5AR1
C5AR2	8.07178	0.0763795	0.115627	0.660565	0.508891	0.8139	C5AR2
C5orf15	13.4664	0.0512765	0.112002	0.457817	0.647084	0.881709	C5orf15
C5orf22	7.33713	0.148364	0.12408	1.19571	0.23181	0.615721	C5orf22
C5orf24	10.5419	-0.0257378	0.103317	-0.249114	0.803272	0.941209	C5orf24
C5orf34	10.8744	0.0500077	0.107182	0.46657	0.640808	0.879703	C5orf34
C5orf38	15.8958	-0.325591	0.122403	-2.65999	0.00781438	0.160914	C5orf38
C5orf46	8.51532	0.382487	0.117642	3.25128	0.00114888	0.0708176	C5orf46
C5orf47	10.3817	-0.136225	0.108738	-1.25278	0.210285	0.593276	C5orf47
C5orf49	9.425	0.132483	0.11687	1.13359	0.256967	0.636733	C5orf49
C5orf51	8.68528	0.216501	0.122692	1.7646	0.0776317	0.407312	C5orf51
C5orf52	9.73838	-0.0921214	0.107031	-0.8607	0.389403	0.740101	C5orf52
C5orf58	5.45886	0.247446	0.16702	1.48153	0.138465	0.512898	C5orf58
C5orf60	8.33139	0.00949257	0.122788	0.0773084	0.938378	0.983075	C5orf60
C5orf63	13.1544	-0.0340857	0.101371	-0.336247	0.736685	0.917509	C5orf63
C5orf67	5.8267	0.340094	0.173141	1.96426	0.0494994	0.345174	C5orf67
C6	10.3634	0.0852231	0.114386	0.745051	0.456241	0.786017	C6
C6orf118	5.0118	0.330267	0.165694	1.99323	0.0462363	0.334973	C6orf118
C6orf120	6.24802	0.100344	0.137311	0.730778	0.464915	0.791065	C6orf120
C6orf132	8.8402	-0.0930543	0.124285	-0.748715	0.454029	0.784813	C6orf132
C6orf136	7.08459	0.154662	0.120097	1.28781	0.197811	0.57901	C6orf136
C6orf141	7.57085	-0.246706	0.133706	-1.84514	0.0650174	0.380787	C6orf141
C6orf15	9.05015	0.264308	0.121916	2.16794	0.0301633	0.282744	C6orf15
C6orf163	8.38072	-0.185416	0.131342	-1.41171	0.158036	0.532442	C6orf163
C6orf201	8.83986	-0.0174288	0.126235	-0.138067	0.890187	0.967977	C6orf201
C6orf223	8.27035	0.427971	0.122967	3.48038	0.000500707	0.0481957	C6orf223
C6orf226	7.44334	0.0727093	0.127276	0.571271	0.567816	0.846215	C6orf226
C6orf47	6.86932	0.0150347	0.131274	0.114529	0.908818	0.975293	C6orf47
C6orf52	9.51403	0.0891914	0.112286	0.794326	0.427006	0.768327	C6orf52
C6orf58	11.718	-0.057147	0.114375	-0.499646	0.617324	0.870537	C6orf58
C6orf62	10.9803	-0.00893518	0.112223	-0.0796197	0.93654	0.983056	C6orf62
C6orf89	6.20854	-0.0140947	0.147928	-0.0952806	0.924092	0.979708	C6orf89
C7	11.5746	0.253435	0.108551	2.33471	0.0195586	0.236898	C7
C7orf25	8.99069	-0.0302626	0.126593	-0.239054	0.811063	0.943062	C7orf25
C7orf26	8.59631	0.169969	0.111165	1.52898	0.126268	0.495548	C7orf26
C7orf31	12.1386	-0.0395439	0.103537	-0.38193	0.702513	0.905198	C7orf31
C7orf33	8.31141	0.0042205	0.124706	0.0338437	0.973002	0.992916	C7orf33
C7orf50	12.3669	-0.25523	0.107487	-2.37452	0.017572	0.225252	C7orf50
C7orf57	8.16634	-0.0032315	0.11799	-0.027388	0.97815	0.99401	C7orf57
C7orf61	11.3135	0.20582	0.104731	1.96522	0.0493883	0.344946	C7orf61
C7orf77	9.53546	0.166455	0.120634	1.37983	0.167638	0.544418	C7orf77
C8A	6.95792	0.0152563	0.138877	0.109855	0.912525	0.976306	C8A
C8B	9.05984	0.058116	0.119723	0.485422	0.627377	0.874898	C8B
C8G	8.48249	0.0195939	0.119477	0.163997	0.869733	0.96138	C8G
C8orf33	8.39942	0.0674974	0.12118	0.557001	0.577527	0.850463	C8orf33
[truncated: 16,679 more rows]

## Sheet: Fig1d
Fig 1d
pathway	pval	padj	log2err	NES	size
HALLMARK_KRAS_SIGNALING_UP	0.0233918	0.0573204	0.352488	1.34293	199
HALLMARK_PANCREAS_BETA_CELLS	0.0437601	0.0875203	0.276501	1.40988	40
HALLMARK_G2M_CHECKPOINT	0.0245639	0.0573204	0.352488	-1.27624	198
HALLMARK_ANDROGEN_RESPONSE	0.0318472	0.0677399	0.321776	-1.316	99
HALLMARK_ESTROGEN_RESPONSE_LATE	0.00866628	0.028539	0.38073	-1.36986	200
HALLMARK_UV_RESPONSE_UP	0.025221	0.0573204	0.352488	-1.35854	157
HALLMARK_HYPOXIA	0.00970325	0.028539	0.38073	-1.35211	199
HALLMARK_UV_RESPONSE_DN	0.0092261	0.028539	0.38073	-1.39278	144
HALLMARK_PROTEIN_SECRETION	0.0225749	0.0573204	0.352488	-1.37085	96
HALLMARK_IL6_JAK_STAT3_SIGNALING	0.0141518	0.0393107	0.38073	-1.47883	87
HALLMARK_PI3K_AKT_MTOR_SIGNALING	0.00855133	0.028539	0.38073	-1.47987	105
HALLMARK_NOTCH_SIGNALING	0.0325152	0.0677399	0.321776	-1.50936	32
HALLMARK_APICAL_JUNCTION	0.00055366	0.00212946	0.477271	-1.54074	197
HALLMARK_FATTY_ACID_METABOLISM	0.000272924	0.00113718	0.498493	-1.66492	155
HALLMARK_UNFOLDED_PROTEIN_RESPONSE	0.000270617	0.00113718	0.498493	-1.71714	112

## Sheet: Fig1e
Figure 1e
ROIType	Rep	Timepoint	ROITime	ROInameJP	celltype	proportions		p-values
OE	1	Pre	Pre_OE	C001-1_Pre_OE_1	Erythrocyte	0.0003736		Erythrocyte	0.0072
IE	1	Pre	Pre_IE	C001-1_Pre_IE_1	Erythrocyte	0.0620357		Fibroblast	0.0014
OD	1	Pre	Pre_OD	C001-1_Pre_OD_1	Erythrocyte	0.00802564		Keratinocyte	0.19
OE	2	Pre	Pre_OE	C001-1_Pre_OE_2	Erythrocyte	0.0723218		Lymphatic_EC	0.019
IE	2	Pre	Pre_IE	C001-1_Pre_IE_2	Erythrocyte	0		Macrophages_DC	0.24
VA	1	Pre	Pre_VA	C001-1_Pre_VA_1	Erythrocyte	0.00921605		Melanocyte	0.012
VA	2	Pre	Pre_VA	C001-1_Pre_VA_2	Erythrocyte	0		Pericyte	0.0012
VA	3	Pre	Pre_VA	C001-1_Pre_VA_3	Erythrocyte	0		T	0.01
OD	2	Pre	Pre_OD	C001-1_Pre_OD_2	Erythrocyte	0.0321443		Vascular_EC	0.14
OD	3	Pre	Pre_OD	C001-1_Pre_OD_3	Erythrocyte	0.0883401
OE	1	Pre	Pre_OE	C003-1_Pre_OE_1	Erythrocyte	0.0281246
IE	1	Pre	Pre_IE	C003-1_Pre_IE_1	Erythrocyte	0.0125041
OD	1	Pre	Pre_OD	C003-1_Pre_OD_1	Erythrocyte	0
VA	1	Pre	Pre_VA	C003-1_Pre_VA_1	Erythrocyte	0
VA	2	Pre	Pre_VA	C003-1_Pre_VA_2	Erythrocyte	0.00470252
OE	2	Pre	Pre_OE	C003-1_Pre_OE_2	Erythrocyte	0.00662094
IE	2	Pre	Pre_IE	C003-1_Pre_IE_2	Erythrocyte	0.0252393
OD	2	Pre	Pre_OD	C003-1_Pre_OD_2	Erythrocyte	0.00191712
VA	3	Pre	Pre_VA	C003-1_Pre_VA_3	Erythrocyte	0
OE	3	Pre	Pre_OE	C003-1_Pre_OE_3	Erythrocyte	0.0516752
IE	3	Pre	Pre_IE	C003-1_Pre_IE_3	Erythrocyte	0.113213
OD	3	Pre	Pre_OD	C003-1_Pre_OD_3	Erythrocyte	0
OE	1	Pre	Pre_OE	C002-1_Pre_OE_1	Erythrocyte	0.0302927
IE	1	Pre	Pre_IE	C002-1_Pre_IE_1	Erythrocyte	0.151939
OD	1	Pre	Pre_OD	C002-1_Pre_OD_1	Erythrocyte	0.0532125
VA	1	Pre	Pre_VA	C002-1_Pre_VA_1	Erythrocyte	0.0914236
OE	2	Pre	Pre_OE	C002-1_Pre_OE_2	Erythrocyte	0.0391174
IE	2	Pre	Pre_IE	C002-1_Pre_IE_2	Erythrocyte	0.125395
OD	2	Pre	Pre_OD	C002-1_Pre_OD_2	Erythrocyte	0.0635505
VA	1	Pre	Pre_VA	C004-1_Pre_VA_1	Erythrocyte	0
OE	1	Pre	Pre_OE	C004-1_Pre_OE_1	Erythrocyte	0
IE	1	Pre	Pre_IE	C004-1_Pre_IE_1	Erythrocyte	0
OD	1	Pre	Pre_OD	C004-1_Pre_OD_1	Erythrocyte	0.0459359
VA	1	Post	Post_VA	C004-1_Post_VA_1	Erythrocyte	0
OE	1	Post	Post_OE	C004-1_Post_OE_1	Erythrocyte	0.0375115
IE	1	Post	Post_IE	C004-1_Post_IE_1	Erythrocyte	0.00347914
OD	1	Post	Post_OD	C004-1_Post_OD_1	Erythrocyte	0
VA	2	Pre	Pre_VA	C004-1_Pre_VA_2	Erythrocyte	0
OE	2	Pre	Pre_OE	C004-1_Pre_OE_2	Erythrocyte	0
IE	2	Pre	Pre_IE	C004-1_Pre_IE_2	Erythrocyte	0.0580477
OD	2	Pre	Pre_OD	C004-1_Pre_OD_2	Erythrocyte	0
IE	1	Pre	Pre_IE	C001-2_Pre_IE_1	Erythrocyte	0.0440615
OE	1	Pre	Pre_OE	C001-2_Pre_OE_1	Erythrocyte	0
VA	1	Pre	Pre_VA	C001-2_Pre_VA_1	Erythrocyte	0
OD	1	Pre	Pre_OD	C001-2_Pre_OD_1	Erythrocyte	0
IE	2	Pre	Pre_IE	C001-2_Pre_IE_2	Erythrocyte	0.0499354
OE	2	Pre	Pre_OE	C001-2_Pre_OE_2	Erythrocyte	0.00226665
VA	2	Pre	Pre_VA	C001-2_Pre_VA_2	Erythrocyte	0
OD	2	Pre	Pre_OD	C001-2_Pre_OD_2	Erythrocyte	0.00132182
IE	3	Pre	Pre_IE	C001-2_Pre_IE_3	Erythrocyte	0.0569454
OE	3	Pre	Pre_OE	C001-2_Pre_OE_3	Erythrocyte	0.00111557
VA	3	Pre	Pre_VA	C001-2_Pre_VA_3	Erythrocyte	0
OD	3	Pre	Pre_OD	C001-2_Pre_OD_3	Erythrocyte	0
IE	1	Post	Post_IE	C002-2_Post_IE_1	Erythrocyte	0.0164913
OE	1	Post	Post_OE	C002-2_Post_OE_1	Erythrocyte	0.00991672
OD	1	Post	Post_OD	C002-2_Post_OD_1	Erythrocyte	0.00359499
VA	1	Post	Post_VA	C002-2_Post_VA_1	Erythrocyte	0
IE	1	Pre	Pre_IE	C002-2_Pre_IE_1	Erythrocyte	0.100684
OE	1	Pre	Pre_OE	C002-2_Pre_OE_1	Erythrocyte	0.0769173
OD	1	Pre	Pre_OD	C002-2_Pre_OD_1	Erythrocyte	0
VA	1	Pre	Pre_VA	C002-2_Pre_VA_1	Erythrocyte	0
VA	2	Pre	Pre_VA	C002-2_Pre_VA_2	Erythrocyte	0
OD	2	Post	Post_OD	C002-2_Post_OD_2	Erythrocyte	0
VA	2	Post	Post_VA	C002-2_Post_VA_2	Erythrocyte	0
OD	3	Post	Post_OD	C002-2_Post_OD_3	Erythrocyte	0
VA	3	Post	Post_VA	C002-2_Post_VA_3	Erythrocyte	0
OD	4	Post	Post_OD	C002-2_Post_OD_4	Erythrocyte	0
VA	4	Post	Post_VA	C002-2_Post_VA_4	Erythrocyte	0.042497
IE	1	Post	Post_IE	C003-2_Post_IE_1	Erythrocyte	0.00809398
OE	1	Post	Post_OE	C003-2_Post_OE_1	Erythrocyte	0.0737117
OD	1	Post	Post_OD	C003-2_Post_OD_1	Erythrocyte	0
VA	1	Post	Post_VA	C003-2_Post_VA_1	Erythrocyte	0
OD	2	Post	Post_OD	C003-2_Post_OD_2	Erythrocyte	0
VA	2	Post	Post_VA	C003-2_Post_VA_2	Erythrocyte	0
OD	3	Post	Post_OD	C003-2_Post_OD_3	Erythrocyte	0
VA	3	Post	Post_VA	C003-2_Post_VA_3	Erythrocyte	0
IE	3	Post	Post_IE	C003-2_Post_IE_3	Erythrocyte	0.0296681
OE	3	Post	Post_OE	C003-2_Post_OE_3	Erythrocyte	0
IE	2	Post	Post_IE	C003-2_Post_IE_2	Erythrocyte	0
OE	2	Post	Post_OE	C003-2_Post_OE_2	Erythrocyte	0
OE	1	Pre	Pre_OE	C004-2_Pre_OE_1	Erythrocyte	0.016534
IE	1	Pre	Pre_IE	C004-2_Pre_IE_1	Erythrocyte	0.000795054
OD	1	Pre	Pre_OD	C004-2_Pre_OD_1	Erythrocyte	0
VA	1	Pre	Pre_VA	C004-2_Pre_VA_1	Erythrocyte	0
OE	1	Post	Post_OE	C004-2_Post_OE_1	Erythrocyte	0
IE	1	Post	Post_IE	C004-2_Post_IE_1	Erythrocyte	0
OD	1	Post	Post_OD	C004-2_Post_OD_1	Erythrocyte	0
VA	1	Post	Post_VA	C004-2_Post_VA_1	Erythrocyte	0
OE	2	Post	Post_OE	C004-2_Post_OE_2	Erythrocyte	0
IE	2	Post	Post_IE	C004-2_Post_IE_2	Erythrocyte	0
OD	2	Post	Post_OD	C004-2_Post_OD_2	Erythrocyte	0.159705
VA	2	Post	Post_VA	C004-2_Post_VA_2	Erythrocyte	0
OE	1	Pre	Pre_OE	C001-1_Pre_OE_1	Fibroblast	0.254269
IE	1	Pre	Pre_IE	C001-1_Pre_IE_1	Fibroblast	3.01714
OD	1	Pre	Pre_OD	C001-1_Pre_OD_1	Fibroblast	4.98095
OE	2	Pre	Pre_OE	C001-1_Pre_OE_2	Fibroblast	2.93081
IE	2	Pre	Pre_IE	C001-1_Pre_IE_2	Fibroblast	4.18832
VA	1	Pre	Pre_VA	C001-1_Pre_VA_1	Fibroblast	3.76973
VA	2	Pre	Pre_VA	C001-1_Pre_VA_2	Fibroblast	1.96585
VA	3	Pre	Pre_VA	C001-1_Pre_VA_3	Fibroblast	1.80179
OD	2	Pre	Pre_OD	C001-1_Pre_OD_2	Fibroblast	5.84206
OD	3	Pre	Pre_OD	C001-1_Pre_OD_3	Fibroblast	4.58893
OE	1	Pre	Pre_OE	C003-1_Pre_OE_1	Fibroblast	1.03484
IE	1	Pre	Pre_IE	C003-1_Pre_IE_1	Fibroblast	2.65459
OD	1	Pre	Pre_OD	C003-1_Pre_OD_1	Fibroblast	2.85988
VA	1	Pre	Pre_VA	C003-1_Pre_VA_1	Fibroblast	4.96848
VA	2	Pre	Pre_VA	C003-1_Pre_VA_2	Fibroblast	3.64733
OE	2	Pre	Pre_OE	C003-1_Pre_OE_2	Fibroblast	0.815226
IE	2	Pre	Pre_IE	C003-1_Pre_IE_2	Fibroblast	3.12088
OD	2	Pre	Pre_OD	C003-1_Pre_OD_2	Fibroblast	2.45835
VA	3	Pre	Pre_VA	C003-1_Pre_VA_3	Fibroblast	3.37023
OE	3	Pre	Pre_OE	C003-1_Pre_OE_3	Fibroblast	2.17177
IE	3	Pre	Pre_IE	C003-1_Pre_IE_3	Fibroblast	4.84911
OD	3	Pre	Pre_OD	C003-1_Pre_OD_3	Fibroblast	2.33707
OE	1	Pre	Pre_OE	C002-1_Pre_OE_1	Fibroblast	1.61363
IE	1	Pre	Pre_IE	C002-1_Pre_IE_1	Fibroblast	3.41203
OD	1	Pre	Pre_OD	C002-1_Pre_OD_1	Fibroblast	5.7564
VA	1	Pre	Pre_VA	C002-1_Pre_VA_1	Fibroblast	3.79077
OE	2	Pre	Pre_OE	C002-1_Pre_OE_2	Fibroblast	0.00481651
IE	2	Pre	Pre_IE	C002-1_Pre_IE_2	Fibroblast	5.98281
OD	2	Pre	Pre_OD	C002-1_Pre_OD_2	Fibroblast	4.81939
VA	1	Pre	Pre_VA	C004-1_Pre_VA_1	Fibroblast	4.53354
OE	1	Pre	Pre_OE	C004-1_Pre_OE_1	Fibroblast	0.0734207
IE	1	Pre	Pre_IE	C004-1_Pre_IE_1	Fibroblast	3.04142
OD	1	Pre	Pre_OD	C004-1_Pre_OD_1	Fibroblast	5.86382
VA	1	Post	Post_VA	C004-1_Post_VA_1	Fibroblast	0
OE	1	Post	Post_OE	C004-1_Post_OE_1	Fibroblast	0.960339
IE	1	Post	Post_IE	C004-1_Post_IE_1	Fibroblast	1.82525
OD	1	Post	Post_OD	C004-1_Post_OD_1	Fibroblast	6.23057
VA	2	Pre	Pre_VA	C004-1_Pre_VA_2	Fibroblast	5.12495
OE	2	Pre	Pre_OE	C004-1_Pre_OE_2	Fibroblast	0
IE	2	Pre	Pre_IE	C004-1_Pre_IE_2	Fibroblast	3.40044
OD	2	Pre	Pre_OD	C004-1_Pre_OD_2	Fibroblast	6.52247
IE	1	Pre	Pre_IE	C001-2_Pre_IE_1	Fibroblast	3.93699
OE	1	Pre	Pre_OE	C001-2_Pre_OE_1	Fibroblast	0
VA	1	Pre	Pre_VA	C001-2_Pre_VA_1	Fibroblast	0.76983
OD	1	Pre	Pre_OD	C001-2_Pre_OD_1	Fibroblast	4.6183
IE	2	Pre	Pre_IE	C001-2_Pre_IE_2	Fibroblast	3.84978
OE	2	Pre	Pre_OE	C001-2_Pre_OE_2	Fibroblast	0.31053
VA	2	Pre	Pre_VA	C001-2_Pre_VA_2	Fibroblast	1.94748
OD	2	Pre	Pre_OD	C001-2_Pre_OD_2	Fibroblast	4.78795
IE	3	Pre	Pre_IE	C001-2_Pre_IE_3	Fibroblast	3.9212
OE	3	Pre	Pre_OE	C001-2_Pre_OE_3	Fibroblast	1.03702
VA	3	Pre	Pre_VA	C001-2_Pre_VA_3	Fibroblast	0.445627
OD	3	Pre	Pre_OD	C001-2_Pre_OD_3	Fibroblast	1.11111
IE	1	Post	Post_IE	C002-2_Post_IE_1	Fibroblast	2.26307
OE	1	Post	Post_OE	C002-2_Post_OE_1	Fibroblast	0
OD	1	Post	Post_OD	C002-2_Post_OD_1	Fibroblast	3.25907
VA	1	Post	Post_VA	C002-2_Post_VA_1	Fibroblast	0.799615
IE	1	Pre	Pre_IE	C002-2_Pre_IE_1	Fibroblast	4.37554
OE	1	Pre	Pre_OE	C002-2_Pre_OE_1	Fibroblast	0.00141699
OD	1	Pre	Pre_OD	C002-2_Pre_OD_1	Fibroblast	4.08928
VA	1	Pre	Pre_VA	C002-2_Pre_VA_1	Fibroblast	1.97435
VA	2	Pre	Pre_VA	C002-2_Pre_VA_2	Fibroblast	2.96575
OD	2	Post	Post_OD	C002-2_Post_OD_2	Fibroblast	1.45546
VA	2	Post	Post_VA	C002-2_Post_VA_2	Fibroblast	0
OD	3	Post	Post_OD	C002-2_Post_OD_3	Fibroblast	0.209247
VA	3	Post	Post_VA	C002-2_Post_VA_3	Fibroblast	0
OD	4	Post	Post_OD	C002-2_Post_OD_4	Fibroblast	2.20946
VA	4	Post	Post_VA	C002-2_Post_VA_4	Fibroblast	0.233972
IE	1	Post	Post_IE	C003-2_Post_IE_1	Fibroblast	1.8372
OE	1	Post	Post_OE	C003-2_Post_OE_1	Fibroblast	0.040033
OD	1	Post	Post_OD	C003-2_Post_OD_1	Fibroblast	1.56929
VA	1	Post	Post_VA	C003-2_Post_VA_1	Fibroblast	5.86922
OD	2	Post	Post_OD	C003-2_Post_OD_2	Fibroblast	0
VA	2	Post	Post_VA	C003-2_Post_VA_2	Fibroblast	0.922314
OD	3	Post	Post_OD	C003-2_Post_OD_3	Fibroblast	1.11986
VA	3	Post	Post_VA	C003-2_Post_VA_3	Fibroblast	3.83546
IE	3	Post	Post_IE	C003-2_Post_IE_3	Fibroblast	4.63992
OE	3	Post	Post_OE	C003-2_Post_OE_3	Fibroblast	2.51627
IE	2	Post	Post_IE	C003-2_Post_IE_2	Fibroblast	0
OE	2	Post	Post_OE	C003-2_Post_OE_2	Fibroblast	0.177821
OE	1	Pre	Pre_OE	C004-2_Pre_OE_1	Fibroblast	1.04172
IE	1	Pre	Pre_IE	C004-2_Pre_IE_1	Fibroblast	4.70612
OD	1	Pre	Pre_OD	C004-2_Pre_OD_1	Fibroblast	5.76868
VA	1	Pre	Pre_VA	C004-2_Pre_VA_1	Fibroblast	2.37833
OE	1	Post	Post_OE	C004-2_Post_OE_1	Fibroblast	2.82362
IE	1	Post	Post_IE	C004-2_Post_IE_1	Fibroblast	1.54586
OD	1	Post	Post_OD	C004-2_Post_OD_1	Fibroblast	3.62832
VA	1	Post	Post_VA	C004-2_Post_VA_1	Fibroblast	0.763265
OE	2	Post	Post_OE	C004-2_Post_OE_2	Fibroblast	1.26276
IE	2	Post	Post_IE	C004-2_Post_IE_2	Fibroblast	0.918554
OD	2	Post	Post_OD	C004-2_Post_OD_2	Fibroblast	6.49797
VA	2	Post	Post_VA	C004-2_Post_VA_2	Fibroblast	1.68744
OE	1	Pre	Pre_OE	C001-1_Pre_OE_1	Keratinocyte	3.37029
IE	1	Pre	Pre_IE	C001-1_Pre_IE_1	Keratinocyte	1.14238
OD	1	Pre	Pre_OD	C001-1_Pre_OD_1	Keratinocyte	0
OE	2	Pre	Pre_OE	C001-1_Pre_OE_2	Keratinocyte	0
IE	2	Pre	Pre_IE	C001-1_Pre_IE_2	Keratinocyte	0
VA	1	Pre	Pre_VA	C001-1_Pre_VA_1	Keratinocyte	0
VA	2	Pre	Pre_VA	C001-1_Pre_VA_2	Keratinocyte	0
VA	3	Pre	Pre_VA	C001-1_Pre_VA_3	Keratinocyte	0
OD	2	Pre	Pre_OD	C001-1_Pre_OD_2	Keratinocyte	0
OD	3	Pre	Pre_OD	C001-1_Pre_OD_3	Keratinocyte	0
OE	1	Pre	Pre_OE	C003-1_Pre_OE_1	Keratinocyte	0
IE	1	Pre	Pre_IE	C003-1_Pre_IE_1	Keratinocyte	0
OD	1	Pre	Pre_OD	C003-1_Pre_OD_1	Keratinocyte	0
VA	1	Pre	Pre_VA	C003-1_Pre_VA_1	Keratinocyte	0
VA	2	Pre	Pre_VA	C003-1_Pre_VA_2	Keratinocyte	0
OE	2	Pre	Pre_OE	C003-1_Pre_OE_2	Keratinocyte	0
IE	2	Pre	Pre_IE	C003-1_Pre_IE_2	Keratinocyte	0
OD	2	Pre	Pre_OD	C003-1_Pre_OD_2	Keratinocyte	0
VA	3	Pre	Pre_VA	C003-1_Pre_VA_3	Keratinocyte	0
OE	3	Pre	Pre_OE	C003-1_Pre_OE_3	Keratinocyte	0
IE	3	Pre	Pre_IE	C003-1_Pre_IE_3	Keratinocyte	0
OD	3	Pre	Pre_OD	C003-1_Pre_OD_3	Keratinocyte	0
OE	1	Pre	Pre_OE	C002-1_Pre_OE_1	Keratinocyte	4.42318
IE	1	Pre	Pre_IE	C002-1_Pre_IE_1	Keratinocyte	0
OD	1	Pre	Pre_OD	C002-1_Pre_OD_1	Keratinocyte	0
VA	1	Pre	Pre_VA	C002-1_Pre_VA_1	Keratinocyte	0
OE	2	Pre	Pre_OE	C002-1_Pre_OE_2	Keratinocyte	3.6788
IE	2	Pre	Pre_IE	C002-1_Pre_IE_2	Keratinocyte	0.368945
OD	2	Pre	Pre_OD	C002-1_Pre_OD_2	Keratinocyte	0
VA	1	Pre	Pre_VA	C004-1_Pre_VA_1	Keratinocyte	0
OE	1	Pre	Pre_OE	C004-1_Pre_OE_1	Keratinocyte	0
IE	1	Pre	Pre_IE	C004-1_Pre_IE_1	Keratinocyte	0
OD	1	Pre	Pre_OD	C004-1_Pre_OD_1	Keratinocyte	0
VA	1	Post	Post_VA	C004-1_Post_VA_1	Keratinocyte	0
OE	1	Post	Post_OE	C004-1_Post_OE_1	Keratinocyte	0
IE	1	Post	Post_IE	C004-1_Post_IE_1	Keratinocyte	0
OD	1	Post	Post_OD	C004-1_Post_OD_1	Keratinocyte	0
VA	2	Pre	Pre_VA	C004-1_Pre_VA_2	Keratinocyte	0
OE	2	Pre	Pre_OE	C004-1_Pre_OE_2	Keratinocyte	0
IE	2	Pre	Pre_IE	C004-1_Pre_IE_2	Keratinocyte	0
OD	2	Pre	Pre_OD	C004-1_Pre_OD_2	Keratinocyte	0
IE	1	Pre	Pre_IE	C001-2_Pre_IE_1	Keratinocyte	0
OE	1	Pre	Pre_OE	C001-2_Pre_OE_1	Keratinocyte	0.186295
VA	1	Pre	Pre_VA	C001-2_Pre_VA_1	Keratinocyte	0
OD	1	Pre	Pre_OD	C001-2_Pre_OD_1	Keratinocyte	0
IE	2	Pre	Pre_IE	C001-2_Pre_IE_2	Keratinocyte	0
OE	2	Pre	Pre_OE	C001-2_Pre_OE_2	Keratinocyte	0.0470356
VA	2	Pre	Pre_VA	C001-2_Pre_VA_2	Keratinocyte	0
OD	2	Pre	Pre_OD	C001-2_Pre_OD_2	Keratinocyte	0
IE	3	Pre	Pre_IE	C001-2_Pre_IE_3	Keratinocyte	0
OE	3	Pre	Pre_OE	C001-2_Pre_OE_3	Keratinocyte	0
VA	3	Pre	Pre_VA	C001-2_Pre_VA_3	Keratinocyte	0
OD	3	Pre	Pre_OD	C001-2_Pre_OD_3	Keratinocyte	0
IE	1	Post	Post_IE	C002-2_Post_IE_1	Keratinocyte	1.78672
OE	1	Post	Post_OE	C002-2_Post_OE_1	Keratinocyte	6.69921
OD	1	Post	Post_OD	C002-2_Post_OD_1	Keratinocyte	0
VA	1	Post	Post_VA	C002-2_Post_VA_1	Keratinocyte	0
IE	1	Pre	Pre_IE	C002-2_Pre_IE_1	Keratinocyte	3.87186
OE	1	Pre	Pre_OE	C002-2_Pre_OE_1	Keratinocyte	5.72862
OD	1	Pre	Pre_OD	C002-2_Pre_OD_1	Keratinocyte	0
VA	1	Pre	Pre_VA	C002-2_Pre_VA_1	Keratinocyte	0
VA	2	Pre	Pre_VA	C002-2_Pre_VA_2	Keratinocyte	0
OD	2	Post	Post_OD	C002-2_Post_OD_2	Keratinocyte	0
VA	2	Post	Post_VA	C002-2_Post_VA_2	Keratinocyte	0
OD	3	Post	Post_OD	C002-2_Post_OD_3	Keratinocyte	0
VA	3	Post	Post_VA	C002-2_Post_VA_3	Keratinocyte	0
OD	4	Post	Post_OD	C002-2_Post_OD_4	Keratinocyte	0
VA	4	Post	Post_VA	C002-2_Post_VA_4	Keratinocyte	0
IE	1	Post	Post_IE	C003-2_Post_IE_1	Keratinocyte	0
OE	1	Post	Post_OE	C003-2_Post_OE_1	Keratinocyte	0
OD	1	Post	Post_OD	C003-2_Post_OD_1	Keratinocyte	0
VA	1	Post	Post_VA	C003-2_Post_VA_1	Keratinocyte	0
OD	2	Post	Post_OD	C003-2_Post_OD_2	Keratinocyte	0
VA	2	Post	Post_VA	C003-2_Post_VA_2	Keratinocyte	0
OD	3	Post	Post_OD	C003-2_Post_OD_3	Keratinocyte	0
VA	3	Post	Post_VA	C003-2_Post_VA_3	Keratinocyte	0
IE	3	Post	Post_IE	C003-2_Post_IE_3	Keratinocyte	0
OE	3	Post	Post_OE	C003-2_Post_OE_3	Keratinocyte	0
IE	2	Post	Post_IE	C003-2_Post_IE_2	Keratinocyte	0
OE	2	Post	Post_OE	C003-2_Post_OE_2	Keratinocyte	0
OE	1	Pre	Pre_OE	C004-2_Pre_OE_1	Keratinocyte	0
IE	1	Pre	Pre_IE	C004-2_Pre_IE_1	Keratinocyte	0
OD	1	Pre	Pre_OD	C004-2_Pre_OD_1	Keratinocyte	0
VA	1	Pre	Pre_VA	C004-2_Pre_VA_1	Keratinocyte	0
OE	1	Post	Post_OE	C004-2_Post_OE_1	Keratinocyte	0
IE	1	Post	Post_IE	C004-2_Post_IE_1	Keratinocyte	0
OD	1	Post	Post_OD	C004-2_Post_OD_1	Keratinocyte	0
VA	1	Post	Post_VA	C004-2_Post_VA_1	Keratinocyte	0
OE	2	Post	Post_OE	C004-2_Post_OE_2	Keratinocyte	0
IE	2	Post	Post_IE	C004-2_Post_IE_2	Keratinocyte	0
OD	2	Post	Post_OD	C004-2_Post_OD_2	Keratinocyte	0
VA	2	Post	Post_VA	C004-2_Post_VA_2	Keratinocyte	0
OE	1	Pre	Pre_OE	C001-1_Pre_OE_1	Lymphatic_EC	1.42198
IE	1	Pre	Pre_IE	C001-1_Pre_IE_1	Lymphatic_EC	3.3614
OD	1	Pre	Pre_OD	C001-1_Pre_OD_1	Lymphatic_EC	3.85208
OE	2	Pre	Pre_OE	C001-1_Pre_OE_2	Lymphatic_EC	3.85374
IE	2	Pre	Pre_IE	C001-1_Pre_IE_2	Lymphatic_EC	4.62026
VA	1	Pre	Pre_VA	C001-1_Pre_VA_1	Lymphatic_EC	2.55032
VA	2	Pre	Pre_VA	C001-1_Pre_VA_2	Lymphatic_EC	1.18202
VA	3	Pre	Pre_VA	C001-1_Pre_VA_3	Lymphatic_EC	0
OD	2	Pre	Pre_OD	C001-1_Pre_OD_2	Lymphatic_EC	3.99708
OD	3	Pre	Pre_OD	C001-1_Pre_OD_3	Lymphatic_EC	3.31412
OE	1	Pre	Pre_OE	C003-1_Pre_OE_1	Lymphatic_EC	1.37812
IE	1	Pre	Pre_IE	C003-1_Pre_IE_1	Lymphatic_EC	2.77993
OD	1	Pre	Pre_OD	C003-1_Pre_OD_1	Lymphatic_EC	2.41549
VA	1	Pre	Pre_VA	C003-1_Pre_VA_1	Lymphatic_EC	1.41356
VA	2	Pre	Pre_VA	C003-1_Pre_VA_2	Lymphatic_EC	2.04771
OE	2	Pre	Pre_OE	C003-1_Pre_OE_2	Lymphatic_EC	1.67713
IE	2	Pre	Pre_IE	C003-1_Pre_IE_2	Lymphatic_EC	4.08643
OD	2	Pre	Pre_OD	C003-1_Pre_OD_2	Lymphatic_EC	3.38633
VA	3	Pre	Pre_VA	C003-1_Pre_VA_3	Lymphatic_EC	2.06872
OE	3	Pre	Pre_OE	C003-1_Pre_OE_3	Lymphatic_EC	2.60196
IE	3	Pre	Pre_IE	C003-1_Pre_IE_3	Lymphatic_EC	4.38681
OD	3	Pre	Pre_OD	C003-1_Pre_OD_3	Lymphatic_EC	2.43319
OE	1	Pre	Pre_OE	C002-1_Pre_OE_1	Lymphatic_EC	2.10721
IE	1	Pre	Pre_IE	C002-1_Pre_IE_1	Lymphatic_EC	3.76738
OD	1	Pre	Pre_OD	C002-1_Pre_OD_1	Lymphatic_EC	4.54719
VA	1	Pre	Pre_VA	C002-1_Pre_VA_1	Lymphatic_EC	4.27754
OE	2	Pre	Pre_OE	C002-1_Pre_OE_2	Lymphatic_EC	0.850159
IE	2	Pre	Pre_IE	C002-1_Pre_IE_2	Lymphatic_EC	4.83063
OD	2	Pre	Pre_OD	C002-1_Pre_OD_2	Lymphatic_EC	4.12784
VA	1	Pre	Pre_VA	C004-1_Pre_VA_1	Lymphatic_EC	0.819767
OE	1	Pre	Pre_OE	C004-1_Pre_OE_1	Lymphatic_EC	1.25205
IE	1	Pre	Pre_IE	C004-1_Pre_IE_1	Lymphatic_EC	2.32343
OD	1	Pre	Pre_OD	C004-1_Pre_OD_1	Lymphatic_EC	3.45975
VA	1	Post	Post_VA	C004-1_Post_VA_1	Lymphatic_EC	0
OE	1	Post	Post_OE	C004-1_Post_OE_1	Lymphatic_EC	1.23775
IE	1	Post	Post_IE	C004-1_Post_IE_1	Lymphatic_EC	2.6233
OD	1	Post	Post_OD	C004-1_Post_OD_1	Lymphatic_EC	4.48941
VA	2	Pre	Pre_VA	C004-1_Pre_VA_2	Lymphatic_EC	2.93509
OE	2	Pre	Pre_OE	C004-1_Pre_OE_2	Lymphatic_EC	1.0144
IE	2	Pre	Pre_IE	C004-1_Pre_IE_2	Lymphatic_EC	4.02506
OD	2	Pre	Pre_OD	C004-1_Pre_OD_2	Lymphatic_EC	4.1141
IE	1	Pre	Pre_IE	C001-2_Pre_IE_1	Lymphatic_EC	3.57911
OE	1	Pre	Pre_OE	C001-2_Pre_OE_1	Lymphatic_EC	0
VA	1	Pre	Pre_VA	C001-2_Pre_VA_1	Lymphatic_EC	0
OD	1	Pre	Pre_OD	C001-2_Pre_OD_1	Lymphatic_EC	2.9711
IE	2	Pre	Pre_IE	C001-2_Pre_IE_2	Lymphatic_EC	4.30931
OE	2	Pre	Pre_OE	C001-2_Pre_OE_2	Lymphatic_EC	1.60721
VA	2	Pre	Pre_VA	C001-2_Pre_VA_2	Lymphatic_EC	0.849596
OD	2	Pre	Pre_OD	C001-2_Pre_OD_2	Lymphatic_EC	3.32944
IE	3	Pre	Pre_IE	C001-2_Pre_IE_3	Lymphatic_EC	4.78988
OE	3	Pre	Pre_OE	C001-2_Pre_OE_3	Lymphatic_EC	1.71441
VA	3	Pre	Pre_VA	C001-2_Pre_VA_3	Lymphatic_EC	0
OD	3	Pre	Pre_OD	C001-2_Pre_OD_3	Lymphatic_EC	1.57502
IE	1	Post	Post_IE	C002-2_Post_IE_1	Lymphatic_EC	3.51039
OE	1	Post	Post_OE	C002-2_Post_OE_1	Lymphatic_EC	0.148603
OD	1	Post	Post_OD	C002-2_Post_OD_1	Lymphatic_EC	1.9968
VA	1	Post	Post_VA	C002-2_Post_VA_1	Lymphatic_EC	0.533978
IE	1	Pre	Pre_IE	C002-2_Pre_IE_1	Lymphatic_EC	3.31087
OE	1	Pre	Pre_OE	C002-2_Pre_OE_1	Lymphatic_EC	0.413038
OD	1	Pre	Pre_OD	C002-2_Pre_OD_1	Lymphatic_EC	2.30564
VA	1	Pre	Pre_VA	C002-2_Pre_VA_1	Lymphatic_EC	1.55449
VA	2	Pre	Pre_VA	C002-2_Pre_VA_2	Lymphatic_EC	2.40686
OD	2	Post	Post_OD	C002-2_Post_OD_2	Lymphatic_EC	1.56913
VA	2	Post	Post_VA	C002-2_Post_VA_2	Lymphatic_EC	1.16472
OD	3	Post	Post_OD	C002-2_Post_OD_3	Lymphatic_EC	0.937167
VA	3	Post	Post_VA	C002-2_Post_VA_3	Lymphatic_EC	0.854259
OD	4	Post	Post_OD	C002-2_Post_OD_4	Lymphatic_EC	1.68087
VA	4	Post	Post_VA	C002-2_Post_VA_4	Lymphatic_EC	1.10073
IE	1	Post	Post_IE	C003-2_Post_IE_1	Lymphatic_EC	1.50163
OE	1	Post	Post_OE	C003-2_Post_OE_1	Lymphatic_EC	0.476699
OD	1	Post	Post_OD	C003-2_Post_OD_1	Lymphatic_EC	2.03322
VA	1	Post	Post_VA	C003-2_Post_VA_1	Lymphatic_EC	2.52252
OD	2	Post	Post_OD	C003-2_Post_OD_2	Lymphatic_EC	1.33198
VA	2	Post	Post_VA	C003-2_Post_VA_2	Lymphatic_EC	0.237479
OD	3	Post	Post_OD	C003-2_Post_OD_3	Lymphatic_EC	1.88165
VA	3	Post	Post_VA	C003-2_Post_VA_3	Lymphatic_EC	1.68031
IE	3	Post	Post_IE	C003-2_Post_IE_3	Lymphatic_EC	5.33025
OE	3	Post	Post_OE	C003-2_Post_OE_3	Lymphatic_EC	2.89924
IE	2	Post	Post_IE	C003-2_Post_IE_2	Lymphatic_EC	1.08232
OE	2	Post	Post_OE	C003-2_Post_OE_2	Lymphatic_EC	1.33831
OE	1	Pre	Pre_OE	C004-2_Pre_OE_1	Lymphatic_EC	1.98716
IE	1	Pre	Pre_IE	C004-2_Pre_IE_1	Lymphatic_EC	4.05943
OD	1	Pre	Pre_OD	C004-2_Pre_OD_1	Lymphatic_EC	3.19357
VA	1	Pre	Pre_VA	C004-2_Pre_VA_1	Lymphatic_EC	0.855517
OE	1	Post	Post_OE	C004-2_Post_OE_1	Lymphatic_EC	4.05474
IE	1	Post	Post_IE	C004-2_Post_IE_1	Lymphatic_EC	2.09922
OD	1	Post	Post_OD	C004-2_Post_OD_1	Lymphatic_EC	2.13433
VA	1	Post	Post_VA	C004-2_Post_VA_1	Lymphatic_EC	0.163314
OE	2	Post	Post_OE	C004-2_Post_OE_2	Lymphatic_EC	1.69946
IE	2	Post	Post_IE	C004-2_Post_IE_2	Lymphatic_EC	2.20528
OD	2	Post	Post_OD	C004-2_Post_OD_2	Lymphatic_EC	5.7289
VA	2	Post	Post_VA	C004-2_Post_VA_2	Lymphatic_EC	1.62024
OE	1	Pre	Pre_OE	C001-1_Pre_OE_1	Macrophages_DC	0.600253
IE	1	Pre	Pre_IE	C001-1_Pre_IE_1	Macrophages_DC	0.948486
OD	1	Pre	Pre_OD	C001-1_Pre_OD_1	Macrophages_DC	2.73092
OE	2	Pre	Pre_OE	C001-1_Pre_OE_2	Macrophages_DC	1.67293
IE	2	Pre	Pre_IE	C001-1_Pre_IE_2	Macrophages_DC	1.71161
VA	1	Pre	Pre_VA	C001-1_Pre_VA_1	Macrophages_DC	0
VA	2	Pre	Pre_VA	C001-1_Pre_VA_2	Macrophages_DC	0
VA	3	Pre	Pre_VA	C001-1_Pre_VA_3	Macrophages_DC	0.114723
OD	2	Pre	Pre_OD	C001-1_Pre_OD_2	Macrophages_DC	2.48152
OD	3	Pre	Pre_OD	C001-1_Pre_OD_3	Macrophages_DC	2.00648
OE	1	Pre	Pre_OE	C003-1_Pre_OE_1	Macrophages_DC	1.48062
IE	1	Pre	Pre_IE	C003-1_Pre_IE_1	Macrophages_DC	1.22483
OD	1	Pre	Pre_OD	C003-1_Pre_OD_1	Macrophages_DC	2.09909
VA	1	Pre	Pre_VA	C003-1_Pre_VA_1	Macrophages_DC	0
VA	2	Pre	Pre_VA	C003-1_Pre_VA_2	Macrophages_DC	0.852084
OE	2	Pre	Pre_OE	C003-1_Pre_OE_2	Macrophages_DC	0.942558
IE	2	Pre	Pre_IE	C003-1_Pre_IE_2	Macrophages_DC	1.57022
OD	2	Pre	Pre_OD	C003-1_Pre_OD_2	Macrophages_DC	2.08422
VA	3	Pre	Pre_VA	C003-1_Pre_VA_3	Macrophages_DC	0.775986
OE	3	Pre	Pre_OE	C003-1_Pre_OE_3	Macrophages_DC	1.85073
IE	3	Pre	Pre_IE	C003-1_Pre_IE_3	Macrophages_DC	2.19997
OD	3	Pre	Pre_OD	C003-1_Pre_OD_3	Macrophages_DC	1.2272
OE	1	Pre	Pre_OE	C002-1_Pre_OE_1	Macrophages_DC	0.62506
IE	1	Pre	Pre_IE	C002-1_Pre_IE_1	Macrophages_DC	1.24388
OD	1	Pre	Pre_OD	C002-1_Pre_OD_1	Macrophages_DC	2.29767
VA	1	Pre	Pre_VA	C002-1_Pre_VA_1	Macrophages_DC	1.61104
OE	2	Pre	Pre_OE	C002-1_Pre_OE_2	Macrophages_DC	0.22303
IE	2	Pre	Pre_IE	C002-1_Pre_IE_2	Macrophages_DC	1.78184
OD	2	Pre	Pre_OD	C002-1_Pre_OD_2	Macrophages_DC	1.89516
VA	1	Pre	Pre_VA	C004-1_Pre_VA_1	Macrophages_DC	0
OE	1	Pre	Pre_OE	C004-1_Pre_OE_1	Macrophages_DC	0.543078
IE	1	Pre	Pre_IE	C004-1_Pre_IE_1	Macrophages_DC	1.2778
OD	1	Pre	Pre_OD	C004-1_Pre_OD_1	Macrophages_DC	1.83157
VA	1	Post	Post_VA	C004-1_Post_VA_1	Macrophages_DC	0.0171651
OE	1	Post	Post_OE	C004-1_Post_OE_1	Macrophages_DC	0.88101
IE	1	Post	Post_IE	C004-1_Post_IE_1	Macrophages_DC	1.17102
OD	1	Post	Post_OD	C004-1_Post_OD_1	Macrophages_DC	2.68186
VA	2	Pre	Pre_VA	C004-1_Pre_VA_2	Macrophages_DC	0.709555
OE	2	Pre	Pre_OE	C004-1_Pre_OE_2	Macrophages_DC	0.291143
IE	2	Pre	Pre_IE	C004-1_Pre_IE_2	Macrophages_DC	1.38342
OD	2	Pre	Pre_OD	C004-1_Pre_OD_2	Macrophages_DC	2.03436
IE	1	Pre	Pre_IE	C001-2_Pre_IE_1	Macrophages_DC	1.21644
OE	1	Pre	Pre_OE	C001-2_Pre_OE_1	Macrophages_DC	0
VA	1	Pre	Pre_VA	C001-2_Pre_VA_1	Macrophages_DC	0
OD	1	Pre	Pre_OD	C001-2_Pre_OD_1	Macrophages_DC	2.26286
IE	2	Pre	Pre_IE	C001-2_Pre_IE_2	Macrophages_DC	1.17285
OE	2	Pre	Pre_OE	C001-2_Pre_OE_2	Macrophages_DC	0.531404
VA	2	Pre	Pre_VA	C001-2_Pre_VA_2	Macrophages_DC	0.108725
OD	2	Pre	Pre_OD	C001-2_Pre_OD_2	Macrophages_DC	2.77721
IE	3	Pre	Pre_IE	C001-2_Pre_IE_3	Macrophages_DC	1.4434
OE	3	Pre	Pre_OE	C001-2_Pre_OE_3	Macrophages_DC	0.939408
VA	3	Pre	Pre_VA	C001-2_Pre_VA_3	Macrophages_DC	0
OD	3	Pre	Pre_OD	C001-2_Pre_OD_3	Macrophages_DC	0.841445
IE	1	Post	Post_IE	C002-2_Post_IE_1	Macrophages_DC	1.03667
OE	1	Post	Post_OE	C002-2_Post_OE_1	Macrophages_DC	0
OD	1	Post	Post_OD	C002-2_Post_OD_1	Macrophages_DC	1.28207
VA	1	Post	Post_VA	C002-2_Post_VA_1	Macrophages_DC	0.971339
IE	1	Pre	Pre_IE	C002-2_Pre_IE_1	Macrophages_DC	1.2137
OE	1	Pre	Pre_OE	C002-2_Pre_OE_1	Macrophages_DC	0.531289
OD	1	Pre	Pre_OD	C002-2_Pre_OD_1	Macrophages_DC	1.70091
VA	1	Pre	Pre_VA	C002-2_Pre_VA_1	Macrophages_DC	0.543453
VA	2	Pre	Pre_VA	C002-2_Pre_VA_2	Macrophages_DC	0.414521
OD	2	Post	Post_OD	C002-2_Post_OD_2	Macrophages_DC	1.46127
VA	2	Post	Post_VA	C002-2_Post_VA_2	Macrophages_DC	0.736528
OD	3	Post	Post_OD	C002-2_Post_OD_3	Macrophages_DC	0.758882
VA	3	Post	Post_VA	C002-2_Post_VA_3	Macrophages_DC	0.556166
OD	4	Post	Post_OD	C002-2_Post_OD_4	Macrophages_DC	1.50523
VA	4	Post	Post_VA	C002-2_Post_VA_4	Macrophages_DC	1.03625
IE	1	Post	Post_IE	C003-2_Post_IE_1	Macrophages_DC	0.712839
OE	1	Post	Post_OE	C003-2_Post_OE_1	Macrophages_DC	0.78214
OD	1	Post	Post_OD	C003-2_Post_OD_1	Macrophages_DC	1.41366
VA	1	Post	Post_VA	C003-2_Post_VA_1	Macrophages_DC	0.784738
OD	2	Post	Post_OD	C003-2_Post_OD_2	Macrophages_DC	0.83444
VA	2	Post	Post_VA	C003-2_Post_VA_2	Macrophages_DC	0
OD	3	Post	Post_OD	C003-2_Post_OD_3	Macrophages_DC	0.994674
VA	3	Post	Post_VA	C003-2_Post_VA_3	Macrophages_DC	0.745819
IE	3	Post	Post_IE	C003-2_Post_IE_3	Macrophages_DC	2.22707
OE	3	Post	Post_OE	C003-2_Post_OE_3	Macrophages_DC	1.08432
IE	2	Post	Post_IE	C003-2_Post_IE_2	Macrophages_DC	0.515159
OE	2	Post	Post_OE	C003-2_Post_OE_2	Macrophages_DC	0.231109
OE	1	Pre	Pre_OE	C004-2_Pre_OE_1	Macrophages_DC	0.284829
IE	1	Pre	Pre_IE	C004-2_Pre_IE_1	Macrophages_DC	1.32633
OD	1	Pre	Pre_OD	C004-2_Pre_OD_1	Macrophages_DC	1.59209
VA	1	Pre	Pre_VA	C004-2_Pre_VA_1	Macrophages_DC	0.120706
OE	1	Post	Post_OE	C004-2_Post_OE_1	Macrophages_DC	1.84863
IE	1	Post	Post_IE	C004-2_Post_IE_1	Macrophages_DC	0.500288
OD	1	Post	Post_OD	C004-2_Post_OD_1	Macrophages_DC	1.12412
VA	1	Post	Post_VA	C004-2_Post_VA_1	Macrophages_DC	0.536632
OE	2	Post	Post_OE	C004-2_Post_OE_2	Macrophages_DC	0.33742
IE	2	Post	Post_IE	C004-2_Post_IE_2	Macrophages_DC	0.305114
OD	2	Post	Post_OD	C004-2_Post_OD_2	Macrophages_DC	2.48312
VA	2	Post	Post_VA	C004-2_Post_VA_2	Macrophages_DC	0.0375688
OE	1	Pre	Pre_OE	C001-1_Pre_OE_1	Melanocyte	12.1303
IE	1	Pre	Pre_IE	C001-1_Pre_IE_1	Melanocyte	26.2445
OD	1	Pre	Pre_OD	C001-1_Pre_OD_1	Melanocyte	12.9215
OE	2	Pre	Pre_OE	C001-1_Pre_OE_2	Melanocyte	19.493
IE	2	Pre	Pre_IE	C001-1_Pre_IE_2	Melanocyte	25.8565
VA	1	Pre	Pre_VA	C001-1_Pre_VA_1	Melanocyte	3.66344
VA	2	Pre	Pre_VA	C001-1_Pre_VA_2	Melanocyte	2.01198
VA	3	Pre	Pre_VA	C001-1_Pre_VA_3	Melanocyte	0.948061
OD	2	Pre	Pre_OD	C001-1_Pre_OD_2	Melanocyte	13.9425
OD	3	Pre	Pre_OD	C001-1_Pre_OD_3	Melanocyte	14.6533
OE	1	Pre	Pre_OE	C003-1_Pre_OE_1	Melanocyte	11.5845
IE	1	Pre	Pre_IE	C003-1_Pre_IE_1	Melanocyte	20.6954
OD	1	Pre	Pre_OD	C003-1_Pre_OD_1	Melanocyte	11.3264
VA	1	Pre	Pre_VA	C003-1_Pre_VA_1	Melanocyte	6.04219
VA	2	Pre	Pre_VA	C003-1_Pre_VA_2	Melanocyte	7.2506
OE	2	Pre	Pre_OE	C003-1_Pre_OE_2	Melanocyte	14.6259
IE	2	Pre	Pre_IE	C003-1_Pre_IE_2	Melanocyte	20.2433
OD	2	Pre	Pre_OD	C003-1_Pre_OD_2	Melanocyte	11.4837
VA	3	Pre	Pre_VA	C003-1_Pre_VA_3	Melanocyte	6.51647
OE	3	Pre	Pre_OE	C003-1_Pre_OE_3	Melanocyte	13.2464
IE	3	Pre	Pre_IE	C003-1_Pre_IE_3	Melanocyte	17.8385
OD	3	Pre	Pre_OD	C003-1_Pre_OD_3	Melanocyte	9.93597
OE	1	Pre	Pre_OE	C002-1_Pre_OE_1	Melanocyte	12.7938
IE	1	Pre	Pre_IE	C002-1_Pre_IE_1	Melanocyte	24.0652
OD	1	Pre	Pre_OD	C002-1_Pre_OD_1	Melanocyte	14.1375
VA	1	Pre	Pre_VA	C002-1_Pre_VA_1	Melanocyte	10.4278
OE	2	Pre	Pre_OE	C002-1_Pre_OE_2	Melanocyte	10.9706
IE	2	Pre	Pre_IE	C002-1_Pre_IE_2	Melanocyte	26.7346
OD	2	Pre	Pre_OD	C002-1_Pre_OD_2	Melanocyte	14.2796
VA	1	Pre	Pre_VA	C004-1_Pre_VA_1	Melanocyte	1.25469
OE	1	Pre	Pre_OE	C004-1_Pre_OE_1	Melanocyte	8.76344
IE	1	Pre	Pre_IE	C004-1_Pre_IE_1	Melanocyte	20.7061
OD	1	Pre	Pre_OD	C004-1_Pre_OD_1	Melanocyte	9.73719
VA	1	Post	Post_VA	C004-1_Post_VA_1	Melanocyte	0
OE	1	Post	Post_OE	C004-1_Post_OE_1	Melanocyte	11.0202
IE	1	Post	Post_IE	C004-1_Post_IE_1	Melanocyte	19.9344
OD	1	Post	Post_OD	C004-1_Post_OD_1	Melanocyte	11.5745
VA	2	Pre	Pre_VA	C004-1_Pre_VA_2	Melanocyte	5.01012
OE	2	Pre	Pre_OE	C004-1_Pre_OE_2	Melanocyte	8.34558
IE	2	Pre	Pre_IE	C004-1_Pre_IE_2	Melanocyte	24.0233
OD	2	Pre	Pre_OD	C004-1_Pre_OD_2	Melanocyte	12.8562
IE	1	Pre	Pre_IE	C001-2_Pre_IE_1	Melanocyte	27.9009
OE	1	Pre	Pre_OE	C001-2_Pre_OE_1	Melanocyte	0.469725
VA	1	Pre	Pre_VA	C001-2_Pre_VA_1	Melanocyte	0.5161
OD	1	Pre	Pre_OD	C001-2_Pre_OD_1	Melanocyte	9.98049
IE	2	Pre	Pre_IE	C001-2_Pre_IE_2	Melanocyte	27.609
OE	2	Pre	Pre_OE	C001-2_Pre_OE_2	Melanocyte	13.0858
VA	2	Pre	Pre_VA	C001-2_Pre_VA_2	Melanocyte	3.83192
OD	2	Pre	Pre_OD	C001-2_Pre_OD_2	Melanocyte	11.3665
IE	3	Pre	Pre_IE	C001-2_Pre_IE_3	Melanocyte	24.4029
OE	3	Pre	Pre_OE	C001-2_Pre_OE_3	Melanocyte	14.2307
VA	3	Pre	Pre_VA	C001-2_Pre_VA_3	Melanocyte	0.286597
OD	3	Pre	Pre_OD	C001-2_Pre_OD_3	Melanocyte	9.84632
IE	1	Post	Post_IE	C002-2_Post_IE_1	Melanocyte	17.8969
OE	1	Post	Post_OE	C002-2_Post_OE_1	Melanocyte	0.230644
OD	1	Post	Post_OD	C002-2_Post_OD_1	Melanocyte	8.06252
VA	1	Post	Post_VA	C002-2_Post_VA_1	Melanocyte	2.37295
IE	1	Pre	Pre_IE	C002-2_Pre_IE_1	Melanocyte	21.2596
OE	1	Pre	Pre_OE	C002-2_Pre_OE_1	Melanocyte	5.73627
OD	1	Pre	Pre_OD	C002-2_Pre_OD_1	Melanocyte	9.37433
VA	1	Pre	Pre_VA	C002-2_Pre_VA_1	Melanocyte	5.3379
VA	2	Pre	Pre_VA	C002-2_Pre_VA_2	Melanocyte	4.4486
OD	2	Post	Post_OD	C002-2_Post_OD_2	Melanocyte	8.5738
VA	2	Post	Post_VA	C002-2_Post_VA_2	Melanocyte	3.13809
OD	3	Post	Post_OD	C002-2_Post_OD_3	Melanocyte	3.30966
VA	3	Post	Post_VA	C002-2_Post_VA_3	Melanocyte	2.86281
OD	4	Post	Post_OD	C002-2_Post_OD_4	Melanocyte	7.13275
VA	4	Post	Post_VA	C002-2_Post_VA_4	Melanocyte	3.98399
IE	1	Post	Post_IE	C003-2_Post_IE_1	Melanocyte	16.7555
OE	1	Post	Post_OE	C003-2_Post_OE_1	Melanocyte	8.38866
OD	1	Post	Post_OD	C003-2_Post_OD_1	Melanocyte	8.38565
VA	1	Post	Post_VA	C003-2_Post_VA_1	Melanocyte	8.9475
OD	2	Post	Post_OD	C003-2_Post_OD_2	Melanocyte	4.34415
VA	2	Post	Post_VA	C003-2_Post_VA_2	Melanocyte	2.5125
OD	3	Post	Post_OD	C003-2_Post_OD_3	Melanocyte	7.39409
VA	3	Post	Post_VA	C003-2_Post_VA_3	Melanocyte	6.22797
IE	3	Post	Post_IE	C003-2_Post_IE_3	Melanocyte	21.3231
OE	3	Post	Post_OE	C003-2_Post_OE_3	Melanocyte	13.9989
IE	2	Post	Post_IE	C003-2_Post_IE_2	Melanocyte	5.87983
OE	2	Post	Post_OE	C003-2_Post_OE_2	Melanocyte	8.98687
OE	1	Pre	Pre_OE	C004-2_Pre_OE_1	Melanocyte	17.9494
IE	1	Pre	Pre_IE	C004-2_Pre_IE_1	Melanocyte	25.203
OD	1	Pre	Pre_OD	C004-2_Pre_OD_1	Melanocyte	10.091
VA	1	Pre	Pre_VA	C004-2_Pre_VA_1	Melanocyte	2.4727
OE	1	Post	Post_OE	C004-2_Post_OE_1	Melanocyte	15.4825
IE	1	Post	Post_IE	C004-2_Post_IE_1	Melanocyte	10.58
OD	1	Post	Post_OD	C004-2_Post_OD_1	Melanocyte	7.30026
VA	1	Post	Post_VA	C004-2_Post_VA_1	Melanocyte	1.43694
OE	2	Post	Post_OE	C004-2_Post_OE_2	Melanocyte	10.1983
IE	2	Post	Post_IE	C004-2_Post_IE_2	Melanocyte	12.6214
OD	2	Post	Post_OD	C004-2_Post_OD_2	Melanocyte	13.2881
VA	2	Post	Post_VA	C004-2_Post_VA_2	Melanocyte	5.99286
OE	1	Pre	Pre_OE	C001-1_Pre_OE_1	Pericyte	0.770719
IE	1	Pre	Pre_IE	C001-1_Pre_IE_1	Pericyte	3.7797
OD	1	Pre	Pre_OD	C001-1_Pre_OD_1	Pericyte	4.75233
OE	2	Pre	Pre_OE	C001-1_Pre_OE_2	Pericyte	3.40264
IE	2	Pre	Pre_IE	C001-1_Pre_IE_2	Pericyte	4.95269
VA	1	Pre	Pre_VA	C001-1_Pre_VA_1	Pericyte	10.3863
VA	2	Pre	Pre_VA	C001-1_Pre_VA_2	Pericyte	3.95841
VA	3	Pre	Pre_VA	C001-1_Pre_VA_3	Pericyte	2.59733
OD	2	Pre	Pre_OD	C001-1_Pre_OD_2	Pericyte	7.14342
OD	3	Pre	Pre_OD	C001-1_Pre_OD_3	Pericyte	5.54369
OE	1	Pre	Pre_OE	C003-1_Pre_OE_1	Pericyte	1.02153
IE	1	Pre	Pre_IE	C003-1_Pre_IE_1	Pericyte	3.09651
OD	1	Pre	Pre_OD	C003-1_Pre_OD_1	Pericyte	3.72903
VA	1	Pre	Pre_VA	C003-1_Pre_VA_1	Pericyte	8.65066
VA	2	Pre	Pre_VA	C003-1_Pre_VA_2	Pericyte	8.21751
OE	2	Pre	Pre_OE	C003-1_Pre_OE_2	Pericyte	1.43456
IE	2	Pre	Pre_IE	C003-1_Pre_IE_2	Pericyte	4.96003
OD	2	Pre	Pre_OD	C003-1_Pre_OD_2	Pericyte	2.90051
VA	3	Pre	Pre_VA	C003-1_Pre_VA_3	Pericyte	5.97009
OE	3	Pre	Pre_OE	C003-1_Pre_OE_3	Pericyte	2.20641
IE	3	Pre	Pre_IE	C003-1_Pre_IE_3	Pericyte	4.03606
OD	3	Pre	Pre_OD	C003-1_Pre_OD_3	Pericyte	1.41505
OE	1	Pre	Pre_OE	C002-1_Pre_OE_1	Pericyte	2.13408
IE	1	Pre	Pre_IE	C002-1_Pre_IE_1	Pericyte	4.37621
OD	1	Pre	Pre_OD	C002-1_Pre_OD_1	Pericyte	4.70907
VA	1	Pre	Pre_VA	C002-1_Pre_VA_1	Pericyte	7.54034
OE	2	Pre	Pre_OE	C002-1_Pre_OE_2	Pericyte	1.35424
IE	2	Pre	Pre_IE	C002-1_Pre_IE_2	Pericyte	5.37482
OD	2	Pre	Pre_OD	C002-1_Pre_OD_2	Pericyte	4.5638
VA	1	Pre	Pre_VA	C004-1_Pre_VA_1	Pericyte	6.2416
OE	1	Pre	Pre_OE	C004-1_Pre_OE_1	Pericyte	0.706319
IE	1	Pre	Pre_IE	C004-1_Pre_IE_1	Pericyte	3.93308
OD	1	Pre	Pre_OD	C004-1_Pre_OD_1	Pericyte	4.13615
VA	1	Post	Post_VA	C004-1_Post_VA_1	Pericyte	0
OE	1	Post	Post_OE	C004-1_Post_OE_1	Pericyte	1.31893
IE	1	Post	Post_IE	C004-1_Post_IE_1	Pericyte	4.38747
OD	1	Post	Post_OD	C004-1_Post_OD_1	Pericyte	7.9879
VA	2	Pre	Pre_VA	C004-1_Pre_VA_2	Pericyte	10.51
OE	2	Pre	Pre_OE	C004-1_Pre_OE_2	Pericyte	0
IE	2	Pre	Pre_IE	C004-1_Pre_IE_2	Pericyte	4.13438
OD	2	Pre	Pre_OD	C004-1_Pre_OD_2	Pericyte	6.10618
IE	1	Pre	Pre_IE	C001-2_Pre_IE_1	Pericyte	3.99868
OE	1	Pre	Pre_OE	C001-2_Pre_OE_1	Pericyte	0
VA	1	Pre	Pre_VA	C001-2_Pre_VA_1	Pericyte	2.71468
OD	1	Pre	Pre_OD	C001-2_Pre_OD_1	Pericyte	3.25641
IE	2	Pre	Pre_IE	C001-2_Pre_IE_2	Pericyte	5.05826
OE	2	Pre	Pre_OE	C001-2_Pre_OE_2	Pericyte	0.972666
VA	2	Pre	Pre_VA	C001-2_Pre_VA_2	Pericyte	4.18099
OD	2	Pre	Pre_OD	C001-2_Pre_OD_2	Pericyte	5.38687
IE	3	Pre	Pre_IE	C001-2_Pre_IE_3	Pericyte	4.28104
OE	3	Pre	Pre_OE	C001-2_Pre_OE_3	Pericyte	1.26975
VA	3	Pre	Pre_VA	C001-2_Pre_VA_3	Pericyte	0.64504
OD	3	Pre	Pre_OD	C001-2_Pre_OD_3	Pericyte	1.68897
IE	1	Post	Post_IE	C002-2_Post_IE_1	Pericyte	2.81958
OE	1	Post	Post_OE	C002-2_Post_OE_1	Pericyte	0.1164
OD	1	Post	Post_OD	C002-2_Post_OD_1	Pericyte	1.70177
VA	1	Post	Post_VA	C002-2_Post_VA_1	Pericyte	0.79044
IE	1	Pre	Pre_IE	C002-2_Pre_IE_1	Pericyte	5.08893
OE	1	Pre	Pre_OE	C002-2_Pre_OE_1	Pericyte	0.362535
OD	1	Pre	Pre_OD	C002-2_Pre_OD_1	Pericyte	2.77327
VA	1	Pre	Pre_VA	C002-2_Pre_VA_1	Pericyte	6.5175
VA	2	Pre	Pre_VA	C002-2_Pre_VA_2	Pericyte	4.97453
OD	2	Post	Post_OD	C002-2_Post_OD_2	Pericyte	1.09245
VA	2	Post	Post_VA	C002-2_Post_VA_2	Pericyte	1.28903
OD	3	Post	Post_OD	C002-2_Post_OD_3	Pericyte	0.378696
VA	3	Post	Post_VA	C002-2_Post_VA_3	Pericyte	0.354892
OD	4	Post	Post_OD	C002-2_Post_OD_4	Pericyte	2.27891
VA	4	Post	Post_VA	C002-2_Post_VA_4	Pericyte	1.12438
IE	1	Post	Post_IE	C003-2_Post_IE_1	Pericyte	1.91827
OE	1	Post	Post_OE	C003-2_Post_OE_1	Pericyte	0.702621
OD	1	Post	Post_OD	C003-2_Post_OD_1	Pericyte	1.86392
VA	1	Post	Post_VA	C003-2_Post_VA_1	Pericyte	8.9922
OD	2	Post	Post_OD	C003-2_Post_OD_2	Pericyte	0.668658
VA	2	Post	Post_VA	C003-2_Post_VA_2	Pericyte	3.18364
OD	3	Post	Post_OD	C003-2_Post_OD_3	Pericyte	0.407259
VA	3	Post	Post_VA	C003-2_Post_VA_3	Pericyte	5.80894
IE	3	Post	Post_IE	C003-2_Post_IE_3	Pericyte	4.35636
OE	3	Post	Post_OE	C003-2_Post_OE_3	Pericyte	1.77485
IE	2	Post	Post_IE	C003-2_Post_IE_2	Pericyte	0.348111
OE	2	Post	Post_OE	C003-2_Post_OE_2	Pericyte	0.941193
OE	1	Pre	Pre_OE	C004-2_Pre_OE_1	Pericyte	2.20774
IE	1	Pre	Pre_IE	C004-2_Pre_IE_1	Pericyte	4.76681
OD	1	Pre	Pre_OD	C004-2_Pre_OD_1	Pericyte	4.66634
VA	1	Pre	Pre_VA	C004-2_Pre_VA_1	Pericyte	3.55984
OE	1	Post	Post_OE	C004-2_Post_OE_1	Pericyte	3.13331
IE	1	Post	Post_IE	C004-2_Post_IE_1	Pericyte	1.65831
OD	1	Post	Post_OD	C004-2_Post_OD_1	Pericyte	1.98543
VA	1	Post	Post_VA	C004-2_Post_VA_1	Pericyte	2.54746
OE	2	Post	Post_OE	C004-2_Post_OE_2	Pericyte	1.68535
IE	2	Post	Post_IE	C004-2_Post_IE_2	Pericyte	3.28543
OD	2	Post	Post_OD	C004-2_Post_OD_2	Pericyte	7.70469
VA	2	Post	Post_VA	C004-2_Post_VA_2	Pericyte	4.16781
OE	1	Pre	Pre_OE	C001-1_Pre_OE_1	T	0.518293
IE	1	Pre	Pre_IE	C001-1_Pre_IE_1	T	1.63344
OD	1	Pre	Pre_OD	C001-1_Pre_OD_1	T	1.38303
OE	2	Pre	Pre_OE	C001-1_Pre_OE_2	T	1.74552
IE	2	Pre	Pre_IE	C001-1_Pre_IE_2	T	2.62001
VA	1	Pre	Pre_VA	C001-1_Pre_VA_1	T	0.677772
VA	2	Pre	Pre_VA	C001-1_Pre_VA_2	T	0
VA	3	Pre	Pre_VA	C001-1_Pre_VA_3	T	0.0674408
OD	2	Pre	Pre_OD	C001-1_Pre_OD_2	T	2.75891
OD	3	Pre	Pre_OD	C001-1_Pre_OD_3	T	2.20547
OE	1	Pre	Pre_OE	C003-1_Pre_OE_1	T	0.230067
IE	1	Pre	Pre_IE	C003-1_Pre_IE_1	T	2.2732
OD	1	Pre	Pre_OD	C003-1_Pre_OD_1	T	1.09733
VA	1	Pre	Pre_VA	C003-1_Pre_VA_1	T	0
VA	2	Pre	Pre_VA	C003-1_Pre_VA_2	T	0.702997
OE	2	Pre	Pre_OE	C003-1_Pre_OE_2	T	0.057144
IE	2	Pre	Pre_IE	C003-1_Pre_IE_2	T	2.0558
OD	2	Pre	Pre_OD	C003-1_Pre_OD_2	T	0.612896
VA	3	Pre	Pre_VA	C003-1_Pre_VA_3	T	0.076584
OE	3	Pre	Pre_OE	C003-1_Pre_OE_3	T	0.850488
IE	3	Pre	Pre_IE	C003-1_Pre_IE_3	T	2.35093
OD	3	Pre	Pre_OD	C003-1_Pre_OD_3	T	0.547381
OE	1	Pre	Pre_OE	C002-1_Pre_OE_1	T	1.48921
IE	1	Pre	Pre_IE	C002-1_Pre_IE_1	T	2.57678
OD	1	Pre	Pre_OD	C002-1_Pre_OD_1	T	2.65002
VA	1	Pre	Pre_VA	C002-1_Pre_VA_1	T	1.41704
OE	2	Pre	Pre_OE	C002-1_Pre_OE_2	T	0.243236
IE	2	Pre	Pre_IE	C002-1_Pre_IE_2	T	3.78168
OD	2	Pre	Pre_OD	C002-1_Pre_OD_2	T	2.06642
VA	1	Pre	Pre_VA	C004-1_Pre_VA_1	T	0
OE	1	Pre	Pre_OE	C004-1_Pre_OE_1	T	0
IE	1	Pre	Pre_IE	C004-1_Pre_IE_1	T	1.68909
OD	1	Pre	Pre_OD	C004-1_Pre_OD_1	T	1.01048
VA	1	Post	Post_VA	C004-1_Post_VA_1	T	0
OE	1	Post	Post_OE	C004-1_Post_OE_1	T	0.262995
IE	1	Post	Post_IE	C004-1_Post_IE_1	T	1.88088
OD	1	Post	Post_OD	C004-1_Post_OD_1	T	2.23312
VA	2	Pre	Pre_VA	C004-1_Pre_VA_2	T	0.432952
OE	2	Pre	Pre_OE	C004-1_Pre_OE_2	T	0.0681507
IE	2	Pre	Pre_IE	C004-1_Pre_IE_2	T	2.19572
OD	2	Pre	Pre_OD	C004-1_Pre_OD_2	T	1.81448
IE	1	Pre	Pre_IE	C001-2_Pre_IE_1	T	2.76664
OE	1	Pre	Pre_OE	C001-2_Pre_OE_1	T	0
VA	1	Pre	Pre_VA	C001-2_Pre_VA_1	T	0
OD	1	Pre	Pre_OD	C001-2_Pre_OD_1	T	0.747044
IE	2	Pre	Pre_IE	C001-2_Pre_IE_2	T	2.22504
OE	2	Pre	Pre_OE	C001-2_Pre_OE_2	T	0.203029
VA	2	Pre	Pre_VA	C001-2_Pre_VA_2	T	0
OD	2	Pre	Pre_OD	C001-2_Pre_OD_2	T	0.932192
IE	3	Pre	Pre_IE	C001-2_Pre_IE_3	T	2.85103
OE	3	Pre	Pre_OE	C001-2_Pre_OE_3	T	0.379923
VA	3	Pre	Pre_VA	C001-2_Pre_VA_3	T	0.219076
OD	3	Pre	Pre_OD	C001-2_Pre_OD_3	T	0.497579
IE	1	Post	Post_IE	C002-2_Post_IE_1	T	1.82433
OE	1	Post	Post_OE	C002-2_Post_OE_1	T	0
OD	1	Post	Post_OD	C002-2_Post_OD_1	T	0.600722
VA	1	Post	Post_VA	C002-2_Post_VA_1	T	0.0219262
IE	1	Pre	Pre_IE	C002-2_Pre_IE_1	T	1.71357
OE	1	Pre	Pre_OE	C002-2_Pre_OE_1	T	0
OD	1	Pre	Pre_OD	C002-2_Pre_OD_1	T	0.850619
VA	1	Pre	Pre_VA	C002-2_Pre_VA_1	T	0
VA	2	Pre	Pre_VA	C002-2_Pre_VA_2	T	0
OD	2	Post	Post_OD	C002-2_Post_OD_2	T	0.0616088
VA	2	Post	Post_VA	C002-2_Post_VA_2	T	0.00414714
OD	3	Post	Post_OD	C002-2_Post_OD_3	T	0
VA	3	Post	Post_VA	C002-2_Post_VA_3	T	0
OD	4	Post	Post_OD	C002-2_Post_OD_4	T	0.254705
VA	4	Post	Post_VA	C002-2_Post_VA_4	T	0
IE	1	Post	Post_IE	C003-2_Post_IE_1	T	0.919089
OE	1	Post	Post_OE	C003-2_Post_OE_1	T	0.465537
OD	1	Post	Post_OD	C003-2_Post_OD_1	T	0
VA	1	Post	Post_VA	C003-2_Post_VA_1	T	0.274909
OD	2	Post	Post_OD	C003-2_Post_OD_2	T	0
VA	2	Post	Post_VA	C003-2_Post_VA_2	T	0
OD	3	Post	Post_OD	C003-2_Post_OD_3	T	0
VA	3	Post	Post_VA	C003-2_Post_VA_3	T	0
IE	3	Post	Post_IE	C003-2_Post_IE_3	T	2.3758
OE	3	Post	Post_OE	C003-2_Post_OE_3	T	1.22595
IE	2	Post	Post_IE	C003-2_Post_IE_2	T	0
OE	2	Post	Post_OE	C003-2_Post_OE_2	T	0.292469
OE	1	Pre	Pre_OE	C004-2_Pre_OE_1	T	1.21479
IE	1	Pre	Pre_IE	C004-2_Pre_IE_1	T	2.53129
OD	1	Pre	Pre_OD	C004-2_Pre_OD_1	T	0.516223
VA	1	Pre	Pre_VA	C004-2_Pre_VA_1	T	0
OE	1	Post	Post_OE	C004-2_Post_OE_1	T	1.17935
IE	1	Post	Post_IE	C004-2_Post_IE_1	T	0.0989009
OD	1	Post	Post_OD	C004-2_Post_OD_1	T	0.0446387
VA	1	Post	Post_VA	C004-2_Post_VA_1	T	0
OE	2	Post	Post_OE	C004-2_Post_OE_2	T	0.694415
IE	2	Post	Post_IE	C004-2_Post_IE_2	T	1.32982
OD	2	Post	Post_OD	C004-2_Post_OD_2	T	3.05127
VA	2	Post	Post_VA	C004-2_Post_VA_2	T	0.308
OE	1	Pre	Pre_OE	C001-1_Pre_OE_1	Vascular_EC	0
IE	1	Pre	Pre_IE	C001-1_Pre_IE_1	Vascular_EC	0
OD	1	Pre	Pre_OD	C001-1_Pre_OD_1	Vascular_EC	0
OE	2	Pre	Pre_OE	C001-1_Pre_OE_2	Vascular_EC	0
IE	2	Pre	Pre_IE	C001-1_Pre_IE_2	Vascular_EC	0
VA	1	Pre	Pre_VA	C001-1_Pre_VA_1	Vascular_EC	0
VA	2	Pre	Pre_VA	C001-1_Pre_VA_2	Vascular_EC	0
VA	3	Pre	Pre_VA	C001-1_Pre_VA_3	Vascular_EC	0
OD	2	Pre	Pre_OD	C001-1_Pre_OD_2	Vascular_EC	0.238509
OD	3	Pre	Pre_OD	C001-1_Pre_OD_3	Vascular_EC	0
OE	1	Pre	Pre_OE	C003-1_Pre_OE_1	Vascular_EC	0
IE	1	Pre	Pre_IE	C003-1_Pre_IE_1	Vascular_EC	0
OD	1	Pre	Pre_OD	C003-1_Pre_OD_1	Vascular_EC	0
VA	1	Pre	Pre_VA	C003-1_Pre_VA_1	Vascular_EC	0
VA	2	Pre	Pre_VA	C003-1_Pre_VA_2	Vascular_EC	0
OE	2	Pre	Pre_OE	C003-1_Pre_OE_2	Vascular_EC	0
IE	2	Pre	Pre_IE	C003-1_Pre_IE_2	Vascular_EC	0
OD	2	Pre	Pre_OD	C003-1_Pre_OD_2	Vascular_EC	0
VA	3	Pre	Pre_VA	C003-1_Pre_VA_3	Vascular_EC	0
OE	3	Pre	Pre_OE	C003-1_Pre_OE_3	Vascular_EC	0
IE	3	Pre	Pre_IE	C003-1_Pre_IE_3	Vascular_EC	0
OD	3	Pre	Pre_OD	C003-1_Pre_OD_3	Vascular_EC	0
OE	1	Pre	Pre_OE	C002-1_Pre_OE_1	Vascular_EC	0
IE	1	Pre	Pre_IE	C002-1_Pre_IE_1	Vascular_EC	0
OD	1	Pre	Pre_OD	C002-1_Pre_OD_1	Vascular_EC	0
VA	1	Pre	Pre_VA	C002-1_Pre_VA_1	Vascular_EC	0
OE	2	Pre	Pre_OE	C002-1_Pre_OE_2	Vascular_EC	0
IE	2	Pre	Pre_IE	C002-1_Pre_IE_2	Vascular_EC	0
OD	2	Pre	Pre_OD	C002-1_Pre_OD_2	Vascular_EC	0
VA	1	Pre	Pre_VA	C004-1_Pre_VA_1	Vascular_EC	0
OE	1	Pre	Pre_OE	C004-1_Pre_OE_1	Vascular_EC	0
IE	1	Pre	Pre_IE	C004-1_Pre_IE_1	Vascular_EC	0
OD	1	Pre	Pre_OD	C004-1_Pre_OD_1	Vascular_EC	0
VA	1	Post	Post_VA	C004-1_Post_VA_1	Vascular_EC	0
OE	1	Post	Post_OE	C004-1_Post_OE_1	Vascular_EC	0
IE	1	Post	Post_IE	C004-1_Post_IE_1	Vascular_EC	0
OD	1	Post	Post_OD	C004-1_Post_OD_1	Vascular_EC	1.01068
VA	2	Pre	Pre_VA	C004-1_Pre_VA_2	Vascular_EC	0
OE	2	Pre	Pre_OE	C004-1_Pre_OE_2	Vascular_EC	0
IE	2	Pre	Pre_IE	C004-1_Pre_IE_2	Vascular_EC	0
OD	2	Pre	Pre_OD	C004-1_Pre_OD_2	Vascular_EC	0
IE	1	Pre	Pre_IE	C001-2_Pre_IE_1	Vascular_EC	0
OE	1	Pre	Pre_OE	C001-2_Pre_OE_1	Vascular_EC	0
VA	1	Pre	Pre_VA	C001-2_Pre_VA_1	Vascular_EC	0
OD	1	Pre	Pre_OD	C001-2_Pre_OD_1	Vascular_EC	0
IE	2	Pre	Pre_IE	C001-2_Pre_IE_2	Vascular_EC	0
OE	2	Pre	Pre_OE	C001-2_Pre_OE_2	Vascular_EC	0
VA	2	Pre	Pre_VA	C001-2_Pre_VA_2	Vascular_EC	0
OD	2	Pre	Pre_OD	C001-2_Pre_OD_2	Vascular_EC	0
IE	3	Pre	Pre_IE	C001-2_Pre_IE_3	Vascular_EC	0
OE	3	Pre	Pre_OE	C001-2_Pre_OE_3	Vascular_EC	0
VA	3	Pre	Pre_VA	C001-2_Pre_VA_3	Vascular_EC	0
OD	3	Pre	Pre_OD	C001-2_Pre_OD_3	Vascular_EC	0
IE	1	Post	Post_IE	C002-2_Post_IE_1	Vascular_EC	0
OE	1	Post	Post_OE	C002-2_Post_OE_1	Vascular_EC	0
OD	1	Post	Post_OD	C002-2_Post_OD_1	Vascular_EC	0
VA	1	Post	Post_VA	C002-2_Post_VA_1	Vascular_EC	0
IE	1	Pre	Pre_IE	C002-2_Pre_IE_1	Vascular_EC	0
OE	1	Pre	Pre_OE	C002-2_Pre_OE_1	Vascular_EC	0
OD	1	Pre	Pre_OD	C002-2_Pre_OD_1	Vascular_EC	0
VA	1	Pre	Pre_VA	C002-2_Pre_VA_1	Vascular_EC	0
VA	2	Pre	Pre_VA	C002-2_Pre_VA_2	Vascular_EC	0
OD	2	Post	Post_OD	C002-2_Post_OD_2	Vascular_EC	0
VA	2	Post	Post_VA	C002-2_Post_VA_2	Vascular_EC	0
OD	3	Post	Post_OD	C002-2_Post_OD_3	Vascular_EC	0
VA	3	Post	Post_VA	C002-2_Post_VA_3	Vascular_EC	0.184653
OD	4	Post	Post_OD	C002-2_Post_OD_4	Vascular_EC	0
VA	4	Post	Post_VA	C002-2_Post_VA_4	Vascular_EC	0.111781
IE	1	Post	Post_IE	C003-2_Post_IE_1	Vascular_EC	0
OE	1	Post	Post_OE	C003-2_Post_OE_1	Vascular_EC	0
OD	1	Post	Post_OD	C003-2_Post_OD_1	Vascular_EC	0
VA	1	Post	Post_VA	C003-2_Post_VA_1	Vascular_EC	0
OD	2	Post	Post_OD	C003-2_Post_OD_2	Vascular_EC	0
VA	2	Post	Post_VA	C003-2_Post_VA_2	Vascular_EC	0
OD	3	Post	Post_OD	C003-2_Post_OD_3	Vascular_EC	0
VA	3	Post	Post_VA	C003-2_Post_VA_3	Vascular_EC	0
IE	3	Post	Post_IE	C003-2_Post_IE_3	Vascular_EC	0
OE	3	Post	Post_OE	C003-2_Post_OE_3	Vascular_EC	0
IE	2	Post	Post_IE	C003-2_Post_IE_2	Vascular_EC	0
OE	2	Post	Post_OE	C003-2_Post_OE_2	Vascular_EC	0
OE	1	Pre	Pre_OE	C004-2_Pre_OE_1	Vascular_EC	0
IE	1	Pre	Pre_IE	C004-2_Pre_IE_1	Vascular_EC	0
OD	1	Pre	Pre_OD	C004-2_Pre_OD_1	Vascular_EC	1.46997
VA	1	Pre	Pre_VA	C004-2_Pre_VA_1	Vascular_EC	0
OE	1	Post	Post_OE	C004-2_Post_OE_1	Vascular_EC	0
IE	1	Post	Post_IE	C004-2_Post_IE_1	Vascular_EC	0
OD	1	Post	Post_OD	C004-2_Post_OD_1	Vascular_EC	0
VA	1	Post	Post_VA	C004-2_Post_VA_1	Vascular_EC	0
OE	2	Post	Post_OE	C004-2_Post_OE_2	Vascular_EC	0
IE	2	Post	Post_IE	C004-2_Post_IE_2	Vascular_EC	0
OD	2	Post	Post_OD	C004-2_Post_OD_2	Vascular_EC	0.0397413
VA	2	Post	Post_VA	C004-2_Post_VA_2	Vascular_EC	0

## Sheet: Fig2a_OE
Figure 2a: Top left (Outer epidermis/OE)
	baseMean	log2FoldChange	lfcSE	stat	pvalue	padj
A1BG	8.63047	0.0553118	0.249783	0.22144	0.82475	0.965665
A1CF	7.77983	0.260928	0.26249	0.994047	0.3202	0.807723
A2M	14.1124	0.0975894	0.307646	0.317213	0.751082	0.952698
A2ML1	9.96116	0.355917	0.222822	1.59732	0.110194	0.61935
A3GALT2	7.60442	-0.279437	0.294544	-0.94871	0.342768	0.817609
A4GALT	9.10701	0.165313	0.270403	0.611357	0.540963	0.89348
A4GNT	8.62992	-0.159362	0.269196	-0.591991	0.553856	0.897091
AAAS	12.9771	0.0513905	0.225561	0.227834	0.819775	0.964528
AACS	14.2931	0.310874	0.196854	1.57921	0.114287	0.624772
AADAC	6.88557	0.254291	0.290057	0.876693	0.380653	0.838545
AADACL2	8.88144	0.30016	0.253863	1.18237	0.237059	0.743192
AADACL3	10.7136	-0.155718	0.257883	-0.603833	0.545955	0.895691
AADACL4	10.8911	-0.117295	0.237658	-0.493546	0.621627	0.917389
AADAT	6.47897	0.579886	0.315057	1.84057	0.0656843	0.530815
AAGAB	8.9676	0.0766264	0.256043	0.299272	0.764733	0.95624
AAK1	9.03129	0.181358	0.258601	0.701304	0.483114	0.873783
AAMDC	12.4043	-0.190245	0.240459	-0.791172	0.428843	0.852835
AAMP	12.0319	0.201106	0.226889	0.886365	0.375421	0.835738
AANAT	7.39123	0.0492806	0.272831	0.180627	0.85666	0.970973
AAR2	7.96759	0.325424	0.256145	1.27047	0.203918	0.722262
AARD	6.8625	0.412782	0.311145	1.32666	0.184623	0.707573
AARS1	9.73793	-0.290055	0.248506	-1.16719	0.243133	0.749587
AARS2	9.32046	-0.0951835	0.256563	-0.370994	0.710642	0.943478
AARSD1	12.4507	0.256539	0.225508	1.1376	0.255286	0.760723
AASDH	8.73753	0.649309	0.245755	2.6421	0.0082394	0.29424
AASDHPPT	7.39556	-0.106517	0.309955	-0.343654	0.731106	0.948266
AASS	9.20605	0.254287	0.244731	1.03905	0.298783	0.794473
AATF	10.2135	-0.333911	0.247762	-1.34771	0.177752	0.699657
AATK	4.92897	0.497882	0.35649	1.39662	0.162528	0.68489
ABAT	9.43268	-0.0757782	0.291627	-0.259846	0.794982	0.960276
ABCA1	8.36864	0.219305	0.249327	0.879586	0.379083	0.837869
ABCA10	9.50588	0.0743163	0.266978	0.278361	0.780735	0.957405
ABCA12	10.2965	-0.625861	0.244539	-2.55934	0.010487	0.314157
ABCA13	8.79089	-0.112051	0.26026	-0.430535	0.666807	0.930983
ABCA2	6.29264	-0.0421481	0.299437	-0.140758	0.888061	0.976758
ABCA3	6.97081	0.217101	0.29553	0.734614	0.462575	0.865249
ABCA4	9.53214	0.348357	0.242851	1.43445	0.151444	0.672116
ABCA5	8.35177	-0.212851	0.266739	-0.797978	0.424883	0.85204
ABCA6	8.94569	-0.165887	0.255175	-0.650089	0.515634	0.885207
ABCA7	9.52551	-0.167633	0.250248	-0.669869	0.502941	0.880792
ABCA8	8.61224	-0.0129001	0.267569	-0.0482123	0.961547	0.99191
ABCA9	7.01487	0.215778	0.333589	0.646838	0.517737	0.885834
ABCB1	9.84615	0.159718	0.247196	0.646118	0.518203	0.886226
ABCB10	22.8077	-0.118719	0.198786	-0.597224	0.550358	0.896079
ABCB11	7.11403	0.352867	0.260907	1.35246	0.176227	0.69813
ABCB4	7.11602	0.179114	0.264711	0.676642	0.498633	0.878872
ABCB5	9.04888	0.545218	0.240884	2.2634	0.0236108	0.408405
ABCB6	10.7857	0.403329	0.216315	1.86455	0.0622446	0.523197
ABCB7	7.78835	0.130343	0.296758	0.439223	0.6605	0.930259
ABCB8	6.64203	0.127639	0.288544	0.442356	0.658231	0.929584
ABCB9	12.9973	0.000434526	0.240605	0.00180597	0.998559	0.999213
ABCC1	9.72726	-0.0583003	0.278206	-0.209558	0.834012	0.968389
ABCC10	7.72814	-0.657481	0.326942	-2.011	0.0443254	0.484982
ABCC11	7.86305	0.101078	0.262623	0.384878	0.700328	0.940062
ABCC12	8.31641	0.257859	0.258672	0.996856	0.318834	0.806283
ABCC2	7.40158	0.272794	0.263782	1.03417	0.301059	0.795877
ABCC3	11.3415	-0.0505481	0.237117	-0.213178	0.831188	0.96754
ABCC4	7.12027	0.611135	0.285652	2.13944	0.0324001	0.442019
ABCC5	8.4323	0.273492	0.250906	1.09002	0.275706	0.778909
ABCC6	11.8682	-0.0873906	0.240775	-0.362956	0.716638	0.944271
ABCC8	11.0939	0.0198163	0.265216	0.0747177	0.940439	0.987829
ABCC9	9.34014	0.254584	0.233192	1.09174	0.274949	0.778394
ABCD1	10.0855	0.492434	0.265804	1.85262	0.0639362	0.527679
ABCD2	9.46599	0.530223	0.266888	1.98669	0.0469569	0.487931
ABCD3	7.69586	-0.775108	0.301015	-2.57498	0.0100247	0.308017
ABCD4	10.1816	-0.183368	0.261861	-0.700251	0.483771	0.873804
ABCE1	9.92557	0.00614666	0.244427	0.0251472	0.979938	0.995447
ABCF1	10.6502	0.356549	0.231831	1.53796	0.124057	0.639781
ABCF2	11.4007	-0.135007	0.225212	-0.599467	0.548862	0.896072
ABCF3	9.87628	0.113487	0.243844	0.465409	0.641639	0.923822
ABCG1	8.6042	-0.655721	0.322731	-2.03179	0.042175	0.479304
ABCG2	6.57748	0.223289	0.29543	0.75581	0.449763	0.861846
ABCG4	8.38368	0.200246	0.275839	0.725952	0.467868	0.867677
ABCG5	11.3532	0.31347	0.222539	1.40861	0.158951	0.680743
ABCG8	11.61	0.0360504	0.225215	0.160071	0.872825	0.973663
ABHD1	10.2894	0.0624733	0.226121	0.276283	0.782331	0.957405
ABHD10	6.91758	-0.231475	0.334302	-0.692413	0.488678	0.875429
ABHD11	7.63364	0.66423	0.317252	2.0937	0.036287	0.461572
ABHD12	8.53535	-0.0172511	0.253291	-0.0681076	0.9457	0.989404
ABHD12B	5.70682	0.171767	0.30585	0.561607	0.574384	0.9044
ABHD13	7.26513	0.30644	0.287752	1.06494	0.286901	0.785697
ABHD14A	7.43963	0.390318	0.295581	1.32051	0.186665	0.708764
ABHD14B	9.10171	0.0610456	0.265524	0.229907	0.818164	0.96397
ABHD15	9.427	0.256079	0.257401	0.994863	0.319803	0.807092
ABHD16A	15.0634	0.139822	0.276401	0.505867	0.61295	0.915812
ABHD16B	9.67707	0.210439	0.233622	0.900767	0.367712	0.830956
ABHD17A	18.0419	-0.171908	0.227799	-0.754648	0.45046	0.862101
ABHD17B	11.2698	0.615467	0.221301	2.78113	0.00541695	0.258753
ABHD17C	11.4902	-0.0874384	0.234809	-0.372381	0.709609	0.943445
ABHD18	12.6668	0.118819	0.212965	0.557927	0.576894	0.904999
ABHD2	11.4819	0.0816562	0.246357	0.331455	0.740301	0.950037
ABHD3	7.93101	0.285023	0.280924	1.01459	0.310302	0.801925
ABHD4	6.35714	-0.59315	0.329018	-1.80279	0.0714218	0.545804
ABHD5	11.658	0.338196	0.203723	1.66008	0.0968986	0.592761
ABHD6	7.26527	-0.55684	0.329512	-1.68989	0.0910489	0.583369
ABHD8	13.5376	0.0043991	0.233502	0.0188397	0.984969	0.9959
ABI1	12.2598	0.0272617	0.216733	0.125784	0.899903	0.980616
ABI2	10.533	0.206419	0.231484	0.891722	0.372542	0.8341
ABI3	7.70557	0.517804	0.283348	1.82745	0.0676319	0.537707
ABI3BP	8.35458	0.0403652	0.257362	0.156842	0.875369	0.974099
ABITRAM	12.2315	0.311575	0.222133	1.40265	0.160721	0.680976
ABL1	9.42415	0.589916	0.248037	2.37834	0.0173909	0.370289
ABL2	9.00111	-0.143026	0.333587	-0.428752	0.668103	0.930983
ABLIM1	10.456	-0.388603	0.269989	-1.43933	0.150057	0.670482
ABLIM2	7.54106	0.0411611	0.282845	0.145525	0.884296	0.975813
ABLIM3	8.23756	0.063282	0.262358	0.241204	0.809397	0.962124
ABO	8.31208	-0.470929	0.276297	-1.70443	0.088301	0.576362
ABR	8.95591	0.0408337	0.266149	0.153424	0.878064	0.974655
ABRA	6.99796	0.191239	0.27747	0.689223	0.490683	0.876063
ABRACL	13.3356	-0.0775659	0.226471	-0.342498	0.731976	0.948647
ABRAXAS1	11.4457	0.161864	0.237308	0.682083	0.495186	0.877975
ABRAXAS2	12.5028	-0.142104	0.218008	-0.651828	0.514512	0.88494
ABT1	8.17545	0.18601	0.275732	0.674604	0.499927	0.879309
ABTB1	10.9249	0.0836787	0.240031	0.348616	0.727377	0.947315
ABTB2	9.74865	0.538766	0.235817	2.28467	0.0223321	0.403955
ACAA1	7.34848	0.259872	0.280882	0.925202	0.354861	0.822882
ACAA2	12.092	0.135799	0.229228	0.592419	0.55357	0.897091
ACACA	8.63628	0.0880401	0.269217	0.327022	0.743651	0.950468
ACACB	9.86352	-0.1503	0.258628	-0.581143	0.561144	0.900092
ACAD10	11.2631	-0.279536	0.265384	-1.05333	0.292191	0.788848
ACAD11	9.30514	-0.184585	0.263475	-0.70058	0.483565	0.873804
ACAD8	13.6115	0.195595	0.244641	0.799519	0.42399	0.851413
ACAD9	12.4415	0.10031	0.218615	0.458845	0.646345	0.924978
ACADL	8.68032	0.472842	0.252004	1.87632	0.0606108	0.516436
ACADM	11.5399	-0.15735	0.233273	-0.67453	0.499975	0.879309
ACADS	9.72427	0.191895	0.298018	0.643904	0.519638	0.887624
ACADSB	11.3233	0.193598	0.235901	0.820675	0.411831	0.848182
ACADVL	19.5815	-0.311262	0.316114	-0.98465	0.324796	0.809681
ACAN	6.57021	0.0436919	0.299008	0.146123	0.883825	0.975813
ACAP2	9.20244	0.175672	0.276842	0.634554	0.525719	0.889594
ACAP3	13.5626	-0.189769	0.270484	-0.70159	0.482935	0.873586
ACAT1	11.1084	-0.0284175	0.228014	-0.124631	0.900816	0.980738
ACAT2	10.393	-0.154975	0.242119	-0.640078	0.522122	0.889183
ACBD3	10.9756	-0.29011	0.236758	-1.22535	0.220445	0.732436
ACBD4	7.02037	0.10189	0.31828	0.320126	0.748873	0.951899
ACBD5	13.05	0.365693	0.220095	1.66153	0.096608	0.592761
ACBD6	6.5556	0.177955	0.294343	0.604582	0.545457	0.895691
ACBD7	10.603	0.228326	0.269443	0.847398	0.396773	0.844487
ACCS	8.27505	0.335616	0.268822	1.24847	0.211859	0.726441
ACCSL	6.30146	0.207725	0.313187	0.663262	0.507163	0.882702
ACD	7.75958	1.08911	0.352584	3.08895	0.00200863	0.170524
ACE	8.04718	0.251843	0.295964	0.850923	0.394812	0.844041
ACE2	9.10043	0.227565	0.257808	0.882692	0.377403	0.836854
ACER1	8.60281	0.406847	0.289858	1.40361	0.160435	0.680976
ACER2	13.9904	-0.182474	0.233207	-0.782455	0.433947	0.855192
ACER3	7.74342	0.181357	0.287074	0.631744	0.527554	0.889821
ACHE	9.69934	-0.171789	0.297477	-0.577488	0.56361	0.900474
ACIN1	7.86603	0.22896	0.276605	0.827751	0.407812	0.846595
ACKR1	6.73163	0.0279835	0.319068	0.087704	0.930112	0.985874
ACKR2	11.4367	0.181703	0.239554	0.758503	0.44815	0.860855
ACKR3	8.18228	-0.294895	0.287192	-1.02682	0.304503	0.798834
ACKR4	10.2884	-0.150942	0.281563	-0.536087	0.591898	0.909942
ACLY	8.9976	0.285788	0.264902	1.07884	0.280657	0.781518
ACMSD	6.91035	1.03201	0.343861	3.00125	0.0026887	0.200868
ACO1	11.3397	-0.0457767	0.229849	-0.19916	0.842138	0.969167
ACO2	12.4611	0.26874	0.221569	1.2129	0.22517	0.736256
ACOD1	9.88894	-0.0342977	0.249511	-0.137459	0.890668	0.977545
ACOT1	14.4956	0.260362	0.236811	1.09945	0.271573	0.774262
ACOT11	9.02217	-0.0743027	0.263262	-0.282239	0.77776	0.957405
ACOT12	7.18904	0.177445	0.278162	0.637919	0.523526	0.889594
ACOT13	8.69287	0.125377	0.280398	0.447137	0.654776	0.928498
ACOT2	12.7749	0.100901	0.222286	0.453924	0.649884	0.926212
ACOT4	11.985	-0.147844	0.239632	-0.616962	0.53726	0.892581
ACOT6	5.77083	0.165412	0.314742	0.525549	0.599201	0.911373
ACOT7	7.62075	0.459305	0.286252	1.60455	0.108593	0.616446
ACOT8	9.96041	0.366123	0.235328	1.5558	0.119756	0.632369
ACOT9	8.75075	0.212823	0.256732	0.828969	0.407122	0.846595
ACOX1	8.47832	-0.0898002	0.274588	-0.327037	0.74364	0.950468
ACOX2	10.0701	-0.0691272	0.258415	-0.267504	0.789081	0.95839
ACOX3	8.6562	-0.0747408	0.259647	-0.287855	0.773458	0.956934
ACOXL	6.06945	0.0718169	0.33036	0.21739	0.827905	0.966282
ACP1	8.72466	0.628994	0.266014	2.36452	0.0180535	0.376744
ACP2	11.1345	-0.0680545	0.24023	-0.283289	0.776955	0.957405
ACP3	12.7287	-0.0612474	0.206266	-0.296934	0.766517	0.956626
ACP4	6.62287	0.695785	0.264745	2.62814	0.00858539	0.298025
ACP5	7.43762	-0.154638	0.293176	-0.527457	0.597876	0.911373
ACP6	9.93723	0.028875	0.255674	0.112937	0.910081	0.982905
ACP7	7.56453	0.732107	0.287415	2.54721	0.0108588	0.319428
ACR	12.5445	-0.114954	0.24199	-0.475034	0.634763	0.921954
ACRBP	8.6203	-0.183981	0.263644	-0.697838	0.485279	0.873848
ACRV1	10.5965	0.339558	0.224825	1.51032	0.130961	0.646944
ACSBG1	7.32619	0.103709	0.289549	0.358173	0.720214	0.945298
ACSBG2	9.99398	-0.324066	0.263872	-1.22812	0.219403	0.731747
ACSF2	17.0922	-0.448338	0.251847	-1.7802	0.0750428	0.548326
ACSF3	10.7621	-0.103839	0.240473	-0.431813	0.665877	0.930983
ACSL1	13.1587	-0.210789	0.263982	-0.7985	0.42458	0.851943
ACSL3	6.78823	0.581923	0.267207	2.1778	0.0294212	0.434386
ACSL4	9.21728	0.673054	0.248384	2.70973	0.00673379	0.26987
ACSL5	6.57269	0.0274137	0.328309	0.0834998	0.933454	0.986269
ACSL6	6.74586	-0.0853695	0.292379	-0.291983	0.7703	0.956626
ACSM1	6.87286	-0.0505679	0.258214	-0.195837	0.844738	0.969167
ACSM2A	9.5754	-0.156732	0.263535	-0.594728	0.552026	0.89629
ACSM2B	10.6795	0.0305014	0.22954	0.132881	0.894288	0.978707
ACSM3	11.8318	0.0822964	0.230308	0.357331	0.720844	0.945298
ACSM4	10.5486	0.194176	0.239835	0.809622	0.418157	0.850402
ACSM5	20.3021	0.0951058	0.226618	0.419674	0.674723	0.931742
ACSM6	6.84096	0.124139	0.268896	0.461662	0.644323	0.924586
ACSS1	9.95747	-0.664625	0.263627	-2.52108	0.0116996	0.325652
ACSS2	9.50396	0.384535	0.223334	1.7218	0.0851066	0.570749
ACSS3	10.5475	0.427109	0.223303	1.91269	0.0557875	0.508949
ACTA1	12.3052	-0.515646	0.411341	-1.25357	0.209997	0.725882
ACTA2	64.2852	0.393521	0.411799	0.955614	0.339267	0.815318
ACTBL2	11.5497	0.590326	0.241213	2.44732	0.0143923	0.344622
ACTC1	14.5998	0.434048	0.35674	1.21671	0.223716	0.73479
ACTG2	41.4767	0.0560448	0.4144	0.135243	0.892419	0.977866
ACTL10	8.13476	-0.129584	0.242162	-0.535111	0.592573	0.910328
ACTL6A	10.639	0.0494718	0.244532	0.202312	0.839673	0.968706
ACTL6B	6.54324	0.17641	0.290619	0.607014	0.543842	0.895077
ACTL7A	7.05401	0.268192	0.280618	0.95572	0.339214	0.815318
ACTL7B	6.51042	0.103069	0.26348	0.391182	0.695663	0.937744
ACTL8	9.12742	-0.159269	0.253084	-0.629314	0.529144	0.890344
ACTL9	10.7137	0.333676	0.256945	1.29863	0.194072	0.71341
ACTN1	11.7683	0.347995	0.452917	0.768341	0.442285	0.857968
ACTN2	11.4472	-0.0463703	0.235197	-0.197155	0.843706	0.969167
ACTN3	7.93736	0.476971	0.258106	1.84797	0.064607	0.529188
ACTN4	21.5671	0.0677924	0.255269	0.265572	0.790569	0.958703
ACTR10	12.501	-0.237261	0.292014	-0.812498	0.416506	0.850304
ACTR1A	9.67368	-0.283118	0.250198	-1.13158	0.257812	0.762433
ACTR1B	7.01161	0.754768	0.26303	2.86951	0.00411105	0.232206
ACTR2	14.2128	0.359312	0.207479	1.7318	0.0833097	0.564987
ACTR3	15.382	0.395007	0.21964	1.79843	0.0721084	0.546998
ACTR3B	16.6561	-0.516524	0.239097	-2.16031	0.0307488	0.437725
ACTR5	11.3311	0.407359	0.265419	1.53478	0.124839	0.640135
ACTR6	11.1255	0.313203	0.237431	1.31913	0.187125	0.709247
ACTR8	7.59643	-0.158453	0.265438	-0.596951	0.55054	0.896079
ACTRT1	10.9454	-0.12676	0.223997	-0.565901	0.571461	0.903129
ACTRT2	15.0602	0.18932	0.212806	0.889635	0.373662	0.834458
ACTRT3	8.00326	0.344089	0.255112	1.34878	0.177409	0.699042
ACVR1	10.1259	0.589686	0.247891	2.37881	0.0173684	0.370289
ACVR1B	10.311	-0.488748	0.246619	-1.9818	0.047502	0.488543
ACVR1C	8.98734	0.317097	0.335123	0.946209	0.344042	0.818348
ACVR2A	13.9092	-0.277323	0.325705	-0.851454	0.394517	0.844041
ACVR2B	9.44388	0.521175	0.228003	2.28583	0.0222645	0.403955
ACVRL1	7.91701	0.356788	0.275087	1.297	0.194631	0.713686
ACY1	11.883	0.33403	0.219692	1.52044	0.128399	0.644307
ACY3	9.28079	-0.183423	0.263715	-0.695536	0.48672	0.874503
ACYP1	8.69739	0.677073	0.237867	2.84644	0.00442116	0.237182
ACYP2	13.2655	0.234359	0.225903	1.03743	0.299535	0.794715
ADA	10.1191	-0.144681	0.263717	-0.548621	0.583265	0.906203
ADA2	8.10366	0.205237	0.268425	0.764598	0.444511	0.858943
ADAD1	9.90673	0.0327273	0.254984	0.12835	0.897872	0.98002
ADAD2	6.10879	0.269659	0.336328	0.801774	0.422684	0.851398
ADAL	6.71953	0.478821	0.28347	1.68914	0.0911932	0.583547
ADAM10	13.4612	0.00828785	0.219551	0.0377491	0.969888	0.993756
ADAM11	10.1635	-0.24735	0.245294	-1.00838	0.313272	0.8047
ADAM12	8.55424	-0.16159	0.258687	-0.624654	0.532198	0.89127
ADAM15	1016.12	0.0821831	0.301736	0.272367	0.78534	0.957642
ADAM17	7.57895	-0.484296	0.286653	-1.68948	0.0911267	0.583547
ADAM18	8.38182	0.345209	0.259083	1.33242	0.182721	0.705828
ADAM19	8.43432	0.268863	0.247393	1.08679	0.277131	0.778927
ADAM2	8.33045	0.134181	0.251691	0.533116	0.593953	0.910654
ADAM20	7.37344	-0.296539	0.324407	-0.914097	0.360666	0.826624
ADAM21	10.4578	0.757112	0.256524	2.95143	0.00316306	0.212505
ADAM22	8.51609	-0.101483	0.2555	-0.397193	0.691225	0.935839
ADAM23	9.22001	0.338123	0.244484	1.38301	0.166663	0.690326
ADAM28	8.67308	-0.235079	0.283356	-0.829626	0.406751	0.846595
ADAM29	7.91848	-0.266139	0.277016	-0.960733	0.336686	0.814862
ADAM30	8.29547	0.36965	0.253621	1.45749	0.144981	0.664731
ADAM32	9.62415	-0.540689	0.298867	-1.80913	0.0704303	0.542636
ADAM33	12.1295	0.00949326	0.282617	0.0335906	0.973204	0.993904
ADAM7	7.4404	0.283135	0.248355	1.14004	0.254268	0.759712
ADAM8	5.39313	0.0115011	0.351255	0.0327428	0.97388	0.993951
ADAM9	12.1808	-0.586342	0.235292	-2.49198	0.0127035	0.33045
ADAMDEC1	7.17245	-0.00988136	0.367851	-0.0268624	0.978569	0.995174
ADAMTS1	9.48346	-0.167916	0.275318	-0.609897	0.54193	0.89382
ADAMTS10	9.33878	0.198214	0.259268	0.764513	0.444562	0.858943
ADAMTS12	9.28527	0.184677	0.235205	0.785175	0.432351	0.854409
ADAMTS13	11.7612	0.044349	0.218817	0.202676	0.839388	0.968706
ADAMTS14	7.474	0.192224	0.287198	0.669307	0.5033	0.880792
ADAMTS15	8.33191	-0.43145	0.275697	-1.56495	0.117596	0.627993
ADAMTS16	7.20481	-0.035224	0.307543	-0.114534	0.908815	0.982631
ADAMTS17	8.28019	-0.107929	0.267787	-0.403042	0.686917	0.934675
ADAMTS18	9.27409	0.499942	0.260573	1.91863	0.0550316	0.508573
ADAMTS19	5.42379	0.0699223	0.304369	0.229729	0.818302	0.964072
ADAMTS2	4.4665	0.000894211	0.348313	0.00256726	0.997952	0.999129
ADAMTS20	10.2891	0.149501	0.254373	0.587724	0.556717	0.898221
ADAMTS3	14.5241	-0.444219	0.244324	-1.81815	0.0690407	0.538791
ADAMTS4	12.3634	0.230728	0.202094	1.14168	0.253585	0.759229
ADAMTS5	7.16397	-0.172625	0.359704	-0.479909	0.631292	0.920065
ADAMTS6	8.41025	0.610454	0.241618	2.52653	0.0115196	0.324086
ADAMTS7	8.40099	-0.280241	0.297261	-0.942742	0.345813	0.819177
ADAMTS8	7.16424	-0.712586	0.323641	-2.20178	0.0276809	0.431756
ADAMTS9	7.3714	0.341409	0.271803	1.25609	0.209082	0.725598
ADAMTSL1	8.44526	0.442515	0.276663	1.59947	0.109715	0.61884
ADAMTSL2	10.2757	0.283934	0.233087	1.21815	0.223168	0.73408
ADAMTSL3	5.56018	0.203378	0.339174	0.599628	0.548754	0.896072
ADAMTSL4	7.13818	-0.328236	0.30071	-1.09154	0.275037	0.778394
ADAMTSL5	7.74006	-0.0173797	0.289773	-0.0599771	0.952174	0.990481
ADAP1	9.92492	0.335827	0.259683	1.29322	0.195936	0.714208
ADAP2	8.1381	0.233223	0.281106	0.829661	0.406731	0.846595
ADAR	8.43203	0.111692	0.276985	0.403242	0.68677	0.934675
ADARB1	10.8048	0.500135	0.220366	2.26957	0.0232339	0.407344
ADARB2	7.96009	-0.146201	0.284376	-0.514111	0.607175	0.914614
ADAT1	11.9648	0.141926	0.233866	0.60687	0.543937	0.895156
ADAT2	9.63939	0.497683	0.232354	2.14191	0.0322004	0.442019
ADAT3	16.7133	0.282553	0.223914	1.26188	0.206992	0.723809
ADCK1	8.53001	0.0883039	0.276341	0.319546	0.749312	0.95219
ADCK2	10.385	-0.257878	0.237963	-1.08369	0.278502	0.779379
ADCK5	5.89427	0.413006	0.343426	1.2026	0.229129	0.738864
ADCY1	7.6115	0.353819	0.254054	1.39269	0.163714	0.686297
ADCY10	8.07412	-0.150133	0.279196	-0.537735	0.59076	0.909505
ADCY2	10.9045	0.168619	0.233106	0.723357	0.46946	0.867775
ADCY3	8.59465	-0.322012	0.295966	-1.088	0.276593	0.778927
ADCY4	11.2611	0.185184	0.23709	0.781073	0.434759	0.855647
ADCY5	10.7996	-0.0788869	0.259788	-0.303659	0.761387	0.955637
ADCY6	8.05759	-0.111391	0.250843	-0.444068	0.656993	0.929553
ADCY7	9.45121	-0.429634	0.277003	-1.55101	0.1209	0.633769
ADCY8	9.02361	0.0282926	0.2373	0.119227	0.905095	0.981842
ADCY9	7.89251	-0.0204852	0.284946	-0.0718917	0.942688	0.988745
ADCYAP1	10.1123	0.414653	0.235396	1.76151	0.0781515	0.55431
ADCYAP1R1	9.91582	0.0300373	0.259398	0.115796	0.907814	0.982236
ADD1	11.7792	-0.114252	0.24866	-0.459471	0.645896	0.924952
ADD2	7.75804	-0.141414	0.285523	-0.495282	0.620401	0.917064
ADD3	11.4339	-0.453961	0.242452	-1.87237	0.0611549	0.517531
ADGB	8.61424	0.212936	0.250569	0.84981	0.395431	0.844246
ADGRA1	9.3237	-0.0852563	0.257403	-0.331217	0.740481	0.950037
ADGRA2	8.64405	-0.259533	0.303956	-0.853851	0.393188	0.843646
ADGRA3	10.9269	0.181427	0.232523	0.780252	0.435242	0.855647
ADGRB1	8.05663	-0.131118	0.362789	-0.361417	0.717788	0.944821
ADGRB2	6.89196	0.5145	0.308909	1.66554	0.0958052	0.592761
ADGRB3	7.94165	0.282972	0.269135	1.05141	0.293069	0.789734
ADGRD1	9.67007	0.0398508	0.361999	0.110086	0.912342	0.983257
ADGRD2	15.4144	-0.0992731	0.243756	-0.407264	0.683814	0.933424
ADGRE1	8.9752	-0.231934	0.280791	-0.826003	0.408802	0.846595
ADGRE2	13.3772	0.107814	0.236937	0.455031	0.649087	0.926126
ADGRE5	12.1877	0.267549	0.23443	1.14128	0.253755	0.759273
ADGRF1	9.5994	0.204507	0.244554	0.836248	0.403016	0.845046
ADGRF2	8.88523	-0.0465089	0.246906	-0.188367	0.850589	0.97011
ADGRF3	6.79937	-0.298421	0.310717	-0.960428	0.33684	0.814961
ADGRF4	9.037	0.414666	0.260269	1.59322	0.11111	0.620026
ADGRF5	11.0126	-0.597608	0.253491	-2.35751	0.0183981	0.37967
ADGRG1	10.7535	0.212124	0.248255	0.85446	0.39285	0.843646
ADGRG2	7.4769	-0.277075	0.301335	-0.919491	0.357839	0.824169
ADGRG3	9.81638	-0.0466279	0.245428	-0.189986	0.84932	0.969868
ADGRG4	7.8539	-0.427483	0.325181	-1.3146	0.188644	0.710736
ADGRG5	6.88449	0.184194	0.276387	0.666432	0.505135	0.881689
ADGRG6	9.32289	-0.128233	0.243334	-0.526981	0.598207	0.911373
ADGRG7	7.86791	-0.452613	0.264155	-1.71344	0.0866316	0.572917
ADGRL1	8.75421	0.51881	0.249281	2.08123	0.0374133	0.464264
ADGRL2	9.00464	-0.143615	0.274206	-0.523747	0.600454	0.911763
ADGRL3	8.85706	0.241928	0.278086	0.869973	0.384315	0.840146
ADGRL4	8.29642	0.160283	0.273036	0.58704	0.557177	0.898453
ADGRV1	6.72027	-0.351953	0.371973	-0.946178	0.344058	0.818348
ADH1A	8.22306	-0.169124	0.315111	-0.536711	0.591468	0.909781
ADH1B	9.36939	-0.0511496	0.25285	-0.202292	0.839688	0.968706
ADH4	6.03022	-0.127237	0.297603	-0.427541	0.668986	0.930983
ADH5	24.2965	0.00740159	0.205849	0.0359564	0.971317	0.993756
ADH6	6.5303	-0.242397	0.263206	-0.920942	0.357081	0.8236
ADH7	9.54906	0.244851	0.258578	0.946915	0.343682	0.818348
ADHFE1	10.8772	-0.240617	0.233162	-1.03197	0.302085	0.796673
ADI1	9.81495	0.373745	0.234981	1.59053	0.111715	0.621437
ADIG	10.4493	0.388475	0.220928	1.75838	0.0786833	0.554356
ADIPOQ	12.4285	-0.164738	0.234421	-0.702743	0.482216	0.873227
ADIPOR1	8.77926	-0.293018	0.270058	-1.08502	0.277914	0.779379
ADIPOR2	5.45931	0.0038924	0.344458	0.0113001	0.990984	0.997397
ADIRF	13.0521	0.301801	0.241018	1.25219	0.210501	0.726441
ADK	11.4194	0.0274106	0.236244	0.116027	0.907631	0.982202
ADM	9.9653	-0.432458	0.258359	-1.67387	0.0941571	0.590323
ADM2	7.79951	0.317443	0.26835	1.18295	0.236831	0.743192
ADM5	8.99578	0.162578	0.250151	0.649918	0.515745	0.885207
ADNP	11.8608	0.0753304	0.223521	0.337017	0.736104	0.949397
ADNP2	13.4586	-0.380851	0.239407	-1.59081	0.111653	0.621377
ADO	8.63519	-0.144553	0.309065	-0.467711	0.639991	0.923512
ADORA1	6.90291	-0.172395	0.28935	-0.595799	0.551309	0.896084
ADORA2A	7.91851	-0.133308	0.303694	-0.438955	0.660694	0.930359
ADORA2B	9.63437	0.0530772	0.286914	0.184994	0.853234	0.970885
ADORA3	10.2898	-0.143437	0.260218	-0.551217	0.581485	0.905713
ADPGK	10.795	0.207894	0.232306	0.894913	0.370833	0.833075
ADPRH	7.22702	-0.156759	0.292257	-0.536372	0.591701	0.909781
ADPRHL1	10.6395	0.0146871	0.26729	0.0549484	0.95618	0.990941
ADPRM	10.6001	-0.293358	0.254605	-1.15221	0.249237	0.755532
ADPRS	11.1503	-0.605704	0.274559	-2.2061	0.027377	0.431756
ADRA1A	10.9296	-0.185253	0.297147	-0.623437	0.532997	0.891359
ADRA1B	9.0438	0.418894	0.249873	1.67643	0.0936544	0.589672
ADRA1D	9.64628	0.149386	0.266642	0.560247	0.575311	0.904829
ADRA2A	8.81427	-0.0730046	0.263776	-0.276767	0.781959	0.957405
ADRA2B	10.2117	0.0231404	0.236283	0.0979352	0.921984	0.984511
ADRA2C	8.06998	0.211785	0.312318	0.678109	0.497703	0.878838
ADRB1	6.19787	-0.0551901	0.313385	-0.17611	0.860208	0.971323
ADRB2	9.05845	0.151927	0.260922	0.582271	0.560384	0.899782
ADRB3	8.37529	0.369574	0.366907	1.00727	0.313807	0.805189
ADRM1	9.5356	0.146951	0.252931	0.580993	0.561245	0.900092
ADSL	12.5982	-0.51301	0.234891	-2.18403	0.0289601	0.43271
ADSS1	8.00535	-0.190515	0.268357	-0.709929	0.477748	0.871966
ADSS2	11.9299	0.466646	0.235627	1.98045	0.0476535	0.488755
ADTRP	7.83746	-0.482996	0.279629	-1.72728	0.0841182	0.567163
AEBP1	9.61127	0.232753	0.293804	0.792204	0.428242	0.852835
AEBP2	11.6813	-0.449126	0.262208	-1.71286	0.0867383	0.573252
AEN	23.4896	-0.413286	0.257192	-1.60692	0.108073	0.615484
AFAP1	8.95806	0.185968	0.230344	0.807351	0.419464	0.850448
AFAP1L1	10.1449	-0.0415872	0.229236	-0.181416	0.856041	0.970973
AFAP1L2	11.1632	-0.0494545	0.253465	-0.195114	0.845304	0.969167
AFDN	8.16782	-0.13999	0.272145	-0.514397	0.606974	0.914614
AFF1	11.0453	0.489107	0.233249	2.09693	0.0359997	0.461401
AFF2	7.49047	0.256275	0.288258	0.889049	0.373977	0.8345
AFF3	10.2784	0.0092499	0.238167	0.0388379	0.96902	0.993756
AFF4	6.97803	0.102337	0.268614	0.38098	0.703218	0.941742
AFG1L	8.03853	0.147432	0.258769	0.569746	0.56885	0.902062
AFG3L2	14.7847	0.246583	0.234853	1.04995	0.293743	0.791094
AFM	8.85842	-0.161207	0.266295	-0.605371	0.544932	0.895319
AFMID	5.22878	-0.184199	0.330929	-0.556613	0.577792	0.904999
AFP	6.79033	-0.0292879	0.292358	-0.100178	0.920203	0.984436
AFTPH	6.96703	0.0132925	0.259582	0.0512074	0.95916	0.99107
AGA	12.8542	-0.201835	0.234427	-0.860973	0.389253	0.842334
AGAP1	11.8793	-0.287341	0.24642	-1.16606	0.243589	0.749638
AGAP2	9.24861	0.399319	0.258767	1.54316	0.122791	0.636946
AGAP3	10.1865	-0.455222	0.267521	-1.70163	0.0888239	0.577318
AGAP9	30.4245	-0.131337	0.194779	-0.674287	0.500129	0.879309
AGBL1	9.62989	0.173737	0.228099	0.761672	0.446256	0.859583
AGBL2	12.391	0.353655	0.213084	1.6597	0.0969747	0.592761
AGBL3	8.0877	-0.248644	0.25926	-0.959052	0.337532	0.814961
AGBL4	9.19017	-0.126614	0.263609	-0.48031	0.631007	0.919994
AGBL5	13.2345	-0.0056698	0.235858	-0.024039	0.980821	0.995533
AGER	6.0734	0.115895	0.297622	0.389403	0.696978	0.93779
AGFG1	5.73183	-0.169281	0.335383	-0.504739	0.613742	0.91584
AGFG2	9.68766	0.188992	0.238673	0.791847	0.42845	0.852835
AGGF1	10.4146	-0.169802	0.250098	-0.67894	0.497176	0.878838
AGK	8.74852	-0.0485249	0.268851	-0.18049	0.856768	0.970973
AGL	10.9492	0.145485	0.24081	0.604149	0.545744	0.895691
AGMAT	10.3492	-0.381376	0.23888	-1.59652	0.110373	0.61961
AGMO	7.26456	-0.425837	0.319581	-1.33249	0.1827	0.705828
AGO1	13.7059	-0.381736	0.204984	-1.86227	0.0625656	0.524289
AGO2	7.95042	0.239736	0.295734	0.810649	0.417567	0.850304
AGO3	8.21882	0.565066	0.257389	2.19538	0.0281367	0.431756
AGO4	10.6397	0.585323	0.230514	2.53921	0.0111103	0.321793
AGPAT1	14.6033	0.142905	0.234719	0.608836	0.542633	0.894023
AGPAT2	13.7058	-0.213322	0.232008	-0.919459	0.357855	0.824169
AGPAT3	9.83396	-0.0190774	0.278804	-0.068426	0.945447	0.98925
AGPAT4	6.86682	-0.199785	0.288226	-0.693154	0.488213	0.87528
AGPAT5	10.1847	0.277334	0.220717	1.25651	0.20893	0.725598
AGPS	13.6153	0.33138	0.220299	1.50423	0.132523	0.648791
AGR2	7.44367	-0.255919	0.273101	-0.937088	0.348714	0.820497
AGR3	9.85511	0.471113	0.266001	1.77109	0.0765455	0.550872
AGRN	12.34	-0.110503	0.253794	-0.435406	0.663268	0.930639
AGRP	8.41019	0.20702	0.241272	0.858038	0.390871	0.842777
AGT	6.24756	-0.224402	0.303325	-0.739806	0.459418	0.865148
AGTPBP1	8.71863	0.476447	0.247551	1.92464	0.0542743	0.508573
AGTR1	8.10103	0.313369	0.260813	1.20151	0.229554	0.738864
AGTR2	9.74526	-0.614621	0.271293	-2.26552	0.0234808	0.407344
AGTRAP	8.09092	-0.231561	0.296915	-0.77989	0.435455	0.855647
AGXT	8.79857	0.0574213	0.272279	0.210891	0.832972	0.968331
AGXT2	9.84092	0.0419427	0.275648	0.15216	0.87906	0.974655
AHCTF1	12.0993	0.626688	0.227135	2.75909	0.00579619	0.264683
AHCY	10.6165	-0.0281993	0.242051	-0.116502	0.907255	0.98208
AHCYL1	12.6267	-0.133779	0.252709	-0.52938	0.596542	0.910858
AHCYL2	11.6512	-0.0146385	0.255102	-0.0573831	0.95424	0.990816
AHDC1	6.42967	-0.391208	0.311675	-1.25518	0.209414	0.725873
AHI1	9.64856	0.138362	0.246438	0.561447	0.574493	0.9044
AHNAK	49.5925	-0.437856	0.385042	-1.13716	0.25547	0.760723
AHNAK2	14.328	-0.403034	0.257375	-1.56594	0.117362	0.627993
AHR	7.67106	-0.444019	0.337962	-1.31381	0.18891	0.710736
AHRR	8.05367	0.551893	0.240794	2.29197	0.0219076	0.40296
AHSA1	6.9353	0.473932	0.268318	1.76631	0.0773439	0.552644
AHSG	8.77644	0.585504	0.283913	2.06226	0.0391826	0.472477
AHSP	7.92571	0.167635	0.273872	0.61209	0.540478	0.893398
AICDA	7.88762	0.524267	0.264455	1.98244	0.0474297	0.488338
AIDA	13.0261	-0.313549	0.250338	-1.2525	0.210387	0.726441
AIF1	14.4356	0.0445076	0.227103	0.19598	0.844626	0.969167
AIF1L	9.5747	0.0151276	0.254184	0.0595143	0.952543	0.990515
AIFM1	11.4076	0.230249	0.243062	0.947286	0.343493	0.818348
AIFM2	11.1447	-0.347884	0.247514	-1.40551	0.159869	0.680774
AIFM3	7.94965	-0.377836	0.304313	-1.2416	0.214383	0.728799
AIG1	4.73528	0.0603713	0.377463	0.15994	0.872929	0.973663
AIM2	7.93934	-0.161605	0.283573	-0.569888	0.568754	0.902062
AIMP1	11.5766	0.59927	0.224052	2.67469	0.00747989	0.282643
AIMP2	10.0801	-0.127662	0.242879	-0.525618	0.599154	0.911373
AIP	8.32296	-0.0552965	0.277642	-0.199165	0.842134	0.969167
AIPL1	8.13984	0.436475	0.295397	1.47759	0.139518	0.655726
AIRE	11.1192	0.178522	0.220682	0.808958	0.41854	0.850412
AJAP1	7.38183	0.140803	0.277356	0.507663	0.61169	0.915699
AJM1	14.5888	0.222774	0.224202	0.993629	0.320403	0.807799
AJUBA	14.4584	-0.0234281	0.229653	-0.102015	0.918745	0.984136
AK1	12.0883	-0.147998	0.231577	-0.63909	0.522764	0.889304
AK2	20.6274	0.277879	0.197387	1.40779	0.159195	0.680774
AK3	18.006	0.0010306	0.214038	0.00481502	0.996158	0.998954
AK4	29.2254	0.159958	0.180179	0.88777	0.374665	0.835168
AK5	8.73414	0.0940317	0.375704	0.250281	0.80237	0.962124
AK6	13.4129	0.00308227	0.218652	0.0140967	0.988753	0.996974
AK7	11.1731	0.397281	0.234634	1.6932	0.0904178	0.581203
AK8	12.5616	0.408708	0.221216	1.84755	0.0646668	0.529188
AK9	7.2811	-0.127638	0.296455	-0.430548	0.666797	0.930983
AKAIN1	7.789	0.125723	0.272784	0.460889	0.644879	0.924682
AKAP1	13.0558	-0.0710814	0.245216	-0.289873	0.771914	0.956626
AKAP10	9.49535	-0.00117233	0.256078	-0.004578	0.996347	0.999022
AKAP11	7.97473	-0.211056	0.297392	-0.709689	0.477897	0.871966
AKAP12	11.1051	-0.143098	0.263531	-0.543003	0.587128	0.908358
AKAP13	6.42767	0.243937	0.312646	0.780234	0.435253	0.855647
AKAP14	9.8558	-0.0278556	0.267896	-0.103979	0.917186	0.98357
AKAP17A	9.42961	-0.071792	0.28002	-0.256381	0.797657	0.961014
AKAP3	6.42668	0.143703	0.298554	0.481331	0.630281	0.919727
AKAP4	7.27273	0.0702187	0.312444	0.22474	0.822181	0.964996
AKAP5	9.0795	0.334617	0.268161	1.24782	0.212097	0.726441
AKAP6	7.97628	0.0254687	0.307312	0.0828758	0.93395	0.986269
AKAP7	8.63095	0.537579	0.279829	1.9211	0.0547192	0.508573
AKAP8	13.6823	-0.136675	0.203836	-0.670514	0.50253	0.880792
AKAP8L	7.985	-0.154592	0.271263	-0.569896	0.568748	0.902062
AKAP9	6.68346	0.482222	0.314161	1.53495	0.124796	0.640135
AKIP1	11.6224	0.330125	0.238778	1.38256	0.1668	0.690326
AKIRIN1	15.0582	-0.298332	0.234654	-1.27137	0.203598	0.722092
AKIRIN2	13.7851	-0.167626	0.213924	-0.783578	0.433288	0.855076
AKNA	8.04278	-0.105932	0.319127	-0.331945	0.739931	0.950037
AKNAD1	8.90182	-0.0256444	0.296999	-0.0863451	0.931192	0.986214
AKR1A1	12.0568	-0.750794	0.243287	-3.08604	0.00202844	0.171426
AKR1B1	16.8003	-0.258062	0.208622	-1.23698	0.216094	0.730761
AKR1B15	12.9194	-0.487315	0.242466	-2.00983	0.0444491	0.485483
AKR1C1	8.33217	-0.0460089	0.272367	-0.168922	0.865858	0.972539
AKR1C2	8.94786	-0.0293307	0.249133	-0.117731	0.906281	0.981842
AKR1C3	8.9431	0.267556	0.247146	1.08258	0.278995	0.779852
AKR1C4	5.88098	-0.00655014	0.339968	-0.0192669	0.984628	0.9959
AKR1D1	10.7863	-0.159561	0.255955	-0.623395	0.533025	0.891359
AKR1E2	12.1478	-0.221108	0.239503	-0.923196	0.355905	0.822882
AKR7A2	4.61012	0.455822	0.351977	1.29503	0.195308	0.713849
AKR7A3	9.48521	0.453105	0.240083	1.88729	0.059122	0.514688
AKR7L	13.4672	-0.298206	0.214332	-1.39133	0.164127	0.686599
AKT1	9.14139	-0.524454	0.295817	-1.7729	0.0762454	0.550547
AKT1S1	11.4059	0.214411	0.243089	0.882026	0.377763	0.837135
AKT2	8.57177	0.755673	0.25149	3.00478	0.00265769	0.200868
AKT3	13.318	-0.0847856	0.238137	-0.356038	0.721812	0.945298
AKTIP	10.1025	-0.21988	0.243894	-0.901539	0.367302	0.830902
ALAD	9.92008	-0.258671	0.252763	-1.02337	0.306131	0.79948
ALAS1	9.7636	-0.375472	0.264269	-1.42079	0.155377	0.677897
ALAS2	7.43978	0.445227	0.274763	1.6204	0.105146	0.610154
ALB	11.2005	0.0490256	0.245343	0.199825	0.841618	0.969167
ALCAM	9.70527	0.283382	0.255294	1.11002	0.266989	0.770138
ALDH16A1	9.39819	0.090103	0.237845	0.378831	0.704813	0.942291
ALDH18A1	9.99	-0.381333	0.282044	-1.35204	0.176364	0.69813
ALDH1A1	6.37917	0.268906	0.29187	0.92132	0.356884	0.8236
ALDH1A2	10.5528	0.211476	0.22502	0.939806	0.347317	0.820081
ALDH1A3	9.51545	0.334073	0.241321	1.38435	0.166251	0.690129
ALDH1B1	11.0247	0.218673	0.346656	0.630806	0.528167	0.889821
ALDH1L1	8.32804	-0.409714	0.28288	-1.44837	0.147514	0.668158
ALDH1L2	9.71909	0.791761	0.287244	2.75641	0.00584404	0.264689
ALDH2	17.2586	-0.30657	0.229771	-1.33424	0.182126	0.705475
ALDH3A1	10.4524	0.000739832	0.245986	0.00300762	0.9976	0.999093
ALDH3A2	11.6566	-0.421941	0.25069	-1.68312	0.0923521	0.584564
ALDH3B1	7.15309	0.358929	0.264433	1.35735	0.174669	0.697836
ALDH3B2	14.7665	0.203559	0.21841	0.932008	0.351333	0.821226
ALDH4A1	8.43087	0.0142457	0.280145	0.0508514	0.959444	0.99107
ALDH5A1	5.58371	-0.559239	0.365205	-1.5313	0.125696	0.640496
ALDH6A1	9.25238	-0.17992	0.238165	-0.755443	0.449983	0.861846
ALDH7A1	8.18761	0.13423	0.256771	0.522761	0.60114	0.912212
ALDH8A1	7.6356	-0.164832	0.270961	-0.608325	0.542972	0.894311
ALDH9A1	11.4264	0.169707	0.228931	0.741302	0.458511	0.864833
ALDOA	26.0044	0.148331	0.267341	0.55484	0.579004	0.904999
ALDOB	10.268	0.0433685	0.266734	0.162591	0.870841	0.97339
ALDOC	9.12953	-0.332467	0.259603	-1.28068	0.200307	0.720078
ALG10	13.0012	-0.475279	0.24101	-1.97203	0.0486065	0.493444
ALG10B	26.119	0.155663	0.213327	0.729692	0.465579	0.866493
ALG12	10.4553	0.186358	0.230951	0.806916	0.419715	0.850669
ALG13	8.70726	0.0466679	0.269851	0.17294	0.862699	0.9718
ALG14	7.1408	0.0846829	0.293588	0.288442	0.773009	0.956757
ALG1L	20.2849	-0.338139	0.241445	-1.40048	0.16137	0.682495
ALG1L2	24.221	0.115624	0.189853	0.609018	0.542512	0.894023
ALG2	9.58121	0.18019	0.255749	0.704558	0.481086	0.872681
ALG3	10.528	0.267607	0.252282	1.06075	0.288805	0.787352
ALG5	7.8073	0.14747	0.268864	0.548494	0.583353	0.906203
ALG6	15.4431	-0.178021	0.209994	-0.847744	0.39658	0.844487
ALG8	4.93022	-0.0180887	0.383409	-0.0471787	0.962371	0.992501
ALG9	12.162	-0.0193798	0.234048	-0.0828027	0.934008	0.986269
ALK	7.77457	0.0465794	0.279036	0.16693	0.867425	0.972945
ALKAL1	8.63797	0.338725	0.245843	1.37781	0.168262	0.692057
ALKAL2	8.52783	0.362936	0.255254	1.42186	0.155066	0.677674
ALKBH1	8.25174	0.0203883	0.27026	0.0754395	0.939865	0.987627
ALKBH2	10.7415	0.529228	0.22481	2.35411	0.0185673	0.379827
ALKBH3	10.8334	0.173542	0.236048	0.735201	0.462217	0.865249
ALKBH4	9.81601	0.0357758	0.283625	0.126138	0.899623	0.980616
ALKBH5	10.5126	0.21474	0.256951	0.835724	0.40331	0.845046
ALKBH6	6.616	0.173023	0.293375	0.589766	0.555347	0.897304
ALKBH7	7.6259	0.262123	0.269256	0.973508	0.330301	0.812035
ALKBH8	9.22947	0.1705	0.274686	0.620709	0.534791	0.89181
ALLC	7.43221	-0.0273808	0.27259	-0.100447	0.91999	0.98434
ALMS1	12.5943	-0.229665	0.234691	-0.978585	0.327785	0.810974
ALOX12	8.92205	-0.161442	0.242548	-0.66561	0.50566	0.882021
ALOX12B	7.38831	-0.541996	0.293813	-1.8447	0.0650815	0.530798
ALOX15	12.4379	0.432183	0.213489	2.02438	0.0429315	0.48216
ALOX15B	8.47216	0.0816511	0.27588	0.295966	0.767256	0.956626
ALOX5	8.04126	-0.3571	0.28269	-1.26322	0.206509	0.723809
ALOX5AP	5.84915	0.348355	0.354017	0.984005	0.325113	0.809681
ALOXE3	7.52373	0.557882	0.267776	2.08339	0.0372159	0.463475
ALPG	7.0015	-0.129743	0.331358	-0.391551	0.69539	0.937709
ALPI	7.61114	-0.290824	0.284952	-1.02061	0.30744	0.799899
ALPK1	5.70359	-0.177087	0.330634	-0.5356	0.592235	0.910199
ALPK2	10.321	0.487095	0.223324	2.18112	0.0291748	0.434108
ALPK3	9.26861	0.269668	0.250327	1.07726	0.281363	0.781716
ALPL	7.12467	0.223563	0.290224	0.77031	0.441116	0.857843
ALPP	7.26451	-0.00716157	0.281865	-0.0254078	0.97973	0.995447
ALS2	7.96119	-0.254293	0.293953	-0.865079	0.386996	0.84123
ALS2CL	13.5208	-0.403054	0.242134	-1.66459	0.0959939	0.592761
ALX1	6.69797	-0.0256083	0.292194	-0.0876415	0.930162	0.985874
ALX3	9.03516	0.202236	0.23722	0.852527	0.393922	0.843646
ALX4	6.60872	0.0865207	0.269107	0.321511	0.747823	0.951501
ALYREF	16.7924	0.981073	0.30768	3.18861	0.00142958	0.152573
AMACR	7.87717	-0.367077	0.288749	-1.27127	0.203633	0.722092
AMBN	10.527	0.156955	0.230212	0.681785	0.495375	0.877992
AMBP	10.0095	-0.244793	0.250629	-0.976716	0.32871	0.81151
AMBRA1	8.28381	0.0790517	0.284996	0.277378	0.78149	0.957405
AMD1	17.5534	0.361201	0.228912	1.5779	0.114588	0.624772
AMDHD1	9.88048	0.643937	0.261782	2.45982	0.0139005	0.338487
AMDHD2	8.70275	-0.232371	0.247113	-0.940344	0.347041	0.819803
AMELX	8.94538	-0.479668	0.28032	-1.71114	0.0870544	0.574021
AMELY	7.77881	0.272395	0.26842	1.01481	0.310197	0.801925
AMER1	6.60215	0.52606	0.286444	1.83652	0.0662805	0.533416
AMER2	9.61566	-0.124196	0.243143	-0.510794	0.609495	0.914979
AMER3	6.6912	0.0748703	0.291111	0.257188	0.797034	0.961014
AMFR	12.0966	-0.293075	0.23441	-1.25027	0.211202	0.726441
AMH	15.5975	-0.0570288	0.210014	-0.271548	0.78597	0.957642
AMHR2	12.5599	0.0350736	0.233487	0.150217	0.880594	0.97518
AMIGO1	9.56429	-0.0219272	0.260352	-0.0842217	0.93288	0.986269
AMIGO2	7.58992	-0.114319	0.296675	-0.385334	0.69999	0.939868
AMIGO3	9.62117	-0.0411775	0.241514	-0.170497	0.864619	0.972324
AMMECR1	8.03699	0.156053	0.287033	0.543674	0.586666	0.908137
AMMECR1L	11.3767	-0.222074	0.234885	-0.945461	0.344423	0.818526
AMN	7.48722	0.233368	0.284644	0.819861	0.412295	0.848182
AMN1	7.04989	0.222659	0.28787	0.773471	0.439244	0.857026
AMOT	7.90921	-0.0148545	0.265732	-0.0559004	0.955421	0.990941
AMOTL1	9.12395	-0.225051	0.291905	-0.770973	0.440723	0.857615
AMOTL2	12.3147	0.0587957	0.249034	0.236095	0.813359	0.962961
AMPD1	11.0326	0.354731	0.206014	1.72188	0.0850919	0.570749
AMPD2	21.8198	0.0112859	0.260359	0.0433476	0.965424	0.993008
AMPD3	10.112	0.283213	0.245792	1.15225	0.24922	0.755532
AMPH	8.62926	-0.235401	0.260682	-0.903022	0.366514	0.830348
AMT	7.13318	-0.138278	0.293622	-0.470938	0.637685	0.922477
AMTN	7.85615	-0.0970299	0.298055	-0.325544	0.74477	0.950847
AMY1A	30.9475	-0.183625	0.288361	-0.636788	0.524263	0.889594
AMY2B	7.31621	-0.184668	0.271714	-0.679641	0.496732	0.878797
AMZ1	16.4917	-0.100451	0.218207	-0.460346	0.645268	0.924704
AMZ2	18.7084	0.241067	0.215114	1.12065	0.262437	0.76479
ANAPC1	15.7415	-0.0225726	0.22904	-0.0985531	0.921493	0.984511
ANAPC10	11.362	0.144978	0.208011	0.696974	0.485819	0.873978
ANAPC11	11.9242	0.476906	0.217879	2.18886	0.028607	0.431756
ANAPC13	13.056	0.124424	0.233077	0.533833	0.593457	0.910597
ANAPC15	10.238	-0.13268	0.26538	-0.499963	0.617101	0.916953
ANAPC16	10.2612	-0.0482158	0.26833	-0.179689	0.857397	0.971195
ANAPC2	8.56823	-0.240744	0.26522	-0.907715	0.364029	0.828768
ANAPC4	3.3997	0.705538	0.423832	1.66467	0.0959795	0.592761
ANAPC5	11.9179	-0.631463	0.256251	-2.46424	0.0137305	0.338253
ANAPC7	14.2472	0.278037	0.219473	1.26684	0.205213	0.723173
ANG	11.3946	0.113553	0.220091	0.515938	0.605898	0.9146
ANGEL1	9.91645	0.772915	0.248647	3.10849	0.00188046	0.163355
ANGEL2	7.31183	0.0252463	0.320481	0.0787763	0.937211	0.987158
ANGPT1	6.01366	-0.416798	0.321163	-1.29778	0.194364	0.713612
ANGPT2	8.5609	-0.157458	0.252177	-0.624396	0.532368	0.891352
ANGPT4	9.62604	0.0912407	0.249883	0.365133	0.715012	0.944271
ANGPTL1	4.85476	-0.0815787	0.344851	-0.236562	0.812997	0.962756
ANGPTL2	9.15155	-0.175948	0.3014	-0.58377	0.559375	0.899546
ANGPTL3	7.74818	0.262822	0.261616	1.00461	0.315084	0.806148
ANGPTL4	10.1168	-0.242628	0.270281	-0.897686	0.369353	0.83214
ANGPTL5	5.17051	0.372384	0.351989	1.05794	0.290083	0.787537
ANGPTL6	14.2528	-0.290819	0.214109	-1.35828	0.174375	0.697576
ANGPTL7	8.29496	0.598947	0.266079	2.25101	0.0243847	0.411783
ANGPTL8	9.79287	-0.385654	0.264256	-1.45939	0.144456	0.66348
ANHX	9.33575	-0.401586	0.256912	-1.56313	0.118023	0.627993
ANK1	14.29	-0.564931	0.286299	-1.97322	0.0484707	0.493444
ANK2	9.60873	0.172673	0.246351	0.700923	0.483351	0.873783
ANK3	11.0426	-0.14159	0.23677	-0.598008	0.549835	0.896079
ANKAR	10.487	0.316773	0.233306	1.35776	0.17454	0.697836
ANKDD1A	11.1211	0.146685	0.243809	0.601638	0.547415	0.896045
ANKDD1B	8.26116	0.405647	0.252117	1.60896	0.107625	0.615457
ANKEF1	6.75894	0.319406	0.288431	1.10739	0.268124	0.771016
ANKFN1	5.46646	0.0597777	0.304372	0.196397	0.844299	0.969167
ANKFY1	9.58141	-0.721835	0.262805	-2.74666	0.00602056	0.264689
ANKH	11.0605	0.0927391	0.226532	0.409387	0.682256	0.933238
ANKHD1	10.0918	-0.298555	0.236322	-1.26334	0.206467	0.723809
ANKIB1	8.32388	-0.352347	0.266357	-1.32284	0.18589	0.708109
ANKK1	6.06909	-0.0293989	0.278689	-0.10549	0.915987	0.983257
ANKLE1	12.1952	0.747443	0.228916	3.26515	0.00109408	0.13996
ANKLE2	15.0958	-0.0729215	0.209067	-0.348795	0.727243	0.947315
ANKMY1	13.4704	0.217653	0.227306	0.957534	0.338298	0.814961
ANKMY2	8.0476	0.280821	0.281968	0.995934	0.319282	0.806935
ANKRA2	10.2654	-0.0991685	0.270872	-0.366109	0.714284	0.944072
ANKRD1	7.01741	0.612232	0.273667	2.23715	0.0252768	0.415074
ANKRD10	15.8048	0.584645	0.213123	2.74323	0.00608375	0.264689
ANKRD11	11.7121	-0.372603	0.253827	-1.46794	0.142121	0.660099
ANKRD12	10.5715	0.313585	0.224144	1.39904	0.161802	0.683552
ANKRD13A	6.57614	-0.0916792	0.304907	-0.300679	0.763659	0.955985
ANKRD13B	6.38376	0.0367957	0.294035	0.12514	0.900412	0.980698
ANKRD13C	11.5951	-0.00395244	0.229765	-0.0172021	0.986275	0.996474
ANKRD13D	14.2727	-0.586509	0.230278	-2.54696	0.0108666	0.319428
ANKRD16	10.7099	-0.168506	0.245975	-0.685056	0.493309	0.87717
ANKRD17	11.5028	-0.16668	0.290881	-0.573017	0.566633	0.9018
ANKRD18A	18.1882	-0.290715	0.239031	-1.21622	0.2239	0.73479
ANKRD18B	4.31649	-0.146991	0.41555	-0.353727	0.723543	0.946427
ANKRD2	6.41218	-0.562973	0.316352	-1.77958	0.0751448	0.548326
ANKRD20A1	36.7793	0.0177269	0.204018	0.0868887	0.93076	0.986097
ANKRD22	8.9188	0.305021	0.242317	1.25877	0.208113	0.724767
ANKRD23	6.90108	-0.655956	0.342689	-1.91414	0.0556019	0.508949
ANKRD24	6.75774	0.183486	0.24773	0.740667	0.458896	0.864918
ANKRD26	4.36028	0.711796	0.366776	1.94068	0.0522968	0.500897
ANKRD27	10.445	0.496289	0.228616	2.17084	0.0299434	0.436009
ANKRD28	9.00224	-0.295236	0.25193	-1.1719	0.241238	0.746951
ANKRD29	7.44597	0.34294	0.282317	1.21473	0.224468	0.73499
ANKRD30A	12.7482	-0.101321	0.366512	-0.276446	0.782206	0.957405
ANKRD30B	4.92461	-0.158443	0.383347	-0.413314	0.679377	0.93272
ANKRD30BL	26.5256	0.108752	0.213729	0.508831	0.610871	0.915634
ANKRD31	7.20799	0.119718	0.274168	0.436659	0.662359	0.930361
ANKRD33	11.8582	0.740369	0.22935	3.22812	0.00124608	0.144091
ANKRD33B	8.52104	-0.195556	0.269311	-0.726134	0.467757	0.867677
ANKRD34A	7.91964	0.984692	0.299227	3.29078	0.000999097	0.133612
ANKRD34B	10.6254	0.456793	0.253575	1.80141	0.0716378	0.546626
ANKRD34C	8.96531	0.2632	0.25006	1.05255	0.292548	0.788956
ANKRD35	9.70009	0.0625802	0.221539	0.28248	0.777576	0.957405
ANKRD36	22.2218	-0.321966	0.218645	-1.47255	0.140873	0.657191
ANKRD36B	35.6559	-0.346144	0.199399	-1.73593	0.0825757	0.562871
ANKRD36C	7.46618	0.824948	0.320415	2.57462	0.010035	0.308017
ANKRD37	8.1308	0.218819	0.278783	0.784907	0.432508	0.854449
ANKRD39	12.165	-0.113122	0.230004	-0.491827	0.622841	0.917848
ANKRD40	8.36148	0.354308	0.252036	1.40579	0.159788	0.680774
ANKRD40CL	11.7642	0.153779	0.247789	0.620602	0.534861	0.89181
ANKRD42	6.46362	0.242704	0.278147	0.872577	0.382894	0.839325
ANKRD44	8.79155	-0.187973	0.268165	-0.700961	0.483328	0.873783
ANKRD45	7.10722	0.389079	0.286936	1.35598	0.175106	0.69786
ANKRD46	9.53381	-0.244173	0.252235	-0.968035	0.333027	0.813572
ANKRD49	11.4652	-0.196073	0.268705	-0.729695	0.465576	0.866493
ANKRD50	9.18304	0.162503	0.24457	0.664441	0.506408	0.88254
ANKRD52	8.2574	0.0707774	0.286593	0.246962	0.804938	0.962124
ANKRD53	9.88522	-0.245509	0.267769	-0.916867	0.359212	0.825466
ANKRD54	10.0649	0.335074	0.229075	1.46273	0.143542	0.662384
ANKRD55	9.5481	-0.289498	0.253493	-1.14203	0.25344	0.759229
ANKRD6	4.70003	0.517994	0.326068	1.5886	0.11215	0.621688
ANKRD60	10.2894	-0.62913	0.279059	-2.25447	0.0241668	0.411003
ANKRD61	6.87195	-0.0667642	0.303663	-0.219863	0.825978	0.965818
ANKRD62	11.2626	-0.03573	0.247641	-0.144282	0.885278	0.976123
ANKRD63	7.49167	0.329877	0.314327	1.04947	0.293961	0.791211
ANKRD65	12.5086	-0.0715149	0.205811	-0.347478	0.728232	0.947422
ANKRD66	5.37871	0.437609	0.351757	1.24407	0.213475	0.727292
ANKRD7	9.36917	0.177998	0.228394	0.77935	0.435774	0.85592
ANKRD9	6.14659	0.274535	0.30667	0.895212	0.370674	0.833063
ANKS1A	7.09957	0.11761	0.316153	0.372003	0.70989	0.943473
ANKS1B	8.02451	-0.39905	0.266527	-1.49722	0.134336	0.64955
ANKS3	10.9158	0.0896515	0.249734	0.358988	0.719604	0.945266
ANKS4B	8.80999	-0.104049	0.253651	-0.410205	0.681656	0.933238
ANKS6	7.99686	0.372959	0.270427	1.37915	0.167848	0.691572
ANKUB1	10.1314	0.296209	0.233419	1.269	0.20444	0.722262
ANKZF1	9.87159	0.0447913	0.215258	0.208082	0.835165	0.968522
ANLN	13.7402	-0.37616	0.219553	-1.7133	0.0866569	0.572917
ANO1	10.6612	-0.200115	0.235063	-0.851325	0.394589	0.844041
ANO10	11.4043	0.044719	0.233863	0.191219	0.848354	0.969692
ANO2	10.3582	0.111134	0.228629	0.486091	0.626903	0.918899
ANO3	8.24354	0.44784	0.26782	1.67216	0.0944918	0.590685
ANO4	10.2442	-0.331471	0.260724	-1.27135	0.203605	0.722092
ANO5	5.8835	0.475058	0.337845	1.40614	0.159682	0.680774
ANO6	9.61455	0.0478297	0.240997	0.198466	0.842681	0.969167
ANO7	6.20959	0.185936	0.323193	0.57531	0.565082	0.901164
ANO8	9.84166	-0.0466361	0.248524	-0.187652	0.851149	0.970389
ANO9	8.24785	0.237933	0.253039	0.940302	0.347063	0.819803
ANOS1	7.20017	-0.117702	0.278195	-0.42309	0.672229	0.931228
ANP32A	10.5249	0.0783671	0.261579	0.299593	0.764488	0.95624
ANP32B	16.374	-0.166992	0.250358	-0.667011	0.504765	0.881442
ANP32D	9.45504	0.314189	0.255124	1.23152	0.21813	0.731747
ANP32E	11.7776	-0.242911	0.237853	-1.02126	0.30713	0.799807
ANPEP	13.3052	-0.0906833	0.218759	-0.414535	0.678483	0.932453
ANTKMT	13.8277	-0.159973	0.245109	-0.65266	0.513975	0.884567
ANTXR1	9.66657	0.512738	0.245191	2.09118	0.0365122	0.461769
ANTXR2	8.74613	0.101387	0.25833	0.392472	0.694709	0.937642
ANTXRL	8.03086	-0.0827049	0.263432	-0.313951	0.753558	0.953745
ANXA1	13.4325	-0.200842	0.265125	-0.757538	0.448728	0.861436
ANXA10	9.01037	-0.387429	0.239954	-1.6146	0.106398	0.612955
ANXA11	9.74502	-0.039495	0.303503	-0.13013	0.896463	0.97966
ANXA13	7.20455	0.191051	0.309491	0.617307	0.537033	0.892581
ANXA2	31.4146	-0.540656	0.27046	-1.99902	0.0456062	0.487931
ANXA2R	9.62457	-0.448849	0.250837	-1.7894	0.07355	0.548326
ANXA3	8.17999	0.0152978	0.270195	0.0566178	0.95485	0.990932
ANXA4	11.3389	-0.00247931	0.230767	-0.0107438	0.991428	0.997397
ANXA5	9.3488	-0.191769	0.356066	-0.538577	0.590179	0.909245
ANXA6	9.51948	-0.395006	0.298943	-1.32134	0.186387	0.708378
ANXA7	10.3927	0.467353	0.245776	1.90154	0.0572314	0.511092
ANXA8	22.5928	-0.217997	0.223348	-0.976044	0.329043	0.81151
ANXA9	9.25602	0.24034	0.292128	0.822721	0.410666	0.847329
AOAH	8.92755	0.304413	0.347226	0.8767	0.380649	0.838545
AOC1	10.5948	-0.20948	0.216597	-0.967142	0.333473	0.813572
AOC2	6.36222	-0.0280742	0.297562	-0.0943477	0.924833	0.985227
AOC3	10.3554	0.328286	0.273351	1.20097	0.229763	0.738864
AOPEP	7.59755	-0.541304	0.300748	-1.79986	0.0718829	0.546998
AOX1	8.82287	0.0353183	0.277393	0.127322	0.898685	0.980366
AP1AR	7.82939	0.407787	0.273842	1.48913	0.136453	0.65153
AP1B1	6.47961	-0.0745304	0.311656	-0.239143	0.810994	0.962138
AP1G1	7.87218	-0.27476	0.289953	-0.947599	0.343333	0.818331
AP1G2	8.56061	0.571013	0.273275	2.08951	0.0366614	0.462438
AP1M1	11.3756	1.04633	0.2257	4.63595	3.553e-06	0.00753424
AP1M2	8.98692	0.0772252	0.255128	0.302692	0.762125	0.955922
AP1S1	9.3305	-0.0627742	0.227972	-0.27536	0.78304	0.957405
AP1S2	13.5021	-0.12055	0.242321	-0.497478	0.618852	0.917064
AP1S3	11.2721	0.391697	0.236217	1.65821	0.0972758	0.592816
AP2A1	11.0705	0.273166	0.239553	1.14032	0.254155	0.759562
AP2A2	9.52278	0.288455	0.259214	1.11281	0.265792	0.769004
AP2B1	9.36992	-0.172426	0.244409	-0.705482	0.48051	0.872651
AP2M1	11.7777	0.0860125	0.292359	0.294202	0.768604	0.956626
AP2S1	10.1701	-0.0825479	0.251158	-0.328669	0.742406	0.95025
AP3B1	89.475	-1.18689	0.313277	-3.78862	0.000151485	0.0643017
AP3B2	6.40902	0.160674	0.31463	0.510676	0.609578	0.914979
AP3D1	10.7303	-0.056639	0.241729	-0.234308	0.814746	0.963461
AP3M1	11.7299	0.103329	0.22145	0.466602	0.640784	0.923635
AP3M2	12.082	-0.0242111	0.210592	-0.114967	0.908471	0.982579
AP3S1	21.8277	0.465389	0.217885	2.13594	0.0326844	0.442353
AP3S2	9.70342	0.107817	0.236841	0.455228	0.648945	0.926066
AP4B1	12.1835	-0.180149	0.216359	-0.832636	0.40505	0.845945
AP4E1	10.6019	-0.207498	0.232217	-0.893552	0.371562	0.833993
AP4M1	5.7204	0.479287	0.345881	1.3857	0.165839	0.689378
AP4S1	14.7878	0.295227	0.22768	1.29668	0.194742	0.713686
AP5B1	8.42765	0.00969879	0.273106	0.0355129	0.971671	0.993756
AP5M1	7.11629	-0.065736	0.281633	-0.23341	0.815443	0.963563
AP5S1	9.54066	0.355804	0.27927	1.27405	0.202646	0.721875
AP5Z1	8.11453	0.220726	0.266462	0.828359	0.407467	0.846595
APAF1	10.0663	0.0554381	0.245135	0.226153	0.821082	0.964852
APBA1	7.7149	0.0310582	0.268386	0.115722	0.907873	0.982236
APBA2	7.71292	-0.255123	0.284371	-0.897149	0.36964	0.83228
APBA3	28.4327	0.41159	0.228779	1.79907	0.0720079	0.546998
APBB1	13.4929	0.173519	0.220049	0.788545	0.430378	0.853903
APBB1IP	8.11326	0.310978	0.243453	1.27736	0.201474	0.720968
APBB2	10.4152	0.265063	0.243563	1.08828	0.276473	0.778927
APBB3	23.1381	-0.416234	0.267217	-1.55767	0.119312	0.631095
APC	6.23649	0.448831	0.307561	1.45932	0.144476	0.66348
APC2	13.9968	0.291224	0.208634	1.39586	0.162757	0.684959
APCDD1	23.3078	0.281424	0.284026	0.990838	0.321765	0.808528
APCDD1L	8.27058	0.183877	0.250268	0.734724	0.462508	0.865249
APCS	7.60058	-0.0509618	0.285317	-0.178615	0.85824	0.971298
APEH	6.09257	-0.36477	0.328817	-1.10934	0.267283	0.770344
APELA	6.03318	0.561855	0.302257	1.85887	0.0630462	0.525425
APEX1	11.2688	-0.596722	0.351073	-1.69971	0.0891853	0.577621
APEX2	6.45702	0.42635	0.273485	1.55895	0.119008	0.630376
APH1A	8.73746	-0.166681	0.259898	-0.641331	0.521307	0.88861
APH1B	11.6549	-0.0487134	0.263982	-0.184533	0.853595	0.970885
API5	12.3781	0.0948712	0.236989	0.400319	0.688922	0.935376
APIP	12.6861	-0.315311	0.230226	-1.36957	0.170821	0.695991
APLF	7.84646	0.136189	0.265755	0.512459	0.60833	0.914619
APLN	8.63829	-0.313778	0.279891	-1.12107	0.262258	0.764745
APLNR	6.58059	0.218932	0.296724	0.73783	0.460617	0.865179
APLP1	16.8708	-0.156006	0.335694	-0.464728	0.642127	0.923822
APLP2	15.9488	-0.0531241	0.244296	-0.217458	0.827852	0.966282
APMAP	12.2702	-0.0736083	0.280923	-0.262023	0.793304	0.959765
APOA1	6.94136	-0.314143	0.320923	-0.978875	0.327642	0.81097
APOA2	8.30422	-0.427088	0.289329	-1.47613	0.139909	0.655878
APOA4	7.7598	0.0707702	0.275074	0.257277	0.796965	0.961014
APOA5	9.37503	-0.0659899	0.300597	-0.219529	0.826238	0.965882
APOB	11.796	0.294255	0.232548	1.26536	0.205744	0.723369
APOBEC1	8.80296	-0.520115	0.280662	-1.85317	0.0638576	0.527652
APOBEC2	6.9165	0.260327	0.258743	1.00612	0.314356	0.805381
APOBEC3A	6.59498	-0.15933	0.292032	-0.545591	0.585347	0.90749
APOBEC3A_B	15.3788	0.00621066	0.219898	0.0282434	0.977468	0.994767
APOBEC3B	8.55512	0.407735	0.26598	1.53295	0.125287	0.640135
APOBEC3C	9.56503	0.225023	0.224334	1.00307	0.315828	0.806148
APOBEC3D	10.9991	-0.135381	0.243505	-0.555971	0.578231	0.904999
APOBEC3F	10.355	0.731575	0.229419	3.18882	0.00142855	0.152573
APOBEC3G	9.09584	0.336781	0.253298	1.32958	0.183656	0.70669
APOBEC3H	6.09605	-0.328114	0.353725	-0.927597	0.353617	0.82216
APOBEC4	9.11094	-0.132461	0.398786	-0.332161	0.739768	0.950037
APOBR	5.36242	-0.170566	0.357104	-0.477636	0.63291	0.920771
APOC1	8.90014	-0.494256	0.258007	-1.91567	0.0554075	0.508949
APOC2	9.05659	0.385506	0.241329	1.59743	0.11017	0.61935
APOC3	13.7219	0.0438209	0.239016	0.183338	0.854533	0.970885
APOC4	7.98693	-0.0149149	0.296435	-0.0503144	0.959872	0.991232
APOD	10.8287	0.268975	0.290347	0.926391	0.354243	0.8225
APOE	15.2791	-0.578453	0.29222	-1.97951	0.0477588	0.489318
APOF	9.8697	0.186599	0.247679	0.753388	0.451217	0.862156
APOH	8.83366	0.205743	0.26267	0.783277	0.433464	0.855076
APOL1	10.8243	-0.166522	0.271522	-0.613291	0.539684	0.893268
APOL2	8.93187	0.00972641	0.262341	0.0370755	0.970425	0.993756
APOL3	8.22863	0.476335	0.275959	1.72611	0.0843277	0.567646
APOL4	9.94751	-0.057957	0.236768	-0.244784	0.806624	0.962124
APOL5	8.52839	0.714258	0.296583	2.40829	0.0160273	0.358938
APOL6	9.0687	-0.314319	0.274667	-1.14436	0.252473	0.758232
APOLD1	11.2896	0.0762794	0.245278	0.310991	0.755807	0.953798
APOM	12.0913	0.0382902	0.225728	0.16963	0.865301	0.972494
APOO	9.83956	0.118729	0.256365	0.463126	0.643274	0.92437
APOOL	8.6545	-0.0872711	0.250524	-0.348355	0.727574	0.947318
APP	14.989	-0.275573	0.242921	-1.13442	0.25662	0.760911
APPBP2	9.18868	-0.332697	0.260688	-1.27623	0.201876	0.721071
APPL1	11.3501	-0.331826	0.231441	-1.43374	0.151646	0.672116
APPL2	8.95882	0.261188	0.24304	1.07467	0.282522	0.783009
APRT	12.5212	-0.442227	0.266614	-1.65868	0.0971801	0.592761
APTX	11.943	0.180767	0.249207	0.72537	0.468225	0.867748
AQP1	9.67005	-0.253824	0.307324	-0.825916	0.408852	0.846595
AQP10	9.18261	-0.0883006	0.274106	-0.32214	0.747347	0.951501
AQP11	10.3572	0.400028	0.224353	1.78303	0.0745817	0.548326
AQP12B	11.5392	0.539705	0.258508	2.08777	0.036819	0.462438
AQP2	7.13516	0.344276	0.280074	1.22923	0.218984	0.731747
AQP3	29.781	-0.243193	0.260229	-0.934531	0.35003	0.820981
AQP4	8.97369	0.304821	0.269051	1.13295	0.257236	0.761876
AQP5	5.93732	0.305313	0.451498	0.676222	0.4989	0.879135
AQP6	9.55645	0.0572367	0.254307	0.225069	0.821926	0.964996
AQP7	28.2296	0.131876	0.207211	0.636434	0.524494	0.889594
AQP8	6.10938	0.24652	0.285895	0.862274	0.388537	0.841834
AQP9	9.24441	0.511376	0.237737	2.15102	0.0314746	0.439351
AQR	7.94236	0.230057	0.262056	0.877891	0.380003	0.838444
AR	9.63112	0.109347	0.319283	0.342475	0.731993	0.948647
ARAF	9.43161	0.289032	0.336205	0.859688	0.389961	0.842476
ARAP1	10.05	-0.0620212	0.2425	-0.255757	0.798138	0.961112
ARAP2	9.81192	0.0123871	0.233651	0.0530154	0.95772	0.99107
ARAP3	10.0766	-0.181335	0.279055	-0.649818	0.51581	0.885207
ARC	7.02528	-0.199263	0.316613	-0.629357	0.529115	0.890344
ARCN1	8.77458	0.439274	0.253612	1.73207	0.0832614	0.564987
AREG	11.702	-0.268299	0.249091	-1.07711	0.281429	0.781716
AREL1	9.47975	0.0683147	0.249529	0.273775	0.784258	0.957415
ARF1	11.7014	0.114026	0.278945	0.408778	0.682703	0.933238
ARF3	9.7271	-0.240973	0.277337	-0.868882	0.384912	0.84072
ARF4	18.6127	-0.364977	0.215928	-1.69027	0.0909763	0.583304
ARF5	11.5213	-0.112354	0.228681	-0.491313	0.623205	0.917901
ARF6	14.3855	0.29207	0.232535	1.25603	0.209106	0.725598
ARFGAP1	7.73242	0.294546	0.25801	1.1416	0.253618	0.759229
ARFGAP2	7.53767	0.2198	0.276395	0.795237	0.426475	0.852431
ARFGAP3	13.073	-0.0527344	0.225663	-0.233686	0.815228	0.963563
ARFGEF1	8.1298	0.0243305	0.256408	0.0948897	0.924402	0.98512
ARFGEF2	10.6653	-0.0685957	0.221733	-0.309362	0.757046	0.953802
ARFGEF3	6.96569	0.00725024	0.287194	0.0252451	0.979859	0.995447
ARFIP1	6.8226	0.49028	0.292824	1.67432	0.0940684	0.590313
ARFIP2	8.96545	-0.222489	0.262136	-0.848754	0.396018	0.844487
ARFRP1	8.599	-0.0172003	0.26663	-0.0645102	0.948564	0.990299
ARG1	11.5974	-0.258353	0.217491	-1.18788	0.23488	0.742154
ARG2	7.80881	0.425614	0.255831	1.66365	0.0961817	0.592761
ARGFX	5.81798	-0.778306	0.369241	-2.10785	0.0350439	0.455156
ARGLU1	12.3807	0.0434958	0.240719	0.180691	0.85661	0.970973
ARHGAP1	10.7445	0.25459	0.240112	1.0603	0.289009	0.787352
ARHGAP10	10.5545	-0.184734	0.26152	-0.706387	0.479947	0.872422
ARHGAP11A	8.59745	0.394668	0.269426	1.46485	0.142962	0.66203
ARHGAP11B	5.07512	0.363658	0.333975	1.08888	0.276207	0.778927
ARHGAP12	9.75588	0.467299	0.261725	1.78546	0.0741863	0.548326
ARHGAP15	8.48208	0.484942	0.237691	2.04022	0.0413284	0.479304
ARHGAP17	10.5581	0.176077	0.238878	0.737102	0.46106	0.865179
ARHGAP18	9.92292	-0.375767	0.25951	-1.44799	0.147621	0.668158
ARHGAP19	7.09186	-0.0405275	0.287856	-0.140791	0.888035	0.976758
ARHGAP20	7.66898	0.532326	0.264163	2.01514	0.0438895	0.484007
ARHGAP21	11.1848	0.277125	0.228725	1.21161	0.225663	0.736829
ARHGAP22	6.54296	0.303484	0.279309	1.08655	0.277236	0.779105
ARHGAP23	15.4169	-0.153676	0.232962	-0.659661	0.509471	0.883263
ARHGAP24	8.18281	0.431728	0.275642	1.56627	0.117286	0.627993
ARHGAP25	10.5188	0.238006	0.223766	1.06364	0.287492	0.786047
ARHGAP26	11.7665	-0.0523966	0.217947	-0.24041	0.810013	0.962124
ARHGAP27	10.4853	0.24766	0.248782	0.995492	0.319497	0.80707
ARHGAP28	8.00276	-0.0511474	0.267815	-0.19098	0.848541	0.969692
ARHGAP29	7.98255	-0.039183	0.269336	-0.14548	0.884332	0.975813
ARHGAP30	6.02888	-0.212904	0.336121	-0.633415	0.526463	0.889698
ARHGAP31	12.2124	0.985342	0.514856	1.91382	0.055643	0.508949
ARHGAP32	8.44484	0.230372	0.278784	0.826348	0.408607	0.846595
ARHGAP33	9.16283	0.0302189	0.278797	0.10839	0.913686	0.983257
ARHGAP35	6.81916	-0.218372	0.289471	-0.754384	0.450619	0.862111
ARHGAP36	7.2865	0.250027	0.283519	0.88187	0.377847	0.837135
ARHGAP39	5.50752	0.239512	0.351083	0.682209	0.495107	0.877975
ARHGAP4	7.56263	-0.0955021	0.287354	-0.33235	0.739625	0.950037
ARHGAP40	11.2382	-0.154559	0.222944	-0.693265	0.488143	0.87528
ARHGAP42	8.00671	0.12663	0.279794	0.452583	0.650849	0.926871
ARHGAP44	8.17396	0.181745	0.270409	0.672109	0.501514	0.880171
ARHGAP45	8.0134	0.211446	0.246753	0.856916	0.391491	0.843062
ARHGAP5	8.75474	0.19895	0.278492	0.714383	0.47499	0.870427
ARHGAP6	9.09168	0.484641	0.307353	1.57682	0.114836	0.624772
ARHGAP8	8.82494	-0.0965801	0.242139	-0.398862	0.689995	0.935758
ARHGAP9	14.0279	-0.0669971	0.230449	-0.290724	0.771262	0.956626
ARHGDIA	15.571	-0.282118	0.244056	-1.15596	0.247698	0.754106
ARHGDIB	9.27481	0.0688822	0.281346	0.244831	0.806588	0.962124
ARHGDIG	7.93225	0.103433	0.256032	0.403984	0.686225	0.934433
ARHGEF1	10.7742	0.167903	0.248746	0.674999	0.499676	0.879309
ARHGEF10	11.9733	0.21813	0.242821	0.898316	0.369017	0.831991
ARHGEF10L	8.36612	-0.486814	0.308331	-1.57887	0.114366	0.624772
ARHGEF11	10.4573	0.148027	0.234371	0.631591	0.527654	0.889821
ARHGEF12	8.84584	0.193178	0.237447	0.813563	0.415895	0.849732
ARHGEF15	14.5602	-0.550251	0.257452	-2.1373	0.0325737	0.442019
ARHGEF16	7.20705	-0.0144655	0.289291	-0.0500034	0.96012	0.991365
ARHGEF17	9.19918	-0.128725	0.30631	-0.420243	0.674308	0.931629
ARHGEF18	9.94772	0.138787	0.271221	0.51171	0.608854	0.914619
ARHGEF19	10.8236	-0.0288741	0.244693	-0.118001	0.906066	0.981842
ARHGEF2	11.9901	-0.189991	0.276896	-0.686145	0.492622	0.876841
ARHGEF25	7.67888	0.420555	0.309769	1.35764	0.174578	0.697836
ARHGEF26	10.6789	0.116674	0.26037	0.448109	0.654074	0.928208
ARHGEF28	9.13255	0.315622	0.259397	1.21675	0.223698	0.73479
ARHGEF3	11.3788	-0.0709952	0.221001	-0.321244	0.748025	0.951501
ARHGEF33	9.09661	-0.188156	0.257573	-0.730498	0.465086	0.866302
ARHGEF35	27.2185	-0.169078	0.231182	-0.731362	0.464558	0.865971
ARHGEF37	15.7144	-0.175509	0.222169	-0.78998	0.42954	0.853485
ARHGEF38	10.6187	0.23696	0.230745	1.02693	0.304452	0.798834
ARHGEF39	9.89968	0.513246	0.215528	2.38135	0.0172494	0.369883
ARHGEF4	4.82887	-0.46783	0.356307	-1.313	0.189184	0.710736
ARHGEF40	15.8499	0.0779066	0.225787	0.345045	0.730061	0.94804
ARHGEF5	11.5639	0.223309	0.218091	1.02392	0.305871	0.79948
ARHGEF6	6.41249	-0.283648	0.313021	-0.906163	0.36485	0.828924
ARHGEF7	10.7403	0.124795	0.271343	0.459917	0.645575	0.924861
ARHGEF9	10.9276	0.31942	0.236987	1.34784	0.177711	0.699657
ARID1A	6.11897	-0.335242	0.326544	-1.02664	0.304592	0.798834
ARID1B	10.6409	-0.127622	0.243938	-0.523173	0.600854	0.911999
ARID2	11.1623	0.0783465	0.218515	0.35854	0.719939	0.945298
ARID3A	9.75156	-0.0350779	0.245279	-0.143012	0.886281	0.976145
ARID3B	14.2766	-0.268842	0.306511	-0.877103	0.380431	0.838509
ARID3C	7.26054	0.239494	0.305597	0.783692	0.433221	0.855076
ARID4A	10.4411	-0.113679	0.217896	-0.52171	0.601872	0.91258
ARID4B	10.0524	-0.175587	0.243804	-0.720195	0.471405	0.868299
ARID5A	12.0298	-0.147125	0.245262	-0.599868	0.548594	0.896072
ARID5B	8.98419	0.0880411	0.388611	0.226554	0.820771	0.964685
ARIH1	10.3582	0.395381	0.213746	1.84977	0.0643463	0.528494
ARIH2	11.3789	-0.407392	0.249378	-1.63363	0.102336	0.60447
ARIH2OS	7.67255	0.121026	0.303442	0.398845	0.690007	0.935758
ARL1	10.8108	-0.0187966	0.252358	-0.0744836	0.940626	0.987869
ARL10	11.4639	-0.375063	0.245175	-1.52978	0.126071	0.640496
ARL11	8.16227	0.177645	0.267776	0.663409	0.507069	0.882702
ARL13A	7.64854	-0.0252724	0.290714	-0.0869322	0.930725	0.986097
ARL13B	9.63334	0.830525	0.232312	3.57503	0.000350185	0.0794407
ARL14	8.12802	0.354806	0.26659	1.33091	0.18322	0.706533
ARL14EP	6.51792	0.0551703	0.276893	0.199248	0.842069	0.969167
ARL14EPL	8.41497	0.838256	0.251289	3.33583	0.000850459	0.123132
ARL15	9.51221	0.218578	0.238135	0.917873	0.358685	0.824989
ARL16	8.16336	-0.0946636	0.258473	-0.366241	0.714185	0.944008
ARL17B	13.0861	0.216518	0.239162	0.90532	0.365296	0.829197
ARL2	10.6237	-0.271729	0.23193	-1.1716	0.241357	0.746951
ARL2BP	14.346	-0.188059	0.208638	-0.901365	0.367394	0.830902
ARL3	9.58614	-0.167088	0.282692	-0.591059	0.554481	0.897091
ARL4A	23.6386	-0.208057	0.212449	-0.979327	0.327419	0.81097
ARL4C	8.98268	-0.40608	0.280834	-1.44598	0.148182	0.668546
ARL4D	12.5346	0.00970414	0.233702	0.0415236	0.966878	0.993349
ARL5A	11.7869	0.10672	0.210287	0.507495	0.611807	0.915699
ARL5B	9.08516	-0.233124	0.264377	-0.881787	0.377892	0.837135
ARL5C	8.00897	-0.1712	0.291273	-0.587767	0.556689	0.898221
ARL6	6.79352	0.0708193	0.282476	0.250709	0.802039	0.962124
ARL6IP1	13.9749	0.00872266	0.22619	0.0385635	0.969238	0.993756
ARL6IP4	14.5406	-0.217113	0.31877	-0.681097	0.49581	0.878047
ARL6IP5	10.1483	-0.0121744	0.262177	-0.0464359	0.962963	0.992672
ARL6IP6	12.7287	-0.121318	0.219515	-0.552663	0.580494	0.905565
ARL8A	24.2703	0.0725955	0.249926	0.290469	0.771458	0.956626
ARL8B	12.4393	0.108238	0.211242	0.512386	0.608381	0.914619
ARL9	10.4486	0.156098	0.219438	0.711354	0.476865	0.871772
ARMC1	11.3848	-0.308279	0.244312	-1.26183	0.207012	0.723809
ARMC10	13.1349	-0.0376966	0.211483	-0.178249	0.858527	0.971298
ARMC12	9.77655	0.527246	0.267601	1.97027	0.0488074	0.493444
ARMC2	11.5381	-0.206279	0.26409	-0.781092	0.434748	0.855647
ARMC3	9.45353	-0.147166	0.247281	-0.595137	0.551752	0.89629
ARMC5	10.8737	0.600209	0.243009	2.4699	0.0135149	0.338253
ARMC6	8.66015	0.0945019	0.295354	0.319961	0.748998	0.951959
ARMC7	15.6534	0.00819328	0.233775	0.0350477	0.972042	0.993756
ARMC8	15.5553	-0.382793	0.225509	-1.69747	0.0896086	0.578172
ARMC9	12.2027	-0.11215	0.225156	-0.498096	0.618416	0.917064
ARMCX1	9.83134	-0.0908015	0.338872	-0.267952	0.788736	0.958383
ARMCX2	9.81914	0.0862856	0.250585	0.344336	0.730593	0.948146
ARMCX3	7.26051	0.333023	0.281488	1.18308	0.236777	0.743192
ARMCX4	8.77595	-0.0225164	0.269171	-0.0836508	0.933334	0.986269
ARMCX5	7.51212	-0.154023	0.286107	-0.538342	0.590341	0.909277
ARMCX6	11.7555	-0.4219	0.24847	-1.69799	0.0895091	0.578172
ARMH1	9.61111	0.428873	0.249486	1.71903	0.0856097	0.572273
ARMH2	11.1009	0.305098	0.249127	1.22467	0.220699	0.73277
ARMH3	7.65354	0.138143	0.274758	0.50278	0.615119	0.916062
ARMH4	8.83028	0.171417	0.251542	0.681464	0.495578	0.878021
ARMS2	8.57279	0.169101	0.239028	0.70745	0.479287	0.872422
ARMT1	7.1921	-0.0601721	0.307467	-0.195702	0.844843	0.969167
ARNT	5.87168	-0.780668	0.335095	-2.32969	0.0198224	0.393502
ARNT2	9.16612	-0.0811055	0.228352	-0.355177	0.722457	0.945473
ARNTL	10.1078	-0.0941105	0.241322	-0.389979	0.696552	0.93779
ARNTL2	9.90308	-0.422858	0.258281	-1.6372	0.101589	0.603879
ARPC1A	15.5996	-0.238246	0.211478	-1.12657	0.259922	0.764347
ARPC1B	10.4638	-0.0153001	0.265878	-0.0575454	0.954111	0.990767
ARPC2	7.99474	-0.0133466	0.258845	-0.0515621	0.958878	0.99107
ARPC3	32.0324	0.119015	0.178521	0.666673	0.504981	0.881617
ARPC4	13.1581	-0.519604	0.230167	-2.25751	0.0239763	0.410444
ARPC5	10.3417	0.150247	0.243145	0.617932	0.53662	0.892551
ARPC5L	12.3926	0.00532016	0.231979	0.0229338	0.981703	0.995787
ARPIN	8.73768	0.424882	0.259221	1.63907	0.101198	0.603086
ARPP19	13.4468	0.0639155	0.214008	0.29866	0.7652	0.956393
ARPP21	7.10895	0.230799	0.302829	0.762141	0.445976	0.859583
ARR3	7.10804	0.0892901	0.298232	0.299398	0.764636	0.95624
ARRB1	10.6591	-0.13522	0.250944	-0.538848	0.589992	0.909181
ARRB2	7.5656	0.298914	0.259322	1.15268	0.249043	0.755532
ARRDC1	11.6331	-0.0651922	0.23815	-0.273744	0.784281	0.957415
ARRDC2	6.65092	0.14738	0.302994	0.486413	0.626675	0.918785
ARRDC3	8.19801	-0.151759	0.24239	-0.626093	0.531254	0.891245
ARRDC4	10.5789	-0.175135	0.248585	-0.704528	0.481104	0.872681
ARRDC5	10.1195	-0.175763	0.252789	-0.695297	0.486869	0.874688
ARSA	12.4979	-0.231908	0.251823	-0.920918	0.357093	0.8236
ARSB	9.70339	-0.231218	0.418741	-0.552174	0.580829	0.905565
ARSD	8.22679	0.0772721	0.276007	0.279965	0.779505	0.957405
ARSF	8.44059	1.01367	0.24606	4.1196	3.79532e-05	0.0308197
ARSG	10.6701	0.397308	0.244222	1.62683	0.103773	0.607383
ARSH	9.57162	0.126823	0.282155	0.44948	0.653085	0.927659
ARSI	9.15496	0.467329	0.254417	1.83686	0.06623	0.53341
ARSJ	9.21191	-0.405651	0.254884	-1.59151	0.111494	0.620864
ARSK	9.29248	0.586681	0.259623	2.25974	0.0238373	0.409953
ARSL	8.75914	0.0570065	0.293554	0.194194	0.846024	0.969295
ART1	9.27059	0.0290725	0.258533	0.112452	0.910465	0.982905
ART3	7.96678	0.127676	0.291774	0.437586	0.661687	0.930361
ART4	5.38847	-0.481564	0.321953	-1.49576	0.134716	0.650621
ART5	10.6724	0.324019	0.239075	1.3553	0.175322	0.697887
ARTN	7.13891	0.411953	0.288735	1.42675	0.153652	0.674442
ARV1	8.0421	-0.2796	0.267001	-1.04719	0.295012	0.791885
ARVCF	9.14062	0.440039	0.243297	1.80865	0.0705055	0.542799
ARX	7.7977	0.143227	0.258832	0.553358	0.580018	0.905239
AS3MT	10.494	-0.35108	0.250147	-1.4035	0.160469	0.680976
ASAH1	11.3772	-0.0477855	0.227497	-0.210049	0.833629	0.968389
ASAH2B	14.6237	-0.577312	0.220431	-2.61902	0.00881835	0.298025
ASAP1	11.0123	0.165015	0.228244	0.722974	0.469696	0.867775
ASAP2	8.35792	0.0810192	0.278327	0.291094	0.770979	0.956626
ASAP3	10.8197	-0.323332	0.252147	-1.28232	0.199731	0.719873
ASB1	9.67979	0.0402719	0.241631	0.166667	0.867632	0.972945
ASB10	11.7684	0.419152	0.197094	2.12666	0.0334483	0.447824
ASB11	10.415	-0.181883	0.247862	-0.733808	0.463066	0.865534
ASB12	10.0384	-0.0558044	0.232251	-0.240277	0.810116	0.962124
ASB13	7.46355	0.257946	0.300218	0.859196	0.390233	0.842476
ASB14	7.84909	-0.246733	0.257644	-0.957649	0.33824	0.814961
ASB15	7.90308	0.0698863	0.252044	0.277278	0.781567	0.957405
ASB16	7.0933	0.672916	0.265643	2.53316	0.0113039	0.323012
ASB17	9.65586	0.0840033	0.236493	0.355205	0.722436	0.945473
ASB18	10.3509	0.532231	0.222952	2.3872	0.0169774	0.368277
ASB2	9.32766	0.0361387	0.278651	0.129692	0.89681	0.979688
ASB3	7.52705	0.413972	0.265131	1.56138	0.118433	0.628939
ASB4	11.9405	-0.590669	0.241541	-2.44542	0.0144685	0.345561
ASB5	4.4128	0.212984	0.415045	0.513159	0.60784	0.914619
ASB6	10.1318	-0.0445829	0.231124	-0.192896	0.84704	0.969433
ASB7	5.22298	0.0644057	0.305318	0.210946	0.832929	0.968331
ASB8	8.67492	0.148767	0.252778	0.588526	0.556179	0.898052
ASB9	8.45756	0.148681	0.281962	0.52731	0.597978	0.911373
ASCC1	9.69138	-0.109723	0.253423	-0.432965	0.66504	0.930983
ASCC2	10.1617	0.070195	0.2282	0.307603	0.758385	0.954446
ASCC3	9.96656	-0.270008	0.250548	-1.07767	0.281181	0.781716
ASCL1	8.59184	-0.298779	0.290178	-1.02964	0.30318	0.798097
ASCL2	8.94361	0.0849355	0.276136	0.307586	0.758398	0.954446
ASCL3	7.19796	0.401727	0.28661	1.40165	0.16102	0.681634
ASCL4	11.6943	0.223925	0.219686	1.01929	0.308064	0.800224
ASCL5	9.86293	0.651567	0.226482	2.8769	0.00401598	0.231138
ASDURF	8.93122	-0.0904097	0.292861	-0.308712	0.757541	0.954148
ASF1A	9.82158	0.0637103	0.212637	0.29962	0.764467	0.95624
ASF1B	12.0485	0.0540626	0.237554	0.22758	0.819973	0.96458
ASGR1	8.71155	0.247032	0.24752	0.998029	0.318265	0.806208
ASGR2	11.1929	0.215628	0.252794	0.852979	0.393671	0.843646
ASH1L	10.6656	-0.129145	0.253857	-0.508733	0.61094	0.915634
ASH2L	11.3758	-0.434972	0.239425	-1.81673	0.0692578	0.539559
ASIC1	12.1209	0.183806	0.224603	0.81836	0.413152	0.848722
ASIC2	9.88511	0.518026	0.232343	2.22958	0.0257756	0.418983
ASIC3	8.9145	-0.58419	0.269708	-2.16601	0.0303104	0.436214
ASIC4	7.36431	0.529184	0.276534	1.91363	0.0556672	0.508949
ASIC5	7.68548	0.49864	0.241885	2.06148	0.0392575	0.472477
ASIP	5.56601	-0.187433	0.3772	-0.496907	0.619255	0.917064
ASL	12.4458	-0.09447	0.235052	-0.401912	0.687749	0.935072
ASMT	8.34565	0.368938	0.272897	1.35193	0.176397	0.69813
ASMTL	11.0803	0.558592	0.214407	2.60528	0.00917979	0.302682
ASNS	15.222	-0.00771014	0.225418	-0.0342037	0.972715	0.993756
ASNSD1	7.56257	0.397381	0.328815	1.20853	0.226845	0.737859
ASPA	8.43518	0.267759	0.25301	1.0583	0.289921	0.787537
ASPDH	8.59922	0.454333	0.279912	1.62313	0.104562	0.608414
ASPG	7.26135	0.00707533	0.307632	0.0229994	0.981651	0.995787
ASPH	14.8529	0.125611	0.205014	0.612694	0.540079	0.893284
ASPHD1	12.9095	0.0397512	0.22972	0.173042	0.862619	0.9718
ASPHD2	7.33036	0.335252	0.274586	1.22093	0.222111	0.733645
ASPM	8.82793	0.0681547	0.252553	0.269863	0.787266	0.957867
ASPN	9.06221	0.0125059	0.294189	0.0425098	0.966092	0.993167
ASPRV1	12.071	0.283716	0.285524	0.993667	0.320385	0.807799
ASPSCR1	11.5545	-0.316899	0.220421	-1.4377	0.150519	0.671538
ASRGL1	9.06835	0.218925	0.247433	0.884786	0.376272	0.836225
ASS1	29.0282	-0.115096	0.224809	-0.511972	0.608671	0.914619
ASTE1	7.76793	0.0370281	0.291768	0.126909	0.899012	0.980602
ASTL	9.83856	-0.34863	0.253752	-1.3739	0.169473	0.693894
ASTN1	5.75488	-0.00237937	0.324926	-0.00732281	0.994157	0.998315
ASTN2	9.83009	-0.335322	0.260062	-1.28939	0.197262	0.716207
ASXL1	10.7221	0.503642	0.226408	2.22449	0.0261157	0.421941
ASXL2	8.47797	0.211867	0.247039	0.857623	0.391101	0.842867
ASXL3	8.55388	0.421928	0.245136	1.7212	0.0852151	0.571272
ASZ1	8.67058	-0.114241	0.329742	-0.346455	0.729001	0.947739
ATAD1	8.81356	-0.197824	0.246642	-0.80207	0.422512	0.851398
ATAD2	11.2008	0.223413	0.226851	0.984844	0.3247	0.809681
ATAD2B	8.08543	-0.451379	0.288765	-1.56314	0.11802	0.627993
ATAD3A	16.4235	0.347082	0.23121	1.50116	0.133315	0.649016
ATAD3C	16.9478	0.116274	0.220539	0.527227	0.598036	0.911373
ATAD5	8.1495	-0.322497	0.24988	-1.29061	0.19684	0.715643
ATAT1	7.14075	-0.124041	0.295156	-0.420257	0.674298	0.931629
ATCAY	9.93295	-0.215447	0.257469	-0.836789	0.402711	0.845046
ATE1	9.06629	-0.207814	0.254381	-0.816941	0.413962	0.848722
ATF1	8.27041	-0.232371	0.27911	-0.832544	0.405102	0.845945
ATF2	11.432	0.681374	0.249631	2.72953	0.00634256	0.266202
ATF3	12.0565	-0.0942845	0.239233	-0.394111	0.693499	0.936956
ATF4	23.4069	-0.110762	0.234285	-0.472767	0.636379	0.922262
ATF5	7.31361	0.0372489	0.293498	0.126914	0.899009	0.980602
ATF6	6.88708	0.0797578	0.287677	0.277248	0.78159	0.957405
ATF6B	12.2004	-0.104587	0.214666	-0.487206	0.626112	0.918785
ATF7	10.0793	0.168919	0.250499	0.674331	0.500101	0.879309
ATF7IP	8.99736	0.377186	0.252421	1.49427	0.135104	0.650911
ATF7IP2	8.73698	0.238144	0.272959	0.872453	0.382961	0.839325
ATG10	7.66068	0.158916	0.272016	0.584214	0.559076	0.899546
ATG101	9.48344	0.236919	0.253951	0.932929	0.350856	0.821171
ATG12	10.7743	-0.09844	0.24424	-0.403046	0.686914	0.934675
ATG13	6.95042	0.178587	0.293622	0.608221	0.543041	0.894311
ATG14	17.6062	-0.472705	0.242102	-1.95251	0.050878	0.496898
ATG16L1	7.08652	0.0654997	0.265047	0.247125	0.804812	0.962124
ATG16L2	8.14803	0.396688	0.275726	1.4387	0.150234	0.670793
ATG2A	9.19582	-0.119965	0.271224	-0.442309	0.658266	0.929584
ATG2B	9.99585	0.385997	0.230552	1.67423	0.0940847	0.590313
ATG3	6.62487	-0.448892	0.317454	-1.41404	0.15735	0.6784
ATG4A	10.9981	-0.0774031	0.230203	-0.336238	0.736691	0.94945
ATG4B	9.84808	-0.18324	0.245997	-0.744888	0.45634	0.863968
ATG4C	9.88064	0.118664	0.243888	0.48655	0.626578	0.918785
ATG4D	9.01659	-0.253907	0.245958	-1.03232	0.301924	0.796362
ATG5	9.60704	0.125616	0.265733	0.472716	0.636416	0.922262
ATG7	8.89905	0.119678	0.237153	0.504644	0.613809	0.91584
ATG9A	9.1007	0.213981	0.249155	0.858826	0.390437	0.842476
ATG9B	8.82294	-0.109911	0.277352	-0.396288	0.691893	0.935839
ATIC	12.1964	0.0482813	0.222983	0.216524	0.828579	0.966606
ATL1	10.0722	0.447344	0.318845	1.40301	0.160613	0.680976
ATL2	11.2636	-0.136101	0.240302	-0.566374	0.57114	0.90285
ATL3	12.1978	-0.209403	0.236864	-0.884066	0.376661	0.836392
ATM	9.57134	0.016382	0.333306	0.0491502	0.9608	0.991648
ATMIN	9.48603	0.0265719	0.269456	0.0986128	0.921446	0.984511
ATN1	13.1602	0.393282	0.220709	1.7819	0.0747649	0.548326
ATOH1	8.83932	-0.0377884	0.257825	-0.146566	0.883474	0.975813
ATOH7	8.06293	0.195955	0.265936	0.736851	0.461213	0.865179
ATOH8	7.66003	0.261529	0.272793	0.95871	0.337705	0.814961
ATOX1	9.21861	0.338846	0.248032	1.36614	0.171896	0.696616
ATP10A	8.2372	0.541864	0.256172	2.11524	0.0344095	0.451628
ATP10B	7.26101	-0.396815	0.288132	-1.3772	0.168451	0.692376
ATP10D	9.28253	0.267266	0.254644	1.04957	0.293917	0.791211
ATP11A	8.04723	-0.0367498	0.276863	-0.132736	0.894402	0.978717
ATP11B	7.45496	0.114211	0.253721	0.450143	0.652608	0.927659
ATP11C	8.10261	0.263419	0.285308	0.923279	0.355862	0.822882
ATP12A	5.93071	-0.371683	0.329508	-1.12799	0.259322	0.764149
ATP13A1	9.87522	-0.162569	0.235748	-0.689588	0.490453	0.876063
ATP13A2	8.53348	-0.61529	0.278758	-2.20726	0.0272962	0.431334
ATP13A3	11.2859	0.077914	0.236764	0.329079	0.742096	0.95025
ATP13A4	11.0082	-0.192204	0.230819	-0.832707	0.40501	0.845945
ATP13A5	9.18548	0.171872	0.241635	0.711289	0.476905	0.871772
ATP1A1	9.1921	-0.327274	0.262358	-1.24743	0.212239	0.726441
ATP1A2	8.66891	0.263682	0.262695	1.00376	0.315495	0.806148
ATP1A3	9.76835	0.0783151	0.252776	0.309821	0.756697	0.953802
ATP1A4	7.61661	-0.160774	0.299623	-0.536586	0.591553	0.909781
ATP1B1	24.3233	-0.271235	0.22742	-1.19266	0.233002	0.741411
ATP1B2	9.8256	0.54546	0.231252	2.35873	0.0183377	0.37967
ATP1B3	16.5834	-0.265466	0.218241	-1.21639	0.223836	0.73479
ATP1B4	6.8716	-0.0814707	0.299382	-0.27213	0.785522	0.957642
ATP23	8.04696	-0.0772894	0.284714	-0.271464	0.786035	0.957642
ATP2A1	10.1005	-0.160778	0.227568	-0.706504	0.479875	0.872422
ATP2A2	11.8544	-0.70648	0.278704	-2.53488	0.0112487	0.323012
ATP2A3	10.1678	0.218152	0.222905	0.978676	0.32774	0.81097
ATP2B1	12.2492	-0.199981	0.235512	-0.849134	0.395807	0.844487
ATP2B2	7.86644	0.476555	0.258025	1.84693	0.0647567	0.529188
ATP2B3	7.99272	-0.0856392	0.284962	-0.300528	0.763774	0.955985
ATP2B4	17.7513	-0.102917	0.211572	-0.486437	0.626657	0.918785
ATP2C1	14.0166	-0.136726	0.227346	-0.601398	0.547575	0.896045
ATP2C2	9.68739	-0.0833042	0.248588	-0.335109	0.737543	0.94945
ATP4A	13.3572	0.331315	0.237851	1.39295	0.163634	0.686297
ATP4B	7.2704	0.331592	0.295266	1.12303	0.261426	0.764457
ATP5F1A	18.1214	0.00615027	0.235988	0.0260618	0.979208	0.995211
ATP5F1B	12.7573	-0.0377915	0.272213	-0.138831	0.889584	0.977142
ATP5F1C	18.8112	-0.19476	0.231868	-0.839962	0.40093	0.845046
ATP5F1D	11.0194	-0.557036	0.287485	-1.93762	0.0526697	0.502167
ATP5F1E	4.0376	0.456649	0.371368	1.22964	0.218833	0.731747
ATP5IF1	19.7611	0.129165	0.23098	0.559203	0.576023	0.904829
ATP5MC1	10.7962	0.0120633	0.241784	0.0498929	0.960208	0.991365
ATP5MC2	25.4992	-0.175599	0.230118	-0.763083	0.445414	0.859431
ATP5MC3	17.5945	0.383631	0.23066	1.66319	0.0962741	0.592761
ATP5ME	14.4275	-0.0431083	0.233913	-0.184292	0.853784	0.970885
ATP5MF	20.1444	0.094493	0.191695	0.492934	0.622059	0.917492
ATP5MG	24.2921	-0.475034	0.267748	-1.77418	0.0760327	0.550547
ATP5MGL	11.4994	0.404101	0.252971	1.59742	0.110171	0.61935
ATP5MJ	15.775	0.0948674	0.207562	0.457055	0.647631	0.925307
ATP5MK	12.2724	-0.20057	0.229769	-0.872919	0.382707	0.839242
ATP5PB	5.93581	0.0705237	0.319337	0.220844	0.825214	0.965697
ATP5PD	28.4163	-0.201771	0.22455	-0.898561	0.368887	0.831988
ATP5PF	13.402	-0.0673495	0.236318	-0.284996	0.775647	0.957364
ATP5PO	17.438	-0.187003	0.239663	-0.780276	0.435229	0.855647
ATP6AP1	9.66214	-0.401728	0.271494	-1.47969	0.138955	0.654507
ATP6AP1L	11.163	-0.2336	0.255544	-0.914129	0.360649	0.826624
ATP6AP2	16.2339	-0.296904	0.200967	-1.47737	0.139576	0.655726
ATP6V0A1	14.3806	0.255182	0.211822	1.2047	0.228319	0.738864
ATP6V0A2	7.92516	0.435368	0.259428	1.67819	0.0933105	0.588969
ATP6V0A4	6.99311	-0.137293	0.309771	-0.443207	0.657616	0.929553
ATP6V0B	12.3749	0.238177	0.255556	0.931996	0.351339	0.821226
ATP6V0C	12.4032	0.0988156	0.26075	0.378966	0.704713	0.942291
ATP6V0D1	8.50963	-0.253937	0.28484	-0.89151	0.372656	0.8341
ATP6V0D2	9.43061	0.533673	0.254901	2.09364	0.0362918	0.461572
ATP6V0E1	10.3408	-0.247887	0.265988	-0.931947	0.351364	0.821226
ATP6V0E2	10.7827	0.158634	0.235042	0.674917	0.499728	0.879309
ATP6V1A	8.83218	0.355151	0.247782	1.43332	0.151766	0.672485
ATP6V1B1	8.12269	-0.301127	0.361181	-0.833729	0.404434	0.845945
ATP6V1B2	14.1383	0.430739	0.197546	2.18045	0.0292239	0.434196
ATP6V1C1	8.92772	0.0677479	0.270702	0.250267	0.802381	0.962124
ATP6V1C2	11.077	0.412912	0.218919	1.88614	0.0592764	0.514933
ATP6V1D	7.53733	-0.0555491	0.281623	-0.197246	0.843635	0.969167
ATP6V1E1	12.9537	0.334832	0.211305	1.58459	0.11306	0.623079
ATP6V1E2	7.01716	0.95952	0.294938	3.25329	0.00114076	0.140397
ATP6V1F	12.0503	0.47269	0.24109	1.96064	0.0499209	0.495236
ATP6V1FNB	7.45258	-0.454499	0.334593	-1.35836	0.174348	0.697576
ATP6V1G1	17.5294	-0.0946685	0.211826	-0.446916	0.654936	0.928514
ATP6V1G2	6.704	0.110795	0.300657	0.368509	0.712494	0.943585
ATP6V1G3	9.45557	0.173024	0.244214	0.708492	0.47864	0.87209
ATP6V1H	10.4692	0.0787558	0.228265	0.34502	0.730079	0.94804
ATP7A	8.67959	-0.331463	0.348103	-0.952199	0.340996	0.81672
ATP7B	8.25179	-0.0589357	0.261788	-0.225127	0.82188	0.964996
ATP8A1	6.41051	-0.204664	0.299462	-0.68344	0.494329	0.877681
ATP8A2	10.8265	0.0535011	0.232332	0.230278	0.817875	0.963938
ATP8B1	11.3474	-0.0550285	0.227733	-0.241636	0.809062	0.962124
ATP8B2	9.22767	-0.0395857	0.256023	-0.154618	0.877123	0.974449
ATP8B3	8.63883	-0.284905	0.266639	-1.0685	0.285293	0.785122
ATP8B4	9.42999	0.517182	0.256487	2.01641	0.0437575	0.483529
ATP9A	10.0843	-0.0702492	0.251489	-0.279333	0.779989	0.957405
ATP9B	9.29572	-0.132593	0.252382	-0.525366	0.599329	0.911373
ATPAF1	11.9578	-0.301691	0.240054	-1.25677	0.208838	0.725598
ATPAF2	8.58037	0.236074	0.243442	0.969732	0.33218	0.813223
ATPSCKMT	9.13315	0.198859	0.26864	0.740246	0.459151	0.865076
ATR	11.7376	-0.247456	0.313177	-0.790147	0.429442	0.853485
ATRAID	10.7739	-0.000486864	0.271927	-0.00179042	0.998571	0.999213
ATRN	9.05106	-0.541741	0.282144	-1.92009	0.0548469	0.508573
ATRNL1	7.07814	-0.308242	0.304886	-1.01101	0.312013	0.803344
ATRX	36.5054	-0.289168	0.217219	-1.33123	0.183114	0.706533
ATXN1	12.2865	-0.209935	0.244255	-0.859491	0.39007	0.842476
ATXN10	7.56352	0.486233	0.274685	1.77014	0.0767032	0.551207
ATXN1L	26.7228	-0.257701	0.278757	-0.924467	0.355243	0.822882
ATXN2	13.7136	0.328794	0.226943	1.44879	0.147395	0.668158
ATXN2L	13.6194	-0.420337	0.242967	-1.73002	0.0836272	0.565908
ATXN3	10.8213	-0.202953	0.24587	-0.825449	0.409117	0.846595
ATXN3L	6.5724	-0.334854	0.321211	-1.04248	0.297191	0.793213
ATXN7	13.0655	0.175286	0.248865	0.704343	0.481219	0.872681
ATXN7L1	10.8638	0.120423	0.248943	0.483736	0.628573	0.919404
ATXN7L2	8.18555	0.203275	0.275825	0.736971	0.46114	0.865179
ATXN7L3	12.2547	-0.353829	0.245412	-1.44178	0.149366	0.669389
ATXN7L3B	8.5489	0.130291	0.259608	0.501878	0.615753	0.916296
AUH	10.3668	-0.168395	0.258171	-0.652263	0.514231	0.884618
AUNIP	11.685	-0.208953	0.215933	-0.967674	0.333207	0.813572
AUP1	10.7585	-0.227623	0.239328	-0.951092	0.341557	0.81722
AURKA	20.341	0.146603	0.210776	0.695538	0.486718	0.874503
AURKAIP1	22.0499	-0.14004	0.202629	-0.691116	0.489492	0.875447
AURKB	11.7807	-0.270379	0.239694	-1.12802	0.259313	0.764149
AURKC	9.62178	0.0367259	0.243265	0.150971	0.879998	0.975009
AUTS2	11.8413	0.306651	0.239731	1.27915	0.200845	0.720275
AVEN	10.6155	0.0265131	0.22053	0.120225	0.904305	0.981724
AVIL	8.72342	0.362821	0.264287	1.37283	0.169805	0.694028
AVL9	5.42509	0.0580236	0.369276	0.157128	0.875144	0.974037
AVP	6.63656	-0.0859617	0.327669	-0.262343	0.793057	0.959734
AVPI1	9.08876	-0.251572	0.251427	-1.00057	0.317032	0.806148
AVPR1A	10.7223	-0.34538	0.260233	-1.3272	0.184444	0.707573
AVPR1B	8.59566	0.320368	0.283414	1.13039	0.258312	0.762556
AVPR2	8.54969	0.377637	0.256619	1.47159	0.141132	0.657666
AWAT1	8.61705	0.246411	0.25029	0.984499	0.32487	0.809681
AWAT2	4.44271	0.366277	0.3614	1.01349	0.310824	0.802794
AXDND1	9.88202	0.187791	0.253082	0.742016	0.458077	0.864644
AXIN1	9.83134	0.0276406	0.263404	0.104936	0.916427	0.983257
AXIN2	8.47507	-0.346026	0.311114	-1.11222	0.266046	0.769043
AXL	14.0254	0.203908	0.232367	0.877525	0.380201	0.838444
AZGP1	9.77822	0.237172	0.265175	0.894398	0.371109	0.833378
AZI2	11.0445	-0.367276	0.249514	-1.47196	0.141031	0.657523
AZIN1	12.597	-0.285681	0.21756	-1.31311	0.189146	0.710736
AZIN2	6.29823	-0.391865	0.326225	-1.20121	0.229669	0.738864
AZU1	5.1502	0.253007	0.321433	0.787122	0.431211	0.854104
B2M	24.1704	-0.243295	0.377994	-0.643647	0.519804	0.887745
B3GALNT1	8.94753	0.101929	0.248988	0.409375	0.682265	0.933238
B3GALNT2	7.78764	-0.118327	0.27357	-0.43253	0.665356	0.930983
B3GALT1	10.092	0.348524	0.237483	1.46758	0.142219	0.660099
B3GALT2	7.87082	-0.0902027	0.260681	-0.346027	0.729322	0.947848
B3GALT4	8.68313	-0.18817	0.235599	-0.798687	0.424472	0.851943
B3GALT5	9.14183	0.111017	0.231581	0.479386	0.631664	0.920372
B3GALT6	10.4333	0.0474113	0.2662	0.178104	0.858641	0.971298
B3GAT1	14.7704	-0.174604	0.232742	-0.750204	0.453132	0.862674
B3GAT2	5.48691	-0.232999	0.328558	-0.709156	0.478228	0.871966
B3GAT3	16.6561	-0.10183	0.226919	-0.448752	0.65361	0.927838
B3GLCT	12.1965	0.25704	0.215052	1.19524	0.231992	0.740794
B3GNT2	8.61917	0.0816523	0.277889	0.29383	0.768887	0.956626
B3GNT3	10.7568	0.425442	0.227735	1.86814	0.0617423	0.520289
B3GNT4	8.1805	-0.0910179	0.257342	-0.353684	0.723576	0.946427
B3GNT5	8.86439	0.40384	0.251883	1.60328	0.108872	0.616745
B3GNT6	10.3526	0.445345	0.24844	1.79256	0.073043	0.547597
B3GNT7	6.65298	-0.420841	0.308642	-1.36353	0.172717	0.696616
B3GNT8	7.86737	-0.544146	0.296686	-1.83408	0.066642	0.534883
B3GNT9	7.49606	0.28386	0.273105	1.03938	0.298628	0.794286
B3GNTL1	6.61024	-0.370028	0.287393	-1.28753	0.197909	0.716338
B4GALNT1	8.75988	-0.0273398	0.257964	-0.105983	0.915596	0.983257
B4GALNT2	11.1238	-0.0018806	0.256201	-0.00734035	0.994143	0.998315
B4GALNT3	9.05208	-0.268519	0.26585	-1.01004	0.312476	0.803874
B4GALNT4	9.72104	0.141566	0.242585	0.583575	0.559506	0.899546
B4GALT1	7.96653	0.438611	0.26882	1.63162	0.102761	0.605146
B4GALT2	12.8483	-0.199092	0.244908	-0.812928	0.41626	0.850042
B4GALT3	10.7034	-0.184996	0.254763	-0.726149	0.467747	0.867677
B4GALT4	6.27667	-0.329258	0.31768	-1.03644	0.299995	0.794753
B4GALT5	9.55989	-0.262791	0.272012	-0.966102	0.333993	0.813711
B4GALT6	9.90238	-0.045193	0.275161	-0.164242	0.869541	0.973354
B4GALT7	19.5024	-0.313126	0.213554	-1.46626	0.142576	0.661261
B4GAT1	9.25536	0.151654	0.251174	0.603781	0.54599	0.895691
B9D1	7.92662	-0.250224	0.310212	-0.806623	0.419884	0.850745
B9D2	11.8145	0.178765	0.229498	0.778938	0.436016	0.856036
BAALC	10.0747	8.692e-05	0.232347	0.000374096	0.999702	0.999862
BAAT	7.08763	0.202765	0.268614	0.754859	0.450334	0.862079
BABAM1	10.0011	0.128898	0.265671	0.48518	0.627549	0.918901
BABAM2	11.7985	-0.164812	0.243261	-0.677511	0.498082	0.878838
BACE1	8.35544	0.0588134	0.24297	0.242061	0.808733	0.962124
BACE2	10.7275	0.0249183	0.247496	0.100682	0.919803	0.98431
BACH1	10.4667	0.113361	0.23685	0.478618	0.63221	0.920636
BACH2	5.99096	0.585711	0.30699	1.90792	0.0564022	0.509003
BAD	9.67024	0.012006	0.277316	0.0432934	0.965468	0.993008
BAG1	7.26261	0.423135	0.280871	1.50651	0.131936	0.647946
BAG2	11.086	0.40828	0.248886	1.64043	0.100917	0.601907
BAG3	7.92371	-0.122391	0.261338	-0.468326	0.639552	0.923123
BAG4	14.5102	-0.0460713	0.204912	-0.224834	0.822108	0.964996
BAG5	11.6598	-0.230646	0.238297	-0.967894	0.333097	0.813572
BAGE3	69.1465	0.0701155	0.236734	0.296179	0.767094	0.956626
BAGE5	45.019	-0.105103	0.205113	-0.512416	0.60836	0.914619
BAHCC1	7.25832	-0.54071	0.3025	-1.78747	0.0738615	0.548326
BAHD1	12.6385	0.0467799	0.226077	0.20692	0.836073	0.968706
BAIAP2	9.79506	-0.233376	0.251532	-0.927818	0.353502	0.822027
BAIAP2L1	9.56728	-0.0818249	0.240131	-0.340751	0.733291	0.948647
BAIAP2L2	6.90615	0.464441	0.301601	1.53992	0.12358	0.639173
BAIAP3	7.88448	-0.0227117	0.280427	-0.0809897	0.93545	0.98675
BAK1	20.9218	0.0888919	0.227357	0.39098	0.695812	0.937744
BAMBI	10.2942	0.070878	0.255313	0.277613	0.78131	0.957405
BANF1	12.45	-0.0815966	0.236911	-0.344418	0.730532	0.948146
BANF2	7.13221	0.218774	0.307896	0.710544	0.477367	0.871966
BANK1	16.3216	-0.440201	0.267559	-1.64525	0.0999177	0.599512
BANP	8.70503	0.16392	0.249291	0.657543	0.510832	0.883526
BAP1	10.0009	-0.334558	0.272611	-1.22724	0.219733	0.731939
BARD1	8.44094	0.256507	0.271032	0.946409	0.34394	0.818348
BARHL1	7.12054	0.041128	0.257699	0.159597	0.873199	0.973663
BARHL2	13.2505	0.0451467	0.210381	0.214595	0.830083	0.967153
BARX1	6.22185	0.387542	0.288225	1.34458	0.178761	0.701854
BARX2	10.9202	0.015002	0.274965	0.0545597	0.956489	0.991032
BASP1	30.6094	-0.208142	0.23722	-0.877424	0.380256	0.838444
BATF	6.73663	0.0320386	0.316419	0.101254	0.919349	0.98431
BATF2	6.5733	0.0020526	0.288681	0.00711026	0.994327	0.998315
BATF3	10.1818	-0.195016	0.275038	-0.70905	0.478293	0.871966
BAX	8.10629	-0.157797	0.250096	-0.630945	0.528076	0.889821
BAZ1A	11.2098	0.252688	0.215271	1.17381	0.240469	0.746415
BAZ1B	10.2319	-0.0578036	0.267396	-0.216173	0.828853	0.966624
BAZ2A	9.96819	0.000956401	0.247754	0.00386029	0.99692	0.999074
BAZ2B	8.70443	0.300805	0.254883	1.18017	0.237933	0.744493
BBC3	4.70442	-0.0875518	0.372199	-0.235228	0.814032	0.963075
BBIP1	10.7843	-0.199472	0.254495	-0.783795	0.43316	0.855076
BBLN	8.05707	-0.514086	0.286823	-1.79234	0.073078	0.547597
BBOF1	11.5098	-1.11531	0.277166	-4.02399	5.72195e-05	0.0395811
BBOX1	5.97246	0.253377	0.279645	0.906065	0.364902	0.828924
BBS1	5.89053	0.113584	0.321257	0.353562	0.723667	0.946427
BBS10	7.56896	0.215673	0.292529	0.737271	0.460957	0.865179
BBS12	10.4753	0.244393	0.250971	0.973791	0.33016	0.811832
BBS2	9.08172	-0.206474	0.284276	-0.726315	0.467646	0.867677
BBS4	10.3644	0.312487	0.258921	1.20688	0.227478	0.738374
BBS5	8.0919	0.242442	0.267091	0.907713	0.36403	0.828768
BBS7	8.30551	-0.0412303	0.279439	-0.147546	0.882701	0.975591
BBS9	5.68834	0.00510403	0.326491	0.015633	0.987527	0.996724
BBX	8.99926	0.142585	0.241048	0.591522	0.554171	0.897091
BCAM	12.9487	0.203247	0.247727	0.820447	0.411961	0.848182
BCAN	8.52997	-0.13529	0.270468	-0.500206	0.61693	0.916898
BCAP29	8.59417	-0.266055	0.249114	-1.06801	0.285518	0.785122
BCAP31	14.3799	0.430153	0.214751	2.00303	0.0451736	0.487208
BCAR1	7.69442	-0.16176	0.295918	-0.546638	0.584627	0.906826
BCAR3	11.697	0.215287	0.250798	0.858407	0.390668	0.842747
BCAS1	7.45507	0.0634624	0.281481	0.225459	0.821622	0.964996
BCAS2	16.3564	-0.0552885	0.206615	-0.267592	0.789014	0.95839
BCAS3	13.5446	0.249338	0.30693	0.812359	0.416586	0.850304
BCAS4	9.25499	0.520397	0.26828	1.93975	0.0524098	0.501401
BCAT1	10.5439	-0.267753	0.225236	-1.18876	0.234532	0.742154
BCAT2	8.70539	-0.336935	0.254171	-1.32563	0.184963	0.707687
BCCIP	13.2569	-0.161123	0.226964	-0.709906	0.477762	0.871966
BCDIN3D	6.91519	0.194845	0.321412	0.606216	0.544371	0.895319
BCHE	10.2144	0.237578	0.255807	0.928737	0.353026	0.821718
BCKDHA	11.7914	0.322391	0.23835	1.35259	0.176186	0.69813
BCKDHB	12.0171	0.259557	0.218717	1.18673	0.235335	0.742334
BCKDK	7.38973	0.170099	0.267561	0.635739	0.524946	0.889594
BCL10	12.4282	0.381504	0.221872	1.71948	0.0855266	0.572128
BCL11A	8.88988	0.379255	0.245234	1.5465	0.121983	0.635433
BCL11B	10.6251	0.2301	0.24144	0.953035	0.340573	0.816229
BCL2	7.79563	0.171758	0.252234	0.680948	0.495904	0.878047
BCL2A1	11.2673	-0.0443392	0.235706	-0.188112	0.850789	0.970145
BCL2L1	9.46833	-0.110596	0.277255	-0.398897	0.689969	0.935758
BCL2L10	10.7077	-0.0842368	0.236592	-0.356043	0.721809	0.945298
BCL2L11	11.4514	0.561948	0.233276	2.40894	0.0159988	0.358938
BCL2L12	8.75697	-0.0206673	0.277306	-0.0745287	0.94059	0.987869
BCL2L13	11.0984	-0.0995587	0.228677	-0.435368	0.663295	0.930639
BCL2L14	13.1375	0.0999957	0.214241	0.466744	0.640683	0.923635
BCL2L15	9.18364	-0.128362	0.254257	-0.504851	0.613663	0.915812
BCL2L2	21.4149	-0.453886	0.222153	-2.04313	0.0410399	0.479304
BCL3	7.05951	0.193374	0.267124	0.72391	0.469121	0.867748
BCL6	8.38797	-0.118712	0.271998	-0.436444	0.662515	0.930361
BCL6B	9.99534	0.614609	0.232901	2.63892	0.00831696	0.295832
BCL7A	6.93941	0.518116	0.270527	1.91521	0.0554654	0.508949
BCL7B	10.1117	0.182973	0.236844	0.772547	0.439791	0.857026
BCL7C	15.243	-0.103687	0.215126	-0.481985	0.629817	0.919566
BCL9	9.35831	-0.0633188	0.277758	-0.227964	0.819674	0.964528
BCL9L	11.2083	-0.334986	0.275528	-1.2158	0.224063	0.73479
BCLAF1	13.1202	-0.257191	0.2417	-1.06409	0.287287	0.785965
BCLAF3	7.17894	0.0119884	0.320156	0.0374455	0.97013	0.993756
BCO1	9.95545	0.179115	0.215445	0.831372	0.405763	0.845945
BCO2	10.2124	0.0754512	0.242268	0.311437	0.755469	0.953798
BCOR	6.20055	0.256887	0.277966	0.924168	0.355399	0.822882
BCORL1	8.5354	-0.0649421	0.267331	-0.242928	0.808061	0.962124
BCR	8.64588	-0.194339	0.266425	-0.729433	0.465737	0.866493
BCS1L	10.6937	0.709675	0.245187	2.89442	0.00379855	0.227154
BDH1	7.74035	-0.200936	0.293631	-0.684313	0.493778	0.877453
BDH2	11.5998	0.238337	0.217391	1.09635	0.272924	0.775961
BDKRB1	10.0988	-0.145091	0.23714	-0.611838	0.540645	0.89348
BDKRB2	7.35994	-0.247953	0.295567	-0.838908	0.401521	0.845046
BDNF	9.22328	-0.303234	0.26994	-1.12334	0.261294	0.764457
BDP1	8.07057	-0.388684	0.287351	-1.35265	0.176169	0.69813
BEAN1	11.524	0.322342	0.23783	1.35535	0.175307	0.697887
BECN1	13.878	-0.355715	0.214821	-1.65587	0.0977487	0.593708
BECN2	9.67972	0.540204	0.227208	2.37757	0.017427	0.370289
BEGAIN	13.6854	0.144973	0.242918	0.596797	0.550643	0.896079
BEND2	4.70047	-0.0407393	0.346605	-0.117538	0.906433	0.981842
BEND3	9.1689	0.461429	0.257881	1.78931	0.0735646	0.548326
BEND4	9.93127	0.386936	0.224307	1.72503	0.0845222	0.568258
BEND5	7.39279	-0.189815	0.277039	-0.685157	0.493245	0.87717
BEND6	11.1893	0.193215	0.23471	0.823206	0.410391	0.847041
BEND7	9.95393	0.312014	0.238571	1.30785	0.190925	0.710736
BEST1	9.79983	0.0695533	0.291711	0.238432	0.811546	0.962259
BEST2	7.8796	0.18371	0.269182	0.682476	0.494938	0.877952
BEST3	10.7434	-0.699491	0.345458	-2.02483	0.0428852	0.48193
BEST4	7.91966	0.902485	0.286294	3.1523	0.00161989	0.158514
BET1	11.8867	-0.0855815	0.251407	-0.340409	0.733548	0.948647
BET1L	10.4963	0.0491144	0.239484	0.205084	0.837506	0.968706
BEX1	6.83828	-0.279043	0.295822	-0.94328	0.345537	0.819177
BEX2	8.90868	-0.233683	0.257234	-0.908446	0.363643	0.828768
BEX3	8.76896	-0.186685	0.267402	-0.698146	0.485086	0.873848
BEX4	11.1234	0.105086	0.229991	0.456914	0.647733	0.925307
BEX5	4.93837	-0.0981328	0.34101	-0.287771	0.773522	0.95695
BFAR	7.98319	0.361783	0.27411	1.31985	0.186885	0.709011
BFSP1	8.21772	0.446418	0.262471	1.70083	0.0889745	0.577512
BFSP2	7.52479	-0.182901	0.315074	-0.580503	0.561576	0.90015
BGLAP	10.6877	-0.242619	0.295164	-0.821981	0.411088	0.847484
BGN	13.8751	0.0781971	0.255609	0.305924	0.759662	0.955049
BHLHA15	7.9551	-0.261886	0.277984	-0.942089	0.346147	0.8193
BHLHA9	5.76922	0.0150867	0.292958	0.051498	0.958929	0.99107
BHLHB9	5.20206	-0.074693	0.319534	-0.233756	0.815174	0.963563
BHLHE22	8.59648	0.0780796	0.254748	0.306497	0.759226	0.954822
BHLHE23	7.11572	-0.0275663	0.266862	-0.103298	0.917726	0.983884
BHLHE40	7.58168	0.510607	0.340069	1.50148	0.133231	0.649016
BHLHE41	9.13355	-0.156343	0.233178	-0.67049	0.502545	0.880792
BHMT	9.04037	0.142878	0.256343	0.557369	0.577275	0.904999
BHMT2	9.74313	0.161436	0.249453	0.647161	0.517528	0.88572
BICC1	4.69909	0.802273	0.334637	2.39745	0.0165098	0.364137
BICD1	10.8377	-0.249872	0.26536	-0.941635	0.34638	0.8193
BICD2	13.9392	-0.0804815	0.233639	-0.34447	0.730493	0.948146
BICDL1	8.72817	0.199231	0.257735	0.773005	0.43952	0.857026
BICDL2	11.3185	0.66668	0.244408	2.72774	0.00637704	0.267049
BICRA	11.3229	0.271354	0.243716	1.1134	0.265537	0.768903
BICRAL	9.39316	0.0508137	0.248594	0.204405	0.838037	0.968706
BID	7.13602	0.226287	0.280041	0.808049	0.419062	0.850412
BIK	8.66135	0.489325	0.244482	2.00148	0.0453412	0.487208
BIN1	9.37577	0.0789111	0.246388	0.320271	0.748763	0.951899
BIN2	16.7654	0.0304494	0.209752	0.145168	0.884578	0.975825
BIN3	8.83951	-0.00816477	0.288341	-0.0283163	0.97741	0.994767
BIRC2	8.60403	0.564534	0.283127	1.99393	0.0461597	0.487931
BIRC3	9.61984	-0.541209	0.277322	-1.95155	0.0509916	0.496898
BIRC5	23.4253	0.28218	0.206294	1.36785	0.171359	0.69634
BIRC6	7.77847	0.297546	0.280287	1.06157	0.288429	0.787159
BIRC7	9.19728	0.104263	0.287484	0.362675	0.716848	0.944271
BIRC8	8.66902	0.265121	0.268167	0.988642	0.322838	0.80877
BIVM	9.66445	0.0464172	0.228721	0.202942	0.83918	0.968706
BLCAP	10.2043	-0.573252	0.283505	-2.02202	0.0431747	0.483077
BLID	6.86629	-0.472515	0.311889	-1.51501	0.129769	0.645631
BLK	7.49495	0.61436	0.283861	2.1643	0.0304415	0.436413
BLM	14.384	-0.0719808	0.210481	-0.341982	0.732365	0.948647
BLMH	12.4068	-0.212667	0.22109	-0.961901	0.3361	0.81427
BLNK	7.89019	-0.296623	0.29529	-1.00451	0.315132	0.806148
BLOC1S1	9.03259	-0.0964757	0.255619	-0.37742	0.705862	0.942404
BLOC1S2	12.8159	0.235764	0.22475	1.04901	0.294175	0.791474
BLOC1S3	8.32274	-0.216455	0.270307	-0.800776	0.423262	0.851398
BLOC1S4	6.50667	0.089396	0.308447	0.289826	0.77195	0.956626
BLOC1S5	8.82665	0.0148388	0.240252	0.0617634	0.950751	0.990481
BLOC1S6	14.1728	-0.410424	0.250677	-1.63726	0.101576	0.603879
BLVRA	13.0199	0.121241	0.218697	0.554378	0.57932	0.904999
BLVRB	10.9911	-0.453213	0.255215	-1.77581	0.0757648	0.550393
BLZF1	9.06007	0.51385	0.287798	1.78546	0.0741873	0.548326
BMERB1	86.968	0.539308	0.270934	1.99055	0.0465304	0.487931
BMF	10.7715	0.205729	0.222797	0.923393	0.355802	0.822882
BMI1	8.20015	0.00523381	0.278908	0.0187654	0.985028	0.995906
BMP1	7.72126	0.205257	0.251166	0.817215	0.413806	0.848722
BMP10	9.04183	-0.365567	0.278784	-1.31129	0.189759	0.710736
BMP15	12.4299	-0.226638	0.262671	-0.862822	0.388236	0.841834
BMP2	9.58926	0.487977	0.244745	1.99382	0.0461721	0.487931
BMP2K	8.67648	-0.0280622	0.261016	-0.107512	0.914383	0.983257
BMP3	9.05073	0.317353	0.246229	1.28885	0.19745	0.716207
BMP4	11.694	0.0534745	0.219924	0.24315	0.807889	0.962124
BMP5	9.17454	0.188945	0.238303	0.792879	0.427848	0.852835
BMP6	10.1439	0.253566	0.222972	1.13721	0.25545	0.760723
BMP7	7.971	0.523611	0.256575	2.04077	0.0412733	0.479304
BMP8A	10.6292	0.125181	0.244699	0.511571	0.608951	0.914619
BMP8B	9.82752	-0.289043	0.242436	-1.19224	0.233166	0.741411
BMPER	9.00563	-0.226658	0.280733	-0.80738	0.419448	0.850448
BMPR1A	10.0137	0.254492	0.268829	0.946668	0.343808	0.818348
BMPR1B	8.1681	-0.0170423	0.289458	-0.0588765	0.953051	0.990537
BMPR2	11.608	0.0769706	0.23499	0.327549	0.743253	0.950468
BMS1	18.751	-0.289916	0.245499	-1.18093	0.237632	0.744162
BMT2	8.62922	0.0552446	0.273753	0.201804	0.84007	0.968706
BMX	7.30626	0.0949559	0.270951	0.350454	0.725998	0.946956
BNC1	9.93081	0.426163	0.217171	1.96234	0.0497229	0.494502
BNC2	8.01938	0.538748	0.258302	2.08573	0.0370031	0.462588
BNIP1	10.7031	0.0957895	0.235526	0.406704	0.684225	0.933612
BNIP2	10.0221	-0.340335	0.265948	-1.27971	0.200648	0.720268
BNIP3	8.86619	0.144236	0.248965	0.579342	0.562359	0.90038
BNIP3L	14.5957	-0.547063	0.235508	-2.32291	0.0201842	0.394752
BNIP5	9.65851	-0.00478702	0.241017	-0.0198617	0.984154	0.9959
BNIPL	10.0897	-0.563018	0.283652	-1.98489	0.047157	0.487931
BOC	10.5696	-0.230938	0.23431	-0.985608	0.324325	0.809681
BOD1	11.284	-0.548747	0.252937	-2.1695	0.0300447	0.436009
BOD1L1	9.43287	-0.0521607	0.261205	-0.199693	0.841721	0.969167
BOD1L2	6.09111	0.104676	0.281103	0.372374	0.709614	0.943445
BOK	9.66545	0.338734	0.20797	1.62876	0.103363	0.605781
BOLA1	8.87699	0.116608	0.240279	0.485302	0.627462	0.918901
BOLA2B	17.4668	0.154094	0.237603	0.648536	0.516638	0.885365
BOLA3	18.4388	-0.00489464	0.214896	-0.0227767	0.981828	0.995787
BOLL	9.95912	-0.0741512	0.247576	-0.299509	0.764552	0.95624
BOP1	8.00881	0.0044204	0.268231	0.0164798	0.986852	0.996724
BORA	6.62216	0.439336	0.26717	1.64441	0.100093	0.599725
BORCS5	11.7985	-0.117655	0.220981	-0.53242	0.594435	0.910654
BORCS6	7.55386	-0.506361	0.309954	-1.63366	0.10233	0.60447
BORCS7	8.10947	0.66614	0.245179	2.71696	0.00658855	0.267955
BORCS8	12.204	0.270176	0.227817	1.18593	0.235649	0.742686
BPGM	10.062	0.0723714	0.242528	0.298405	0.765394	0.956393
BPHL	7.50688	0.237749	0.280653	0.84713	0.396923	0.844487
BPI	7.08427	0.152146	0.294143	0.517252	0.604981	0.914103
BPIFA1	8.79157	0.0203228	0.263775	0.0770461	0.938587	0.987383
BPIFA2	9.72536	0.572697	0.247366	2.31518	0.0206032	0.396299
BPIFA3	12.0916	0.425031	0.200368	2.12125	0.0339006	0.449097
BPIFB1	7.43721	0.366454	0.28212	1.29893	0.193967	0.71341
BPIFB2	9.99686	0.0488703	0.248265	0.196847	0.843947	0.969167
BPIFB3	7.76386	0.459422	0.27696	1.6588	0.0971559	0.592761
BPIFB4	4.80598	0.0474366	0.374529	0.126657	0.899212	0.980616
BPIFB6	8.73006	0.296945	0.269534	1.10169	0.270595	0.77329
BPIFC	8.80602	0.334633	0.261222	1.28103	0.200183	0.720078
BPNT1	9.79593	0.0450541	0.274553	0.1641	0.869652	0.973362
BPNT2	11.6727	-0.208931	0.225498	-0.92653	0.354171	0.8225
BPTF	11.7427	0.0155394	0.226024	0.0687512	0.945188	0.989131
BPY2	11.3164	0.0309716	0.347664	0.0890849	0.929014	0.985584
BRAF	15.9537	0.539387	0.209531	2.57426	0.0100455	0.308017
BRAP	10.2857	0.213709	0.231053	0.924935	0.355	0.822882
BRAT1	11.2924	0.0507629	0.220331	0.230394	0.817786	0.963938
BRCA1	12.3853	-0.301619	0.213361	-1.41366	0.157463	0.678635
BRCA2	10.33	0.202342	0.215874	0.937313	0.348598	0.820497
BRCC3	9.71483	0.242584	0.253929	0.955323	0.339414	0.815337
BRD1	10.4375	0.0917173	0.250028	0.366828	0.713747	0.943964
BRD2	16.3448	-0.0153028	0.24292	-0.0629954	0.94977	0.990481
BRD3	9.12887	0.297929	0.274824	1.08407	0.278332	0.779379
BRD3OS	6.71852	-0.0377572	0.289927	-0.13023	0.896384	0.97966
BRD4	13.5401	-0.474696	0.270542	-1.75461	0.0793255	0.555929
BRD7	15.2323	-0.226979	0.215562	-1.05296	0.292358	0.788942
BRD8	10.5098	-0.149587	0.243272	-0.614898	0.538622	0.89287
BRD9	8.15306	0.758712	0.287573	2.63833	0.0083315	0.295832
BRDT	8.05024	0.426525	0.260517	1.63722	0.101584	0.603879
BRF1	10.9603	-0.0418819	0.239597	-0.174802	0.861236	0.971375
BRF2	8.10495	0.731868	0.281919	2.59602	0.00943096	0.303527
BRI3	11.0337	0.0419599	0.271247	0.154693	0.877064	0.974449
BRI3BP	12.8008	-0.30471	0.235574	-1.29348	0.195846	0.71414
BRICD5	8.58053	0.441484	0.255503	1.7279	0.0840054	0.567029
BRINP1	9.03576	-0.072473	0.247531	-0.292783	0.769688	0.956626
BRINP2	10.5408	0.23852	0.234065	1.01903	0.308187	0.800224
BRINP3	7.70672	-0.301463	0.278926	-1.0808	0.279788	0.780358
BRIP1	9.94211	0.122922	0.25235	0.487108	0.626182	0.918785
BRIX1	13.0646	-0.139907	0.223413	-0.626226	0.531167	0.891245
BRK1	9.98363	0.0726182	0.250161	0.290286	0.771598	0.956626
BRME1	15.1196	-0.416705	0.228713	-1.82196	0.0684617	0.537825
BRMS1	11.7072	-1.09746	0.278867	-3.93543	8.30477e-05	0.0474097
BRMS1L	9.44869	0.456224	0.215963	2.11252	0.0346423	0.453726
BROX	12.1585	0.237813	0.20327	1.16994	0.242026	0.748284
BRPF1	7.83625	0.0436164	0.282271	0.15452	0.8772	0.974449
BRPF3	9.78251	0.279255	0.338197	0.825715	0.408966	0.846595
BRS3	9.6119	0.531619	0.244861	2.17111	0.0299231	0.436009
BRSK1	7.32406	0.508115	0.278974	1.82137	0.0685501	0.537825
BRSK2	9.85426	-0.496621	0.272733	-1.82091	0.0686212	0.537825
BRWD1	19.1973	-0.317435	0.234133	-1.35579	0.175167	0.69786
BRWD3	11.6796	-0.143865	0.258198	-0.557187	0.5774	0.904999
BSCL2	8.12313	-0.0116583	0.265898	-0.043845	0.965028	0.993008
BSDC1	11.0053	0.311674	0.253405	1.22994	0.218718	0.731747
BSG	13.4386	0.366093	0.250293	1.46266	0.14356	0.662384
BSN	11.4088	0.0468348	0.237388	0.197292	0.843599	0.969167
BSND	9.03062	0.501969	0.246766	2.03419	0.0419323	0.479304
BSPH1	9.74202	0.276162	0.264872	1.04262	0.297123	0.793213
BSPRY	6.75043	-0.438448	0.294171	-1.49045	0.136106	0.65153
BST1	11.891	0.212419	0.223384	0.950918	0.341646	0.81722
BST2	9.17939	-0.458751	0.261576	-1.7538	0.0794653	0.556066
BSX	7.08336	-0.126728	0.305038	-0.415449	0.677814	0.932453
BTAF1	11.5854	0.18415	0.22375	0.823019	0.410497	0.847166
BTBD1	10.992	0.275369	0.240091	1.14694	0.251408	0.757102
BTBD10	13.2755	0.0564903	0.223112	0.253193	0.800119	0.962025
BTBD11	10.1768	-0.0842181	0.221295	-0.38057	0.703523	0.941796
BTBD16	8.3374	-0.10862	0.27395	-0.396496	0.691739	0.935839
BTBD17	5.85813	0.148611	0.29108	0.51055	0.609666	0.915038
BTBD18	8.89833	0.145504	0.258645	0.562561	0.573734	0.904246
BTBD19	8.42998	0.37116	0.261302	1.42042	0.155484	0.677897
BTBD2	8.59451	-0.131648	0.30134	-0.436876	0.662202	0.930361
BTBD3	9.33907	-0.0416132	0.245361	-0.169599	0.865325	0.972494
BTBD6	31.1531	0.176531	0.200047	0.882449	0.377534	0.836854
BTBD7	10.2726	-0.175095	0.229088	-0.764316	0.444679	0.858943
BTBD8	8.83718	0.0665848	0.254428	0.261704	0.79355	0.959765
BTBD9	11.0886	0.478931	0.245395	1.95167	0.0509769	0.496898
BTC	14.3511	0.0224389	0.214572	0.104575	0.916713	0.983257
BTD	7.82122	0.450373	0.276869	1.62666	0.103809	0.607405
BTF3	61.9499	-0.0524622	0.222319	-0.235977	0.813451	0.962961
BTF3L4	11.0477	-0.430871	0.261616	-1.64696	0.0995665	0.599025
BTG1	14.4047	-0.402053	0.258405	-1.5559	0.119731	0.632369
BTG2	8.68537	-0.20628	0.271624	-0.759433	0.447594	0.86041
BTG3	9.86448	0.628521	0.240794	2.61021	0.00904879	0.30087
BTG4	9.54754	-0.161329	0.262807	-0.613868	0.539303	0.893097
BTK	9.36546	0.136752	0.24432	0.559725	0.575667	0.904829
BTLA	9.94087	0.220678	0.396565	0.556475	0.577886	0.904999
BTN1A1	10.9592	0.368556	0.254319	1.44919	0.147285	0.668158
BTN2A1	11.8368	0.403486	0.208571	1.93453	0.0530485	0.502938
BTN2A2	6.0809	-0.514318	0.353684	-1.45417	0.145898	0.666341
BTN3A1	12.4815	0.354895	0.237047	1.49715	0.134354	0.64955
BTN3A2	5.06257	0.477271	0.359335	1.3282	0.18411	0.707256
BTN3A3	10.3147	0.270565	0.238704	1.13347	0.257016	0.761588
BTNL2	11.0621	0.000719611	0.232296	0.00309782	0.997528	0.999093
BTNL3	10.4924	-0.114121	0.230313	-0.495502	0.620246	0.917064
BTNL8	8.18586	-0.118408	0.287656	-0.411632	0.680609	0.933234
BTNL9	9.77132	-0.271895	0.238295	-1.141	0.253871	0.759347
BTRC	10.6747	0.330908	0.223864	1.47817	0.139363	0.655638
BUB1	7.36265	0.0425196	0.296122	0.143588	0.885826	0.976145
BUB1B	11.2318	-0.434584	0.259816	-1.67266	0.0943948	0.590685
BUB3	11.634	-0.0717532	0.233297	-0.307562	0.758416	0.954446
BUD13	9.84936	-0.348289	0.272249	-1.2793	0.200791	0.720268
BUD23	9.47707	0.240859	0.254176	0.947609	0.343329	0.818331
BUD31	10.5315	0.00786396	0.238859	0.0329231	0.973736	0.993951
BVES	10.2449	-0.339886	0.245772	-1.38293	0.166685	0.690326
BYSL	9.64055	-0.177421	0.235913	-0.752061	0.452014	0.862156
BZW1	14.4094	0.34029	0.224831	1.51354	0.130143	0.646342
BZW2	11.8268	0.443547	0.23354	1.89924	0.0575333	0.511092
C10orf105	11.3554	0.0668008	0.25827	0.258647	0.795907	0.960654
C10orf120	7.85856	0.168833	0.276231	0.6112	0.541067	0.89348
C10orf126	8.52837	0.0668125	0.26719	0.250056	0.802544	0.962124
C10orf143	6.7498	0.189551	0.28175	0.672765	0.501097	0.879852
C10orf53	8.35666	-0.0456174	0.27417	-0.166384	0.867855	0.972945
C10orf62	11.2294	0.31403	0.215623	1.45638	0.145287	0.665078
C10orf67	9.63381	0.375069	0.253847	1.47754	0.139531	0.655726
C10orf71	8.61454	0.650537	0.252246	2.57898	0.00990932	0.307982
C10orf82	10.7237	0.284054	0.24194	1.17407	0.240368	0.746415
C10orf88	9.0858	0.259586	0.25114	1.03363	0.301307	0.795999
C10orf90	8.63461	0.245073	0.267865	0.914913	0.360237	0.826453
C10orf95	14.648	-0.207857	0.228593	-0.909288	0.363198	0.828564
C10orf99	11.1047	-0.607457	0.251878	-2.41171	0.0158778	0.358605
C11orf1	9.23348	0.285836	0.259228	1.10264	0.270182	0.77277
C11orf16	12.7159	0.0538443	0.247887	0.217213	0.828042	0.966282
C11orf21	18.3419	-0.234067	0.367771	-0.636449	0.524484	0.889594
C11orf24	9.291	1.15087	0.274188	4.19737	2.70036e-05	0.0258931
C11orf42	8.44295	0.214102	0.253813	0.843543	0.398925	0.844929
C11orf45	7.04141	0.222711	0.30432	0.731829	0.464273	0.865941
C11orf49	8.34924	0.0680619	0.251976	0.270113	0.787073	0.957853
C11orf52	6.75924	0.0935155	0.285296	0.327784	0.743075	0.950446
C11orf53	5.74356	0.32994	0.31813	1.03712	0.299679	0.794715
C11orf54	6.51931	-0.159785	0.331693	-0.481727	0.63	0.91959
C11orf58	20.5618	-0.00232481	0.211611	-0.0109862	0.991234	0.997397
C11orf65	11.5716	0.0311897	0.248588	0.125468	0.900153	0.980616
C11orf68	7.62331	-0.084976	0.292456	-0.29056	0.771388	0.956626
C11orf71	7.80585	-0.0979211	0.264008	-0.370902	0.710711	0.943478
C11orf80	13.4351	0.161032	0.202307	0.795975	0.426046	0.852412
C11orf86	6.98037	0.386389	0.28482	1.35661	0.174905	0.69786
C11orf87	10.8585	0.104808	0.218715	0.479198	0.631798	0.920372
C11orf91	7.99969	0.0464498	0.278177	0.166979	0.867386	0.972945
C11orf94	8.13459	0.476912	0.273188	1.74573	0.0808583	0.558508
C11orf96	10.5191	0.28255	0.354284	0.797523	0.425147	0.85204
C11orf97	8.84717	0.699499	0.251028	2.78654	0.00532742	0.256352
C12orf29	9.01619	-0.0513454	0.246547	-0.208258	0.835027	0.968503
C12orf4	4.6909	0.198579	0.34841	0.569957	0.568707	0.902062
C12orf40	7.94678	0.974536	0.287617	3.38832	0.000703233	0.109452
C12orf42	8.4665	0.266798	0.263136	1.01392	0.310623	0.802643
C12orf43	10.2598	0.120992	0.238606	0.50708	0.612099	0.915699
C12orf50	8.86219	-0.430508	0.281846	-1.52746	0.126647	0.641566
C12orf54	5.90189	0.269255	0.351137	0.76681	0.443194	0.858017
C12orf56	9.31763	0.31578	0.242963	1.29971	0.193701	0.71314
C12orf57	12.6898	0.0500472	0.251405	0.19907	0.842208	0.969167
C12orf60	7.14688	-0.2791	0.313201	-0.891119	0.372865	0.8341
C12orf66	8.35483	0.294092	0.274501	1.07137	0.284004	0.783767
C12orf71	7.823	-0.18442	0.256318	-0.719495	0.471836	0.868567
C12orf73	7.46388	0.424167	0.292081	1.45222	0.14644	0.66663
C12orf75	3.84913	0.332867	0.456497	0.729177	0.465893	0.86651
C12orf76	11.0907	0.0956323	0.222219	0.430351	0.66694	0.930983
C13orf42	7.60962	0.293657	0.288804	1.0168	0.309248	0.800596
C13orf46	8.52754	-0.0601115	0.260683	-0.230592	0.817632	0.96393
C14orf119	14.6954	0.199246	0.263478	0.756215	0.44952	0.861821
C14orf132	6.50189	0.0605503	0.3057	0.198071	0.84299	0.969167
C14orf177	11.0726	-0.148598	0.238799	-0.622274	0.533761	0.891549
C14orf178	10.3638	-0.121208	0.253945	-0.477299	0.633149	0.920955
C14orf180	4.6294	0.408604	0.330046	1.23802	0.215708	0.730294
C14orf28	10.2481	0.351872	0.218043	1.61377	0.106576	0.613414
C14orf39	8.26325	0.168585	0.253519	0.664979	0.506064	0.882105
C14orf93	6.49477	-0.126982	0.319392	-0.397574	0.690945	0.935839
C15orf39	9.4625	0.12772	0.251176	0.50849	0.61111	0.91566
C15orf40	10.3249	0.00401366	0.252239	0.0159121	0.987304	0.996724
C15orf48	23.079	-0.0751862	0.265896	-0.282765	0.777357	0.957405
C15orf61	9.97677	0.137379	0.358655	0.38304	0.70169	0.940703
C15orf62	14.0971	0.263133	0.235307	1.11825	0.263459	0.765856
C15orf65	5.94196	0.146416	0.295101	0.496157	0.619784	0.917064
C16orf46	8.3548	0.254875	0.240811	1.0584	0.289872	0.787537
C16orf54	6.84349	0.179729	0.283753	0.633399	0.526473	0.889698
C16orf70	11.3868	0.280987	0.234254	1.19949	0.230336	0.739221
C16orf72	5.9802	-0.0653739	0.334558	-0.195404	0.845077	0.969167
C16orf74	9.20647	0.318728	0.254261	1.25354	0.210007	0.725882
C16orf78	8.36449	0.0368269	0.260762	0.141228	0.88769	0.976694
C16orf82	7.11047	-0.529085	0.317632	-1.66572	0.0957697	0.592761
C16orf86	9.02899	0.0368938	0.248594	0.14841	0.882019	0.975591
C16orf87	7.67119	0.511807	0.266039	1.9238	0.0543793	0.508573
C16orf89	7.27674	-0.0087701	0.293083	-0.0299236	0.976128	0.994468
C16orf90	6.6222	0.385485	0.29302	1.31556	0.188322	0.710736
C16orf91	9.12808	-0.0176793	0.261575	-0.0675876	0.946114	0.989615
C16orf92	7.91873	-0.0308706	0.282513	-0.109272	0.912987	0.983257
C16orf95	10.4055	0.110502	0.230519	0.479362	0.631681	0.920372
C16orf96	8.20163	-0.595505	0.278038	-2.14181	0.0322087	0.442019
C17orf100	6.28639	0.205263	0.283505	0.72402	0.469053	0.867748
C17orf107	6.52486	0.188341	0.285645	0.659355	0.509668	0.883277
C17orf113	7.45247	-0.121006	0.291333	-0.415353	0.677884	0.932453
C17orf49	9.7089	-0.215796	0.237864	-0.907223	0.364289	0.828768
C17orf50	8.83672	-0.26928	0.245125	-1.09854	0.271967	0.774662
C17orf58	14.2303	0.163953	0.266382	0.615481	0.538237	0.89287
C17orf64	6.13107	0.85173	0.337758	2.52172	0.0116782	0.325544
C17orf67	10.0126	-0.0755511	0.270035	-0.279782	0.779645	0.957405
C17orf75	11.1094	-0.10801	0.25174	-0.429055	0.667883	0.930983
C17orf78	9.15702	0.324751	0.242313	1.34021	0.180176	0.703123
C17orf80	9.22651	0.0361905	0.265979	0.136065	0.89177	0.977866
C17orf97	11.4306	0.0816331	0.221373	0.368758	0.712308	0.943585
C17orf98	8.51443	0.316616	0.265463	1.1927	0.232988	0.741411
C17orf99	8.91875	-0.760313	0.29021	-2.61987	0.00879631	0.298025
C18orf21	10.8028	-0.164081	0.245927	-0.667193	0.504649	0.881442
C18orf25	12.6224	-0.220311	0.220938	-0.997162	0.318686	0.806283
C18orf32	6.05478	0.300938	0.329056	0.914548	0.360429	0.826571
C18orf54	11.8818	0.217043	0.223749	0.97003	0.332032	0.813223
C18orf63	8.86777	-0.089871	0.292687	-0.307055	0.758801	0.954635
C19orf12	11.2707	0.16684	0.273475	0.610075	0.541812	0.893794
C19orf18	12.6494	0.269816	0.214079	1.26036	0.207541	0.723837
C19orf25	8.94972	0.240682	0.247478	0.972538	0.330783	0.812412
C19orf33	11.2293	-0.564327	0.23929	-2.35834	0.0183568	0.37967
C19orf38	12.8322	-0.131072	0.236523	-0.554161	0.579469	0.904999
C19orf44	9.7018	-0.306783	0.251034	-1.22208	0.221678	0.733645
C19orf47	9.16433	-0.0912574	0.259969	-0.351032	0.725564	0.946956
C19orf48	10.4519	0.43111	0.233896	1.84317	0.0653037	0.530815
C19orf53	8.91315	0.21863	0.251089	0.870726	0.383904	0.840146
C19orf54	9.26882	0.272246	0.249496	1.09118	0.275193	0.778581
C19orf67	7.94872	0.00636265	0.289561	0.0219734	0.982469	0.995787
C19orf71	5.11741	0.0345213	0.323661	0.106659	0.91506	0.983257
C19orf73	9.69465	0.135852	0.253467	0.535977	0.591974	0.909984
C19orf81	6.64653	0.493028	0.315045	1.56494	0.117596	0.627993
C19orf84	13.301	-0.346554	0.230095	-1.50614	0.132032	0.647946
C1D	32.174	0.212493	0.247454	0.858716	0.390497	0.842476
C1GALT1	11.5689	-0.175935	0.231925	-0.758585	0.448101	0.860855
C1GALT1C1	8.56645	0.255878	0.294189	0.869774	0.384424	0.840146
C1GALT1C1L	7.83706	-0.117221	0.250412	-0.468111	0.639706	0.923179
C1orf100	9.93132	-0.0597906	0.247013	-0.242054	0.808738	0.962124
C1orf105	7.82784	0.616189	0.269416	2.28712	0.0221885	0.403955
C1orf109	11.5408	0.175574	0.242276	0.724685	0.468645	0.867748
C1orf112	10.2316	-0.136976	0.26906	-0.50909	0.610689	0.915634
C1orf115	12.6221	0.181214	0.249606	0.726001	0.467838	0.867677
C1orf116	14.8218	0.420642	0.23069	1.82341	0.0682413	0.537825
C1orf122	7.82681	0.352855	0.30526	1.15591	0.247716	0.754106
C1orf127	7.52561	-0.223284	0.307154	-0.726945	0.46726	0.867582
C1orf131	9.73762	0.379753	0.263783	1.43964	0.149969	0.670291
C1orf141	8.55346	0.0748609	0.27049	0.276761	0.781964	0.957405
C1orf146	7.71564	-0.157877	0.295961	-0.533436	0.593731	0.910654
C1orf158	7.15189	0.0118404	0.272089	0.0435167	0.96529	0.993008
C1orf159	8.66972	-0.144264	0.26472	-0.544969	0.585775	0.907702
C1orf162	6.46668	-0.297319	0.297344	-0.999916	0.317351	0.806148
C1orf167	7.81682	-0.140569	0.298136	-0.471491	0.63729	0.922477
C1orf174	13.0123	0.12186	0.231521	0.526346	0.598648	0.911373
C1orf185	10.8512	-0.219051	0.263424	-0.831554	0.405661	0.845945
C1orf189	10.8891	0.0697843	0.244519	0.285394	0.775342	0.957364
C1orf194	11.5008	0.45113	0.22578	1.9981	0.0457058	0.487931
C1orf198	11.3327	-0.168972	0.245424	-0.688488	0.491145	0.876063
C1orf21	7.88051	0.515548	0.264127	1.95189	0.050951	0.496898
C1orf210	8.5978	-0.15506	0.256007	-0.605689	0.544722	0.895319
C1orf216	10.2092	0.140683	0.244068	0.576409	0.564338	0.901023
C1orf226	7.69526	-0.0241196	0.294794	-0.0818184	0.934791	0.986269
C1orf232	7.9025	0.0683787	0.286488	0.238679	0.811355	0.962259
C1orf35	10.2855	0.447768	0.238917	1.87415	0.0609095	0.517248
C1orf43	13.8045	-0.394897	0.234233	-1.68592	0.0918116	0.584185
C1orf50	8.92671	0.0920694	0.296448	0.310575	0.756124	0.953802
C1orf52	12.9909	0.0926087	0.212227	0.436367	0.662571	0.930361
C1orf53	7.86788	0.246595	0.261125	0.944356	0.344988	0.818939
C1orf54	8.37589	0.123337	0.254713	0.48422	0.62823	0.919404
C1orf56	5.80591	-0.0853126	0.332189	-0.256819	0.797318	0.961014
C1orf68	9.85741	0.799149	0.333871	2.39358	0.0166847	0.365751
C1orf74	7.56199	0.446444	0.294827	1.51426	0.12996	0.645891
C1orf87	7.79081	-0.222589	0.272412	-0.817103	0.41387	0.848722
C1orf94	9.67116	0.337545	0.25061	1.34689	0.178014	0.700248
C1QA	8.09693	0.23553	0.246752	0.954519	0.339821	0.81559
C1QB	10.9724	-0.198371	0.255727	-0.775713	0.437919	0.856763
C1QBP	12.7046	0.0518832	0.21076	0.246172	0.805549	0.962124
C1QC	7.9432	0.639828	0.264687	2.4173	0.0156362	0.35672
C1QL1	7.51386	-0.00606292	0.315757	-0.0192012	0.984681	0.9959
C1QL2	20.2283	0.16771	0.259133	0.647194	0.517506	0.88572
C1QL3	8.89125	0.564222	0.250587	2.2516	0.0243473	0.411783
C1QL4	8.83914	-0.311593	0.26959	-1.1558	0.247763	0.754106
C1QTNF1	7.58806	-0.317135	0.31856	-0.995528	0.319479	0.80707
C1QTNF12	7.82911	0.21502	0.276054	0.778906	0.436035	0.856036
C1QTNF2	7.81505	0.642587	0.257253	2.49787	0.012494	0.33045
C1QTNF3	7.88825	-0.0390694	0.270877	-0.144233	0.885317	0.976123
C1QTNF4	10.3602	0.0717006	0.258713	0.277144	0.78167	0.957405
C1QTNF5	7.44489	-0.0573972	0.317208	-0.180945	0.856411	0.970973
C1QTNF6	9.66466	0.260302	0.235903	1.10343	0.269841	0.772204
C1QTNF7	9.45006	0.226929	0.238883	0.94996	0.342132	0.817233
C1QTNF8	6.00857	0.140642	0.303624	0.46321	0.643214	0.92437
C1QTNF9	12.2248	0.0843911	0.240987	0.350189	0.726197	0.946997
C1QTNF9B	15.1574	0.36892	0.206515	1.7864	0.074034	0.548326
C1R	9.62632	0.010477	0.25271	0.0414587	0.96693	0.993349
C1RL	8.51495	0.287658	0.263702	1.09085	0.27534	0.778581
C1S	11.6084	-0.269175	0.270506	-0.995081	0.319697	0.807092
C2	8.17459	0.383324	0.270093	1.41923	0.155832	0.678313
C20orf141	8.92777	-0.0611166	0.258911	-0.236053	0.813392	0.962961
C20orf144	10.601	0.292163	0.262463	1.11316	0.26564	0.769004
C20orf173	10.649	0.262022	0.225691	1.16098	0.245651	0.751781
C20orf202	12.3621	0.243535	0.234548	1.03832	0.299123	0.794715
C20orf203	9.97567	-0.210656	0.269191	-0.78255	0.433891	0.855192
C20orf204	7.8716	0.159968	0.267334	0.598385	0.549583	0.896078
C20orf27	7.07109	-0.245118	0.295614	-0.829182	0.407002	0.846595
C20orf85	9.01158	-0.230749	0.262448	-0.87922	0.379282	0.838028
C20orf96	9.10309	0.153912	0.270144	0.56974	0.568854	0.902062
C21orf58	9.37702	-0.0508827	0.270569	-0.188058	0.850831	0.970145
C21orf62	10.3001	0.41769	0.263062	1.5878	0.112331	0.621688
C21orf91	7.83085	-0.0267933	0.24875	-0.107712	0.914224	0.983257
C22orf15	16.5459	-0.31311	0.252644	-1.23933	0.215224	0.729932
C22orf23	7.76451	0.225448	0.267849	0.841698	0.399957	0.844929
C22orf31	9.29978	-0.310687	0.255363	-1.21665	0.223738	0.73479
C22orf39	7.71504	0.331175	0.263715	1.25581	0.209186	0.725598
C22orf42	9.72295	-0.0793179	0.336203	-0.235923	0.813493	0.962961
C2CD2	11.473	-0.062668	0.257145	-0.243707	0.807457	0.962124
C2CD2L	9.4821	-0.11863	0.250284	-0.473979	0.635515	0.921954
C2CD3	7.00033	0.466207	0.272796	1.709	0.0874518	0.574916
C2CD4A	7.99889	0.292156	0.259161	1.12732	0.259609	0.764149
C2CD4B	6.15469	0.246659	0.310111	0.795391	0.426386	0.852431
C2CD4C	8.43038	0.115683	0.251104	0.4607	0.645014	0.924682
C2CD4D	10.8021	-0.140736	0.237903	-0.59157	0.554138	0.897091
C2CD5	9.86145	-0.225919	0.232633	-0.971138	0.33148	0.812815
C2CD6	7.94353	0.310378	0.299109	1.03767	0.299422	0.794715
C2orf15	9.78395	0.00168541	0.237585	0.00709392	0.99434	0.998315
C2orf16	7.70625	0.0749216	0.286683	0.26134	0.793831	0.959765
C2orf42	9.48298	0.386699	0.267682	1.44462	0.148563	0.668845
C2orf49	12.1785	0.200315	0.454187	0.441042	0.659183	0.929926
C2orf50	7.76596	-0.116966	0.268024	-0.436402	0.662545	0.930361
C2orf66	11.9841	0.521109	0.223036	2.33643	0.0194686	0.389727
C2orf68	7.22769	0.184395	0.250352	0.736542	0.461401	0.865179
C2orf69	11.8395	0.739883	0.236799	3.12453	0.00178092	0.162213
C2orf72	8.3351	-0.354442	0.271215	-1.30686	0.191259	0.710736
C2orf73	8.15574	0.156594	0.256211	0.611192	0.541073	0.89348
C2orf74	10.0946	0.0432426	0.253144	0.170823	0.864363	0.972324
C2orf76	4.61126	0.372304	0.358867	1.03744	0.299529	0.794715
C2orf78	9.74708	0.386064	0.227721	1.69534	0.0900111	0.579702
C2orf80	8.65119	0.220976	0.245839	0.898866	0.368724	0.831943
C2orf81	9.68849	-0.179123	0.24419	-0.733538	0.46323	0.865534
C2orf83	7.73107	0.109352	0.25023	0.437004	0.662108	0.930361
C2orf88	8.82678	0.389895	0.245382	1.58893	0.112076	0.621688
C2orf91	7.97515	-0.0589107	0.299022	-0.197011	0.843819	0.969167
C2orf92	7.19123	0.622155	0.274189	2.26908	0.0232637	0.407344
C3	9.68346	0.0546534	0.345491	0.15819	0.874307	0.973954
C3AR1	8.97608	-0.41193	0.292532	-1.40815	0.159086	0.680774
C3orf14	9.39433	-0.00145614	0.248111	-0.0058689	0.995317	0.998597
C3orf18	7.61238	0.449817	0.257149	1.74925	0.0802482	0.557464
C3orf20	6.01652	-0.310896	0.38592	-0.805596	0.420476	0.850786
C3orf22	9.86583	0.610891	0.24805	2.46277	0.0137867	0.338253
C3orf33	9.45135	0.266965	0.261565	1.02064	0.307423	0.799899
C3orf35	7.79174	0.00889477	0.293234	0.0303334	0.975801	0.994468
C3orf36	8.71637	-0.221711	0.271454	-0.816755	0.414069	0.848722
C3orf38	10.2479	0.185114	0.231409	0.799942	0.423745	0.851398
C3orf49	7.9393	-0.340592	0.282286	-1.20655	0.227605	0.738415
C3orf52	13.5581	-0.0226408	0.211236	-0.107183	0.914644	0.983257
C3orf56	9.72886	0.368468	0.235701	1.56329	0.117985	0.627993
C3orf62	12.7977	-0.179808	0.234122	-0.768009	0.442482	0.858017
C3orf70	6.97098	0.329907	0.298044	1.10691	0.268334	0.771129
C3orf80	7.82143	-0.0697392	0.253523	-0.275081	0.783254	0.957405
C3orf84	11.0971	-0.16854	0.268156	-0.628514	0.529667	0.890424
C3orf85	8.64033	0.448001	0.269256	1.66385	0.0961424	0.592761
C4B	8.63079	-0.336118	0.279482	-1.20264	0.229114	0.738864
C4BPA	8.48777	-0.00740074	0.248197	-0.029818	0.976212	0.994468
C4BPB	9.14955	0.357847	0.23769	1.50552	0.13219	0.648179
C4orf17	9.49835	-0.27722	0.24746	-1.12026	0.262602	0.76486
C4orf19	8.6946	0.253255	0.244276	1.03676	0.29985	0.794715
C4orf3	16.4561	0.35895	0.234589	1.53012	0.125987	0.640496
C4orf33	7.9059	0.0690674	0.276167	0.250093	0.802515	0.962124
C4orf36	7.88323	0.0431597	0.26034	0.165782	0.868329	0.973102
C4orf45	7.85492	0.119216	0.275993	0.431952	0.665776	0.930983
C4orf46	141.221	0.477813	0.270945	1.76351	0.0778151	0.55408
C4orf47	8.1169	0.4987	0.24486	2.03667	0.041683	0.479304
C4orf48	6.37969	0.0416873	0.313267	0.133073	0.894136	0.978643
C4orf50	7.49767	0.225835	0.280524	0.805047	0.420792	0.850832
C4orf51	9.85756	0.773487	0.25927	2.98333	0.00285134	0.203916
C4orf54	7.8444	-0.398609	0.282029	-1.41336	0.157549	0.678789
C5	8.28881	0.311869	0.286028	1.09034	0.275562	0.778901
C5AR1	10.5404	0.592208	0.235399	2.51577	0.0118774	0.326707
C5AR2	8.07178	0.237182	0.276755	0.85701	0.391439	0.843062
C5orf15	13.4664	0.565612	0.228732	2.47281	0.0134056	0.338253
C5orf22	7.33713	-0.0104478	0.290344	-0.0359844	0.971295	0.993756
C5orf24	10.5419	0.203016	0.227459	0.892538	0.372105	0.8341
C5orf34	10.8744	-0.160142	0.218275	-0.733673	0.463148	0.865534
C5orf38	15.8958	-0.466685	0.269027	-1.73471	0.0827918	0.563316
C5orf46	8.51532	0.438598	0.245347	1.78766	0.0738306	0.548326
C5orf47	10.3817	-0.198255	0.233263	-0.849921	0.395369	0.844246
C5orf49	9.425	0.331538	0.247581	1.33911	0.180535	0.703578
C5orf51	8.68528	0.34184	0.244594	1.39758	0.162239	0.684315
C5orf52	9.73838	-0.143396	0.262754	-0.54574	0.585244	0.907406
C5orf58	5.45886	-0.17317	0.338368	-0.51178	0.608805	0.914619
C5orf60	8.33139	0.0637623	0.289524	0.220231	0.825691	0.965818
C5orf63	13.1544	0.0194436	0.220165	0.088314	0.929627	0.985786
C5orf67	5.8267	0.329908	0.374587	0.880724	0.378467	0.837599
C6	10.3634	0.10425	0.239989	0.434396	0.664001	0.930977
C6orf118	5.0118	-0.0651955	0.374445	-0.174112	0.861777	0.971401
C6orf120	6.24802	-0.251037	0.307454	-0.816503	0.414212	0.848722
C6orf132	8.8402	-0.507964	0.267216	-1.90095	0.0573085	0.511092
C6orf136	7.08459	0.562896	0.259863	2.16612	0.0303017	0.436214
C6orf141	7.57085	-0.339632	0.321195	-1.0574	0.290328	0.787647
C6orf15	9.05015	-0.100045	0.270115	-0.37038	0.711099	0.943478
C6orf163	8.38072	0.129863	0.27434	0.473367	0.635951	0.922045
C6orf201	8.83986	-0.284334	0.294483	-0.965537	0.334276	0.813774
C6orf223	8.27035	0.755654	0.271816	2.78002	0.00543551	0.258977
C6orf226	7.44334	-0.0496638	0.27072	-0.183451	0.854444	0.970885
C6orf47	6.86932	-0.0625867	0.302994	-0.206561	0.836353	0.968706
C6orf52	9.51403	0.146618	0.246688	0.594347	0.55228	0.896405
C6orf58	11.718	0.19513	0.239479	0.814814	0.415179	0.84921
C6orf62	10.9803	-0.0854126	0.252237	-0.33862	0.734896	0.948869
C6orf89	6.20854	0.2183	0.307766	0.709307	0.478134	0.871966
C7	11.5746	0.289448	0.239346	1.20933	0.226536	0.73769
C7orf25	8.99069	0.0542428	0.23178	0.234027	0.814964	0.963563
C7orf26	8.59631	0.408229	0.241061	1.69347	0.0903663	0.581203
C7orf31	12.1386	-0.204091	0.236233	-0.863939	0.387621	0.841674
C7orf33	8.31141	-0.533989	0.305431	-1.74831	0.0804095	0.557464
C7orf50	12.3669	-0.359668	0.244786	-1.46931	0.141748	0.659713
C7orf57	8.16634	-0.517731	0.286326	-1.80818	0.0705779	0.542994
C7orf61	11.3135	-0.00725576	0.232108	-0.0312603	0.975062	0.994268
C7orf77	9.53546	0.0817794	0.272401	0.300217	0.764011	0.956109
C8A	6.95792	-0.390944	0.298633	-1.30911	0.190497	0.710736
C8B	9.05984	-0.150139	0.26592	-0.564601	0.572345	0.903762
C8G	8.48249	0.103809	0.242292	0.428448	0.668325	0.930983
C8orf33	8.39942	0.0172787	0.285236	0.0605769	0.951696	0.990481
[truncated: 16,679 more rows]

## Sheet: Fig2a_IE
Figure 2a: Top right (Inner epidermis/IE)
	baseMean	log2FoldChange	lfcSE	stat	pvalue	padj
A1BG	8.63047	0.291676	0.266793	1.09327	0.274276	0.818005
A1CF	7.77983	0.220175	0.284285	0.774486	0.438643	0.883706
A2M	14.1124	0.106363	0.312871	0.339958	0.733888	0.960731
A2ML1	9.96116	0.128694	0.240573	0.534949	0.592685	0.930302
A3GALT2	7.60442	-0.0186443	0.270473	-0.0689321	0.945044	0.99403
A4GALT	9.10701	0.725411	0.262164	2.76701	0.00565727	0.367313
A4GNT	8.62992	0.276071	0.242292	1.13942	0.254529	0.808889
AAAS	12.9771	-0.21543	0.227538	-0.94679	0.343746	0.850713
AACS	14.2931	0.155234	0.209356	0.741483	0.4584	0.887985
AADAC	6.88557	0.295861	0.293546	1.00789	0.31351	0.834819
AADACL2	8.88144	0.474215	0.27862	1.70201	0.088753	0.660609
AADACL3	10.7136	0.0653557	0.228542	0.285968	0.774903	0.967056
AADACL4	10.8911	-0.106206	0.250167	-0.424542	0.671171	0.94804
AADAT	6.47897	0.605512	0.321903	1.88104	0.0599665	0.615719
AAGAB	8.9676	0.0649094	0.259532	0.250101	0.802509	0.972823
AAK1	9.03129	0.679028	0.237909	2.85415	0.00431517	0.336724
AAMDC	12.4043	0.0852607	0.215876	0.394951	0.692879	0.950826
AAMP	12.0319	0.0863641	0.221865	0.389265	0.69708	0.951041
AANAT	7.39123	-0.731276	0.367252	-1.99121	0.046458	0.584063
AAR2	7.96759	0.200644	0.277259	0.72367	0.469268	0.893519
AARD	6.8625	-0.625841	0.337033	-1.85691	0.0633238	0.62058
AARS1	9.73793	-0.157007	0.246285	-0.637504	0.523797	0.90916
AARS2	9.32046	0.413774	0.258571	1.60023	0.109547	0.691862
AARSD1	12.4507	0.284848	0.215313	1.32295	0.185852	0.75919
AASDH	8.73753	0.181135	0.277404	0.652965	0.513779	0.904532
AASDHPPT	7.39556	0.0452416	0.324621	0.139367	0.88916	0.984498
AASS	9.20605	-0.0423243	0.271199	-0.156064	0.875983	0.982932
AATF	10.2135	-0.296043	0.236685	-1.25079	0.211011	0.783446
AATK	4.92897	0.60279	0.421605	1.42975	0.152788	0.732468
ABAT	9.43268	-0.0921323	0.273919	-0.336349	0.736608	0.960744
ABCA1	8.36864	0.189752	0.259675	0.730729	0.464944	0.891207
ABCA10	9.50588	-0.331881	0.284125	-1.16808	0.242774	0.801233
ABCA12	10.2965	0.462188	0.238472	1.93812	0.0526085	0.595502
ABCA13	8.79089	-0.0227639	0.284095	-0.0801278	0.936136	0.992542
ABCA2	6.29264	0.591962	0.311683	1.89925	0.0575321	0.608355
ABCA3	6.97081	0.16001	0.29053	0.550751	0.581804	0.928651
ABCA4	9.53214	-0.338991	0.295871	-1.14574	0.251902	0.806304
ABCA5	8.35177	0.252664	0.240826	1.04916	0.294105	0.825395
ABCA6	8.94569	0.6186	0.261802	2.36285	0.0181348	0.46847
ABCA7	9.52551	0.207988	0.254505	0.817226	0.4138	0.877246
ABCA8	8.61224	0.556278	0.260041	2.13919	0.0324203	0.540154
ABCA9	7.01487	0.295493	0.33446	0.883493	0.37697	0.863364
ABCB1	9.84615	0.482502	0.231399	2.08515	0.0370556	0.556593
ABCB10	22.8077	-0.366427	0.193518	-1.8935	0.058291	0.612501
ABCB11	7.11403	0.0964028	0.323718	0.297799	0.765857	0.964786
ABCB4	7.11602	0.088686	0.286103	0.30998	0.756577	0.963067
ABCB5	9.04888	-0.0455215	0.269416	-0.168964	0.865825	0.982174
ABCB6	10.7857	0.160777	0.223133	0.720546	0.471189	0.894354
ABCB7	7.78835	-0.106957	0.281145	-0.380434	0.703624	0.952091
ABCB8	6.64203	-0.637733	0.351257	-1.81557	0.0694361	0.628703
ABCB9	12.9973	0.288912	0.226842	1.27363	0.202796	0.776852
ABCC1	9.72726	-0.48128	0.268468	-1.79269	0.0730226	0.632959
ABCC10	7.72814	0.248491	0.270799	0.917623	0.358816	0.858793
ABCC11	7.86305	0.356324	0.282978	1.25919	0.207961	0.781348
ABCC12	8.31641	0.429961	0.270152	1.59155	0.111486	0.69349
ABCC2	7.40158	0.159342	0.276991	0.575262	0.565114	0.92471
ABCC3	11.3415	0.126106	0.224146	0.562604	0.573704	0.927598
ABCC4	7.12027	0.0240259	0.306646	0.0783504	0.937549	0.992609
ABCC5	8.4323	0.566098	0.255917	2.21204	0.0269639	0.513893
ABCC6	11.8682	0.11194	0.221782	0.504727	0.61375	0.932794
ABCC8	11.0939	0.0650504	0.242109	0.268683	0.788174	0.969298
ABCC9	9.34014	0.535933	0.2662	2.01327	0.044086	0.584063
ABCD1	10.0855	0.287455	0.267226	1.0757	0.282061	0.821911
ABCD2	9.46599	0.137346	0.288638	0.475842	0.634187	0.937103
ABCD3	7.69586	-0.235709	0.332245	-0.709444	0.478049	0.89642
ABCD4	10.1816	0.0209955	0.253266	0.0828989	0.933932	0.991988
ABCE1	9.92557	-0.00621848	0.243652	-0.0255219	0.979639	0.997346
ABCF1	10.6502	0.0858151	0.237935	0.360666	0.718349	0.955055
ABCF2	11.4007	-0.272763	0.215102	-1.26807	0.204775	0.779412
ABCF3	9.87628	0.306355	0.217256	1.41011	0.158508	0.735701
ABCG1	8.6042	-0.114346	0.304069	-0.376051	0.706879	0.952162
ABCG2	6.57748	-0.135272	0.318876	-0.424216	0.671408	0.948145
ABCG4	8.38368	0.297049	0.254308	1.16807	0.242778	0.801233
ABCG5	11.3532	0.470815	0.230468	2.04287	0.0410658	0.579735
ABCG8	11.61	0.189925	0.224642	0.845454	0.397857	0.873182
ABHD1	10.2894	0.203287	0.236055	0.861183	0.389137	0.870266
ABHD10	6.91758	0.402372	0.291645	1.37967	0.167689	0.743729
ABHD11	7.63364	0.0116151	0.305982	0.0379602	0.969719	0.997108
ABHD12	8.53535	-0.101743	0.261632	-0.38888	0.697365	0.951041
ABHD12B	5.70682	0.448001	0.361566	1.23906	0.215324	0.784837
ABHD13	7.26513	0.165012	0.289606	0.569782	0.568826	0.926247
ABHD14A	7.43963	-0.0656501	0.325267	-0.201834	0.840046	0.978324
ABHD14B	9.10171	-0.196881	0.279402	-0.704651	0.481027	0.897114
ABHD15	9.427	0.273535	0.278697	0.981476	0.326358	0.841102
ABHD16A	15.0634	-0.336191	0.271642	-1.23763	0.215854	0.784837
ABHD16B	9.67707	0.0622702	0.243927	0.255282	0.798506	0.971767
ABHD17A	18.0419	-0.0921286	0.216431	-0.425672	0.670347	0.947707
ABHD17B	11.2698	0.205766	0.242586	0.848218	0.396316	0.872866
ABHD17C	11.4902	-0.274156	0.24266	-1.12979	0.258563	0.81104
ABHD18	12.6668	-0.250973	0.223546	-1.12269	0.26157	0.812757
ABHD2	11.4819	-0.124212	0.24639	-0.504129	0.61417	0.932794
ABHD3	7.93101	-0.00627112	0.304366	-0.0206039	0.983562	0.997728
ABHD4	6.35714	0.366257	0.322946	1.13411	0.256747	0.810284
ABHD5	11.658	0.103297	0.235444	0.438731	0.660856	0.944704
ABHD6	7.26527	-0.493074	0.286656	-1.72009	0.0854163	0.658135
ABHD8	13.5376	0.257103	0.228074	1.12728	0.259625	0.81104
ABI1	12.2598	0.147701	0.214627	0.688178	0.491341	0.899754
ABI2	10.533	-0.283414	0.27565	-1.02816	0.303872	0.831564
ABI3	7.70557	0.176163	0.319359	0.551613	0.581214	0.928651
ABI3BP	8.35458	0.348082	0.281589	1.23614	0.216408	0.784837
ABITRAM	12.2315	0.392441	0.224488	1.74816	0.0804366	0.648801
ABL1	9.42415	0.0720422	0.252995	0.284758	0.77583	0.967131
ABL2	9.00111	-0.00659791	0.336133	-0.0196289	0.984339	0.997728
ABLIM1	10.456	0.0928729	0.24121	0.385029	0.700216	0.951179
ABLIM2	7.54106	0.246598	0.303886	0.811481	0.41709	0.878874
ABLIM3	8.23756	-0.220449	0.290858	-0.757926	0.448495	0.887346
ABO	8.31208	-0.0157261	0.281088	-0.0559472	0.955384	0.996192
ABR	8.95591	-0.419683	0.273428	-1.5349	0.124809	0.710167
ABRA	6.99796	0.233506	0.313383	0.745115	0.456202	0.887985
ABRACL	13.3356	-0.0177047	0.217259	-0.0814913	0.935051	0.992326
ABRAXAS1	11.4457	0.19643	0.210545	0.932959	0.350841	0.855327
ABRAXAS2	12.5028	0.0880114	0.20476	0.429827	0.667322	0.947152
ABT1	8.17545	0.412843	0.260903	1.58236	0.113566	0.694271
ABTB1	10.9249	-0.57531	0.271506	-2.11896	0.0340939	0.545484
ABTB2	9.74865	0.0917364	0.235885	0.388903	0.697348	0.951041
ACAA1	7.34848	-0.73562	0.322967	-2.27769	0.0227449	0.502413
ACAA2	12.092	0.0988149	0.239724	0.412203	0.680191	0.949471
ACACA	8.63628	-0.191175	0.285899	-0.668681	0.503699	0.902951
ACACB	9.86352	0.117434	0.257144	0.456685	0.647898	0.941731
ACAD10	11.2631	0.210167	0.243086	0.86458	0.387269	0.869354
ACAD11	9.30514	-0.277743	0.247444	-1.12245	0.261672	0.812757
ACAD8	13.6115	-0.0729843	0.243791	-0.299372	0.764656	0.964707
ACAD9	12.4415	-0.338891	0.224797	-1.50754	0.131671	0.718268
ACADL	8.68032	0.519392	0.274775	1.89025	0.058725	0.612501
ACADM	11.5399	-0.086408	0.219084	-0.394406	0.693281	0.950826
ACADS	9.72427	0.643515	0.274702	2.34259	0.0191502	0.476889
ACADSB	11.3233	-0.0941165	0.246723	-0.381466	0.702858	0.951989
ACADVL	19.5815	-0.095281	0.297163	-0.320635	0.748487	0.961813
ACAN	6.57021	0.163468	0.311121	0.525416	0.599294	0.930489
ACAP2	9.20244	0.053331	0.264603	0.201551	0.840268	0.978324
ACAP3	13.5626	-0.172166	0.256323	-0.671676	0.50179	0.902844
ACAT1	11.1084	0.156857	0.238665	0.657228	0.511034	0.904532
ACAT2	10.393	-0.074355	0.241584	-0.307781	0.758249	0.963067
ACBD3	10.9756	-0.0114863	0.209386	-0.0548571	0.956252	0.996192
ACBD4	7.02037	-0.0237015	0.330172	-0.0717852	0.942773	0.993324
ACBD5	13.05	0.373533	0.213986	1.74559	0.0808816	0.648801
ACBD6	6.5556	-0.158888	0.327149	-0.485675	0.627197	0.936409
ACBD7	10.603	0.0907167	0.260074	0.348812	0.727231	0.958234
ACCS	8.27505	0.420411	0.278708	1.50843	0.131446	0.718268
ACCSL	6.30146	-0.612831	0.349771	-1.75209	0.0797581	0.648158
ACD	7.75958	0.175328	0.37976	0.46168	0.644311	0.940239
ACE	8.04718	0.114238	0.30006	0.380718	0.703413	0.952091
ACE2	9.10043	0.74588	0.275426	2.70809	0.00676709	0.379546
ACER1	8.60281	-0.128849	0.320515	-0.402008	0.687678	0.950334
ACER2	13.9904	-0.0665474	0.216559	-0.307295	0.758619	0.963298
ACER3	7.74342	0.371829	0.288645	1.28819	0.19768	0.773451
ACHE	9.69934	0.0826604	0.294231	0.280937	0.778759	0.967646
ACIN1	7.86603	-0.245254	0.28128	-0.871922	0.383251	0.866946
ACKR1	6.73163	-0.133778	0.342252	-0.390876	0.695889	0.951041
ACKR2	11.4367	-0.0887344	0.235971	-0.37604	0.706887	0.952162
ACKR3	8.18228	0.0229949	0.273352	0.0841219	0.93296	0.991819
ACKR4	10.2884	0.0900142	0.291232	0.309081	0.75726	0.963067
ACLY	8.9976	0.350614	0.289515	1.21104	0.22588	0.788894
ACMSD	6.91035	0.253845	0.332933	0.76245	0.445791	0.887085
ACO1	11.3397	0.0464814	0.231115	0.201118	0.840606	0.978324
ACO2	12.4611	-0.124209	0.243807	-0.509456	0.610433	0.932794
ACOD1	9.88894	0.303929	0.242408	1.25379	0.209917	0.783446
ACOT1	14.4956	0.160278	0.237932	0.673633	0.500545	0.902177
ACOT11	9.02217	0.0490779	0.249885	0.196402	0.844296	0.979423
ACOT12	7.18904	-0.0175604	0.326232	-0.0538278	0.957072	0.996192
ACOT13	8.69287	0.360769	0.24303	1.48446	0.137686	0.722778
ACOT2	12.7749	0.0714052	0.237684	0.30042	0.763857	0.964707
ACOT4	11.985	0.200589	0.214808	0.933806	0.350404	0.855327
ACOT6	5.77083	0.262347	0.34734	0.755303	0.450067	0.887985
ACOT7	7.62075	-0.282592	0.319638	-0.884101	0.376642	0.862863
ACOT8	9.96041	-0.27943	0.270655	-1.03242	0.301876	0.831284
ACOT9	8.75075	0.540478	0.248892	2.17154	0.0298907	0.529283
ACOX1	8.47832	-0.0879668	0.267103	-0.329337	0.741901	0.961156
ACOX2	10.0701	0.201911	0.242072	0.834094	0.404228	0.874395
ACOX3	8.6562	-0.701172	0.312672	-2.24252	0.0249278	0.504775
ACOXL	6.06945	0.446949	0.323354	1.38223	0.166902	0.7422
ACP1	8.72466	-0.272408	0.303927	-0.896292	0.370097	0.861973
ACP2	11.1345	0.0388675	0.236366	0.164438	0.869386	0.982289
ACP3	12.7287	0.309871	0.233788	1.32544	0.185026	0.758954
ACP4	6.62287	-0.0435965	0.330941	-0.131735	0.895194	0.985328
ACP5	7.43762	-0.0843963	0.293054	-0.287989	0.773355	0.966538
ACP6	9.93723	0.524545	0.23265	2.25466	0.024155	0.504775
ACP7	7.56453	0.381422	0.309757	1.23136	0.21819	0.784837
ACR	12.5445	0.446206	0.219135	2.03622	0.0417287	0.58291
ACRBP	8.6203	0.229096	0.257642	0.889204	0.373894	0.862231
ACRV1	10.5965	0.0530093	0.243012	0.218134	0.827324	0.97601
ACSBG1	7.32619	0.1914	0.301835	0.634122	0.526001	0.909702
ACSBG2	9.99398	-0.0392381	0.25191	-0.155762	0.876221	0.982932
ACSF2	17.0922	-0.105493	0.244048	-0.432265	0.665548	0.946865
ACSF3	10.7621	0.0951619	0.241935	0.393336	0.694071	0.950826
ACSL1	13.1587	0.0129653	0.250481	0.0517615	0.958719	0.996254
ACSL3	6.78823	-0.0809182	0.293371	-0.275822	0.782684	0.967963
ACSL4	9.21728	0.23576	0.256669	0.918535	0.358339	0.858793
ACSL5	6.57269	0.486898	0.360545	1.35045	0.176872	0.751466
ACSL6	6.74586	-0.554414	0.323502	-1.71379	0.0865677	0.660109
ACSM1	6.87286	0.575833	0.306208	1.88053	0.0600361	0.615978
ACSM2A	9.5754	0.066316	0.268178	0.247283	0.804689	0.972941
ACSM2B	10.6795	0.144586	0.23041	0.627514	0.530322	0.91088
ACSM3	11.8318	0.503375	0.224244	2.24476	0.0247833	0.504775
ACSM4	10.5486	-0.636279	0.28795	-2.20969	0.0271269	0.513893
ACSM5	20.3021	-0.0990722	0.225373	-0.439592	0.660233	0.944704
ACSM6	6.84096	-0.292929	0.331203	-0.884437	0.37646	0.862863
ACSS1	9.95747	-0.145999	0.23938	-0.609903	0.541926	0.915724
ACSS2	9.50396	0.0447597	0.232694	0.192354	0.847465	0.979927
ACSS3	10.5475	0.17834	0.235964	0.755794	0.449773	0.887985
ACTA1	12.3052	0.292022	0.412232	0.708391	0.478702	0.896669
ACTA2	64.2852	0.263834	0.408499	0.645863	0.518368	0.907193
ACTBL2	11.5497	0.301486	0.250601	1.20305	0.228955	0.792917
ACTC1	14.5998	-0.276482	0.373945	-0.739365	0.459686	0.887985
ACTG2	41.4767	0.534275	0.405492	1.3176	0.187638	0.761698
ACTL10	8.13476	0.06739	0.264648	0.25464	0.799001	0.971767
ACTL6A	10.639	-0.397294	0.258469	-1.5371	0.124268	0.709987
ACTL6B	6.54324	0.716762	0.307436	2.33142	0.0197313	0.482605
ACTL7A	7.05401	0.207161	0.267373	0.774801	0.438457	0.883706
ACTL7B	6.51042	0.0248357	0.324763	0.0764731	0.939043	0.992921
ACTL8	9.12742	0.533824	0.24295	2.19726	0.0280021	0.516706
ACTL9	10.7137	-0.392223	0.273659	-1.43325	0.151785	0.732468
ACTN1	11.7683	0.32556	0.457563	0.711508	0.47677	0.89642
ACTN2	11.4472	0.414099	0.218887	1.89184	0.0585118	0.612501
ACTN3	7.93736	0.059283	0.278831	0.212613	0.831629	0.97601
ACTN4	21.5671	-0.344914	0.237868	-1.45002	0.147052	0.729733
ACTR10	12.501	0.462506	0.259867	1.77978	0.0751115	0.636131
ACTR1A	9.67368	-0.189113	0.246708	-0.766545	0.443352	0.886601
ACTR1B	7.01161	-0.489474	0.316886	-1.54464	0.122434	0.706862
ACTR2	14.2128	-0.163119	0.214485	-0.760514	0.446947	0.887086
ACTR3	15.382	-0.116899	0.221268	-0.528312	0.597283	0.930488
ACTR3B	16.6561	-0.328641	0.220283	-1.4919	0.135725	0.722778
ACTR5	11.3311	0.24614	0.270148	0.911131	0.362226	0.859741
ACTR6	11.1255	0.290752	0.243358	1.19475	0.232184	0.794667
ACTR8	7.59643	-0.235184	0.291389	-0.807113	0.419601	0.878975
ACTRT1	10.9454	0.332721	0.24186	1.37567	0.168922	0.745373
ACTRT2	15.0602	0.167432	0.202289	0.82769	0.407846	0.875541
ACTRT3	8.00326	0.122438	0.29867	0.409943	0.681848	0.949681
ACVR1	10.1259	-0.268778	0.247737	-1.08494	0.27795	0.819976
ACVR1B	10.311	0.397043	0.2164	1.83476	0.0665405	0.62394
ACVR1C	8.98734	0.66679	0.348754	1.91192	0.0558861	0.604042
ACVR2A	13.9092	0.131774	0.330437	0.398786	0.690051	0.950459
ACVR2B	9.44388	0.469585	0.264216	1.77728	0.0755226	0.636131
ACVRL1	7.91701	0.145879	0.278113	0.524532	0.599909	0.930489
ACY1	11.883	-0.0073593	0.221871	-0.0331693	0.97354	0.997108
ACY3	9.28079	0.194577	0.256561	0.758406	0.448208	0.88729
ACYP1	8.69739	-0.462825	0.279061	-1.65851	0.0972144	0.667719
ACYP2	13.2655	-0.118629	0.21626	-0.548547	0.583316	0.92907
ADA	10.1191	-0.185022	0.242237	-0.763805	0.444983	0.886975
ADA2	8.10366	0.683618	0.274861	2.48714	0.0128774	0.432575
ADAD1	9.90673	0.254456	0.252433	1.00801	0.313447	0.834772
ADAD2	6.10879	0.141327	0.409678	0.34497	0.730117	0.958959
ADAL	6.71953	0.476425	0.281565	1.69206	0.0906341	0.661419
ADAM10	13.4612	0.198152	0.200233	0.989608	0.322366	0.840076
ADAM11	10.1635	-0.114729	0.237035	-0.484017	0.628374	0.936571
ADAM12	8.55424	0.161737	0.272118	0.594362	0.55227	0.919105
ADAM15	1016.12	-0.161363	0.298339	-0.540873	0.588595	0.929736
ADAM17	7.57895	-0.243623	0.282282	-0.863047	0.388112	0.870251
ADAM18	8.38182	-0.019776	0.263922	-0.0749313	0.940269	0.992942
ADAM19	8.43432	-0.199422	0.282325	-0.706354	0.479968	0.897114
ADAM2	8.33045	0.243081	0.307848	0.789613	0.429754	0.881618
ADAM20	7.37344	0.373458	0.28875	1.29336	0.195887	0.772722
ADAM21	10.4578	-0.411306	0.274136	-1.50037	0.133517	0.720903
ADAM22	8.51609	-0.00563941	0.294018	-0.0191805	0.984697	0.997728
ADAM23	9.22001	0.488062	0.244627	1.99513	0.0460289	0.584063
ADAM28	8.67308	-0.169871	0.302306	-0.561917	0.574172	0.927598
ADAM29	7.91848	-0.0807265	0.286566	-0.281703	0.778172	0.967587
ADAM30	8.29547	-0.00891725	0.281949	-0.0316272	0.974769	0.997108
ADAM32	9.62415	-0.344078	0.297947	-1.15483	0.24816	0.804853
ADAM33	12.1295	-0.00868196	0.302815	-0.0286709	0.977127	0.997284
ADAM7	7.4404	0.246536	0.315414	0.781625	0.434435	0.882738
ADAM8	5.39313	0.0573582	0.374798	0.153038	0.878368	0.983002
ADAM9	12.1808	-0.442751	0.25137	-1.76135	0.0781791	0.644089
ADAMDEC1	7.17245	0.104607	0.448399	0.23329	0.815536	0.974442
ADAMTS1	9.48346	-0.111742	0.287749	-0.388332	0.69777	0.951041
ADAMTS10	9.33878	0.353107	0.250448	1.4099	0.158568	0.735728
ADAMTS12	9.28527	0.434172	0.245512	1.76844	0.0769876	0.640558
ADAMTS13	11.7612	0.471403	0.207265	2.2744	0.0229422	0.503514
ADAMTS14	7.474	0.470675	0.29796	1.57965	0.114186	0.694271
ADAMTS15	8.33191	0.0954535	0.29532	0.323221	0.746528	0.961813
ADAMTS16	7.20481	0.055658	0.292192	0.190484	0.84893	0.980027
ADAMTS17	8.28019	-0.217606	0.27407	-0.793979	0.427208	0.881485
ADAMTS18	9.27409	0.037453	0.260211	0.143933	0.885553	0.98364
ADAMTS19	5.42379	-0.272626	0.349978	-0.778981	0.435991	0.883138
ADAMTS2	4.4665	1.01441	0.378528	2.67988	0.00736485	0.384805
ADAMTS20	10.2891	0.174607	0.259055	0.674013	0.500303	0.902177
ADAMTS3	14.5241	-0.340518	0.239649	-1.4209	0.155345	0.733597
ADAMTS4	12.3634	-0.266653	0.224318	-1.18873	0.234546	0.797346
ADAMTS5	7.16397	0.24927	0.408499	0.61021	0.541723	0.915724
ADAMTS6	8.41025	0.201957	0.261225	0.773113	0.439456	0.883706
ADAMTS7	8.40099	-0.0166744	0.31042	-0.0537156	0.957162	0.996192
ADAMTS8	7.16424	-0.00420255	0.287998	-0.0145923	0.988357	0.997728
ADAMTS9	7.3714	0.600236	0.27647	2.17107	0.0299257	0.529283
ADAMTSL1	8.44526	-0.133925	0.298021	-0.449381	0.653157	0.943247
ADAMTSL2	10.2757	-0.0652419	0.242086	-0.269499	0.787546	0.968953
ADAMTSL3	5.56018	0.516036	0.375863	1.37294	0.169772	0.746152
ADAMTSL4	7.13818	0.159291	0.320937	0.49633	0.619661	0.934842
ADAMTSL5	7.74006	0.182012	0.289513	0.628686	0.529555	0.910575
ADAP1	9.92492	-0.210817	0.26112	-0.807356	0.419461	0.878874
ADAP2	8.1381	0.544861	0.277136	1.96604	0.049294	0.589526
ADAR	8.43203	-0.154428	0.253783	-0.608504	0.542853	0.915724
ADARB1	10.8048	0.0241601	0.230875	0.104646	0.916657	0.987848
ADARB2	7.96009	0.52197	0.282012	1.85088	0.0641873	0.623081
ADAT1	11.9648	-0.164623	0.230326	-0.714737	0.474771	0.895712
ADAT2	9.63939	-0.147715	0.269936	-0.547221	0.584227	0.929167
ADAT3	16.7133	-0.318297	0.239619	-1.32835	0.184062	0.758823
ADCK1	8.53001	-0.148489	0.28397	-0.522905	0.601041	0.930893
ADCK2	10.385	0.326391	0.235927	1.38344	0.16653	0.7422
ADCK5	5.89427	-0.0264503	0.337225	-0.0784351	0.937482	0.992609
ADCY1	7.6115	0.229232	0.300571	0.762656	0.445669	0.887085
ADCY10	8.07412	0.240628	0.29323	0.820611	0.411868	0.877246
ADCY2	10.9045	-0.0949864	0.24748	-0.383814	0.701116	0.951486
ADCY3	8.59465	-0.378008	0.253579	-1.49069	0.136043	0.722778
ADCY4	11.2611	0.17781	0.22399	0.793833	0.427293	0.881537
ADCY5	10.7996	-0.300053	0.247747	-1.21112	0.225848	0.788894
ADCY6	8.05759	0.0969508	0.290495	0.333744	0.738573	0.960744
ADCY7	9.45121	0.65515	0.244232	2.6825	0.0073075	0.384805
ADCY8	9.02361	0.144206	0.283047	0.509477	0.610418	0.932794
ADCY9	7.89251	-0.0764302	0.289586	-0.263929	0.791835	0.970593
ADCYAP1	10.1123	0.354493	0.215297	1.64653	0.0996547	0.674309
ADCYAP1R1	9.91582	0.0406676	0.244079	0.166617	0.867672	0.982288
ADD1	11.7792	-0.345663	0.232658	-1.48571	0.137355	0.722778
ADD2	7.75804	0.213318	0.264666	0.80599	0.420249	0.879394
ADD3	11.4339	0.169571	0.213814	0.793074	0.427734	0.881618
ADGB	8.61424	0.108927	0.261608	0.416375	0.677135	0.949471
ADGRA1	9.3237	0.51372	0.252821	2.03196	0.042158	0.58291
ADGRA2	8.64405	0.285247	0.316671	0.90077	0.367711	0.861736
ADGRA3	10.9269	0.131667	0.234412	0.561693	0.574325	0.927598
ADGRB1	8.05663	0.588979	0.353862	1.66443	0.0960261	0.666743
ADGRB2	6.89196	0.521504	0.340006	1.53381	0.125077	0.710167
ADGRB3	7.94165	0.670017	0.284482	2.35522	0.0185117	0.470814
ADGRD1	9.67007	0.269198	0.369988	0.727584	0.466868	0.892547
ADGRD2	15.4144	-0.130958	0.237383	-0.551673	0.581173	0.928651
ADGRE1	8.9752	-0.377327	0.279391	-1.35054	0.176844	0.751466
ADGRE2	13.3772	-0.405545	0.240096	-1.6891	0.0912005	0.66201
ADGRE5	12.1877	0.100604	0.2388	0.421289	0.673544	0.948445
ADGRF1	9.5994	0.54267	0.228638	2.37349	0.0176207	0.466518
ADGRF2	8.88523	0.0482405	0.271927	0.177402	0.859192	0.981162
ADGRF3	6.79937	-0.068343	0.288061	-0.237252	0.812461	0.974251
ADGRF4	9.037	-0.140037	0.276337	-0.506764	0.61232	0.932794
ADGRF5	11.0126	0.0230239	0.228369	0.100819	0.919694	0.98851
ADGRG1	10.7535	-0.542757	0.305804	-1.77485	0.0759219	0.637874
ADGRG2	7.4769	0.00929751	0.300516	0.0309385	0.975319	0.997108
ADGRG3	9.81638	-0.0972202	0.254743	-0.38164	0.702729	0.951989
ADGRG4	7.8539	0.409742	0.30918	1.32525	0.185088	0.758954
ADGRG5	6.88449	0.140395	0.295844	0.474559	0.635102	0.937511
ADGRG6	9.32289	0.0563295	0.25536	0.220589	0.825412	0.975947
ADGRG7	7.86791	-0.114988	0.271604	-0.423368	0.672027	0.948313
ADGRL1	8.75421	0.109857	0.276834	0.396835	0.691489	0.950607
ADGRL2	9.00464	0.184068	0.253417	0.726344	0.467628	0.892991
ADGRL3	8.85706	0.0189681	0.315617	0.0600985	0.952077	0.995853
ADGRL4	8.29642	0.34571	0.299866	1.15288	0.248959	0.804853
ADGRV1	6.72027	-0.131114	0.360792	-0.363407	0.716301	0.954129
ADH1A	8.22306	0.642528	0.276691	2.32219	0.0202228	0.487128
ADH1B	9.36939	0.185533	0.261822	0.708624	0.478558	0.896581
ADH4	6.03022	0.122045	0.345982	0.352751	0.724275	0.957307
ADH5	24.2965	-0.295192	0.191779	-1.53922	0.123749	0.708828
ADH6	6.5303	0.328808	0.314819	1.04444	0.296284	0.827543
ADH7	9.54906	-0.335808	0.28917	-1.16128	0.245526	0.804508
ADHFE1	10.8772	0.132121	0.238228	0.554598	0.579169	0.928183
ADI1	9.81495	-0.260539	0.238517	-1.09233	0.274689	0.81837
ADIG	10.4493	0.175506	0.224194	0.782834	0.433725	0.882738
ADIPOQ	12.4285	-0.28073	0.239628	-1.17153	0.241387	0.801233
ADIPOR1	8.77926	-0.459219	0.252121	-1.82142	0.0685427	0.628256
ADIPOR2	5.45931	0.177663	0.339271	0.523659	0.600515	0.930489
ADIRF	13.0521	0.251367	0.244412	1.02846	0.303736	0.831434
ADK	11.4194	-0.579804	0.225864	-2.56705	0.0102568	0.422883
ADM	9.9653	0.345021	0.223212	1.54571	0.122176	0.706244
ADM2	7.79951	0.30336	0.256058	1.18473	0.236124	0.798297
ADM5	8.99578	0.445561	0.263426	1.69141	0.0907592	0.661419
ADNP	11.8608	-0.0369732	0.210671	-0.175502	0.860685	0.981805
ADNP2	13.4586	0.265576	0.213348	1.2448	0.213204	0.78386
ADO	8.63519	0.405345	0.286303	1.41579	0.156837	0.735701
ADORA1	6.90291	0.032196	0.318717	0.101018	0.919536	0.98851
ADORA2A	7.91851	0.480602	0.317452	1.51394	0.130042	0.718268
ADORA2B	9.63437	0.489167	0.270362	1.8093	0.0704042	0.630619
ADORA3	10.2898	0.326111	0.260787	1.25049	0.211122	0.783446
ADPGK	10.795	0.105936	0.241378	0.438879	0.660749	0.944704
ADPRH	7.22702	0.102717	0.291703	0.35213	0.724741	0.957414
ADPRHL1	10.6395	0.388155	0.262127	1.48079	0.138663	0.722778
ADPRM	10.6001	0.1067	0.238909	0.446615	0.655153	0.943887
ADPRS	11.1503	-0.0345708	0.254556	-0.135808	0.891973	0.98494
ADRA1A	10.9296	-0.15808	0.310069	-0.509821	0.610177	0.932794
ADRA1B	9.0438	0.264439	0.2712	0.975071	0.329525	0.84205
ADRA1D	9.64628	-0.18199	0.278891	-0.652549	0.514047	0.904532
ADRA2A	8.81427	0.318004	0.29037	1.09517	0.273444	0.817257
ADRA2B	10.2117	-0.0670252	0.249286	-0.268869	0.788031	0.969249
ADRA2C	8.06998	0.393188	0.308711	1.27365	0.202789	0.776852
ADRB1	6.19787	0.366614	0.302463	1.21209	0.225476	0.788766
ADRB2	9.05845	0.192404	0.255823	0.752096	0.451993	0.887985
ADRB3	8.37529	0.200047	0.352613	0.567329	0.570491	0.927011
ADRM1	9.5356	-0.170281	0.261576	-0.650982	0.515058	0.905217
ADSL	12.5982	-0.0883376	0.231143	-0.382178	0.702329	0.951743
ADSS1	8.00535	-0.0930216	0.260026	-0.357739	0.720538	0.956385
ADSS2	11.9299	-0.1838	0.227274	-0.808713	0.41868	0.878874
ADTRP	7.83746	0.284585	0.269541	1.05581	0.291053	0.823575
AEBP1	9.61127	0.224135	0.318435	0.703864	0.481518	0.897114
AEBP2	11.6813	-0.168999	0.247141	-0.683818	0.49409	0.900305
AEN	23.4896	-0.0703902	0.249461	-0.282169	0.777814	0.967386
AFAP1	8.95806	0.292218	0.247104	1.18257	0.236978	0.798802
AFAP1L1	10.1449	-0.0817042	0.265638	-0.307578	0.758404	0.963192
AFAP1L2	11.1632	-0.174859	0.22115	-0.79068	0.429131	0.881618
AFDN	8.16782	-0.439636	0.296923	-1.48064	0.138703	0.722778
AFF1	11.0453	0.585931	0.225982	2.59282	0.00951929	0.410259
AFF2	7.49047	0.409536	0.302981	1.35169	0.176475	0.751143
AFF3	10.2784	-0.0821166	0.230537	-0.356197	0.721693	0.956788
AFF4	6.97803	-0.158141	0.303605	-0.520876	0.602453	0.930893
AFG1L	8.03853	0.210465	0.275313	0.764458	0.444594	0.886943
AFG3L2	14.7847	-0.215442	0.233272	-0.923565	0.355713	0.857865
AFM	8.85842	0.150218	0.273721	0.548799	0.583144	0.92907
AFMID	5.22878	-0.129085	0.368622	-0.350182	0.726202	0.958086
AFP	6.79033	-0.0341282	0.350315	-0.0974215	0.922392	0.989323
AFTPH	6.96703	-0.217518	0.326513	-0.666185	0.505293	0.902951
AGA	12.8542	-0.356412	0.22595	-1.57739	0.114705	0.694271
AGAP1	11.8793	0.130221	0.254564	0.511548	0.608967	0.932794
AGAP2	9.24861	0.165178	0.247348	0.667797	0.504263	0.902951
AGAP3	10.1865	-0.325068	0.244488	-1.32958	0.183656	0.758377
AGAP9	30.4245	-0.0440815	0.185297	-0.237896	0.811962	0.974251
AGBL1	9.62989	0.476224	0.247155	1.92682	0.0540018	0.598216
AGBL2	12.391	-0.07395	0.214116	-0.345373	0.729814	0.958959
AGBL3	8.0877	-0.092845	0.268074	-0.346341	0.729086	0.958699
AGBL4	9.19017	0.520701	0.255008	2.0419	0.0411614	0.579825
AGBL5	13.2345	-0.0475526	0.233544	-0.203613	0.838656	0.978324
AGER	6.0734	0.115826	0.323413	0.358136	0.720242	0.956345
AGFG1	5.73183	0.541702	0.334199	1.6209	0.105039	0.683655
AGFG2	9.68766	0.0348398	0.236767	0.147148	0.883015	0.983523
AGGF1	10.4146	0.169034	0.234905	0.719584	0.471781	0.894473
AGK	8.74852	0.0949809	0.28572	0.332426	0.739567	0.960744
AGL	10.9492	0.157149	0.234454	0.670274	0.502683	0.902951
AGMAT	10.3492	-0.0842716	0.244162	-0.345147	0.729984	0.958959
AGMO	7.26456	-0.205046	0.326772	-0.62749	0.530338	0.91088
AGO1	13.7059	-0.262422	0.210516	-1.24657	0.212556	0.783446
AGO2	7.95042	-0.341679	0.292575	-1.16784	0.242873	0.801296
AGO3	8.21882	0.270359	0.278874	0.969465	0.332313	0.842929
AGO4	10.6397	0.239507	0.222327	1.07727	0.281358	0.821763
AGPAT1	14.6033	0.181052	0.227034	0.797466	0.425181	0.879766
AGPAT2	13.7058	-0.212712	0.218395	-0.973976	0.330068	0.842516
AGPAT3	9.83396	0.317601	0.269906	1.17671	0.23931	0.801233
AGPAT4	6.86682	0.0685582	0.299781	0.228694	0.819107	0.975282
AGPAT5	10.1847	-0.300671	0.255644	-1.17613	0.239542	0.801233
AGPS	13.6153	0.221789	0.211422	1.04903	0.294162	0.825409
AGR2	7.44367	0.155739	0.2857	0.545112	0.585676	0.929239
AGR3	9.85511	-0.228226	0.300875	-0.758543	0.448126	0.88729
AGRN	12.34	0.0710426	0.187137	0.379628	0.704221	0.95216
AGRP	8.41019	-0.0479476	0.299783	-0.159941	0.872928	0.982524
AGT	6.24756	0.384789	0.330934	1.16274	0.244936	0.803701
AGTPBP1	8.71863	0.30873	0.282343	1.09346	0.274193	0.818005
AGTR1	8.10103	0.334584	0.294517	1.13604	0.255938	0.809785
AGTR2	9.74526	0.228465	0.253208	0.902284	0.366906	0.861525
AGTRAP	8.09092	-0.325437	0.28631	-1.13666	0.255681	0.809489
AGXT	8.79857	-0.119461	0.293163	-0.407488	0.683649	0.949801
AGXT2	9.84092	0.662623	0.288225	2.29898	0.021506	0.499443
AHCTF1	12.0993	-0.347903	0.241389	-1.44125	0.149514	0.731166
AHCY	10.6165	-0.317231	0.24077	-1.31756	0.187649	0.761698
AHCYL1	12.6267	0.267522	0.247095	1.08267	0.278956	0.820214
AHCYL2	11.6512	-0.607182	0.265704	-2.28518	0.0223022	0.502413
AHDC1	6.42967	-0.570653	0.337068	-1.69299	0.0904571	0.661419
AHI1	9.64856	0.178353	0.239497	0.744699	0.456454	0.887985
AHNAK	49.5925	-0.791086	0.375333	-2.10769	0.0350577	0.550229
AHNAK2	14.328	-0.481198	0.212667	-2.26268	0.0236553	0.504775
AHR	7.67106	0.167669	0.287705	0.582781	0.560041	0.922883
AHRR	8.05367	0.0876936	0.26335	0.332993	0.73914	0.960744
AHSA1	6.9353	-0.106625	0.299477	-0.356038	0.721812	0.956788
AHSG	8.77644	0.0587355	0.289235	0.203072	0.839079	0.978324
AHSP	7.92571	0.670747	0.263881	2.54185	0.0110267	0.428197
AICDA	7.88762	-0.106463	0.342586	-0.310763	0.755981	0.963067
AIDA	13.0261	-0.248353	0.238085	-1.04313	0.296889	0.827869
AIF1	14.4356	-0.208968	0.241664	-0.864703	0.387202	0.869308
AIF1L	9.5747	0.416712	0.225339	1.84927	0.0644193	0.623081
AIFM1	11.4076	0.202113	0.25178	0.802734	0.422129	0.879766
AIFM2	11.1447	-0.106881	0.231999	-0.460698	0.645015	0.940654
AIFM3	7.94965	-0.342203	0.296025	-1.156	0.247683	0.804853
AIG1	4.73528	-0.0170631	0.36379	-0.0469037	0.96259	0.996451
AIM2	7.93934	-0.417337	0.29044	-1.43691	0.150742	0.732228
AIMP1	11.5766	-0.353459	0.243909	-1.44914	0.147297	0.730094
AIMP2	10.0801	0.000552375	0.250426	0.00220574	0.99824	0.999505
AIP	8.32296	0.0727742	0.259989	0.279912	0.779545	0.967926
AIPL1	8.13984	-0.00912618	0.313617	-0.0290997	0.976785	0.99721
AIRE	11.1192	0.10449	0.236896	0.441078	0.659157	0.944704
AJAP1	7.38183	-0.150682	0.317939	-0.473934	0.635547	0.937511
AJM1	14.5888	-0.0766002	0.236927	-0.323308	0.746462	0.961813
AJUBA	14.4584	-0.112303	0.218107	-0.514898	0.606624	0.932794
AK1	12.0883	-0.0809243	0.231261	-0.349926	0.726394	0.958086
AK2	20.6274	-0.0181138	0.186697	-0.0970224	0.922709	0.989323
AK3	18.006	-0.237681	0.211706	-1.12269	0.261568	0.812757
AK4	29.2254	-0.107626	0.178088	-0.604343	0.545616	0.916491
AK5	8.73414	-0.600911	0.37291	-1.61141	0.107091	0.687408
AK6	13.4129	-0.14386	0.225235	-0.638712	0.52301	0.90855
AK7	11.1731	-0.335469	0.288688	-1.16204	0.245218	0.804224
AK8	12.5616	0.184422	0.217461	0.848068	0.3964	0.872866
AK9	7.2811	0.126063	0.279968	0.450275	0.652512	0.943229
AKAIN1	7.789	-0.0896385	0.290141	-0.308948	0.757361	0.963067
AKAP1	13.0558	-0.347739	0.254305	-1.36741	0.171498	0.746823
AKAP10	9.49535	-0.369386	0.269225	-1.37203	0.170053	0.746165
AKAP11	7.97473	-0.487316	0.301864	-1.61436	0.10645	0.685589
AKAP12	11.1051	0.129239	0.245786	0.525821	0.599013	0.930489
AKAP13	6.42767	0.261782	0.331392	0.789947	0.429559	0.881618
AKAP14	9.8558	0.289346	0.256045	1.13006	0.258452	0.81104
AKAP17A	9.42961	-0.511954	0.294886	-1.73611	0.0825443	0.652931
AKAP3	6.42668	0.330027	0.325573	1.01368	0.310735	0.834418
AKAP4	7.27273	0.449902	0.304672	1.47668	0.139762	0.724089
AKAP5	9.0795	-0.161981	0.28221	-0.573975	0.565984	0.925187
AKAP6	7.97628	0.511127	0.29627	1.72521	0.0844903	0.65654
AKAP7	8.63095	-0.124557	0.278114	-0.447863	0.654252	0.943376
AKAP8	13.6823	0.347775	0.208515	1.66787	0.0953423	0.666743
AKAP8L	7.985	-0.0452211	0.274618	-0.164669	0.869205	0.982289
AKAP9	6.68346	0.279669	0.327024	0.855195	0.392443	0.872011
AKIP1	11.6224	-0.183274	0.250248	-0.732372	0.463942	0.890447
AKIRIN1	15.0582	-0.114943	0.216579	-0.530721	0.595612	0.930488
AKIRIN2	13.7851	-0.130228	0.214358	-0.607525	0.543503	0.916074
AKNA	8.04278	0.363207	0.280038	1.29699	0.194635	0.77246
AKNAD1	8.90182	-0.242003	0.266571	-0.907838	0.363964	0.860911
AKR1A1	12.0568	0.021968	0.207911	0.105661	0.915851	0.987607
AKR1B1	16.8003	-0.321857	0.197966	-1.62582	0.103989	0.681958
AKR1B15	12.9194	-0.495599	0.228188	-2.17189	0.029864	0.529283
AKR1C1	8.33217	0.414516	0.259681	1.59625	0.110433	0.693045
AKR1C2	8.94786	0.112558	0.264267	0.425927	0.670161	0.947707
AKR1C3	8.9431	0.61654	0.238869	2.58108	0.00984924	0.416564
AKR1C4	5.88098	-0.136092	0.365649	-0.372194	0.709749	0.953025
AKR1D1	10.7863	0.239649	0.220599	1.08635	0.277323	0.819551
AKR1E2	12.1478	0.312618	0.210335	1.48629	0.137202	0.722778
AKR7A2	4.61012	0.385333	0.409209	0.941653	0.34637	0.852214
AKR7A3	9.48521	0.154335	0.236271	0.653212	0.51362	0.904532
AKR7L	13.4672	-0.387882	0.233224	-1.66313	0.0962856	0.666743
AKT1	9.14139	-0.111679	0.270988	-0.412117	0.680253	0.949471
AKT1S1	11.4059	-0.00852972	0.224994	-0.0379109	0.969759	0.997108
AKT2	8.57177	-0.467872	0.276129	-1.6944	0.0901902	0.661419
AKT3	13.318	-0.321398	0.247702	-1.29752	0.194452	0.772403
AKTIP	10.1025	-0.228977	0.246753	-0.92796	0.353428	0.857112
ALAD	9.92008	-0.328653	0.23572	-1.39425	0.163241	0.741275
ALAS1	9.7636	0.125479	0.248464	0.505018	0.613546	0.932794
ALAS2	7.43978	-0.0734547	0.296701	-0.247571	0.804466	0.97292
ALB	11.2005	0.338959	0.262057	1.29346	0.195853	0.772722
ALCAM	9.70527	0.230239	0.254238	0.905603	0.365146	0.861302
ALDH16A1	9.39819	-0.0997789	0.256903	-0.388392	0.697726	0.951041
ALDH18A1	9.99	-0.165127	0.252639	-0.653606	0.513366	0.904532
ALDH1A1	6.37917	-0.599362	0.376872	-1.59036	0.111754	0.693798
ALDH1A2	10.5528	-0.495943	0.265132	-1.87055	0.0614075	0.619951
ALDH1A3	9.51545	0.0235878	0.244303	0.0965516	0.923082	0.989427
ALDH1B1	11.0247	-0.0539511	0.365593	-0.147571	0.882681	0.983523
ALDH1L1	8.32804	-0.115904	0.283003	-0.409549	0.682137	0.949681
ALDH1L2	9.71909	0.0595127	0.279941	0.212591	0.831646	0.97601
ALDH2	17.2586	-0.318781	0.226256	-1.40894	0.158852	0.736133
ALDH3A1	10.4524	-0.237894	0.230738	-1.03101	0.302535	0.831284
ALDH3A2	11.6566	-0.328404	0.229863	-1.42869	0.153092	0.732468
ALDH3B1	7.15309	0.371036	0.306962	1.20874	0.226764	0.789738
ALDH3B2	14.7665	0.212743	0.245081	0.868053	0.385365	0.868554
ALDH4A1	8.43087	-0.11009	0.269793	-0.408055	0.683233	0.949681
ALDH5A1	5.58371	0.146805	0.406157	0.361448	0.717765	0.954617
ALDH6A1	9.25238	0.437899	0.242923	1.80263	0.0714469	0.63152
ALDH7A1	8.18761	0.235303	0.25562	0.920518	0.357302	0.85822
ALDH8A1	7.6356	0.136096	0.273343	0.497893	0.618559	0.934166
ALDH9A1	11.4264	-0.348511	0.230489	-1.51205	0.130521	0.718268
ALDOA	26.0044	-0.522208	0.249831	-2.09025	0.0365958	0.554197
ALDOB	10.268	-0.0921371	0.28366	-0.324816	0.74532	0.961598
ALDOC	9.12953	0.302369	0.247199	1.22318	0.221263	0.786034
ALG10	13.0012	-0.182843	0.22287	-0.820402	0.411987	0.877246
ALG10B	26.119	-0.136115	0.211539	-0.643448	0.519934	0.908388
ALG12	10.4553	0.117527	0.220775	0.53234	0.594491	0.930488
ALG13	8.70726	-0.199085	0.257797	-0.772257	0.439962	0.883706
ALG14	7.1408	0.234656	0.336463	0.697421	0.485539	0.89724
ALG1L	20.2849	-0.615212	0.231261	-2.66026	0.00780812	0.384805
ALG1L2	24.221	-0.266253	0.18981	-1.40274	0.160695	0.738145
ALG2	9.58121	-0.093388	0.253853	-0.367882	0.712961	0.953858
ALG3	10.528	-0.00376865	0.261688	-0.0144013	0.98851	0.997728
ALG5	7.8073	0.0790748	0.284949	0.277506	0.781392	0.967963
ALG6	15.4431	0.410713	0.211892	1.93831	0.0525854	0.595502
ALG8	4.93022	0.156603	0.427509	0.366315	0.71413	0.953993
ALG9	12.162	0.169298	0.223859	0.75627	0.449487	0.887985
ALK	7.77457	-0.286236	0.314934	-0.908877	0.363415	0.860376
ALKAL1	8.63797	-0.104038	0.284546	-0.365629	0.714642	0.953993
ALKAL2	8.52783	0.908841	0.260462	3.48934	0.000484206	0.200967
ALKBH1	8.25174	0.263214	0.270123	0.974424	0.329846	0.842516
ALKBH2	10.7415	0.00301074	0.244553	0.0123112	0.990177	0.997792
ALKBH3	10.8334	-0.0645962	0.232453	-0.27789	0.781097	0.967963
ALKBH4	9.81601	-0.0824749	0.264082	-0.312308	0.754807	0.962683
ALKBH5	10.5126	-0.0978288	0.242343	-0.40368	0.686448	0.950334
ALKBH6	6.616	-0.368941	0.333925	-1.10486	0.26922	0.816247
ALKBH7	7.6259	0.341235	0.257591	1.32471	0.185266	0.759022
ALKBH8	9.22947	-0.221193	0.273107	-0.809911	0.417991	0.878874
ALLC	7.43221	-0.17945	0.315064	-0.569567	0.568971	0.926247
ALMS1	12.5943	0.159369	0.23165	0.687974	0.491469	0.899754
ALOX12	8.92205	-0.113211	0.29376	-0.385385	0.699952	0.951041
ALOX12B	7.38831	0.17175	0.295681	0.580863	0.561333	0.923331
ALOX15	12.4379	0.143916	0.216645	0.664294	0.506502	0.90348
ALOX15B	8.47216	-0.0626532	0.291508	-0.214928	0.829823	0.97601
ALOX5	8.04126	0.458223	0.273452	1.6757	0.0937972	0.665418
ALOX5AP	5.84915	0.639539	0.358959	1.78165	0.0748062	0.636131
ALOXE3	7.52373	0.189635	0.330953	0.572997	0.566647	0.925215
ALPG	7.0015	0.238035	0.360402	0.66047	0.508952	0.904532
ALPI	7.61114	0.257968	0.264316	0.975982	0.329073	0.841701
ALPK1	5.70359	0.73167	0.316683	2.31042	0.0208652	0.4958
ALPK2	10.321	0.0471639	0.286112	0.164844	0.869067	0.982289
ALPK3	9.26861	-0.108779	0.299973	-0.362629	0.716882	0.954129
ALPL	7.12467	0.486987	0.270613	1.79957	0.0719282	0.63152
ALPP	7.26451	0.226079	0.26294	0.859813	0.389892	0.870266
ALS2	7.96119	0.689369	0.2647	2.60434	0.00920505	0.402491
ALS2CL	13.5208	-0.758152	0.221767	-3.41868	0.000629259	0.217216
ALX1	6.69797	0.183785	0.290266	0.633161	0.526629	0.90997
ALX3	9.03516	0.0884516	0.269125	0.328663	0.74241	0.961156
ALX4	6.60872	0.00201483	0.304505	0.00661673	0.994721	0.998839
ALYREF	16.7924	-0.218849	0.317632	-0.689001	0.490822	0.899705
AMACR	7.87717	0.42405	0.294524	1.43978	0.149929	0.731321
AMBN	10.527	0.246521	0.228929	1.07684	0.28155	0.821763
AMBP	10.0095	-0.326067	0.261499	-1.24691	0.21243	0.783446
AMBRA1	8.28381	-0.0691341	0.273199	-0.253054	0.800226	0.971857
AMD1	17.5534	-0.233933	0.223985	-1.04441	0.296294	0.827543
AMDHD1	9.88048	0.144828	0.266864	0.542704	0.587334	0.929736
AMDHD2	8.70275	0.223063	0.260847	0.85515	0.392468	0.872011
AMELX	8.94538	-0.231703	0.299159	-0.774513	0.438627	0.883706
AMELY	7.77881	0.357549	0.33697	1.06107	0.288658	0.822609
AMER1	6.60215	0.35446	0.323255	1.09653	0.272846	0.817242
AMER2	9.61566	0.769749	0.243167	3.16551	0.00154811	0.260486
AMER3	6.6912	0.518148	0.307288	1.6862	0.0917577	0.663555
AMFR	12.0966	0.0053989	0.213358	0.0253045	0.979812	0.997436
AMH	15.5975	0.0981541	0.2106	0.466069	0.641166	0.93981
AMHR2	12.5599	0.0840997	0.228356	0.368284	0.712662	0.953858
AMIGO1	9.56429	0.608702	0.236825	2.57026	0.0101623	0.420845
AMIGO2	7.58992	0.476	0.276226	1.72323	0.0848477	0.657007
AMIGO3	9.62117	0.299845	0.245469	1.22151	0.221891	0.786077
AMMECR1	8.03699	0.135626	0.30173	0.449496	0.653074	0.943247
AMMECR1L	11.3767	-0.20636	0.229936	-0.897468	0.369469	0.861973
AMN	7.48722	-0.619902	0.39997	-1.54987	0.121172	0.704282
AMN1	7.04989	-0.162893	0.303819	-0.53615	0.591855	0.93006
AMOT	7.90921	-0.0763366	0.291341	-0.262018	0.793307	0.970884
AMOTL1	9.12395	-0.145495	0.256773	-0.56663	0.570966	0.927137
AMOTL2	12.3147	0.27826	0.240752	1.15579	0.247765	0.804853
AMPD1	11.0326	0.135402	0.246843	0.548535	0.583325	0.92907
AMPD2	21.8198	-0.440705	0.259456	-1.69858	0.0893993	0.660609
AMPD3	10.112	0.201419	0.231647	0.869508	0.384569	0.868067
AMPH	8.62926	0.0434471	0.272771	0.15928	0.873448	0.982734
AMT	7.13318	0.155073	0.30974	0.500657	0.616613	0.93334
AMTN	7.85615	0.0964492	0.301939	0.319432	0.749399	0.961813
AMY1A	30.9475	-0.230059	0.284473	-0.808719	0.418677	0.878874
AMY2B	7.31621	-0.185635	0.33212	-0.55894	0.576203	0.927909
AMZ1	16.4917	-0.255038	0.214359	-1.18977	0.234137	0.796748
AMZ2	18.7084	-0.0685512	0.217734	-0.314839	0.752884	0.962168
ANAPC1	15.7415	-0.139637	0.228549	-0.610973	0.541217	0.915724
ANAPC10	11.362	0.0775271	0.218971	0.354052	0.7233	0.956869
ANAPC11	11.9242	-0.0641884	0.222947	-0.287909	0.773416	0.966538
ANAPC13	13.056	0.472851	0.228072	2.07326	0.0381485	0.562046
ANAPC15	10.238	0.115989	0.24099	0.481302	0.630302	0.936571
ANAPC16	10.2612	-0.0836627	0.256581	-0.326067	0.744373	0.961598
ANAPC2	8.56823	-0.661471	0.287926	-2.29736	0.0215982	0.499603
ANAPC4	3.3997	0.153422	0.431918	0.355211	0.722431	0.956788
ANAPC5	11.9179	0.046718	0.21024	0.222213	0.824148	0.975947
ANAPC7	14.2472	-0.0284223	0.225484	-0.12605	0.899692	0.986285
ANG	11.3946	0.30592	0.226482	1.35075	0.176777	0.751466
ANGEL1	9.91645	0.228103	0.238483	0.956477	0.338831	0.848191
ANGEL2	7.31183	-0.139132	0.319863	-0.434975	0.66358	0.945677
ANGPT1	6.01366	-0.121322	0.359429	-0.337541	0.735709	0.960744
ANGPT2	8.5609	-0.136503	0.264374	-0.516327	0.605626	0.932134
ANGPT4	9.62604	-0.206301	0.279874	-0.737122	0.461048	0.888595
ANGPTL1	4.85476	0.770527	0.426592	1.80624	0.0708806	0.631301
ANGPTL2	9.15155	0.0638742	0.281969	0.22653	0.820789	0.975755
ANGPTL3	7.74818	-0.124683	0.29036	-0.429409	0.667626	0.947223
ANGPTL4	10.1168	0.1725	0.234027	0.737095	0.461065	0.888595
ANGPTL5	5.17051	0.555223	0.383871	1.44638	0.148071	0.731166
ANGPTL6	14.2528	0.0674795	0.216769	0.311296	0.755575	0.963067
ANGPTL7	8.29496	-0.242505	0.298297	-0.812965	0.416238	0.878874
ANGPTL8	9.79287	-0.293907	0.261783	-1.12271	0.26156	0.812757
ANHX	9.33575	0.447461	0.238048	1.87971	0.0601483	0.616538
ANK1	14.29	-0.0980148	0.27558	-0.355668	0.722089	0.956788
ANK2	9.60873	0.25318	0.266706	0.949288	0.342474	0.850584
ANK3	11.0426	-0.0133781	0.240496	-0.055627	0.955639	0.996192
ANKAR	10.487	-0.0262413	0.268565	-0.0977093	0.922163	0.989323
ANKDD1A	11.1211	-0.112169	0.246495	-0.455056	0.649069	0.941823
ANKDD1B	8.26116	0.0209228	0.280352	0.0746304	0.940509	0.992942
ANKEF1	6.75894	-0.60094	0.34277	-1.75319	0.0795699	0.648158
ANKFN1	5.46646	0.357088	0.350351	1.01923	0.308094	0.833638
ANKFY1	9.58141	-0.354201	0.261624	-1.35385	0.175783	0.750351
ANKH	11.0605	0.494989	0.217312	2.27778	0.0227395	0.502413
ANKHD1	10.0918	-0.553988	0.246216	-2.25001	0.0244482	0.504775
ANKIB1	8.32388	-0.471438	0.277361	-1.69973	0.0891821	0.660609
ANKK1	6.06909	0.0171878	0.333279	0.0515717	0.95887	0.996254
ANKLE1	12.1952	0.050306	0.243872	0.206281	0.836572	0.977702
ANKLE2	15.0958	-0.316039	0.230697	-1.36993	0.170708	0.746463
ANKMY1	13.4704	0.00788297	0.233756	0.0337231	0.973098	0.997108
ANKMY2	8.0476	0.222202	0.267283	0.831337	0.405783	0.874546
ANKRA2	10.2654	0.0312942	0.276583	0.113146	0.909915	0.987297
ANKRD1	7.01741	0.281742	0.283736	0.992971	0.320724	0.837607
ANKRD10	15.8048	0.210107	0.216941	0.968498	0.332796	0.843623
ANKRD11	11.7121	-0.365167	0.230518	-1.58411	0.113168	0.694271
ANKRD12	10.5715	0.0776978	0.236268	0.328855	0.742265	0.961156
ANKRD13A	6.57614	-0.0160625	0.324796	-0.0494543	0.960557	0.996295
ANKRD13B	6.38376	0.335869	0.319707	1.05055	0.293464	0.825043
ANKRD13C	11.5951	-0.275015	0.225727	-1.21835	0.223089	0.787
ANKRD13D	14.2727	-0.0431737	0.206619	-0.208953	0.834485	0.976801
ANKRD16	10.7099	-0.468735	0.251118	-1.86659	0.0619587	0.620463
ANKRD17	11.5028	-0.43383	0.274544	-1.58019	0.114064	0.694271
ANKRD18A	18.1882	-0.0426002	0.225976	-0.188517	0.850472	0.980027
ANKRD18B	4.31649	0.429269	0.407488	1.05345	0.292134	0.824035
ANKRD2	6.41218	0.490992	0.322258	1.5236	0.127608	0.715074
ANKRD20A1	36.7793	-0.490921	0.203152	-2.41651	0.0156699	0.451577
ANKRD22	8.9188	-0.426595	0.264028	-1.61572	0.106156	0.685571
ANKRD23	6.90108	0.554084	0.331294	1.67248	0.0944289	0.665418
ANKRD24	6.75774	-0.0614886	0.268134	-0.229321	0.81862	0.975182
ANKRD26	4.36028	-0.0594278	0.390899	-0.152028	0.879165	0.983233
ANKRD27	10.445	0.108541	0.255679	0.424521	0.671186	0.94804
ANKRD28	9.00224	0.245556	0.294311	0.834342	0.404088	0.874395
ANKRD29	7.44597	0.412561	0.263385	1.56638	0.117259	0.69791
ANKRD30A	12.7482	0.214455	0.353423	0.606794	0.543988	0.916153
ANKRD30B	4.92461	-0.114165	0.381724	-0.299078	0.764881	0.964707
ANKRD30BL	26.5256	-0.24711	0.214874	-1.15002	0.250134	0.806304
ANKRD31	7.20799	0.406154	0.309001	1.31441	0.188707	0.7628
ANKRD33	11.8582	0.336554	0.23113	1.45613	0.145358	0.729308
ANKRD33B	8.52104	0.0931505	0.261464	0.356265	0.721642	0.956788
ANKRD34A	7.91964	0.0786063	0.297624	0.264112	0.791693	0.970593
ANKRD34B	10.6254	-0.404272	0.282143	-1.43286	0.151897	0.732468
ANKRD34C	8.96531	0.333714	0.261782	1.27478	0.202387	0.776852
ANKRD35	9.70009	0.211905	0.264863	0.800055	0.423679	0.879766
ANKRD36	22.2218	-0.108206	0.209209	-0.517212	0.605008	0.932014
ANKRD36B	35.6559	-0.120041	0.196399	-0.611206	0.541063	0.915724
ANKRD36C	7.46618	0.108055	0.302385	0.357344	0.720834	0.956385
ANKRD37	8.1308	-0.316914	0.298125	-1.06302	0.287772	0.822393
ANKRD39	12.165	-0.183026	0.231418	-0.790887	0.42901	0.881618
ANKRD40	8.36148	-0.479867	0.295656	-1.62306	0.104577	0.68271
ANKRD40CL	11.7642	0.0451181	0.235881	0.191275	0.84831	0.979927
ANKRD42	6.46362	0.631511	0.295472	2.13729	0.0325742	0.541271
ANKRD44	8.79155	0.219836	0.273927	0.802534	0.422244	0.879766
ANKRD45	7.10722	0.315975	0.291301	1.0847	0.278054	0.820024
ANKRD46	9.53381	0.272602	0.247975	1.09931	0.271632	0.817242
ANKRD49	11.4652	-0.224596	0.240557	-0.933652	0.350483	0.855327
ANKRD50	9.18304	0.111738	0.261265	0.427681	0.668883	0.947646
ANKRD52	8.2574	-0.698107	0.323522	-2.15783	0.0309407	0.533234
ANKRD53	9.88522	-0.331061	0.299332	-1.106	0.268726	0.816247
ANKRD54	10.0649	0.171049	0.240841	0.710218	0.477569	0.89642
ANKRD55	9.5481	0.299518	0.248165	1.20693	0.227458	0.790956
ANKRD6	4.70003	0.466269	0.412546	1.13022	0.258381	0.81104
ANKRD60	10.2894	0.0106435	0.247457	0.0430114	0.965692	0.997108
ANKRD61	6.87195	-0.13499	0.291934	-0.462399	0.643795	0.940239
ANKRD62	11.2626	-0.184	0.243793	-0.75474	0.450405	0.887985
ANKRD63	7.49167	-0.0585161	0.335294	-0.174522	0.861456	0.981904
ANKRD65	12.5086	-0.565954	0.253533	-2.23227	0.0255972	0.508501
ANKRD66	5.37871	0.315466	0.366311	0.861195	0.38913	0.870266
ANKRD7	9.36917	-0.158469	0.254699	-0.622182	0.533822	0.913001
ANKRD9	6.14659	0.266471	0.286063	0.931514	0.351588	0.855712
ANKS1A	7.09957	0.179841	0.298247	0.602995	0.546512	0.916925
ANKS1B	8.02451	-0.27472	0.294011	-0.934385	0.350105	0.855094
ANKS3	10.9158	-0.0286132	0.244728	-0.116919	0.906925	0.987065
ANKS4B	8.80999	0.269934	0.253252	1.06587	0.286483	0.822393
ANKS6	7.99686	0.0126432	0.318397	0.0397088	0.968325	0.997108
ANKUB1	10.1314	0.457485	0.26571	1.72174	0.0851158	0.657845
ANKZF1	9.87159	0.125299	0.232376	0.539207	0.589744	0.929736
ANLN	13.7402	-0.642873	0.22749	-2.82594	0.00471421	0.338644
ANO1	10.6612	-0.400347	0.226764	-1.76548	0.0774831	0.642322
ANO10	11.4043	0.322718	0.246238	1.3106	0.189994	0.765593
ANO2	10.3582	-0.0242587	0.244922	-0.0990463	0.921102	0.989043
ANO3	8.24354	-0.686091	0.334328	-2.05215	0.0401549	0.574457
ANO4	10.2442	0.0579092	0.235992	0.245386	0.806158	0.973258
ANO5	5.8835	0.970908	0.372995	2.603	0.00924109	0.402491
ANO6	9.61455	-0.076399	0.258851	-0.295147	0.767882	0.965123
ANO7	6.20959	0.0123463	0.311867	0.0395884	0.968421	0.997108
ANO8	9.84166	0.214469	0.24632	0.87069	0.383923	0.867683
ANO9	8.24785	0.49696	0.278917	1.78175	0.0747902	0.636131
ANOS1	7.20017	-0.723508	0.32502	-2.22604	0.0260113	0.510152
ANP32A	10.5249	-0.0758941	0.242144	-0.313426	0.753957	0.962322
ANP32B	16.374	-0.555431	0.230395	-2.41077	0.0159187	0.451577
ANP32D	9.45504	-0.115053	0.277134	-0.415152	0.678031	0.949471
ANP32E	11.7776	-0.135424	0.244754	-0.553305	0.580055	0.928402
ANPEP	13.3052	-0.120731	0.215475	-0.560303	0.575273	0.927909
ANTKMT	13.8277	0.547916	0.210252	2.60599	0.00916081	0.402491
ANTXR1	9.66657	-0.15713	0.255316	-0.615432	0.538269	0.914902
ANTXR2	8.74613	0.111901	0.273573	0.409034	0.682515	0.949681
ANTXRL	8.03086	0.72636	0.257661	2.81906	0.00481652	0.341614
ANXA1	13.4325	-0.0669883	0.233469	-0.286926	0.774169	0.966844
ANXA10	9.01037	0.097937	0.256816	0.381351	0.702943	0.951989
ANXA11	9.74502	0.35645	0.26602	1.33994	0.180266	0.755115
ANXA13	7.20455	-0.224675	0.321429	-0.698987	0.48456	0.89724
ANXA2	31.4146	-0.573146	0.251987	-2.2745	0.0229358	0.503514
ANXA2R	9.62457	-0.0238735	0.243604	-0.0980013	0.921931	0.989323
ANXA3	8.17999	-0.209522	0.302798	-0.691953	0.488967	0.898899
ANXA4	11.3389	-0.0580165	0.212708	-0.272751	0.785045	0.967963
ANXA5	9.3488	-0.397961	0.326291	-1.21965	0.222597	0.786613
ANXA6	9.51948	-0.0377882	0.29028	-0.130179	0.896425	0.985681
ANXA7	10.3927	-0.372965	0.266785	-1.398	0.162113	0.739566
ANXA8	22.5928	-0.29101	0.204488	-1.42312	0.154702	0.732482
ANXA9	9.25602	0.128417	0.298531	0.430162	0.667078	0.947037
AOAH	8.92755	0.0877058	0.350835	0.249991	0.802594	0.972823
AOC1	10.5948	0.384407	0.233315	1.64759	0.0994366	0.674309
AOC2	6.36222	0.627819	0.305419	2.0556	0.0398213	0.572991
AOC3	10.3554	0.589302	0.266823	2.20859	0.0272034	0.513893
AOPEP	7.59755	-0.189924	0.273511	-0.694392	0.487436	0.898347
AOX1	8.82287	0.29954	0.27659	1.08298	0.278819	0.820214
AP1AR	7.82939	0.111753	0.296249	0.377225	0.706006	0.952162
AP1B1	6.47961	-0.26507	0.309598	-0.856174	0.391902	0.871822
AP1G1	7.87218	0.318052	0.282622	1.12536	0.260434	0.811903
AP1G2	8.56061	0.188561	0.282628	0.66717	0.504664	0.902951
AP1M1	11.3756	0.231753	0.245071	0.945656	0.344324	0.850713
AP1M2	8.98692	-0.120776	0.245651	-0.491654	0.622964	0.934858
AP1S1	9.3305	0.308301	0.263609	1.16954	0.242186	0.801233
AP1S2	13.5021	-0.245572	0.23961	-1.02488	0.305418	0.832859
AP1S3	11.2721	0.168145	0.231982	0.724821	0.468562	0.893128
AP2A1	11.0705	-0.220121	0.235838	-0.933357	0.350636	0.855327
AP2A2	9.52278	-0.277951	0.280525	-0.990824	0.321772	0.839046
AP2B1	9.36992	-0.0418449	0.252411	-0.165781	0.868329	0.982289
AP2M1	11.7777	0.153958	0.309589	0.497299	0.618978	0.934223
AP2S1	10.1701	-0.723748	0.269657	-2.68395	0.00727572	0.384805
AP3B1	89.475	-1.40535	0.310084	-4.53217	5.8382e-06	0.0155771
AP3B2	6.40902	0.617192	0.346511	1.78116	0.0748864	0.636131
AP3D1	10.7303	0.1015	0.220035	0.461289	0.644591	0.94034
AP3M1	11.7299	-0.0543227	0.22832	-0.237923	0.811941	0.974251
AP3M2	12.082	-0.401617	0.234551	-1.71228	0.0868453	0.660299
AP3S1	21.8277	-0.211594	0.215282	-0.982866	0.325674	0.841102
AP3S2	9.70342	0.382571	0.239814	1.59528	0.110649	0.693045
AP4B1	12.1835	-0.535315	0.238373	-2.2457	0.0247233	0.504775
AP4E1	10.6019	-0.294325	0.236583	-1.24407	0.213474	0.783884
AP4M1	5.7204	-0.0568294	0.374413	-0.151783	0.879358	0.983233
AP4S1	14.7878	0.190881	0.211333	0.903227	0.366405	0.861352
AP5B1	8.42765	0.0660728	0.252951	0.261208	0.793932	0.970884
AP5M1	7.11629	0.529009	0.295889	1.78786	0.0737985	0.635886
AP5S1	9.54066	0.0487937	0.295974	0.164858	0.869056	0.982289
AP5Z1	8.11453	0.285065	0.252048	1.131	0.258057	0.81104
APAF1	10.0663	-0.0778305	0.237414	-0.327825	0.743044	0.961156
APBA1	7.7149	0.161795	0.299527	0.540169	0.58908	0.929736
APBA2	7.71292	0.299336	0.314634	0.951379	0.341412	0.849632
APBA3	28.4327	-0.116828	0.232958	-0.501497	0.616021	0.933248
APBB1	13.4929	0.153446	0.218456	0.702413	0.482422	0.897114
APBB1IP	8.11326	0.336445	0.290239	1.1592	0.246373	0.80473
APBB2	10.4152	0.558536	0.251796	2.21821	0.0265406	0.512523
APBB3	23.1381	0.148891	0.249615	0.596483	0.550853	0.918514
APC	6.23649	0.697606	0.355224	1.96385	0.049548	0.589758
APC2	13.9968	0.0755021	0.205587	0.367252	0.713431	0.95388
APCDD1	23.3078	-0.717904	0.263363	-2.72591	0.00641253	0.375372
APCDD1L	8.27058	-0.0262408	0.27414	-0.0957206	0.923743	0.98957
APCS	7.60058	-0.105793	0.296056	-0.357343	0.720835	0.956385
APEH	6.09257	0.384376	0.328817	1.16897	0.242417	0.801233
APELA	6.03318	-0.0686699	0.369243	-0.185975	0.852464	0.980689
APEX1	11.2688	0.160722	0.3458	0.464782	0.642088	0.940078
APEX2	6.45702	0.000260592	0.303377	0.000858971	0.999315	0.999707
APH1A	8.73746	-0.349773	0.271217	-1.28964	0.197175	0.773451
APH1B	11.6549	-0.380831	0.284041	-1.34076	0.179999	0.755115
API5	12.3781	-0.321387	0.23242	-1.38279	0.166731	0.7422
APIP	12.6861	-0.0283614	0.225631	-0.125698	0.899971	0.986285
APLF	7.84646	0.177401	0.273095	0.649594	0.515954	0.905599
APLN	8.63829	-0.196543	0.271211	-0.724685	0.468646	0.893128
APLNR	6.58059	0.190709	0.317837	0.600022	0.548492	0.918047
APLP1	16.8708	-0.24172	0.347827	-0.694944	0.487091	0.898058
APLP2	15.9488	0.00700314	0.230539	0.0303772	0.975766	0.99721
APMAP	12.2702	-0.00384889	0.25882	-0.0148709	0.988135	0.997728
APOA1	6.94136	0.0681123	0.264084	0.257919	0.796469	0.970884
APOA2	8.30422	0.464035	0.285756	1.62388	0.104401	0.682496
APOA4	7.7598	0.187372	0.272082	0.688659	0.491038	0.899754
APOA5	9.37503	-0.101655	0.30398	-0.334415	0.738066	0.960744
APOB	11.796	-0.173352	0.234046	-0.740673	0.458891	0.887985
APOBEC1	8.80296	-0.231271	0.29917	-0.773041	0.439498	0.883706
APOBEC2	6.9165	-0.132566	0.320631	-0.413452	0.679275	0.949471
APOBEC3A	6.59498	0.426438	0.302283	1.41072	0.158326	0.735701
APOBEC3A_B	15.3788	-0.0343925	0.212894	-0.161548	0.871662	0.982405
APOBEC3B	8.55512	0.240381	0.268138	0.896483	0.369995	0.861973
APOBEC3C	9.56503	-0.325187	0.237322	-1.37024	0.170614	0.746439
APOBEC3D	10.9991	-0.0658051	0.239755	-0.274469	0.783724	0.967963
APOBEC3F	10.355	-0.346247	0.245529	-1.41021	0.158478	0.735701
APOBEC3G	9.09584	-0.0130313	0.246927	-0.0527738	0.957912	0.99621
APOBEC3H	6.09605	-0.0580126	0.387424	-0.149739	0.88097	0.983261
APOBEC4	9.11094	-0.00358981	0.422177	-0.00850309	0.993216	0.99861
APOBR	5.36242	0.100222	0.34167	0.293328	0.769271	0.965828
APOC1	8.90014	-0.410508	0.262588	-1.56332	0.117978	0.699071
APOC2	9.05659	-0.220814	0.266999	-0.827023	0.408224	0.875541
APOC3	13.7219	0.202608	0.229048	0.884565	0.376391	0.862863
APOC4	7.98693	0.0350897	0.297398	0.117989	0.906076	0.987022
APOD	10.8287	-0.403777	0.272519	-1.48165	0.138434	0.722778
APOE	15.2791	-0.638356	0.260288	-2.45249	0.014187	0.450629
APOF	9.8697	0.326685	0.248463	1.31483	0.188568	0.7628
APOH	8.83366	-0.152383	0.265476	-0.573998	0.565969	0.925187
APOL1	10.8243	0.051942	0.274812	0.18901	0.850085	0.980027
APOL2	8.93187	-0.0966621	0.27856	-0.347007	0.728586	0.958699
APOL3	8.22863	0.580008	0.263078	2.2047	0.027475	0.513911
APOL4	9.94751	0.207351	0.235912	0.878933	0.379437	0.865072
APOL5	8.52839	-0.036738	0.297529	-0.123477	0.90173	0.986305
APOL6	9.0687	-0.399567	0.275462	-1.45053	0.14691	0.729733
APOLD1	11.2896	0.385115	0.222598	1.73009	0.0836144	0.655061
APOM	12.0913	0.0956341	0.235051	0.406865	0.684107	0.949801
APOO	9.83956	0.0895723	0.233447	0.383694	0.701205	0.951486
APOOL	8.6545	0.417259	0.25692	1.62408	0.104358	0.682458
APP	14.989	-0.255414	0.229831	-1.11131	0.266434	0.816247
APPBP2	9.18868	0.0283654	0.259929	0.109127	0.913101	0.987424
APPL1	11.3501	-0.070024	0.223049	-0.313941	0.753566	0.962283
APPL2	8.95882	0.133765	0.253113	0.528479	0.597167	0.930488
APRT	12.5212	0.254855	0.234381	1.08736	0.27688	0.819524
APTX	11.943	-0.0603252	0.248243	-0.243009	0.807999	0.973498
AQP1	9.67005	0.294365	0.309897	0.949879	0.342174	0.850075
AQP10	9.18261	0.444832	0.253523	1.75461	0.0793269	0.647535
AQP11	10.3572	0.0869419	0.230744	0.37679	0.70633	0.952162
AQP12B	11.5392	0.297067	0.253103	1.1737	0.240516	0.801233
AQP2	7.13516	-0.0499324	0.300815	-0.16599	0.868164	0.982289
AQP3	29.781	-0.542717	0.241901	-2.24355	0.0248617	0.504775
AQP4	8.97369	-0.0722479	0.264309	-0.273347	0.784587	0.967963
AQP5	5.93732	-0.765855	0.482941	-1.58581	0.112782	0.694271
AQP6	9.55645	0.464562	0.249889	1.85908	0.063016	0.620463
AQP7	28.2296	-0.192628	0.200599	-0.960263	0.336923	0.846598
AQP8	6.10938	-0.287281	0.302729	-0.94897	0.342636	0.850713
AQP9	9.24441	0.366466	0.244524	1.49869	0.133954	0.720903
AQR	7.94236	0.284776	0.270841	1.05145	0.293052	0.824546
AR	9.63112	0.631866	0.339123	1.86323	0.0624295	0.620463
ARAF	9.43161	0.114192	0.350996	0.325338	0.744926	0.961598
ARAP1	10.05	-0.527932	0.260444	-2.02705	0.0426573	0.58291
ARAP2	9.81192	0.0851467	0.249821	0.34083	0.733231	0.960601
ARAP3	10.0766	0.311217	0.243671	1.27721	0.20153	0.776236
ARC	7.02528	-0.0434787	0.31207	-0.139323	0.889195	0.984498
ARCN1	8.77458	0.317537	0.256825	1.23639	0.216312	0.784837
AREG	11.702	-0.264638	0.254917	-1.03813	0.299208	0.82919
AREL1	9.47975	0.208536	0.246445	0.846175	0.397455	0.872984
ARF1	11.7014	-0.99449	0.278081	-3.57626	0.000348547	0.1828
ARF3	9.7271	-0.112216	0.271033	-0.41403	0.678852	0.949471
ARF4	18.6127	0.00188475	0.193851	0.00972269	0.992243	0.99861
ARF5	11.5213	-0.251246	0.220188	-1.14105	0.253848	0.808237
ARF6	14.3855	-0.144258	0.240019	-0.601029	0.54782	0.917636
ARFGAP1	7.73242	0.0183273	0.284939	0.0643202	0.948715	0.994819
ARFGAP2	7.53767	0.160151	0.269899	0.593374	0.552931	0.919435
ARFGAP3	13.073	0.14196	0.205093	0.692175	0.488828	0.898899
ARFGEF1	8.1298	-0.0933774	0.257603	-0.362486	0.716989	0.954129
ARFGEF2	10.6653	0.343903	0.25073	1.3716	0.170187	0.746321
ARFGEF3	6.96569	0.625179	0.317903	1.96657	0.0492324	0.589526
ARFIP1	6.8226	0.516469	0.306213	1.68663	0.0916739	0.663407
ARFIP2	8.96545	-0.210393	0.248772	-0.845727	0.397705	0.873156
ARFRP1	8.599	-0.0906803	0.258419	-0.350904	0.725661	0.957753
ARG1	11.5974	-0.0596711	0.266748	-0.223698	0.822992	0.975947
ARG2	7.80881	0.419402	0.273239	1.53493	0.124801	0.710167
ARGFX	5.81798	0.00422069	0.436439	0.00967073	0.992284	0.99861
ARGLU1	12.3807	-0.617152	0.245128	-2.51767	0.0118134	0.428197
ARHGAP1	10.7445	0.101995	0.22816	0.447034	0.654851	0.943759
ARHGAP10	10.5545	0.20849	0.234311	0.8898	0.373573	0.862231
ARHGAP11A	8.59745	0.29079	0.265499	1.09526	0.273402	0.817257
ARHGAP11B	5.07512	0.0386146	0.393281	0.0981856	0.921785	0.989323
ARHGAP12	9.75588	0.0520724	0.263933	0.197294	0.843597	0.979092
ARHGAP15	8.48208	0.0423561	0.262776	0.161187	0.871946	0.982405
ARHGAP17	10.5581	0.00754819	0.241911	0.0312023	0.975108	0.997108
ARHGAP18	9.92292	0.410252	0.233948	1.7536	0.0794988	0.648101
ARHGAP19	7.09186	0.403448	0.290654	1.38807	0.165115	0.7422
ARHGAP20	7.66898	0.289875	0.282947	1.02449	0.305605	0.832859
ARHGAP21	11.1848	0.161264	0.224099	0.719609	0.471766	0.894473
ARHGAP22	6.54296	0.394868	0.345251	1.14371	0.252743	0.807058
ARHGAP23	15.4169	-0.0834504	0.222774	-0.374597	0.70796	0.952771
ARHGAP24	8.18281	-0.0529793	0.267844	-0.197799	0.843202	0.979068
ARHGAP25	10.5188	-0.0913945	0.238557	-0.383114	0.701636	0.951656
ARHGAP26	11.7665	-0.344203	0.255315	-1.34815	0.17761	0.751645
ARHGAP27	10.4853	0.151677	0.238828	0.635089	0.52537	0.909502
ARHGAP28	8.00276	-0.0390596	0.300668	-0.12991	0.896638	0.98575
ARHGAP29	7.98255	-0.0356874	0.327298	-0.109037	0.913173	0.987424
ARHGAP30	6.02888	0.0559693	0.333031	0.168061	0.866536	0.982258
ARHGAP31	12.2124	1.66356	0.503073	3.3068	0.000943667	0.221641
ARHGAP32	8.44484	-0.376772	0.294852	-1.27783	0.201309	0.776185
ARHGAP33	9.16283	0.119236	0.262003	0.455093	0.649042	0.941823
ARHGAP35	6.81916	0.0451161	0.283904	0.158913	0.873737	0.982763
ARHGAP36	7.2865	-0.123904	0.29209	-0.424196	0.671423	0.948145
ARHGAP39	5.50752	0.103334	0.363124	0.284569	0.775975	0.967131
ARHGAP4	7.56263	0.110169	0.308616	0.356977	0.721109	0.956545
ARHGAP40	11.2382	-0.0141225	0.219374	-0.0643763	0.948671	0.994819
ARHGAP42	8.00671	0.143754	0.245585	0.585356	0.558308	0.922634
ARHGAP44	8.17396	0.200726	0.285992	0.701859	0.482767	0.897114
ARHGAP45	8.0134	-0.188877	0.292312	-0.646148	0.518184	0.906955
ARHGAP5	8.75474	-0.148794	0.280053	-0.531307	0.595206	0.930488
ARHGAP6	9.09168	0.458914	0.309131	1.48453	0.137669	0.722778
ARHGAP8	8.82494	0.13735	0.277621	0.49474	0.620784	0.934842
ARHGAP9	14.0279	-0.0311425	0.223071	-0.139608	0.88897	0.984498
ARHGDIA	15.571	-0.358128	0.216691	-1.65271	0.0983898	0.671893
ARHGDIB	9.27481	-0.0155271	0.256228	-0.0605987	0.951679	0.995698
ARHGDIG	7.93225	-0.0613332	0.258358	-0.237396	0.812349	0.974251
ARHGEF1	10.7742	-0.258445	0.242727	-1.06475	0.286988	0.822393
ARHGEF10	11.9733	-0.0172978	0.221558	-0.0780735	0.93777	0.992621
ARHGEF10L	8.36612	0.390954	0.253752	1.5407	0.123391	0.708096
ARHGEF11	10.4573	-0.0755179	0.247818	-0.304731	0.760571	0.964227
ARHGEF12	8.84584	0.106892	0.24702	0.432726	0.665214	0.946657
ARHGEF15	14.5602	-0.209405	0.243648	-0.859457	0.390088	0.870347
ARHGEF16	7.20705	0.265167	0.293187	0.90443	0.365768	0.861302
ARHGEF17	9.19918	0.0816927	0.307124	0.265993	0.790245	0.970119
ARHGEF18	9.94772	-0.103422	0.296021	-0.349373	0.726809	0.958234
ARHGEF19	10.8236	0.524742	0.240638	2.18062	0.0292113	0.526113
ARHGEF2	11.9901	0.189749	0.254351	0.74601	0.455661	0.887985
ARHGEF25	7.67888	-0.605382	0.333666	-1.81434	0.0696258	0.628703
ARHGEF26	10.6789	0.286367	0.246217	1.16307	0.244803	0.803406
ARHGEF28	9.13255	0.241041	0.248168	0.97128	0.331409	0.842596
ARHGEF3	11.3788	-0.015105	0.236589	-0.0638447	0.949094	0.995073
ARHGEF33	9.09661	0.239486	0.236694	1.0118	0.311635	0.834605
ARHGEF35	27.2185	-0.341137	0.22513	-1.51529	0.1297	0.718268
ARHGEF37	15.7144	0.5026	0.2269	2.21507	0.0267554	0.512523
ARHGEF38	10.6187	0.0740846	0.254359	0.29126	0.770853	0.965867
ARHGEF39	9.89968	0.340201	0.254095	1.33887	0.180612	0.755768
ARHGEF4	4.82887	0.111449	0.325936	0.341937	0.732398	0.960267
ARHGEF40	15.8499	0.126959	0.219303	0.578921	0.562642	0.923605
ARHGEF5	11.5639	0.00809527	0.228559	0.0354187	0.971746	0.997108
ARHGEF6	6.41249	0.277459	0.332681	0.834009	0.404276	0.874395
ARHGEF7	10.7403	-0.0216706	0.241412	-0.0897658	0.928473	0.990938
ARHGEF9	10.9276	0.0410171	0.251687	0.162969	0.870543	0.982344
ARID1A	6.11897	0.489421	0.342371	1.42951	0.152859	0.732468
ARID1B	10.6409	0.0447918	0.228202	0.196282	0.84439	0.979423
ARID2	11.1623	0.0255443	0.245698	0.103967	0.917196	0.988087
ARID3A	9.75156	-0.488702	0.261099	-1.87171	0.0612473	0.619337
ARID3B	14.2766	-0.616091	0.296517	-2.07776	0.0377317	0.560632
ARID3C	7.26054	0.286497	0.324312	0.883401	0.37702	0.863364
ARID4A	10.4411	-0.0347403	0.254694	-0.1364	0.891505	0.98494
ARID4B	10.0524	0.143926	0.236227	0.609272	0.542344	0.915724
ARID5A	12.0298	0.0770313	0.23475	0.328142	0.742804	0.961156
ARID5B	8.98419	0.297707	0.39922	0.745722	0.455835	0.887985
ARIH1	10.3582	-0.350665	0.250536	-1.39966	0.161615	0.738737
ARIH2	11.3789	-0.189444	0.233161	-0.812506	0.416501	0.878874
ARIH2OS	7.67255	0.274423	0.266619	1.02927	0.303352	0.831284
ARL1	10.8108	0.122857	0.278771	0.440711	0.659422	0.944704
ARL10	11.4639	-0.0102485	0.228896	-0.0447736	0.964288	0.996912
ARL11	8.16227	0.256936	0.268141	0.958211	0.337956	0.84725
ARL13A	7.64854	-0.211914	0.311516	-0.680267	0.496335	0.901103
ARL13B	9.63334	-0.00298706	0.270353	-0.0110487	0.991185	0.998364
ARL14	8.12802	-0.208087	0.279521	-0.74444	0.456611	0.887985
ARL14EP	6.51792	0.386983	0.303443	1.27531	0.2022	0.776852
ARL14EPL	8.41497	0.449097	0.259787	1.72871	0.0838609	0.656442
ARL15	9.51221	-0.279817	0.248628	-1.12544	0.260401	0.811903
ARL16	8.16336	0.0625476	0.297431	0.210293	0.833439	0.976485
ARL17B	13.0861	0.438473	0.223695	1.96013	0.0499801	0.589758
ARL2	10.6237	-0.292478	0.250357	-1.16825	0.242707	0.801233
ARL2BP	14.346	-0.687769	0.24044	-2.86046	0.00423028	0.336724
ARL3	9.58614	0.148154	0.280143	0.528851	0.596909	0.930488
ARL4A	23.6386	-0.49709	0.207061	-2.40069	0.0163641	0.457354
ARL4C	8.98268	0.0298885	0.254729	0.117335	0.906595	0.987029
ARL4D	12.5346	0.245988	0.19877	1.23755	0.215884	0.784837
ARL5A	11.7869	-0.241488	0.232161	-1.04018	0.298259	0.828301
ARL5B	9.08516	0.420037	0.262059	1.60284	0.108971	0.691628
ARL5C	8.00897	0.0661272	0.299881	0.220511	0.825473	0.975947
ARL6	6.79352	0.612739	0.31969	1.91667	0.0552802	0.601671
ARL6IP1	13.9749	-0.241131	0.208057	-1.15896	0.246471	0.80473
ARL6IP4	14.5406	-0.331906	0.295229	-1.12423	0.260914	0.811913
ARL6IP5	10.1483	0.0779101	0.242912	0.320734	0.748412	0.961813
ARL6IP6	12.7287	-0.284166	0.222887	-1.27493	0.202333	0.776852
ARL8A	24.2703	-0.203616	0.247007	-0.824332	0.409751	0.876046
ARL8B	12.4393	-0.133373	0.211658	-0.630134	0.528607	0.910443
ARL9	10.4486	0.174982	0.226375	0.772975	0.439537	0.883706
ARMC1	11.3848	-0.219394	0.240237	-0.913237	0.361118	0.859243
ARMC10	13.1349	0.148784	0.209297	0.710873	0.477163	0.89642
ARMC12	9.77655	-0.341714	0.265803	-1.28559	0.198587	0.773837
ARMC2	11.5381	0.0535649	0.234273	0.228644	0.819146	0.975282
ARMC3	9.45353	0.209973	0.248437	0.845178	0.398012	0.873201
ARMC5	10.8737	-0.184882	0.243023	-0.760762	0.446799	0.887085
ARMC6	8.66015	0.237163	0.281207	0.843376	0.399018	0.873246
ARMC7	15.6534	-0.00912625	0.220756	-0.0413408	0.967024	0.997108
ARMC8	15.5553	-0.0782964	0.206335	-0.379463	0.704344	0.95216
ARMC9	12.2027	0.131056	0.212795	0.615882	0.537972	0.914902
ARMCX1	9.83134	-0.0168075	0.311072	-0.054031	0.95691	0.996192
ARMCX2	9.81914	-0.292071	0.260857	-1.11966	0.262859	0.814435
ARMCX3	7.26051	0.675192	0.274171	2.46267	0.0137907	0.44717
ARMCX4	8.77595	-0.247338	0.290823	-0.850477	0.39506	0.872671
ARMCX5	7.51212	0.247324	0.311072	0.79507	0.426573	0.881024
ARMCX6	11.7555	0.25451	0.227906	1.11673	0.26411	0.814846
ARMH1	9.61111	0.316205	0.261779	1.2079	0.227084	0.79023
ARMH2	11.1009	0.28725	0.272385	1.05457	0.291622	0.823721
ARMH3	7.65354	0.50874	0.281983	1.80415	0.0712081	0.63152
ARMH4	8.83028	0.37744	0.24499	1.54063	0.123406	0.708096
ARMS2	8.57279	-0.352015	0.260956	-1.34895	0.177354	0.751645
ARMT1	7.1921	0.0211023	0.337183	0.0625842	0.950098	0.995101
ARNT	5.87168	0.252463	0.337721	0.747548	0.454733	0.887985
ARNT2	9.16612	0.25307	0.252068	1.00397	0.315391	0.835499
ARNTL	10.1078	-0.0242867	0.244145	-0.0994766	0.92076	0.98879
ARNTL2	9.90308	0.171588	0.257296	0.666888	0.504844	0.902951
ARPC1A	15.5996	-0.0796629	0.197211	-0.403947	0.686252	0.950334
ARPC1B	10.4638	0.0975484	0.233977	0.416914	0.676741	0.949471
ARPC2	7.99474	-0.216723	0.261826	-0.827733	0.407821	0.875541
ARPC3	32.0324	-0.164297	0.175772	-0.934716	0.349935	0.855094
ARPC4	13.1581	-0.253314	0.203133	-1.24704	0.212384	0.783446
ARPC5	10.3417	0.116291	0.263781	0.440861	0.659313	0.944704
ARPC5L	12.3926	-0.27166	0.224324	-1.21102	0.225888	0.788894
ARPIN	8.73768	0.307554	0.271085	1.13453	0.256573	0.810282
ARPP19	13.4468	-0.150357	0.229988	-0.653763	0.513264	0.904532
ARPP21	7.10895	0.583797	0.317033	1.84144	0.0655568	0.623081
ARR3	7.10804	0.459814	0.321104	1.43198	0.15215	0.732468
ARRB1	10.6591	-0.451906	0.300674	-1.50298	0.132844	0.720199
ARRB2	7.5656	0.126712	0.299451	0.423147	0.672188	0.948365
ARRDC1	11.6331	-0.308362	0.2413	-1.27792	0.201277	0.776185
ARRDC2	6.65092	-0.0756635	0.291737	-0.259355	0.795361	0.970884
ARRDC3	8.19801	-0.0295492	0.263543	-0.112123	0.910726	0.987424
ARRDC4	10.5789	0.0960382	0.207143	0.463633	0.642911	0.940078
ARRDC5	10.1195	-0.447329	0.252959	-1.76839	0.0769959	0.640558
ARSA	12.4979	-0.916988	0.263962	-3.47393	0.000512892	0.203814
ARSB	9.70339	0.110019	0.420788	0.261459	0.793738	0.970884
ARSD	8.22679	0.421533	0.281505	1.49743	0.134283	0.721102
ARSF	8.44059	-0.0933249	0.274515	-0.339962	0.733885	0.960731
ARSG	10.6701	-0.0312261	0.251028	-0.124393	0.901004	0.986285
ARSH	9.57162	-0.150499	0.304637	-0.494028	0.621286	0.934842
ARSI	9.15496	-0.124521	0.251402	-0.495307	0.620383	0.934842
ARSJ	9.21191	0.137842	0.256232	0.537957	0.590607	0.929736
ARSK	9.29248	0.581471	0.240298	2.4198	0.0155292	0.451577
ARSL	8.75914	0.754439	0.291029	2.59232	0.00953324	0.410259
ART1	9.27059	-0.430004	0.28895	-1.48816	0.136709	0.722778
ART3	7.96678	0.247018	0.291802	0.846527	0.397259	0.872984
ART4	5.38847	0.72352	0.363099	1.99263	0.0463024	0.584063
ART5	10.6724	-0.207133	0.254267	-0.814626	0.415286	0.878205
ARTN	7.13891	0.332827	0.281265	1.18332	0.236682	0.79855
ARV1	8.0421	0.0300708	0.259162	0.116031	0.907628	0.987197
ARVCF	9.14062	-0.256873	0.278412	-0.922635	0.356198	0.857956
ARX	7.7977	0.415833	0.278486	1.49319	0.135386	0.722253
AS3MT	10.494	0.0219896	0.256393	0.0857651	0.931653	0.991767
ASAH1	11.3772	0.241278	0.212064	1.13776	0.255221	0.809024
ASAH2B	14.6237	0.011367	0.207246	0.0548477	0.95626	0.996192
ASAP1	11.0123	0.513012	0.216173	2.37315	0.0176369	0.466518
ASAP2	8.35792	0.108678	0.261464	0.415652	0.677665	0.949471
ASAP3	10.8197	-0.440786	0.27043	-1.62995	0.103113	0.681958
ASB1	9.67979	0.0173761	0.231997	0.0748976	0.940296	0.992942
ASB10	11.7684	0.0412595	0.217765	0.189468	0.849726	0.980027
ASB11	10.415	0.43232	0.253635	1.7045	0.0882876	0.660609
ASB12	10.0384	0.191873	0.245622	0.781174	0.4347	0.882738
ASB13	7.46355	-0.13237	0.3183	-0.415866	0.677508	0.949471
ASB14	7.84909	-0.200082	0.300324	-0.666223	0.505269	0.902951
ASB15	7.90308	-0.0839757	0.29433	-0.285312	0.775405	0.967131
ASB16	7.0933	-0.0114147	0.28475	-0.0400868	0.968024	0.997108
ASB17	9.65586	0.0197092	0.267743	0.0736125	0.941319	0.992942
ASB18	10.3509	0.0968642	0.265252	0.365178	0.714978	0.953997
ASB2	9.32766	0.158862	0.269086	0.590376	0.554938	0.920773
ASB3	7.52705	0.307864	0.296162	1.03951	0.298567	0.828301
ASB4	11.9405	-0.00542008	0.232854	-0.0232767	0.98143	0.997728
ASB5	4.4128	0.752753	0.430257	1.74954	0.0801975	0.648801
ASB6	10.1318	-0.294914	0.236208	-1.24854	0.211834	0.783446
ASB7	5.22298	0.330509	0.369017	0.895648	0.370441	0.861973
ASB8	8.67492	0.0871742	0.268787	0.324324	0.745692	0.961598
ASB9	8.45756	0.419011	0.288487	1.45244	0.146378	0.729626
ASCC1	9.69138	0.156784	0.24784	0.6326	0.526995	0.910095
ASCC2	10.1617	-0.111907	0.241495	-0.463394	0.643082	0.940078
ASCC3	9.96656	-0.230902	0.236294	-0.977184	0.328478	0.841102
ASCL1	8.59184	-0.177366	0.281419	-0.630255	0.528528	0.910443
ASCL2	8.94361	-0.23881	0.245926	-0.971067	0.331515	0.842596
ASCL3	7.19796	0.176764	0.296859	0.595447	0.551545	0.918766
ASCL4	11.6943	-0.00871849	0.234924	-0.037112	0.970396	0.997108
ASCL5	9.86293	-0.223896	0.24702	-0.90639	0.364729	0.861195
ASDURF	8.93122	0.0814736	0.262125	0.310819	0.755938	0.963067
ASF1A	9.82158	-0.105649	0.251076	-0.420787	0.67391	0.948445
ASF1B	12.0485	0.327163	0.215093	1.52103	0.128252	0.715901
ASGR1	8.71155	0.108261	0.269298	0.402011	0.687676	0.950334
ASGR2	11.1929	0.403303	0.234457	1.72015	0.0854044	0.658135
ASH1L	10.6656	0.0116899	0.25202	0.0463848	0.963004	0.996451
ASH2L	11.3758	0.284168	0.245465	1.15767	0.246997	0.80473
ASIC1	12.1209	-0.0765067	0.225559	-0.339187	0.734468	0.960744
ASIC2	9.88511	-0.0822572	0.290374	-0.28328	0.776962	0.967131
ASIC3	8.9145	0.335983	0.231424	1.45181	0.146555	0.729733
ASIC4	7.36431	0.172133	0.289866	0.593838	0.552621	0.91928
ASIC5	7.68548	0.381734	0.308907	1.23576	0.216549	0.784837
ASIP	5.56601	0.521281	0.417224	1.2494	0.211518	0.783446
ASL	12.4458	0.0533659	0.218434	0.244311	0.80699	0.973339
ASMT	8.34565	0.557692	0.258823	2.15472	0.0311835	0.533234
ASMTL	11.0803	0.0928597	0.229832	0.404033	0.686189	0.950334
ASNS	15.222	0.07059	0.213148	0.331179	0.740509	0.960784
ASNSD1	7.56257	-0.0662949	0.311586	-0.212766	0.831509	0.97601
ASPA	8.43518	-0.357185	0.279202	-1.2793	0.20079	0.775626
ASPDH	8.59922	-0.169661	0.301535	-0.562658	0.573668	0.927598
ASPG	7.26135	-0.0117317	0.297991	-0.0393693	0.968596	0.997108
ASPH	14.8529	-0.0519189	0.208917	-0.248514	0.803737	0.972856
ASPHD1	12.9095	0.272104	0.221392	1.22906	0.219049	0.784837
ASPHD2	7.33036	-0.0021521	0.286552	-0.00751032	0.994008	0.99861
ASPM	8.82793	-0.0583641	0.261161	-0.223479	0.823163	0.975947
ASPN	9.06221	0.255559	0.302512	0.844791	0.398228	0.873201
ASPRV1	12.071	0.618805	0.303778	2.03703	0.0416468	0.58291
ASPSCR1	11.5545	-0.159766	0.216931	-0.736485	0.461435	0.888856
ASRGL1	9.06835	0.156348	0.253828	0.61596	0.537921	0.914902
ASS1	29.0282	-0.310361	0.218093	-1.42307	0.154717	0.732482
ASTE1	7.76793	-0.107858	0.301015	-0.358314	0.720108	0.956236
ASTL	9.83856	-0.0738552	0.267517	-0.276077	0.782489	0.967963
ASTN1	5.75488	0.215956	0.309651	0.697417	0.485542	0.89724
ASTN2	9.83009	-0.18456	0.26999	-0.683582	0.494239	0.900372
ASXL1	10.7221	0.143941	0.232988	0.617802	0.536706	0.914803
ASXL2	8.47797	-0.32516	0.293579	-1.10757	0.268046	0.816247
ASXL3	8.55388	-0.00943095	0.278387	-0.0338771	0.972975	0.997108
ASZ1	8.67058	-0.276211	0.334868	-0.824835	0.409466	0.875888
ATAD1	8.81356	-0.184599	0.268744	-0.686894	0.49215	0.900093
ATAD2	11.2008	-0.316431	0.244253	-1.29551	0.195146	0.772588
ATAD2B	8.08543	0.363405	0.266641	1.3629	0.172913	0.74913
ATAD3A	16.4235	0.0272045	0.231265	0.117633	0.906358	0.987022
ATAD3C	16.9478	-0.0840534	0.2083	-0.403521	0.686565	0.950334
ATAD5	8.1495	0.251787	0.282209	0.892198	0.372287	0.861973
ATAT1	7.14075	0.0456451	0.311493	0.146537	0.883498	0.983523
ATCAY	9.93295	-0.122941	0.241333	-0.509423	0.610456	0.932794
ATE1	9.06629	0.00995998	0.254141	0.0391908	0.968738	0.997108
ATF1	8.27041	-0.279997	0.278611	-1.00497	0.314909	0.835499
ATF2	11.432	0.366407	0.243994	1.5017	0.133174	0.720376
ATF3	12.0565	0.246399	0.227552	1.08283	0.278885	0.820214
ATF4	23.4069	-0.11122	0.214873	-0.517608	0.604732	0.931819
ATF5	7.31361	0.00111486	0.285565	0.00390405	0.996885	0.999239
ATF6	6.88708	-0.490147	0.325979	-1.50361	0.132681	0.720199
ATF6B	12.2004	-0.161395	0.222214	-0.726304	0.467653	0.892991
ATF7	10.0793	0.2195	0.240849	0.911359	0.362106	0.859565
ATF7IP	8.99736	-0.12842	0.255486	-0.502648	0.615212	0.932794
ATF7IP2	8.73698	-0.184378	0.288607	-0.638854	0.522918	0.90855
ATG10	7.66068	-0.285446	0.3264	-0.874529	0.38183	0.865887
ATG101	9.48344	0.188137	0.245863	0.76521	0.444146	0.886631
ATG12	10.7743	-0.186855	0.221267	-0.844478	0.398403	0.873246
ATG13	6.95042	-0.525758	0.352691	-1.4907	0.136039	0.722778
ATG14	17.6062	-0.239231	0.253004	-0.945565	0.34437	0.850713
ATG16L1	7.08652	0.28986	0.306339	0.946208	0.344043	0.850713
ATG16L2	8.14803	-0.0147762	0.272205	-0.0542832	0.956709	0.996192
ATG2A	9.19582	0.0356467	0.266683	0.133667	0.893666	0.984952
ATG2B	9.99585	0.0300683	0.245308	0.122574	0.902445	0.986441
ATG3	6.62487	0.322739	0.31295	1.03128	0.30241	0.831284
ATG4A	10.9981	0.225289	0.228273	0.98693	0.323677	0.841102
ATG4B	9.84808	0.0815441	0.228941	0.35618	0.721706	0.956788
ATG4C	9.88064	-0.0412769	0.253241	-0.162994	0.870523	0.982344
ATG4D	9.01659	-0.105298	0.263516	-0.399589	0.689459	0.950459
ATG5	9.60704	0.508049	0.250665	2.02681	0.0426823	0.58291
ATG7	8.89905	-0.297093	0.296095	-1.00337	0.315682	0.835499
ATG9A	9.1007	0.0568232	0.244725	0.232193	0.816388	0.974641
ATG9B	8.82294	0.232471	0.282844	0.821905	0.411131	0.876715
ATIC	12.1964	0.351642	0.22033	1.59598	0.110494	0.693045
ATL1	10.0722	0.250459	0.321279	0.779569	0.435645	0.883063
ATL2	11.2636	0.159759	0.224582	0.711363	0.476859	0.89642
ATL3	12.1978	-0.116163	0.226869	-0.512026	0.608633	0.932794
ATM	9.57134	0.0463596	0.340067	0.136325	0.891564	0.98494
ATMIN	9.48603	0.120403	0.247623	0.486234	0.626801	0.936409
ATN1	13.1602	-0.342324	0.23281	-1.4704	0.141453	0.725649
ATOH1	8.83932	-0.397819	0.293637	-1.3548	0.175481	0.750351
ATOH7	8.06293	0.276581	0.261556	1.05745	0.290308	0.823273
ATOH8	7.66003	0.47139	0.297132	1.58647	0.112633	0.694097
ATOX1	9.21861	-0.0861196	0.252072	-0.341646	0.732617	0.960486
ATP10A	8.2372	0.547071	0.297883	1.83653	0.0662796	0.623629
ATP10B	7.26101	0.218932	0.292804	0.747708	0.454636	0.887985
ATP10D	9.28253	0.375997	0.249635	1.50619	0.132019	0.718974
ATP11A	8.04723	-0.0128675	0.262615	-0.0489974	0.960921	0.996295
ATP11B	7.45496	-0.304837	0.289056	-1.0546	0.29161	0.823721
ATP11C	8.10261	0.286674	0.299368	0.957596	0.338266	0.847686
ATP12A	5.93071	-0.24293	0.385686	-0.629865	0.528783	0.910443
ATP13A1	9.87522	-0.273483	0.239144	-1.14359	0.252793	0.807081
ATP13A2	8.53348	0.734266	0.245308	2.99325	0.00276028	0.309466
ATP13A3	11.2859	0.404607	0.229811	1.76061	0.0783045	0.644554
ATP13A4	11.0082	-0.236931	0.241714	-0.980211	0.326982	0.841102
ATP13A5	9.18548	-0.241579	0.270613	-0.892712	0.372011	0.861973
ATP1A1	9.1921	-0.537832	0.253947	-2.1179	0.0341838	0.545484
ATP1A2	8.66891	0.0844543	0.273706	0.308559	0.757657	0.963067
ATP1A3	9.76835	-0.135701	0.254489	-0.533229	0.593875	0.930488
ATP1A4	7.61661	0.100938	0.290089	0.347955	0.727874	0.958574
ATP1B1	24.3233	-0.428663	0.229228	-1.87003	0.0614796	0.619987
ATP1B2	9.8256	0.169978	0.246097	0.690694	0.489758	0.899324
ATP1B3	16.5834	-0.457094	0.189467	-2.41252	0.0158426	0.451577
ATP1B4	6.8716	0.491146	0.298379	1.64605	0.0997536	0.674309
ATP23	8.04696	0.145337	0.290127	0.500942	0.616412	0.933253
ATP2A1	10.1005	0.0455484	0.222756	0.204477	0.837981	0.978186
ATP2A2	11.8544	-0.0872178	0.266454	-0.327327	0.74342	0.961156
ATP2A3	10.1678	0.13604	0.264929	0.513496	0.607604	0.932794
ATP2B1	12.2492	-0.233425	0.227645	-1.02539	0.305179	0.832859
ATP2B2	7.86644	0.308978	0.24737	1.24905	0.211646	0.783446
ATP2B3	7.99272	0.22594	0.300097	0.752891	0.451516	0.887985
ATP2B4	17.7513	-0.191373	0.20732	-0.923077	0.355967	0.857956
ATP2C1	14.0166	-0.340587	0.238389	-1.42871	0.153089	0.732468
ATP2C2	9.68739	0.470181	0.250801	1.87472	0.0608316	0.617953
ATP4A	13.3572	-0.0602112	0.242571	-0.248221	0.803963	0.972856
ATP4B	7.2704	0.358307	0.327224	1.09499	0.273522	0.817257
ATP5F1A	18.1214	-0.531764	0.240003	-2.21565	0.0267153	0.512523
ATP5F1B	12.7573	-0.241837	0.267152	-0.905239	0.365339	0.861302
ATP5F1C	18.8112	-0.0928143	0.212621	-0.436524	0.662456	0.944914
ATP5F1D	11.0194	0.091641	0.254141	0.360591	0.718405	0.955061
ATP5F1E	4.0376	0.0432644	0.389332	0.111125	0.911517	0.987424
ATP5IF1	19.7611	-0.0457146	0.220384	-0.207432	0.835673	0.977079
ATP5MC1	10.7962	-0.272568	0.261805	-1.04111	0.297823	0.828301
ATP5MC2	25.4992	-0.515337	0.230358	-2.23712	0.0252787	0.505493
ATP5MC3	17.5945	-0.378073	0.226721	-1.66757	0.0954004	0.666743
ATP5ME	14.4275	-0.0682504	0.220766	-0.309153	0.757205	0.963067
ATP5MF	20.1444	-0.148626	0.178473	-0.832764	0.404978	0.874395
ATP5MG	24.2921	-0.178159	0.265362	-0.67138	0.501978	0.902874
ATP5MGL	11.4994	0.0491766	0.247633	0.198587	0.842586	0.978852
ATP5MJ	15.775	-0.131863	0.210114	-0.627579	0.53028	0.91088
ATP5MK	12.2724	-0.185369	0.220287	-0.84149	0.400074	0.873246
ATP5PB	5.93581	0.273632	0.35099	0.779601	0.435626	0.883063
ATP5PD	28.4163	-0.334132	0.214829	-1.55534	0.119864	0.701578
ATP5PF	13.402	-0.517631	0.234782	-2.20473	0.027473	0.513911
ATP5PO	17.438	-0.198536	0.227591	-0.872334	0.383026	0.866946
ATP6AP1	9.66214	-0.394289	0.269034	-1.46558	0.142764	0.728035
ATP6AP1L	11.163	0.504513	0.224747	2.24481	0.0247806	0.504775
ATP6AP2	16.2339	-0.380565	0.207008	-1.83841	0.0660025	0.623081
ATP6V0A1	14.3806	-0.0697131	0.212908	-0.327433	0.74334	0.961156
ATP6V0A2	7.92516	0.219078	0.260934	0.839592	0.401137	0.873656
ATP6V0A4	6.99311	-0.0531325	0.32981	-0.161101	0.872014	0.982405
ATP6V0B	12.3749	-0.0402174	0.246347	-0.163255	0.870318	0.982344
ATP6V0C	12.4032	-0.130363	0.261589	-0.498349	0.618238	0.933883
ATP6V0D1	8.50963	-0.282796	0.264756	-1.06814	0.285457	0.821951
ATP6V0D2	9.43061	-0.0908129	0.250014	-0.363231	0.716432	0.954129
ATP6V0E1	10.3408	0.0587637	0.264278	0.222355	0.824037	0.975947
ATP6V0E2	10.7827	0.221688	0.238407	0.929871	0.352438	0.856475
ATP6V1A	8.83218	-0.337311	0.273909	-1.23147	0.218147	0.784837
ATP6V1B1	8.12269	0.121742	0.393813	0.309137	0.757217	0.963067
ATP6V1B2	14.1383	-0.291877	0.21034	-1.38764	0.165246	0.7422
ATP6V1C1	8.92772	0.0629537	0.258352	0.243675	0.807483	0.973429
ATP6V1C2	11.077	-0.0550606	0.244694	-0.225018	0.821965	0.975947
ATP6V1D	7.53733	0.0552352	0.314681	0.175528	0.860665	0.981805
ATP6V1E1	12.9537	0.0250402	0.236432	0.105909	0.915655	0.987597
ATP6V1E2	7.01716	0.133103	0.345177	0.385609	0.699786	0.951041
ATP6V1F	12.0503	-0.234259	0.239251	-0.979133	0.327514	0.841102
ATP6V1FNB	7.45258	-0.069064	0.293479	-0.235328	0.813954	0.974251
ATP6V1G1	17.5294	-0.40767	0.205767	-1.98122	0.0475667	0.585382
ATP6V1G2	6.704	0.0451255	0.29358	0.153707	0.87784	0.983002
ATP6V1G3	9.45557	0.216584	0.248462	0.8717	0.383372	0.867067
ATP6V1H	10.4692	-0.11377	0.24842	-0.457974	0.646971	0.941594
ATP7A	8.67959	1.28094	0.327366	3.91287	9.12058e-05	0.0896553
ATP7B	8.25179	0.168297	0.26265	0.640766	0.521675	0.908499
ATP8A1	6.41051	-0.0342905	0.307947	-0.111352	0.911337	0.987424
ATP8A2	10.8265	0.204074	0.227029	0.898889	0.368712	0.861773
ATP8B1	11.3474	0.0618253	0.226828	0.272565	0.785188	0.967963
ATP8B2	9.22767	-0.38903	0.281212	-1.38341	0.166541	0.7422
ATP8B3	8.63883	0.133179	0.261025	0.510216	0.6099	0.932794
ATP8B4	9.42999	0.174179	0.253951	0.685877	0.492791	0.900093
ATP9A	10.0843	0.187058	0.231263	0.808852	0.4186	0.878874
ATP9B	9.29572	0.178527	0.265851	0.671532	0.501882	0.902874
ATPAF1	11.9578	-0.125368	0.226556	-0.553363	0.580015	0.928402
ATPAF2	8.58037	0.266979	0.257369	1.03734	0.299577	0.829659
ATPSCKMT	9.13315	0.0734052	0.245841	0.298588	0.765254	0.964707
ATR	11.7376	-0.332985	0.336133	-0.990634	0.321864	0.83912
ATRAID	10.7739	-0.108318	0.304525	-0.355695	0.722069	0.956788
ATRN	9.05106	-0.660652	0.307158	-2.15085	0.0314878	0.533234
ATRNL1	7.07814	0.17742	0.296274	0.598838	0.549281	0.918281
ATRX	36.5054	-0.536388	0.212807	-2.52053	0.0117178	0.428197
ATXN1	12.2865	0.345922	0.235023	1.47187	0.141057	0.725008
ATXN10	7.56352	-0.176981	0.288592	-0.613256	0.539707	0.915697
ATXN1L	26.7228	-0.269477	0.272649	-0.988365	0.322974	0.840736
ATXN2	13.7136	0.383245	0.227066	1.68781	0.0914468	0.66287
ATXN2L	13.6194	0.0830274	0.20768	0.399785	0.689315	0.950459
ATXN3	10.8213	-0.0693204	0.234587	-0.295499	0.767612	0.965109
ATXN3L	6.5724	0.608713	0.303117	2.00818	0.044624	0.584063
ATXN7	13.0655	-0.318634	0.248084	-1.28438	0.199009	0.774036
ATXN7L1	10.8638	0.203762	0.232338	0.877007	0.380483	0.865494
ATXN7L2	8.18555	-0.317578	0.292541	-1.08558	0.277663	0.819907
ATXN7L3	12.2547	-0.095068	0.231534	-0.4106	0.681366	0.94968
ATXN7L3B	8.5489	-0.664588	0.259948	-2.55662	0.0105695	0.424328
AUH	10.3668	-0.106206	0.242774	-0.437467	0.661773	0.944914
AUNIP	11.685	-0.299459	0.250251	-1.19663	0.23145	0.794337
AUP1	10.7585	-0.239635	0.229273	-1.04519	0.295933	0.827543
AURKA	20.341	-0.0291729	0.200991	-0.145145	0.884597	0.983523
AURKAIP1	22.0499	-0.368718	0.206991	-1.78133	0.0748592	0.636131
AURKB	11.7807	0.326786	0.201348	1.62299	0.104592	0.68271
AURKC	9.62178	0.123042	0.262031	0.469571	0.638661	0.939046
AUTS2	11.8413	-0.0957687	0.24829	-0.385713	0.699709	0.951041
AVEN	10.6155	0.161491	0.216602	0.745565	0.45593	0.887985
AVIL	8.72342	0.127592	0.253625	0.503071	0.614914	0.932794
AVL9	5.42509	-0.0173313	0.393487	-0.0440454	0.964868	0.997053
AVP	6.63656	0.679939	0.320976	2.11835	0.0341452	0.545484
AVPI1	9.08876	-0.0357498	0.242146	-0.147638	0.882629	0.983523
AVPR1A	10.7223	0.0138227	0.271588	0.0508959	0.959408	0.996254
AVPR1B	8.59566	0.301834	0.306526	0.984694	0.324775	0.841102
AVPR2	8.54969	-0.116	0.262375	-0.442114	0.658407	0.944704
AWAT1	8.61705	0.340603	0.252587	1.34846	0.177512	0.751645
AWAT2	4.44271	0.323788	0.384479	0.842148	0.399705	0.873246
AXDND1	9.88202	0.214979	0.238778	0.900329	0.367945	0.861736
AXIN1	9.83134	0.254136	0.242167	1.04942	0.293984	0.825301
AXIN2	8.47507	0.181446	0.311883	0.581776	0.560717	0.92304
AXL	14.0254	-0.624589	0.271908	-2.29706	0.0216153	0.499603
AZGP1	9.77822	-0.275671	0.325319	-0.847388	0.396779	0.872866
AZI2	11.0445	0.179474	0.242504	0.740088	0.459247	0.887985
AZIN1	12.597	-0.219292	0.206653	-1.06116	0.288616	0.822609
AZIN2	6.29823	0.521591	0.289668	1.80065	0.0717583	0.63152
AZU1	5.1502	0.256637	0.36426	0.704543	0.481095	0.897114
B2M	24.1704	-0.482304	0.359667	-1.34097	0.179929	0.755115
B3GALNT1	8.94753	0.141477	0.265445	0.532983	0.594045	0.930488
B3GALNT2	7.78764	-0.186589	0.317288	-0.588074	0.556483	0.92173
B3GALT1	10.092	0.182005	0.247144	0.736432	0.461468	0.888856
B3GALT2	7.87082	0.759481	0.287087	2.64547	0.00815768	0.389618
B3GALT4	8.68313	0.12752	0.249038	0.512051	0.608616	0.932794
B3GALT5	9.14183	-0.0453125	0.25673	-0.176499	0.859902	0.981567
B3GALT6	10.4333	0.282272	0.269368	1.04791	0.294682	0.826308
B3GAT1	14.7704	-0.349652	0.221113	-1.58132	0.113804	0.694271
B3GAT2	5.48691	0.800185	0.374486	2.13676	0.0326177	0.541305
B3GAT3	16.6561	-0.0151923	0.218421	-0.0695552	0.944548	0.993893
B3GLCT	12.1965	0.226589	0.220044	1.02974	0.303131	0.831284
B3GNT2	8.61917	-0.0788504	0.275686	-0.286016	0.774866	0.967056
B3GNT3	10.7568	-0.0135041	0.225455	-0.0598971	0.952238	0.995853
B3GNT4	8.1805	-0.0464969	0.280835	-0.165566	0.868498	0.982289
B3GNT5	8.86439	0.194537	0.26216	0.742053	0.458055	0.887985
B3GNT6	10.3526	0.238809	0.24252	0.984698	0.324772	0.841102
B3GNT7	6.65298	0.688262	0.291069	2.3646	0.0180495	0.468208
B3GNT8	7.86737	-0.496733	0.285338	-1.74086	0.081708	0.651606
B3GNT9	7.49606	0.412713	0.27615	1.49453	0.135038	0.721424
B3GNTL1	6.61024	0.0797207	0.317801	0.250851	0.801929	0.972823
B4GALNT1	8.75988	0.660372	0.242053	2.72821	0.00636784	0.375151
B4GALNT2	11.1238	0.470085	0.233389	2.01417	0.0439919	0.584063
B4GALNT3	9.05208	-0.233476	0.274193	-0.851502	0.39449	0.872478
B4GALNT4	9.72104	0.449843	0.249694	1.80158	0.0716119	0.63152
B4GALT1	7.96653	0.115228	0.267612	0.430577	0.666776	0.947037
B4GALT2	12.8483	0.446278	0.228823	1.95033	0.0511373	0.590292
B4GALT3	10.7034	0.175942	0.245017	0.71808	0.472708	0.89452
B4GALT4	6.27667	-0.14627	0.316697	-0.461862	0.64418	0.940239
B4GALT5	9.55989	0.394736	0.261476	1.50964	0.131135	0.718268
B4GALT6	9.90238	0.23971	0.264953	0.904726	0.36561	0.861302
B4GALT7	19.5024	-0.263342	0.204654	-1.28676	0.198177	0.773451
B4GAT1	9.25536	0.00382112	0.251649	0.0151843	0.987885	0.997728
B9D1	7.92662	-0.171978	0.327408	-0.525273	0.599394	0.930489
B9D2	11.8145	-0.11749	0.217598	-0.539942	0.589237	0.929736
BAALC	10.0747	-0.10927	0.243834	-0.448133	0.654057	0.943376
BAAT	7.08763	0.433982	0.293557	1.47836	0.139313	0.724021
BABAM1	10.0011	-0.0624419	0.257219	-0.242758	0.808193	0.973498
BABAM2	11.7985	-0.132646	0.237054	-0.559559	0.57578	0.927909
BACE1	8.35544	-0.393585	0.295298	-1.33284	0.182584	0.756885
BACE2	10.7275	-0.109289	0.264898	-0.412571	0.679921	0.949471
BACH1	10.4667	-0.0903329	0.231155	-0.390789	0.695953	0.951041
BACH2	5.99096	0.145744	0.323499	0.450526	0.652331	0.943229
BAD	9.67024	0.0602137	0.260025	0.231568	0.816873	0.974685
BAG1	7.26261	-0.0673165	0.279072	-0.241216	0.809388	0.973949
BAG2	11.086	0.349931	0.258244	1.35504	0.175405	0.750351
BAG3	7.92371	0.189996	0.28456	0.667684	0.504335	0.902951
BAG4	14.5102	-0.329171	0.206087	-1.59725	0.110211	0.693045
BAG5	11.6598	-0.180571	0.231085	-0.781402	0.434566	0.882738
BAGE3	69.1465	-0.0212191	0.231987	-0.0914666	0.927122	0.990723
BAGE5	45.019	-0.373871	0.201102	-1.85911	0.0630122	0.620463
BAHCC1	7.25832	0.0687341	0.329703	0.208473	0.83486	0.976801
BAHD1	12.6385	-0.0914534	0.216222	-0.422961	0.672324	0.948413
BAIAP2	9.79506	0.0396157	0.24996	0.158488	0.874072	0.982862
BAIAP2L1	9.56728	-0.581126	0.263162	-2.20824	0.0272276	0.513893
BAIAP2L2	6.90615	0.307279	0.324454	0.947065	0.343606	0.850713
BAIAP3	7.88448	0.220924	0.271802	0.812813	0.416325	0.878874
BAK1	20.9218	-0.316981	0.21986	-1.44174	0.149375	0.731166
BAMBI	10.2942	0.126615	0.242207	0.522754	0.601146	0.930893
BANF1	12.45	-0.322797	0.221141	-1.45969	0.144376	0.72922
BANF2	7.13221	0.104089	0.331323	0.314162	0.753398	0.962168
BANK1	16.3216	-0.71965	0.270029	-2.66508	0.00769691	0.384805
BANP	8.70503	-0.0279594	0.252859	-0.110573	0.911955	0.987424
BAP1	10.0009	-0.422849	0.253105	-1.67065	0.0947917	0.665573
BARD1	8.44094	0.361369	0.263676	1.3705	0.17053	0.746439
BARHL1	7.12054	0.321156	0.273761	1.17312	0.240746	0.801233
BARHL2	13.2505	0.083091	0.213094	0.389927	0.69659	0.951041
BARX1	6.22185	0.578863	0.31871	1.81627	0.0693295	0.628703
BARX2	10.9202	-0.349816	0.284626	-1.22904	0.219058	0.784837
BASP1	30.6094	-0.32104	0.234753	-1.36756	0.171449	0.746823
BATF	6.73663	-0.150114	0.341062	-0.440137	0.659838	0.944704
BATF2	6.5733	0.439538	0.310825	1.4141	0.157333	0.735701
BATF3	10.1818	-0.172375	0.29258	-0.589156	0.555757	0.921118
BAX	8.10629	-0.0732042	0.28428	-0.257507	0.796787	0.970884
BAZ1A	11.2098	0.241193	0.230092	1.04825	0.294525	0.826076
BAZ1B	10.2319	0.129625	0.246065	0.526793	0.598337	0.930489
BAZ2A	9.96819	0.302113	0.263119	1.1482	0.250886	0.806304
BAZ2B	8.70443	0.460087	0.249591	1.84336	0.0652761	0.623081
BBC3	4.70442	-0.268812	0.364348	-0.737788	0.460643	0.888552
BBIP1	10.7843	0.119307	0.249386	0.478403	0.632363	0.936928
BBLN	8.05707	-0.0402358	0.287286	-0.140055	0.888617	0.984498
BBOF1	11.5098	-0.224705	0.270209	-0.831597	0.405637	0.874403
BBOX1	5.97246	-0.15109	0.328162	-0.460411	0.645221	0.940733
BBS1	5.89053	-0.04104	0.33225	-0.123521	0.901694	0.986305
BBS10	7.56896	0.0983353	0.350638	0.280447	0.779135	0.967675
BBS12	10.4753	0.368368	0.248771	1.48075	0.138672	0.722778
BBS2	9.08172	-0.0787032	0.256694	-0.306603	0.759145	0.963532
BBS4	10.3644	0.273642	0.272547	1.00402	0.31537	0.835499
BBS5	8.0919	-0.0630708	0.278232	-0.226684	0.820669	0.975755
BBS7	8.30551	-0.269742	0.272768	-0.988908	0.322708	0.840616
BBS9	5.68834	0.0588608	0.306455	0.19207	0.847688	0.979927
BBX	8.99926	-0.0734196	0.258142	-0.284416	0.776092	0.967131
BCAM	12.9487	0.00486076	0.26646	0.018242	0.985446	0.997728
BCAN	8.52997	0.211387	0.283182	0.74647	0.455383	0.887985
BCAP29	8.59417	0.0684524	0.258427	0.264881	0.791101	0.970533
BCAP31	14.3799	-0.363547	0.225782	-1.61017	0.107362	0.687742
BCAR1	7.69442	-0.176754	0.28615	-0.617696	0.536775	0.914803
BCAR3	11.697	-0.0292872	0.240937	-0.121556	0.903251	0.986543
BCAS1	7.45507	0.0330398	0.287695	0.114843	0.90857	0.987297
BCAS2	16.3564	-0.101442	0.19639	-0.516531	0.605484	0.932113
BCAS3	13.5446	0.201017	0.29522	0.680905	0.495931	0.901103
BCAS4	9.25499	0.369921	0.267087	1.38502	0.166047	0.7422
BCAT1	10.5439	0.302585	0.237019	1.27663	0.201734	0.776704
BCAT2	8.70539	0.257919	0.244843	1.05341	0.292155	0.824035
BCCIP	13.2569	-0.192191	0.216123	-0.889264	0.373861	0.862231
BCDIN3D	6.91519	0.482286	0.287225	1.67913	0.0931275	0.665418
BCHE	10.2144	-0.00828144	0.250527	-0.033056	0.97363	0.997108
BCKDHA	11.7914	0.0597727	0.219408	0.272427	0.785294	0.967967
BCKDHB	12.0171	-0.1146	0.224612	-0.510215	0.609901	0.932794
BCKDK	7.38973	-0.128339	0.291277	-0.440607	0.659498	0.944704
BCL10	12.4282	0.314763	0.213596	1.47364	0.14058	0.724406
BCL11A	8.88988	0.0774257	0.242157	0.319733	0.749171	0.961813
BCL11B	10.6251	-0.102868	0.22552	-0.456139	0.64829	0.941731
BCL2	7.79563	0.140555	0.250788	0.560454	0.57517	0.927909
BCL2A1	11.2673	-0.297625	0.243279	-1.22339	0.221184	0.786034
BCL2L1	9.46833	0.211758	0.271432	0.780151	0.435302	0.883063
BCL2L10	10.7077	0.177911	0.220325	0.807493	0.419383	0.878874
BCL2L11	11.4514	-0.177189	0.229282	-0.7728	0.439641	0.883706
BCL2L12	8.75697	0.3786	0.261356	1.4486	0.147449	0.730094
BCL2L13	11.0984	-0.0831563	0.219519	-0.378812	0.704828	0.952162
BCL2L14	13.1375	-0.087539	0.218434	-0.400758	0.688598	0.950459
BCL2L15	9.18364	0.390198	0.246092	1.58558	0.112834	0.694271
BCL2L2	21.4149	-0.486366	0.221604	-2.19475	0.0281815	0.517227
BCL3	7.05951	-0.109951	0.294704	-0.373089	0.709082	0.952977
BCL6	8.38797	-0.067816	0.292653	-0.231728	0.816749	0.974685
BCL6B	9.99534	0.367248	0.257912	1.42393	0.154467	0.732482
BCL7A	6.93941	-0.0265547	0.318606	-0.0833465	0.933576	0.991819
BCL7B	10.1117	0.0834821	0.262591	0.317916	0.750548	0.961813
BCL7C	15.243	-0.156809	0.20246	-0.774516	0.438625	0.883706
BCL9	9.35831	-0.128437	0.255433	-0.502819	0.615092	0.932794
BCL9L	11.2083	-0.308785	0.250834	-1.23103	0.218311	0.784837
BCLAF1	13.1202	-0.181264	0.223083	-0.812538	0.416483	0.878874
BCLAF3	7.17894	0.120909	0.31823	0.379943	0.703987	0.952091
BCO1	9.95545	0.1689	0.234402	0.720557	0.471182	0.894354
BCO2	10.2124	-0.387102	0.252273	-1.53445	0.124918	0.710167
BCOR	6.20055	-0.235397	0.365788	-0.643533	0.519878	0.908388
BCORL1	8.5354	-0.0336293	0.291226	-0.115475	0.908068	0.987212
BCR	8.64588	0.51768	0.25659	2.01754	0.0436392	0.584063
BCS1L	10.6937	-0.511756	0.256542	-1.99482	0.046062	0.584063
BDH1	7.74035	-0.000169179	0.28092	-0.000602234	0.999519	0.999707
BDH2	11.5998	0.223253	0.202297	1.10359	0.269771	0.816247
BDKRB1	10.0988	0.079562	0.265413	0.299767	0.764355	0.964707
BDKRB2	7.35994	0.279512	0.298248	0.937181	0.348665	0.854633
BDNF	9.22328	-0.261071	0.262357	-0.995102	0.319687	0.83672
BDP1	8.07057	0.300118	0.287397	1.04426	0.296364	0.827543
BEAN1	11.524	0.232617	0.236074	0.985356	0.324449	0.841102
BECN1	13.878	0.0359702	0.204797	0.175638	0.860578	0.981805
BECN2	9.67972	-0.191298	0.263733	-0.725349	0.468238	0.893128
BEGAIN	13.6854	-0.263007	0.23146	-1.13629	0.255834	0.809592
BEND2	4.70047	0.585969	0.400944	1.46147	0.143885	0.729029
BEND3	9.1689	0.632537	0.240381	2.63139	0.00850359	0.394396
BEND4	9.93127	-0.122592	0.245745	-0.498856	0.617881	0.933883
BEND5	7.39279	0.442288	0.304446	1.45277	0.146289	0.729626
BEND6	11.1893	0.175473	0.230455	0.76142	0.446406	0.887085
BEND7	9.95393	-0.107399	0.243836	-0.440456	0.659607	0.944704
BEST1	9.79983	-0.0900899	0.279313	-0.322541	0.747043	0.961813
BEST2	7.8796	-0.60472	0.315119	-1.91902	0.0549816	0.600729
BEST3	10.7434	-0.400974	0.365233	-1.09786	0.272267	0.817242
BEST4	7.91966	0.247261	0.343917	0.718956	0.472168	0.89452
BET1	11.8867	0.209785	0.265349	0.790598	0.429179	0.881618
BET1L	10.4963	0.355521	0.220165	1.61479	0.106355	0.685589
BEX1	6.83828	0.466006	0.29258	1.59275	0.111217	0.69349
BEX2	8.90868	0.186445	0.25392	0.734266	0.462787	0.889375
BEX3	8.76896	-0.0256644	0.268779	-0.0954852	0.923929	0.98957
BEX4	11.1234	-0.370402	0.28783	-1.28688	0.198137	0.773451
BEX5	4.93837	-0.329445	0.370742	-0.888609	0.374213	0.862292
BFAR	7.98319	-0.774696	0.305364	-2.53696	0.011182	0.428197
BFSP1	8.21772	-0.0640531	0.268378	-0.238667	0.811364	0.974251
BFSP2	7.52479	0.239077	0.31779	0.752312	0.451863	0.887985
BGLAP	10.6877	0.219145	0.277375	0.790068	0.429488	0.881618
BGN	13.8751	-0.345064	0.228358	-1.51106	0.130772	0.718268
BHLHA15	7.9551	0.0934755	0.284563	0.328488	0.742543	0.961156
BHLHA9	5.76922	0.317619	0.31702	1.00189	0.316396	0.835847
BHLHB9	5.20206	0.529816	0.37849	1.39981	0.161569	0.738708
BHLHE22	8.59648	0.604754	0.288636	2.09522	0.0361517	0.553915
BHLHE23	7.11572	-0.0902774	0.32662	-0.276399	0.782242	0.967963
BHLHE40	7.58168	-0.491356	0.348188	-1.41118	0.158191	0.735701
BHLHE41	9.13355	0.165981	0.257911	0.64356	0.519861	0.908388
BHMT	9.04037	-0.653411	0.292985	-2.23018	0.0257354	0.508501
BHMT2	9.74313	0.0254893	0.253725	0.10046	0.919979	0.98851
BICC1	4.69909	0.734966	0.37937	1.93733	0.0527047	0.595502
BICD1	10.8377	-0.441854	0.268338	-1.64663	0.0996335	0.674309
BICD2	13.9392	0.0603441	0.215811	0.279615	0.779773	0.967953
BICDL1	8.72817	-0.145084	0.266727	-0.543944	0.58648	0.929697
BICDL2	11.3185	-0.0400947	0.259991	-0.154216	0.87744	0.982977
BICRA	11.3229	0.633333	0.229412	2.76068	0.00576816	0.368543
BICRAL	9.39316	0.214158	0.265942	0.805282	0.420657	0.879394
BID	7.13602	0.108179	0.277361	0.390031	0.696514	0.951041
BIK	8.66135	0.595554	0.23519	2.53223	0.0113341	0.428197
BIN1	9.37577	0.363056	0.264522	1.3725	0.169909	0.746165
BIN2	16.7654	-0.0883722	0.20574	-0.429533	0.667535	0.947223
BIN3	8.83951	0.0105717	0.304402	0.0347293	0.972296	0.997108
BIRC2	8.60403	0.0319868	0.253282	0.126289	0.899503	0.986285
BIRC3	9.61984	0.20441	0.280421	0.72894	0.466038	0.892098
BIRC5	23.4253	0.0664159	0.19671	0.337633	0.73564	0.960744
BIRC6	7.77847	-0.490246	0.276872	-1.77066	0.0766178	0.639978
BIRC7	9.19728	0.138971	0.308707	0.450172	0.652586	0.943229
BIRC8	8.66902	0.217419	0.275298	0.789758	0.429669	0.881618
BIVM	9.66445	0.351363	0.245307	1.43234	0.152046	0.732468
BLCAP	10.2043	-0.284679	0.246789	-1.15353	0.248692	0.804853
BLID	6.86629	-0.0148884	0.318312	-0.046773	0.962694	0.996451
BLK	7.49495	0.411006	0.272456	1.50852	0.131421	0.718268
BLM	14.384	-0.321369	0.223845	-1.43568	0.151094	0.732468
BLMH	12.4068	0.408047	0.226576	1.80093	0.0717139	0.63152
BLNK	7.89019	0.127675	0.267165	0.477886	0.632731	0.937103
BLOC1S1	9.03259	0.182766	0.257857	0.70879	0.478455	0.896479
BLOC1S2	12.8159	-0.0417852	0.24087	-0.173476	0.862277	0.981926
BLOC1S3	8.32274	0.47021	0.275017	1.70975	0.0873124	0.660299
BLOC1S4	6.50667	0.791764	0.326462	2.42529	0.0152962	0.451577
BLOC1S5	8.82665	0.0834002	0.261482	0.318952	0.749763	0.961813
BLOC1S6	14.1728	-0.151758	0.237242	-0.639677	0.522383	0.908499
BLVRA	13.0199	-0.17412	0.217284	-0.801346	0.422931	0.879766
BLVRB	10.9911	-0.0328371	0.244923	-0.134071	0.893346	0.98494
BLZF1	9.06007	0.200694	0.28912	0.694155	0.487585	0.898532
BMERB1	86.968	0.461204	0.266157	1.73282	0.0831268	0.65426
BMF	10.7715	-0.201369	0.248798	-0.809369	0.418303	0.878874
BMI1	8.20015	0.0342988	0.249687	0.137367	0.89074	0.98494
BMP1	7.72126	-0.202677	0.277844	-0.729462	0.465719	0.892098
BMP10	9.04183	0.114623	0.278866	0.411032	0.681049	0.949567
BMP15	12.4299	0.166398	0.247887	0.671264	0.502052	0.902907
BMP2	9.58926	0.26666	0.268122	0.994548	0.319956	0.837146
BMP2K	8.67648	0.15952	0.266015	0.599664	0.54873	0.91809
BMP3	9.05073	0.728699	0.25923	2.81101	0.00493865	0.344176
BMP4	11.694	-0.0599301	0.212992	-0.281373	0.778425	0.967604
BMP5	9.17454	0.0565596	0.258867	0.218489	0.827048	0.97601
BMP6	10.1439	0.0501474	0.259233	0.193445	0.84661	0.979927
BMP7	7.971	-0.563744	0.264934	-2.12787	0.0333483	0.543495
BMP8A	10.6292	-0.154474	0.266724	-0.579155	0.562484	0.923605
BMP8B	9.82752	0.00100083	0.224218	0.00446364	0.996439	0.999239
BMPER	9.00563	0.20546	0.269148	0.763372	0.445242	0.887085
BMPR1A	10.0137	0.133054	0.283807	0.468819	0.639199	0.939046
BMPR1B	8.1681	0.387223	0.278613	1.38983	0.164582	0.741275
BMPR2	11.608	0.412387	0.241207	1.70968	0.0873243	0.660299
BMS1	18.751	-0.127727	0.222465	-0.574144	0.565871	0.925187
BMT2	8.62922	0.195948	0.265739	0.737369	0.460898	0.888595
BMX	7.30626	0.0334134	0.320733	0.104178	0.917028	0.988017
BNC1	9.93081	-0.101822	0.258713	-0.39357	0.693899	0.950826
BNC2	8.01938	0.323043	0.25775	1.25332	0.21009	0.783446
BNIP1	10.7031	0.075606	0.230752	0.32765	0.743176	0.961156
BNIP2	10.0221	0.22271	0.268495	0.829475	0.406835	0.874856
BNIP3	8.86619	0.128273	0.2765	0.463916	0.642708	0.940078
BNIP3L	14.5957	0.0849544	0.231777	0.366535	0.713966	0.953956
BNIP5	9.65851	-0.41502	0.263372	-1.57579	0.115074	0.694869
BNIPL	10.0897	-0.104757	0.285111	-0.367426	0.713301	0.953858
[truncated: 17,103 more rows]

## Sheet: Fig2a_OD
Figure 2a: Bottom left (Outer dermis/OD)
[truncated: 18,678 more rows]

[truncated: 14 more sheets: Fig2a_VA, Fig2c, Fig3a, Fig3b, Fig3c, Fig4a, Fig4b-d, Fig4e, Fig5a, Fig5b, Fig5d_RNA, Fig5d_ATAC, Fig5e, Fig5f]
